# Supplementary material for: mRNA turnover dynamics are affected by cell differentiation and loss of the cytosine methyltransferase Nsun2
Source: Nucleic Acids Res. 2025 Oct 16;53(19):gkaf995. doi: 10.1093/nar/gkaf995 (PMC12529931; doi:10.1093/nar/gkaf995)
Supplement: gkaf995_Supplemental_Files [file gkaf995_supplemental_files.zip]

Archive with 7 entries (7 files):
- Supplementary Material_26092025.pdf
- SupplementaryTable_1_Primers.xlsx
- SupplementaryTable_2_DEG_NEC.xlsx
- SupplementaryTable_3_TUCseq_HL_NEC.xlsx
- SupplementaryTable_4_TUCseq_S_NEC.xlsx
- SupplementaryTable_5_TUCseq_EB.xlsx
- SupplementaryTable_6_BSseq_NEC.xlsx
