# Supplementary material for: mRNA turnover dynamics are affected by cell differentiation and loss of the cytosine methyltransferase Nsun2
Source: Nucleic Acids Res. 2025 Oct 16;53(19):gkaf995. doi: 10.1093/nar/gkaf995 (PMC12529931; doi:10.1093/nar/gkaf995)
Supplement: gkaf995_Supplemental_Files [file gkaf995_supplemental_files.zip › SupplementaryTable_1_Primers.xlsx]

## Sheet: Tabelle1
Supplementary Table S1. DNA and RNA oligonucleotides used in this study.
Legend:
Red color	target-specific gRNA sequence
Blue color	T7 promoter sequence
Underline	translational start codon
Short name	Sequence (5’ to 3’)
Guide RNA for knockout of Nsun2
Nsun2_gRNA_fw	CACCGTCGAGGTGCTGAGCAGCTGG
Nsun2_gRNA_rev	AAACCCAGCTGCTCAGCACCTCGAC
Genotyping Nsun2 KO
Nsun2_seqCas_fw	TTAAATTCACTTGCAACCCTGA
Nsun2_seqCas_rev	CACACATGCTCACCTTCACTCT
Cloning
Nsun2_pN144_fw	TTTCAGGTGTCGTGAGGATCCACCATGGGGCGGCGGGCGCGG
Nsun2_pN144_rev	CCGCGGATCCTCACCGGGATGGCTCAGCTGCAGCTG
Nsun2_pN144_C>G_fw	GTATTCCACGGGTTCCTTGAACC
Nsun2_pN144_C>G_rev	ACCATCCTGCCACCTTCC
Bisulfite sequencing
tRNAAsp_deam_fw	TGTTAGTATAGTGGTGAGTAT
tRNAAsp_deam_rev	CTCCCCATCAAAAAATTA
ERCC136_deam_fw	TGTTGAATTTGGTAAGTTTG
ERCC136_deam_rev	TCTAACATCTTCTCTTCATC
Reverse transcription qPCR
qTbp_fw	GGGAGAATCATGGACCAGAA
qTbp_rev	CCGTAAGGCATCATTGGACT
qNsun2_fw	CAGCCCAAGGTCCAGAATAA
qNsun2_rev	CCAGCTCAGACTGGTCACTG
qeGFP_fw	CACCATCTTCTTCAAGGACGAC
qeGFP_rev	GTAGTTGTACTCCAGCTTGTGC
qfLUC_fw	CTTACTGGGACGAAGACGAACA
qfLUC_rev	TGTTGGAGCAAGATGGATTCCA
PCR for reporter RNA generation
T7-eGFP_fw	GCTCTAGATAATACGACTCACTATAAGGGGCCACCATGGTGAGCAAGGGCGAGG
Apba3_rev	mGmAAGGAGTGACGGTGGCAGG 1)
fLUC_fw	GGATCCTAATACGACTCACTATAGGGGCCACCATGGAAGACGCCAAAAACATAAAGAAAGG
fLUC_rev	TTACACGGCGATCTTTCC
Probes for northern blot analysis
tRNA_Asp	GATACTCACCACTATACTAACGAGGA
tRNA_His	GATACTCACCACTATACTAACGAGGA
tRNA_Val	TGATAACCACTACACTACGGAAAC
tRNA_Leu	ACCGCTCGGCCATCCTGA
U6	TATGGAACGCTTCACGAATTTG
Splint ligation
Apba3-m5C-poly(A)/ Apba3-C-poly(A)	ACUGGCAGGGACCAAAGAGUCCUCAGUCUUGUAUUA 2)
Abp3_UTR_splint	TGAGGACTCTTTGGTCCCTGCCAGTGAAGGAGTGACGGTGGCAGGGATGA
1) mGmA….2’O-Methylguanosine 2’O-Methyladenosine
2) C marked in bold is either m5C or C.
