# Supplementary material for: mRNA turnover dynamics are affected by cell differentiation and loss of the cytosine methyltransferase Nsun2
Source: Nucleic Acids Res. 2025 Oct 16;53(19):gkaf995. doi: 10.1093/nar/gkaf995 (PMC12529931; doi:10.1093/nar/gkaf995)
Supplement: gkaf995_Supplemental_Files [file gkaf995_supplemental_files.zip › SupplementaryTable_2_DEG_NEC.xlsx]

## Sheet: Legend
Titel: Supplementary Table S2. Differentially expressed genes (DEG) during NEC differentiation
Legend
Timepoint vs d0 genotype.LFC	Log2 fold change of gene expression of a defined time point of differentiation versus day 0 of a genotype
Timepoint vs d0. genotype.M	base mean
Timepoint vs d0. genotype.P	Wald test P value
Timepoint vs d0. genotype.Q	Benjamini-Hochberg multiple testing corrected P value
Nsun2 vs WT.timepoint.LFC	Log2 fold change of gene expression from Nsun2-/- cells versus WT cells at a defined timepoint of differentiation
Nsun2 vs WT.timepoint.M	base mean
Nsun2 vs WT.timepoint.P	Wald test P value
Nsun2 vs WT.timepoint.Q	Benjamini-Hochberg multiple testing corrected P value

## Sheet: NEC_WT_d1vsd0_DEG
Gene	total.d1.vs.d0.WT.LFC	total.d1.vs.d0.WT.M	total.d1.vs.d0.WT.P	total.d1.vs.d0.WT.Q
ENSMUSG00000025934	-1.93872	137.772	2.39752e-29	2.19398e-27
ENSMUSG00000025940	0.0411271	442.871	0.786289	0.848001
ENSMUSG00000026123	0.458155	224.425	0.00147239	0.00484524
ENSMUSG00000026005	-0.356424	769.076	0.00156927	0.00511513
ENSMUSG00000004768	0.117198	607.482	0.305827	0.421321
ENSMUSG00000026104	0.471782	184.023	0.00660131	0.0177674
ENSMUSG00000010290	-0.0803766	275.318	0.54483	0.651102
ENSMUSG00000026213	0.139609	147.528	0.276122	0.387851
ENSMUSG00000006576	0.252789	88.4049	0.221198	0.326036
ENSMUSG00000070871	0.076359	331.542	0.493106	0.605092
ENSMUSG00000025949	0.204738	486.976	0.0505363	0.099682
ENSMUSG00000026782	-0.208823	542.225	0.0290411	0.0626503
ENSMUSG00000079470	0.13592	367.428	0.187427	0.28652
ENSMUSG00000036707	-0.0298992	957.061	0.745555	0.817185
ENSMUSG00000032883	0.405073	819.728	0.00413339	0.0118558
ENSMUSG00000026240	0.0725971	765.294	0.382493	0.499741
ENSMUSG00000053333	0.849771	406.833	3.75377e-15	1.01861e-13
ENSMUSG00000045216	-0.572059	1014.8	1.77991e-08	1.92831e-07
ENSMUSG00000052748	-0.587115	729.199	6.14791e-12	1.13001e-10
ENSMUSG00000026484	-0.129104	819.546	0.392649	0.509898
ENSMUSG00000040297	-0.0805769	874.192	0.390032	0.507495
ENSMUSG00000026694	-0.153921	216.525	0.210677	0.314244
ENSMUSG00000020423	1.01036	1368.4	7.60025e-13	1.57536e-11
ENSMUSG00000026458	0.250836	203.285	0.0759173	0.138738
ENSMUSG00000042305	-0.349014	1677.55	6.6112e-05	0.000319312
ENSMUSG00000009418	0.360388	654.643	0.0110714	0.0275489
ENSMUSG00000026683	-0.0215831	417.909	0.805185	0.862009
ENSMUSG00000018196	-0.10043	333.059	0.376869	0.49418
ENSMUSG00000018189	-0.255002	1090.03	0.0105995	0.0265821
ENSMUSG00000040918	0.592491	985.948	0.000140952	0.000623058
ENSMUSG00000026578	0.526747	138.896	0.000164035	0.000712283
ENSMUSG00000026575	0.530669	758.305	6.18065e-06	3.85261e-05
ENSMUSG00000026585	0.0940004	1123.65	0.348368	0.465392
ENSMUSG00000037860	0.000991971	654.558	0.967367	0.979206
ENSMUSG00000037461	0.143833	617.24	0.106949	0.182789
ENSMUSG00000026623	-0.392816	661.586	0.0068781	0.0183687
ENSMUSG00000026622	-0.155667	445.024	0.166055	0.260658
ENSMUSG00000026553	0.201031	1971.14	0.0158614	0.0373808
ENSMUSG00000003464	-0.212872	1082.54	0.003978	0.0114521
ENSMUSG00000026554	0.0852082	1334.55	0.162093	0.255699
ENSMUSG00000009905	0.0171322	443.277	0.956668	0.972725
ENSMUSG00000009907	-0.20763	1172.94	0.0612645	0.116618
ENSMUSG00000033364	-0.244007	1646.24	0.00424184	0.0121143
ENSMUSG00000026135	-0.168288	308.648	0.151415	0.241438
ENSMUSG00000026171	0.213622	460.595	0.173307	0.269777
ENSMUSG00000010453	0.271817	917.089	0.0020849	0.00652394
ENSMUSG00000001143	0.612115	246.028	2.9848e-07	2.46403e-06
ENSMUSG00000048874	0.010555	1879.78	0.856082	0.899587
ENSMUSG00000034486	2.10702	560.429	1.25709e-15	3.66558e-14
ENSMUSG00000040693	0.0595224	45.1945	0.833695	0.883291
ENSMUSG00000049866	0.294048	668.597	0.078307	0.142319
ENSMUSG00000025950	0.551783	3075.96	1.67411e-10	2.52644e-09
ENSMUSG00000026003	0.768313	414.259	1.59534e-12	3.21385e-11
ENSMUSG00000025995	-0.263946	2343.01	0.000798333	0.00286255
ENSMUSG00000050122	0.684023	320.965	0.000962586	0.00335637
ENSMUSG00000026111	0.033438	633.702	0.902654	0.931681
ENSMUSG00000041426	0.00401818	314.079	0.989644	0.993921
ENSMUSG00000026097	-0.105342	237.689	0.517557	0.627753
ENSMUSG00000026096	0.181196	137.163	0.269946	0.381043
ENSMUSG00000026333	-0.512583	86.4846	0.000702542	0.00256179
ENSMUSG00000034343	-0.160601	454.97	0.0484069	0.0963172
ENSMUSG00000026307	0.174381	132.793	0.2126	0.31629
ENSMUSG00000026192	-0.167336	1514.14	0.0798423	0.144621
ENSMUSG00000026270	0.404745	380.357	0.00145017	0.00479048
ENSMUSG00000026174	-0.00388528	1444.45	0.993608	0.995692
ENSMUSG00000026172	0.106156	143.091	0.376364	0.49382
ENSMUSG00000026568	-0.349559	434.925	0.00638465	0.0172544
ENSMUSG00000040713	-0.0859238	250.842	0.456426	0.572078
ENSMUSG00000056763	-0.699151	709.967	0.0022934	0.00712194
ENSMUSG00000048960	-0.708022	94.4968	4.76568e-05	0.00023834
ENSMUSG00000016918	1.46854	780.086	1.72633e-29	1.61412e-27
ENSMUSG00000097398	0.767366	52.9261	0.0028003	0.00848474
ENSMUSG00000036206	-0.148524	786.246	0.258097	0.367392
ENSMUSG00000055013	0.85769	852.131	2.71861e-13	5.9657e-12
ENSMUSG00000040782	-0.0570104	610.289	0.476687	0.5908
ENSMUSG00000033964	-0.261198	184.79	0.0855129	0.152864
ENSMUSG00000033952	0.129033	740.748	0.269559	0.380684
ENSMUSG00000041570	-0.384056	340.022	0.000135459	0.00060203
ENSMUSG00000040124	-0.0767432	96.5358	0.639699	0.731295
ENSMUSG00000026019	-0.454062	2850.43	1.80208e-09	2.28299e-08
ENSMUSG00000026014	0.146624	455.788	0.242513	0.349429
ENSMUSG00000026341	-0.406207	3347.17	0.000165525	0.000717473
ENSMUSG00000026425	0.533389	582.522	0.000154824	0.00067604
ENSMUSG00000026437	-0.847496	104.771	4.61373e-08	4.60409e-07
ENSMUSG00000079550	0.334279	439.903	0.00141216	0.0046847
ENSMUSG00000026024	0.350554	566.163	4.99797e-05	0.000248512
ENSMUSG00000026021	-0.51498	3598.08	4.28816e-06	2.80082e-05
ENSMUSG00000026775	-0.537164	2807.91	7.55872e-06	4.60156e-05
ENSMUSG00000036646	0.0406942	803.703	0.657094	0.745291
ENSMUSG00000026955	-0.229558	390.689	0.00985983	0.0249601
ENSMUSG00000015094	0.757697	400.209	6.81328e-12	1.24096e-10
ENSMUSG00000026974	-0.217314	1514.16	0.0119796	0.0293837
ENSMUSG00000036833	0.8001	165.256	9.51749e-06	5.66072e-05
ENSMUSG00000026821	0.0726873	308.065	0.579337	0.681957
ENSMUSG00000026812	-0.102077	261.498	0.406835	0.523891
ENSMUSG00000026806	-0.14254	354.951	0.165781	0.260418
ENSMUSG00000026803	0.464227	334.092	7.40525e-05	0.000352908
ENSMUSG00000027011	-0.220924	564.943	0.055668	0.107899
ENSMUSG00000042369	-0.332737	346.45	0.00843621	0.0218533
ENSMUSG00000002733	-0.217964	386.929	0.0810341	0.146126
ENSMUSG00000046994	-0.713868	218.235	2.23893e-09	2.80683e-08
ENSMUSG00000025917	-0.408311	2567.63	5.24338e-05	0.000259664
ENSMUSG00000067851	-0.397051	343.534	0.00169379	0.00544876
ENSMUSG00000079610	0.0513167	328.563	0.596831	0.695939
ENSMUSG00000046337	0.0823277	186.263	0.598208	0.697167
ENSMUSG00000037351	-0.030237	934.339	0.712305	0.790816
ENSMUSG00000025959	-0.255153	1106.66	0.0782732	0.142318
ENSMUSG00000026082	0.853627	717.314	5.37586e-16	1.62257e-14
ENSMUSG00000026162	0.219597	69.1073	0.221357	0.326214
ENSMUSG00000026028	-0.111297	194.91	0.366073	0.484232
ENSMUSG00000038079	0.0984094	139.744	0.485791	0.598469
ENSMUSG00000033793	0.491428	379.982	5.22094e-06	3.33114e-05
ENSMUSG00000079144	-0.0685771	202.463	0.552686	0.658112
ENSMUSG00000026502	0.355426	528.797	0.000112855	0.000512362
ENSMUSG00000026500	-0.637623	220.47	5.97548e-07	4.65168e-06
ENSMUSG00000038949	0.244618	101.149	0.109823	0.186772
ENSMUSG00000038936	-0.430691	289.228	0.00215249	0.00671347
ENSMUSG00000026490	-0.226459	247.089	0.0969031	0.168908
ENSMUSG00000042111	-0.192079	837.245	0.0759505	0.138769
ENSMUSG00000026456	0.269369	834.702	0.018565	0.0428829
ENSMUSG00000000544	0.558122	327.148	4.52384e-05	0.000227435
ENSMUSG00000056268	0.00771388	478.895	0.968141	0.979413
ENSMUSG00000026504	-0.274456	82.1235	0.0820132	0.147651
ENSMUSG00000038034	0.763142	237.496	1.45438e-06	1.04867e-05
ENSMUSG00000050229	-0.621653	557.254	3.77341e-09	4.58458e-08
ENSMUSG00000026596	0.151504	925.277	0.233908	0.339591
ENSMUSG00000025986	-0.771702	558.724	4.00832e-12	7.54476e-11
ENSMUSG00000026107	-0.456433	269.422	0.00369005	0.0107563
ENSMUSG00000042207	-0.0645851	4547.92	0.44449	0.560224
ENSMUSG00000026429	0.277233	600.789	0.0781914	0.142229
ENSMUSG00000026426	0.0597749	855.985	0.687652	0.770407
ENSMUSG00000043629	0.47218	897.485	3.49083e-05	0.000180349
ENSMUSG00000034432	-0.272821	1459.69	0.000124978	0.000561975
ENSMUSG00000041763	-0.0448711	767.415	0.632462	0.725841
ENSMUSG00000026048	0.652773	1008.02	1.03181e-10	1.61375e-09
ENSMUSG00000049339	0.3701	501.272	3.4698e-05	0.00017937
ENSMUSG00000026197	0.530376	268.147	3.54389e-06	2.35766e-05
ENSMUSG00000026199	0.333554	289.677	0.0112492	0.0278943
ENSMUSG00000026201	0.0923734	787.765	0.457917	0.57303
ENSMUSG00000026203	0.658583	173.931	5.42664e-06	3.44501e-05
ENSMUSG00000026439	0.0761036	524.148	0.456537	0.572134
ENSMUSG00000046062	0.0582127	1151.76	0.600201	0.698584
ENSMUSG00000026319	-0.0631301	317.487	0.567681	0.671902
ENSMUSG00000026208	0.633665	379.837	0.000111489	0.000508231
ENSMUSG00000033021	0.335465	404.09	0.00239109	0.00739064
ENSMUSG00000025971	-0.218788	471.351	0.103352	0.178057
ENSMUSG00000026039	-0.240347	924.544	0.025431	0.0558766
ENSMUSG00000070738	0.0635217	447.576	0.472049	0.58611
ENSMUSG00000026305	-0.0307618	248.971	0.775964	0.840845
ENSMUSG00000038866	-0.416956	388.094	0.000194795	0.000823404
ENSMUSG00000044340	0.332458	184.356	0.00936188	0.0238822
ENSMUSG00000026411	0.0298158	457.998	0.843079	0.889618
ENSMUSG00000041642	0.786393	208.172	7.85483e-07	5.93732e-06
ENSMUSG00000026708	-0.137765	396.532	0.194197	0.294763
ENSMUSG00000067336	-0.261743	215.946	0.138933	0.226003
ENSMUSG00000041040	0.118515	477.502	0.231829	0.33759
ENSMUSG00000073664	0.204173	516.446	0.182542	0.280297
ENSMUSG00000049439	-0.169565	460.08	0.110606	0.187734
ENSMUSG00000026584	0.107862	175.899	0.42312	0.539932
ENSMUSG00000041396	-0.423583	136.261	0.00104032	0.00358525
ENSMUSG00000026179	0.388197	1144.7	7.78965e-05	0.000368168
ENSMUSG00000026176	0.155153	297.837	0.192392	0.292376
ENSMUSG00000025925	-0.403704	1322.89	0.00073814	0.00267572
ENSMUSG00000061024	-0.346105	2558.67	6.1004e-06	3.81364e-05
ENSMUSG00000026339	-1.18474	352.73	5.51114e-20	2.39429e-18
ENSMUSG00000013275	-0.223526	349.566	0.076145	0.139066
ENSMUSG00000033257	-0.104706	753.531	0.202312	0.304246
ENSMUSG00000026088	-0.0831201	568.001	0.408263	0.525337
ENSMUSG00000058407	-0.562942	1288.71	4.18879e-07	3.33629e-06
ENSMUSG00000048234	-0.157726	1594.48	0.0474557	0.0947782
ENSMUSG00000073643	-0.158524	710.092	0.0932276	0.163906
ENSMUSG00000040865	-0.530483	352.998	0.000412053	0.00158661
ENSMUSG00000025968	-0.159962	983.082	0.0678357	0.12666
ENSMUSG00000066652	-3.13804	466.632	2.06657e-26	1.54579e-24
ENSMUSG00000026520	-0.879983	1427.53	1.10227e-18	4.19546e-17
ENSMUSG00000090071	1.0419	196.4	1.93548e-07	1.67663e-06
ENSMUSG00000070644	0.886773	104.393	1.1468e-10	1.76787e-09
ENSMUSG00000034292	-0.0396008	93.0263	0.844095	0.890455
ENSMUSG00000026311	0.398778	231.289	0.00102392	0.00353442
ENSMUSG00000025964	1.20255	1022.9	2.25751e-33	2.85575e-31
ENSMUSG00000025962	-0.114985	1162.84	0.376814	0.49418
ENSMUSG00000025958	0.0559592	1077.53	0.610253	0.707848
ENSMUSG00000006304	-0.189463	5014.88	0.0118891	0.0292112
ENSMUSG00000026032	0.216435	1344.52	0.0587923	0.11271
ENSMUSG00000041859	-0.270367	7717.94	8.12109e-05	0.000381944
ENSMUSG00000079283	-0.0106977	181.115	0.931296	0.953063
ENSMUSG00000037035	0.220976	90.8133	0.55074	0.656431
ENSMUSG00000004451	0.370508	1640.87	4.35383e-05	0.0002194
ENSMUSG00000026383	0.330091	415.345	0.00596703	0.0162973
ENSMUSG00000026211	1.40083	381.589	3.13937e-22	1.63666e-20
ENSMUSG00000026235	-0.257432	1056.31	0.244069	0.35126
ENSMUSG00000005501	0.129929	268.083	0.245607	0.352964
ENSMUSG00000044783	0.322418	2523.52	7.27589e-05	0.000347707
ENSMUSG00000026204	1.69839	118.947	8.2204e-16	2.45527e-14
ENSMUSG00000026209	0.186951	1565.17	0.00605575	0.0164795
ENSMUSG00000032997	0.312657	980.621	4.69296e-05	0.000234976
ENSMUSG00000016481	0.170451	309.723	0.167028	0.261957
ENSMUSG00000026496	0.18024	8284.34	0.00856297	0.022133
ENSMUSG00000026499	-0.102207	440.606	0.263154	0.373109
ENSMUSG00000038806	-0.0231756	1451.98	0.795891	0.855034
ENSMUSG00000073481	0.0922164	1194.02	0.287112	0.400754
ENSMUSG00000016200	-0.356776	141.154	0.00998154	0.0252162
ENSMUSG00000016181	0.250175	502.525	0.0241778	0.0536162
ENSMUSG00000026657	0.132528	397.81	0.274173	0.385662
ENSMUSG00000079442	-0.0640745	151.62	0.619714	0.715541
ENSMUSG00000026811	-0.470188	141.264	0.00368711	0.0107514
ENSMUSG00000026857	0.51019	346.654	2.10818e-05	0.000114776
ENSMUSG00000026848	0.114876	1005.79	0.340066	0.457212
ENSMUSG00000026755	-0.148475	1453.16	0.0535699	0.104565
ENSMUSG00000036086	0.318251	326.123	0.00294059	0.00885989
ENSMUSG00000026355	-0.238869	3525.61	5.75699e-05	0.000281853
ENSMUSG00000026356	-0.567105	2424.2	7.20654e-06	4.4085e-05
ENSMUSG00000002546	-0.487085	413.787	1.29163e-05	7.37758e-05
ENSMUSG00000039205	0.489292	224.639	0.000143352	0.000632364
ENSMUSG00000026820	-0.299198	377.621	0.0306222	0.0655641
ENSMUSG00000027035	-0.210618	332.721	0.165665	0.260378
ENSMUSG00000034220	-0.445184	526.289	0.000189382	0.000805668
ENSMUSG00000026269	0.393845	471.612	0.000847041	0.00301406
ENSMUSG00000042046	-0.352797	379.476	0.0143672	0.0343201
ENSMUSG00000026427	-0.0254902	2193.41	0.667603	0.753638
ENSMUSG00000025907	-0.402088	329.41	0.000323665	0.00128302
ENSMUSG00000051285	0.00389713	318.933	0.990837	0.994537
ENSMUSG00000026150	-0.0158786	1504.06	0.808709	0.864485
ENSMUSG00000026159	-1.17198	790.497	3.3917e-26	2.45172e-24
ENSMUSG00000026288	1.16341	628.356	2.10234e-17	7.23375e-16
ENSMUSG00000026289	0.0631335	999.123	0.547431	0.653302
ENSMUSG00000026393	0.16663	488.118	0.210728	0.314266
ENSMUSG00000005886	0.178411	171.294	0.249481	0.357494
ENSMUSG00000025935	-0.0280991	1693.24	0.641391	0.732119
ENSMUSG00000025937	-0.331604	1012.19	0.00605093	0.0164768
ENSMUSG00000033159	0.521644	192.171	0.000209591	0.000876471
ENSMUSG00000026198	0.342786	282.752	0.00316063	0.00944675
ENSMUSG00000033124	0.408334	294.725	8.10737e-05	0.000381508
ENSMUSG00000026202	0.774047	2824.07	1.67116e-12	3.34311e-11
ENSMUSG00000016528	-0.121177	1080.93	0.318961	0.434956
ENSMUSG00000016526	-0.428614	815.681	0.00243665	0.00752065
ENSMUSG00000006010	0.117163	374.643	0.287213	0.400812
ENSMUSG00000026309	0.146532	862.103	0.131445	0.216317
ENSMUSG00000067071	1.12661	576.812	1.02062e-06	7.56842e-06
ENSMUSG00000026313	1.0563	820.627	2.44566e-23	1.41192e-21
ENSMUSG00000041605	0.0661034	87.7551	0.681463	0.765667
ENSMUSG00000023094	0.368308	203.153	0.0112185	0.0278552
ENSMUSG00000061186	-0.494804	458.473	0.000695865	0.00254391
ENSMUSG00000026618	-0.0166118	685.623	0.817609	0.871077
ENSMUSG00000026260	0.0620685	1544.6	0.619558	0.715541
ENSMUSG00000073616	-0.220792	1141.87	0.0657578	0.123585
ENSMUSG00000058076	0.315968	2215.67	3.56647e-05	0.000183705
ENSMUSG00000005674	-0.238767	739.479	0.0279517	0.0606713
ENSMUSG00000039318	0.561482	461.297	3.04705e-09	3.74975e-08
ENSMUSG00000026617	-0.447909	432.355	1.37181e-05	7.7993e-05
ENSMUSG00000026615	0.343831	6368.61	6.59263e-06	4.08278e-05
ENSMUSG00000041406	0.136724	1029.25	0.0296956	0.0638603
ENSMUSG00000026463	-0.141214	212.463	0.48045	0.593968
ENSMUSG00000026883	0.294138	524.866	0.0205107	0.046589
ENSMUSG00000026887	0.20662	438.553	0.0540044	0.105315
ENSMUSG00000047250	0.0530652	35.2765	0.80529	0.862009
ENSMUSG00000026749	0.0216947	335.228	0.886759	0.920022
ENSMUSG00000026558	-0.294705	2613.62	0.000146461	0.00064377
ENSMUSG00000026688	0.714111	899.221	2.11131e-08	2.24216e-07
ENSMUSG00000052534	0.526308	551.825	0.000904299	0.00317927
ENSMUSG00000026398	0.245442	1159.02	0.0593267	0.113608
ENSMUSG00000026526	-0.113111	1625.21	0.318844	0.434866
ENSMUSG00000026083	-0.245338	6552.34	0.0185111	0.0427929
ENSMUSG00000055322	0.14456	182.551	0.370504	0.488379
ENSMUSG00000006299	0.134429	3942.85	0.0755614	0.138318
ENSMUSG00000006301	-0.154231	417.281	0.169007	0.26423
ENSMUSG00000025930	-1.37597	179.687	5.09211e-21	2.4608e-19
ENSMUSG00000026556	0.320111	630.694	0.000527515	0.00197376
ENSMUSG00000026469	-0.37621	241.033	0.00931975	0.0237889
ENSMUSG00000033684	0.347178	276.646	0.0247499	0.054659
ENSMUSG00000054770	0.500038	286.346	2.09488e-05	0.000114341
ENSMUSG00000026034	-0.0575833	1196.19	0.747581	0.818467
ENSMUSG00000026035	0.181296	565.564	0.149103	0.238522
ENSMUSG00000026037	-0.29077	1948.66	0.000330406	0.00130822
ENSMUSG00000038174	-0.158259	495.417	0.238721	0.345239
ENSMUSG00000026361	-0.393649	914.759	0.00145724	0.00480275
ENSMUSG00000018199	-0.353159	480.449	0.00111349	0.00380089
ENSMUSG00000070565	0.302654	283.944	0.006041	0.0164549
ENSMUSG00000001674	-0.340245	1126.68	0.000332011	0.00131369
ENSMUSG00000026433	-0.969266	116.515	9.59218e-14	2.21212e-12
ENSMUSG00000026434	-0.74587	8780.49	4.02632e-15	1.08913e-13
ENSMUSG00000038793	-0.879144	404.52	0.00300607	0.00904766
ENSMUSG00000026519	0.967876	98.0672	2.22071e-05	0.000120066
ENSMUSG00000006005	-0.235466	4036.18	0.0113696	0.0281037
ENSMUSG00000004364	-0.313874	1324.41	0.00739827	0.0195274
ENSMUSG00000026098	-0.0571409	193.385	0.623917	0.71896
ENSMUSG00000026095	-0.121538	765.678	0.237968	0.344496
ENSMUSG00000040648	-0.456885	499.767	3.04709e-05	0.000159338
ENSMUSG00000026094	0.457067	335.011	0.00117477	0.00397848
ENSMUSG00000041303	0.0876777	1096	0.369529	0.487529
ENSMUSG00000073678	-0.309472	454.932	0.012733	0.0309668
ENSMUSG00000026245	0.162664	1231.7	0.0632715	0.119486
ENSMUSG00000001138	-0.131496	500.887	0.262508	0.372377
ENSMUSG00000061518	0.346008	2306.9	0.000738811	0.00267702
ENSMUSG00000039748	-0.190666	1442.69	0.0228177	0.0510874
ENSMUSG00000064302	-0.245375	697.43	0.146999	0.235735
ENSMUSG00000026380	-1.46465	2686.03	3.60022e-18	1.31225e-16
ENSMUSG00000062169	-0.134132	2002.44	0.16578	0.260418
ENSMUSG00000062510	0.527927	703.506	7.23958e-07	5.52572e-06
ENSMUSG00000041075	1.18363	246.409	3.17251e-13	6.90883e-12
ENSMUSG00000026020	-0.255767	8350	0.00279563	0.00847637
ENSMUSG00000026278	-0.764256	276.054	1.38177e-07	1.24461e-06
ENSMUSG00000026280	-0.251474	636.565	0.00362034	0.0105746
ENSMUSG00000026283	-0.292536	1209.74	9.27999e-06	5.53198e-05
ENSMUSG00000035437	0.133483	824.624	0.0627255	0.118768
ENSMUSG00000026643	-0.362284	1352	0.000207859	0.000870921
ENSMUSG00000026648	0.612881	55.2665	0.00378974	0.0109984
ENSMUSG00000013593	-0.0648393	2726.09	0.240169	0.346848
ENSMUSG00000062729	0.0350925	94.3496	0.840881	0.888498
ENSMUSG00000053483	-0.0523174	657.504	0.589129	0.690514
ENSMUSG00000062963	-0.318109	1220.74	0.0126624	0.0308402
ENSMUSG00000039157	-0.433288	559.1	0.000466608	0.00177443
ENSMUSG00000026810	0.176006	1006.42	0.0554018	0.107504
ENSMUSG00000026457	0.187132	2672.85	0.0252787	0.0555989
ENSMUSG00000026455	0.089935	515.338	0.306077	0.421529
ENSMUSG00000042229	-0.237352	635.775	0.00922112	0.0235511
ENSMUSG00000026604	0.557797	918.04	0.000583583	0.00216659
ENSMUSG00000026634	-0.0428672	496.112	0.625006	0.720008
ENSMUSG00000052428	-0.00989748	881.774	0.868618	0.907351
ENSMUSG00000026687	0.384968	1368.76	2.03847e-05	0.000111616
ENSMUSG00000026275	-0.326436	970.688	7.21282e-06	4.4085e-05
ENSMUSG00000026276	-0.230257	2636.13	0.0246316	0.0544122
ENSMUSG00000040423	-0.28967	625.311	0.0049731	0.0138801
ENSMUSG00000026223	0.0208821	805.523	0.860429	0.902568
ENSMUSG00000026229	-0.0801534	2664.76	0.264855	0.374903
ENSMUSG00000026116	0.0766455	1621.51	0.464923	0.579871
ENSMUSG00000026112	-0.119919	1153.84	0.111862	0.189566
ENSMUSG00000045005	-0.214622	1226.93	0.120966	0.202107
ENSMUSG00000026134	0.328558	699.302	0.000785565	0.00282289
ENSMUSG00000042197	0.00401628	696.607	0.957019	0.972968
ENSMUSG00000039395	-1.55356	254.005	2.7064e-18	9.90659e-17
ENSMUSG00000026189	0.270683	296.672	0.0497602	0.0985125
ENSMUSG00000026000	0.522666	719.503	2.76251e-06	1.87851e-05
ENSMUSG00000026196	-0.000363404	677.228	0.984731	0.990835
ENSMUSG00000018417	-0.305028	540.506	0.00638741	0.0172564
ENSMUSG00000026103	0.0794078	349.193	0.612796	0.710031
ENSMUSG00000037470	-0.356288	1191.39	1.65821e-05	9.26231e-05
ENSMUSG00000026131	0.111589	1731.9	0.573875	0.677266
ENSMUSG00000026421	-0.0642112	4432.44	0.767217	0.834186
ENSMUSG00000041801	0.894102	5599.12	2.02404e-21	1.00062e-19
ENSMUSG00000039210	0.127406	335.074	0.223579	0.328587
ENSMUSG00000026547	0.408003	5085.21	0.00643956	0.0173919
ENSMUSG00000005681	0.584808	222.096	0.000747	0.00269987
ENSMUSG00000052423	-0.172975	545.908	0.0774474	0.141145
ENSMUSG00000013973	0.00245078	852.293	0.990775	0.994537
ENSMUSG00000006412	-0.164498	8716.71	0.0647772	0.122089
ENSMUSG00000037434	0.599793	637.409	8.36449e-06	5.03156e-05
ENSMUSG00000025903	-0.201161	968.861	0.220336	0.325044
ENSMUSG00000033813	-0.127205	1516.14	0.291969	0.405804
ENSMUSG00000026675	0.391865	281.769	0.0077313	0.0203068
ENSMUSG00000013997	0.175913	510.969	0.0901144	0.1594
ENSMUSG00000026078	-0.567039	320.863	0.000235405	0.000966564
ENSMUSG00000003135	-0.40154	1136.19	1.45238e-06	1.0481e-05
ENSMUSG00000026074	0.316946	3316.48	3.69001e-06	2.44353e-05
ENSMUSG00000010609	0.577075	393.469	1.86656e-06	1.32258e-05
ENSMUSG00000026670	0.0376354	657.537	0.752527	0.822406
ENSMUSG00000026667	0.24172	472.822	0.026816	0.0585609
ENSMUSG00000033671	0.116836	249.71	0.335492	0.452336
ENSMUSG00000026466	-0.00258684	654.14	0.990264	0.99431
ENSMUSG00000027007	-0.288498	166.667	0.0376548	0.0777873
ENSMUSG00000027006	-0.0517114	987.14	0.443062	0.558912
ENSMUSG00000026843	-0.445271	1201.3	0.0131327	0.0317683
ENSMUSG00000039356	-0.0507804	702.03	0.585774	0.687519
ENSMUSG00000026842	-0.159709	473.284	0.239824	0.346601
ENSMUSG00000069495	-0.0070469	623.746	0.968083	0.979413
ENSMUSG00000026764	-0.0421745	200.199	0.755663	0.82469
ENSMUSG00000055612	0.293651	2088.94	0.000927116	0.00324982
ENSMUSG00000013698	1.07371	174.644	3.13506e-07	2.56836e-06
ENSMUSG00000026277	0.472073	984.195	9.5378e-07	7.10954e-06
ENSMUSG00000026279	0.122445	801.285	0.0982866	0.170994
ENSMUSG00000026281	-0.143887	4431.16	0.100579	0.17419
ENSMUSG00000078184	-0.3093	625.533	0.00165604	0.00534733
ENSMUSG00000057335	-0.433219	131.349	0.00352885	0.0103583
ENSMUSG00000040848	0.794134	155.733	7.38689e-06	4.50333e-05
ENSMUSG00000040843	-0.328482	1644.26	0.000871737	0.00308461
ENSMUSG00000026571	0.336265	233.823	0.0021606	0.00673388
ENSMUSG00000026566	-0.0687553	1246.84	0.507137	0.618604
ENSMUSG00000026663	-0.0560015	512.534	0.603322	0.70151
ENSMUSG00000026659	-0.429262	1213.97	3.40396e-05	0.000176179
ENSMUSG00000026384	-0.197214	158.317	0.191344	0.291163
ENSMUSG00000036975	-0.381709	112.13	0.0193507	0.0443405
ENSMUSG00000050777	0.0743282	254.639	0.760148	0.828534
ENSMUSG00000026385	0.35454	2481.72	9.51962e-05	0.000441443
ENSMUSG00000026193	-0.252684	2858.82	0.132374	0.217389
ENSMUSG00000042901	-0.159663	492.046	0.0602104	0.115096
ENSMUSG00000072258	0.0623507	234.015	0.657952	0.745778
ENSMUSG00000025912	0.583403	254.685	9.03005e-06	5.39795e-05
ENSMUSG00000045210	-0.409982	367.757	3.82173e-05	0.000195333
ENSMUSG00000026470	0.195895	253.158	0.0805792	0.145404
ENSMUSG00000033701	-0.099774	563.688	0.201289	0.303079
ENSMUSG00000050565	-0.437848	1521.27	1.52067e-13	3.45139e-12
ENSMUSG00000041779	-0.0530309	211.122	0.748327	0.819075
ENSMUSG00000057363	-0.12971	524.052	0.139288	0.226386
ENSMUSG00000037503	-0.0188089	987.543	0.857739	0.900778
ENSMUSG00000015488	0.614849	194.484	5.47203e-07	4.30259e-06
ENSMUSG00000026374	-0.0514882	5348.89	0.40546	0.522826
ENSMUSG00000048402	-1.13965	209.932	2.5804e-12	4.97681e-11
ENSMUSG00000026600	0.278194	643.342	0.0685198	0.127605
ENSMUSG00000060519	1.69909	589.796	3.03298e-39	6.52242e-37
ENSMUSG00000033557	0.0229145	461.439	0.804678	0.861939
ENSMUSG00000026594	0.46234	685.613	3.41304e-06	2.27942e-05
ENSMUSG00000037262	-0.139619	346.05	0.18722	0.286305
ENSMUSG00000032666	0.222468	160.965	0.182948	0.280821
ENSMUSG00000014980	-0.0839849	743.298	0.438375	0.554385
ENSMUSG00000042772	-0.105539	2019.78	0.261204	0.370771
ENSMUSG00000026479	-1.09189	322.963	1.10599e-10	1.72039e-09
ENSMUSG00000014226	-0.317441	4838.21	0.00577508	0.0158309
ENSMUSG00000025969	1.66184	504.458	4.47233e-23	2.49812e-21
ENSMUSG00000025967	-0.228335	29373.3	0.00373142	0.0108622
ENSMUSG00000027520	-0.0642095	1476.94	0.519846	0.629487
ENSMUSG00000036093	-0.238783	505.978	0.0423234	0.0857838
ENSMUSG00000055371	-0.20714	380.934	0.0235537	0.0524528
ENSMUSG00000051223	-0.453026	6830.34	0.000134358	0.000598214
ENSMUSG00000026036	-0.301328	631.833	0.000901856	0.00317421
ENSMUSG00000008475	-0.654092	2347.34	3.35922e-08	3.43183e-07
ENSMUSG00000042751	-0.275799	521.424	0.00950964	0.0242073
ENSMUSG00000026473	0.79526	1927.4	2.63588e-29	2.38672e-27
ENSMUSG00000048865	-0.330295	179.202	0.0164789	0.038635
ENSMUSG00000026641	-0.0533237	3369.27	0.712002	0.790684
ENSMUSG00000038235	-0.38283	1128.09	0.00177386	0.00567239
ENSMUSG00000026404	0.237478	230.614	0.0339353	0.0713893
ENSMUSG00000041498	0.00188587	631.849	0.995497	0.997004
ENSMUSG00000041483	-0.240759	1468.22	0.0244718	0.0541565
ENSMUSG00000023150	0.156549	1436.56	0.136987	0.223429
ENSMUSG00000053286	-0.396801	421.486	0.000979145	0.0034017
ENSMUSG00000026483	1.84048	596.504	3.47714e-24	2.18324e-22
ENSMUSG00000043019	0.0845693	195.665	0.476186	0.590479
ENSMUSG00000026511	-0.0199191	717.603	0.831208	0.881526
ENSMUSG00000026510	0.217797	198.405	0.0684094	0.127455
ENSMUSG00000026377	-0.169199	1634.42	0.061738	0.117208
ENSMUSG00000026577	-0.465639	389.144	5.45893e-06	3.46296e-05
ENSMUSG00000026576	-0.404339	1657.63	0.00671083	0.0180002
ENSMUSG00000037499	0.313963	528.336	0.0401178	0.0819311
ENSMUSG00000026626	0.413487	1060.75	7.59756e-06	4.62194e-05
ENSMUSG00000017418	-0.14223	488.756	0.167514	0.262421
ENSMUSG00000044628	0.752054	119.892	2.19334e-06	1.524e-05
ENSMUSG00000026784	-0.493886	157.831	0.00144	0.00476236
ENSMUSG00000049086	-0.263171	292.267	0.0445694	0.0896181
ENSMUSG00000003051	-1.40074	446.527	9.98394e-13	2.04671e-11
ENSMUSG00000041926	0.0690674	655.309	0.483999	0.597069
ENSMUSG00000062580	-0.583163	2311.93	5.51341e-12	1.02433e-10
ENSMUSG00000041879	0.0527934	1506.46	0.416333	0.533328
ENSMUSG00000045658	0.216821	204.951	0.159476	0.252682
ENSMUSG00000026219	-0.272719	4721.1	6.74304e-05	0.000324293
ENSMUSG00000026930	0.643961	157.217	0.000534803	0.00199582
ENSMUSG00000026926	-0.0623921	1772.09	0.427622	0.544223
ENSMUSG00000038633	-0.0161946	2277.23	0.771917	0.837858
ENSMUSG00000047539	0.0441287	829.622	0.543534	0.650095
ENSMUSG00000026509	2.22581	209.05	4.02714e-35	6.41509e-33
ENSMUSG00000026743	-0.0439053	723.77	0.667861	0.753794
ENSMUSG00000051154	0.52117	562.924	0.000107473	0.000491747
ENSMUSG00000043241	0.231954	1045.19	0.0134462	0.0324444
ENSMUSG00000039046	-0.00365328	298.615	0.986881	0.992419
ENSMUSG00000026662	-0.217041	1213.6	0.0216136	0.0486957
ENSMUSG00000026664	0.00483882	427.597	0.991208	0.994716
ENSMUSG00000026676	0.749838	93.8852	0.000580084	0.00215732
ENSMUSG00000025817	0.259806	924.615	0.00157377	0.00512399
ENSMUSG00000048707	-0.380969	613.549	0.000428111	0.00164109
ENSMUSG00000026965	-0.00203997	593.579	0.999633	0.999865
ENSMUSG00000015337	-0.420878	581.966	0.00163287	0.00528442
ENSMUSG00000007476	0.226765	305.139	0.0970793	0.169146
ENSMUSG00000046836	-0.048814	619.306	0.550481	0.656378
ENSMUSG00000056050	0.145269	890.058	0.125398	0.207958
ENSMUSG00000039246	-0.19673	282.04	0.116503	0.195798
ENSMUSG00000001305	-0.000113679	2023.86	0.980915	0.988037
ENSMUSG00000037474	-0.111687	1371.11	0.14453	0.232861
ENSMUSG00000026728	0.117325	3343.22	0.325275	0.441536
ENSMUSG00000026718	-0.562593	219.983	0.00167202	0.00539285
ENSMUSG00000026565	-0.0183872	1914.45	0.863494	0.904503
ENSMUSG00000026564	-0.119608	683.855	0.62158	0.717118
ENSMUSG00000026273	-0.157083	276.382	0.131255	0.216087
ENSMUSG00000026274	0.15779	434.11	0.0890462	0.157933
ENSMUSG00000034088	-0.0874946	2851.68	0.322077	0.438302
ENSMUSG00000043467	-0.0204235	140.87	0.888865	0.921317
ENSMUSG00000026709	0.0611543	440.05	0.558749	0.663504
ENSMUSG00000026701	-1.36559	2830.59	2.33494e-28	1.95002e-26
ENSMUSG00000026781	-0.498399	163.041	0.000332594	0.00131539
ENSMUSG00000009030	0.058225	488.284	0.766927	0.834021
ENSMUSG00000075376	-0.233213	673.742	0.0362087	0.0753793
ENSMUSG00000039826	-0.317193	911.018	0.0559795	0.108356
ENSMUSG00000039715	0.0142946	284.705	0.949477	0.967014
ENSMUSG00000015335	-0.0368164	453.216	0.76025	0.82854
ENSMUSG00000039686	1.31863	356.203	9.1756e-18	3.26151e-16
ENSMUSG00000079658	-0.469337	1412.83	1.01095e-05	5.97675e-05
ENSMUSG00000026254	-0.398498	5965.75	1.42959e-06	1.03339e-05
ENSMUSG00000048000	-0.0716908	1158.76	0.375828	0.493417
ENSMUSG00000026349	-0.241017	1192.78	0.0068368	0.0182697
ENSMUSG00000036104	0.0407424	346.951	0.718646	0.796133
ENSMUSG00000056211	-0.0684738	632.551	0.605155	0.703261
ENSMUSG00000026353	0.127009	1486.1	0.0242375	0.0537348
ENSMUSG00000026158	0.184369	243.726	0.188701	0.288211
ENSMUSG00000026155	-0.23758	588.726	0.102058	0.17625
ENSMUSG00000026154	-0.33038	409.252	0.000813015	0.00290792
ENSMUSG00000025981	-0.402895	334.056	0.00194903	0.00615024
ENSMUSG00000073676	-0.37087	5843.09	3.57721e-05	0.000183961
ENSMUSG00000025979	-0.260968	1390.46	0.0581064	0.11157
ENSMUSG00000038241	0.210599	250.199	0.134932	0.220724
ENSMUSG00000045503	0.119343	982.546	0.148357	0.237515
ENSMUSG00000074797	0.136206	1916.83	0.104121	0.178951
ENSMUSG00000027312	0.0406	151.603	0.758483	0.827033
ENSMUSG00000052033	-0.542499	977.4	7.67894e-12	1.38189e-10
ENSMUSG00000062590	0.521873	215.278	0.000126089	0.000566084
ENSMUSG00000079445	0.639555	888.254	9.07326e-06	5.42001e-05
ENSMUSG00000027281	-0.171611	138.289	0.212989	0.316704
ENSMUSG00000032802	1.25519	427.092	1.52911e-15	4.39914e-14
ENSMUSG00000023572	0.00736886	501.576	0.931503	0.953109
ENSMUSG00000027259	-0.126998	208.02	0.244774	0.351921
ENSMUSG00000027263	-0.136205	230.984	0.287578	0.401191
ENSMUSG00000027254	0.438774	210.664	0.00693352	0.018488
ENSMUSG00000000308	-0.0458277	140.728	0.772257	0.838122
ENSMUSG00000002728	0.0282996	240.367	0.89758	0.927494
ENSMUSG00000026999	-0.462469	1013.82	0.000929548	0.00325569
ENSMUSG00000026792	-0.0940301	100.497	0.618046	0.714478
ENSMUSG00000036893	0.130177	1406.48	0.178779	0.276444
ENSMUSG00000026972	0.716841	120.026	9.36457e-05	0.000434772
ENSMUSG00000035666	-0.232451	540.933	0.00832252	0.0216139
ENSMUSG00000017858	-0.104571	651.995	0.167563	0.26245
ENSMUSG00000017861	0.352315	2587.66	0.000102542	0.000472453
ENSMUSG00000026831	1.09913	659.889	2.94271e-09	3.62654e-08
ENSMUSG00000026816	0.21077	413.332	0.0259566	0.0569153
ENSMUSG00000027498	-0.179296	1056.54	0.0134042	0.0323522
ENSMUSG00000027502	0.207063	1162.74	0.0504317	0.0996019
ENSMUSG00000028640	-0.0976354	464.415	0.664695	0.751123
ENSMUSG00000068735	0.934343	1417.5	7.36348e-05	0.000351307
ENSMUSG00000010911	0.0892921	348.863	0.535218	0.642829
ENSMUSG00000042670	0.170359	487.26	0.325668	0.44186
ENSMUSG00000027164	0.299778	175.211	0.00830399	0.0215803
ENSMUSG00000027163	0.212943	357.421	0.135912	0.22197
ENSMUSG00000026854	0.311351	85.465	0.0711845	0.13174
ENSMUSG00000000194	-0.0525784	962.268	0.559405	0.663908
ENSMUSG00000062661	-0.204886	224.979	0.145066	0.233463
ENSMUSG00000076441	0.0167844	4186.24	0.926682	0.949871
ENSMUSG00000026478	-0.0456302	2614.13	0.736306	0.809626
ENSMUSG00000042699	-0.216478	2404.15	0.0183552	0.0425011
ENSMUSG00000026827	-0.0695704	2448.85	0.400324	0.517677
ENSMUSG00000060743	0.0457631	3370.85	0.812532	0.866848
ENSMUSG00000014355	0.102167	1341.06	0.201577	0.303381
ENSMUSG00000027387	0.0809273	271.438	0.448445	0.564544
ENSMUSG00000048327	0.111794	1055.4	0.179726	0.277211
ENSMUSG00000009621	0.37737	251.151	0.00240211	0.00742204
ENSMUSG00000026918	0.117858	2684.74	0.26356	0.373499
ENSMUSG00000068394	0.094461	138.257	0.55956	0.663999
ENSMUSG00000035093	-0.309165	267.684	0.00336887	0.00996528
ENSMUSG00000027206	-0.694408	1174.88	1.50477e-09	1.93773e-08
ENSMUSG00000032869	0.642306	493.586	1.79398e-10	2.69317e-09
ENSMUSG00000004085	0.884003	400.535	4.64125e-08	4.62619e-07
ENSMUSG00000027132	0.0119331	822.557	0.97327	0.982868
ENSMUSG00000055943	-0.139243	515.014	0.310405	0.426261
ENSMUSG00000003604	-0.839785	777.996	2.02835e-20	9.28079e-19
ENSMUSG00000014353	-0.0292371	257.511	0.807734	0.863884
ENSMUSG00000026991	0.115322	1303.42	0.235912	0.34198
ENSMUSG00000035168	0.53192	904.667	3.23034e-08	3.31515e-07
ENSMUSG00000014959	0.0455161	1164.21	0.597368	0.696471
ENSMUSG00000041966	-0.141931	560.053	0.116518	0.195798
ENSMUSG00000027012	0.0589829	1766.83	0.345272	0.462353
ENSMUSG00000027018	-0.186164	4897.16	0.00585016	0.0160061
ENSMUSG00000041921	0.23376	148.42	0.179415	0.276916
ENSMUSG00000064263	0.641335	167.456	0.000260171	0.00105317
ENSMUSG00000051329	-0.273353	637.832	0.0121741	0.0298181
ENSMUSG00000008200	-0.311977	658.212	0.0110673	0.0275465
ENSMUSG00000054387	0.295744	1834.02	0.0244945	0.0541789
ENSMUSG00000070643	-0.16647	258.237	0.375245	0.493028
ENSMUSG00000002102	-0.0284507	2604.66	0.749236	0.819965
ENSMUSG00000002103	0.0939661	189.807	0.499979	0.61213
ENSMUSG00000034850	-0.251823	338.488	0.0346827	0.0727129
ENSMUSG00000027367	-0.269174	851.681	0.00455003	0.0128446
ENSMUSG00000005102	0.431768	209.297	0.000642529	0.00236198
ENSMUSG00000040084	0.361087	1735.28	2.06114e-05	0.000112714
ENSMUSG00000027353	0.338376	238.427	0.00350546	0.010302
ENSMUSG00000062098	0.405763	305.097	0.000378243	0.00147558
ENSMUSG00000025982	-0.543786	7596.79	1.36705e-11	2.39987e-10
ENSMUSG00000025980	-0.411831	13444.3	1.99287e-06	1.39858e-05
ENSMUSG00000027165	-0.136165	316.864	0.207351	0.310251
ENSMUSG00000039449	-0.061469	430.762	0.485386	0.598265
ENSMUSG00000026669	0.0495224	1707.85	0.454955	0.57097
ENSMUSG00000026672	0.483205	206.704	0.00862692	0.0222782
ENSMUSG00000027655	0.321298	392.317	0.000887803	0.00313081
ENSMUSG00000070544	-1.07685	2856.35	7.3649e-28	5.86601e-26
ENSMUSG00000016933	0.924019	426.014	8.49456e-13	1.7565e-11
ENSMUSG00000033068	0.529292	228.576	7.06203e-05	0.000338682
ENSMUSG00000033059	0.543324	418.293	2.14766e-06	1.49589e-05
ENSMUSG00000084762	0.598484	141.126	0.00659787	0.0177637
ENSMUSG00000039943	-0.0400301	352.343	0.681676	0.76572
ENSMUSG00000037761	0.31498	303.818	0.012661	0.0308402
ENSMUSG00000027099	-0.192213	455.224	0.222405	0.327311
ENSMUSG00000059005	-0.282589	6580.57	0.0141872	0.0339846
ENSMUSG00000042410	-0.340988	949.258	0.00104707	0.00360276
ENSMUSG00000038533	0.0954073	1116.91	0.241454	0.348137
ENSMUSG00000027397	0.203841	2798	0.0465892	0.0932002
ENSMUSG00000037885	-0.443676	295.56	0.000174771	0.000752066
ENSMUSG00000027198	-0.10507	613.276	0.235351	0.341345
ENSMUSG00000027010	0.155003	506.511	0.217224	0.321501
ENSMUSG00000027109	-0.163831	1087.82	0.0978454	0.17032
ENSMUSG00000010914	-0.113799	496.342	0.21081	0.314279
ENSMUSG00000026849	-0.0163886	816.441	0.870628	0.908766
ENSMUSG00000026851	-0.0436171	527.036	0.690447	0.772531
ENSMUSG00000075415	0.307249	956.282	0.000187927	0.000800272
ENSMUSG00000075023	-0.828415	169.726	1.72332e-06	1.22817e-05
ENSMUSG00000040174	0.00684942	195.766	0.991468	0.994822
ENSMUSG00000044308	-0.187834	576.671	0.096506	0.168352
ENSMUSG00000036053	-0.12689	502.958	0.257197	0.366293
ENSMUSG00000026960	-0.208268	351.13	0.0880105	0.15632
ENSMUSG00000055067	0.16159	370.976	0.144833	0.233263
ENSMUSG00000026492	-0.222087	149.681	0.0505864	0.0997351
ENSMUSG00000026491	-0.230067	1667.79	0.000948176	0.00331284
ENSMUSG00000026489	0.205165	118.115	0.173542	0.270094
ENSMUSG00000027087	0.159018	572.214	0.313289	0.429194
ENSMUSG00000026917	-0.0750078	4828.24	0.271044	0.382404
ENSMUSG00000015846	0.644054	296.112	7.39271e-08	7.05012e-07
ENSMUSG00000026837	-0.0378575	100.621	0.867132	0.906485
ENSMUSG00000026944	0.416057	183.167	0.00369502	0.0107671
ENSMUSG00000015095	0.482245	546.137	5.50514e-06	3.48713e-05
ENSMUSG00000015092	0.146942	2039.4	0.163434	0.257436
ENSMUSG00000026817	0.722515	1168.9	3.14423e-07	2.57342e-06
ENSMUSG00000026814	0.809868	921.832	0.000369957	0.00144917
ENSMUSG00000009563	0.474674	411.223	2.16606e-05	0.000117618
ENSMUSG00000053746	0.0700198	175.988	0.553485	0.658518
ENSMUSG00000026516	-0.267309	1495.57	0.000147342	0.00064731
ENSMUSG00000038733	-0.177579	995.494	0.0369638	0.0765253
ENSMUSG00000036617	0.645822	2089.6	1.62805e-08	1.77721e-07
ENSMUSG00000048550	-0.050327	188.561	0.683077	0.766651
ENSMUSG00000027180	0.153284	624.155	0.141327	0.228854
ENSMUSG00000040282	-0.000344566	530.951	0.99715	0.998195
ENSMUSG00000016386	-0.0963722	235.272	0.505539	0.617192
ENSMUSG00000027115	0.0143711	452.683	0.970739	0.981084
ENSMUSG00000027080	-0.343802	1763.22	4.66867e-06	3.02409e-05
ENSMUSG00000027076	-0.37887	1414	1.28866e-05	7.37383e-05
ENSMUSG00000027075	-0.839983	305.786	1.65068e-05	9.22621e-05
ENSMUSG00000001855	0.107407	739.398	0.211709	0.315345
ENSMUSG00000039262	-0.137332	1647	0.165874	0.260517
ENSMUSG00000039254	0.295175	160.752	0.0309304	0.0660698
ENSMUSG00000027176	-0.241535	1049.17	0.0201461	0.0458822
ENSMUSG00000027247	-0.0790957	1131.67	0.483078	0.59636
ENSMUSG00000027243	-0.0741914	207.096	0.510267	0.621291
ENSMUSG00000040506	-0.263714	294.084	0.0248231	0.054793
ENSMUSG00000027351	0.790894	635.727	9.47212e-08	8.83722e-07
ENSMUSG00000027349	-0.00464127	1039.98	0.99743	0.998359
ENSMUSG00000026977	-0.309935	1768.91	0.000174645	0.0007519
ENSMUSG00000026914	-0.25087	3045.19	0.0377687	0.0779477
ENSMUSG00000052533	0.397675	4354.09	2.1785e-08	2.30498e-07
ENSMUSG00000026858	-0.231444	197.964	0.0801643	0.144899
ENSMUSG00000026856	0.223651	737.193	0.0039589	0.0114124
ENSMUSG00000039515	0.0899555	1039.62	0.370726	0.488379
ENSMUSG00000027257	0.207159	317.58	0.0956888	0.167368
ENSMUSG00000027255	0.164418	223.464	0.244506	0.351712
ENSMUSG00000040549	0.139545	1930.8	0.029707	0.0638689
ENSMUSG00000027227	0.652358	342.771	3.53309e-05	0.000182313
ENSMUSG00000027091	-0.181208	1909.62	0.00101248	0.00350337
ENSMUSG00000027330	0.422476	347.111	0.0009328	0.00326496
ENSMUSG00000068264	0.398238	176.884	0.00170554	0.00548039
ENSMUSG00000037523	0.262988	443.39	0.042517	0.0861152
ENSMUSG00000037514	0.313096	810.675	2.34674e-05	0.000126325
ENSMUSG00000027333	0.815594	244.111	2.21253e-08	2.33524e-07
ENSMUSG00000079037	1.61383	484.926	1.20168e-27	9.39715e-26
ENSMUSG00000058793	0.642588	1443.93	7.6196e-14	1.78594e-12
ENSMUSG00000027411	0.285974	1226	0.0022081	0.00686697
ENSMUSG00000027303	0.291192	356.643	0.0119888	0.0293978
ENSMUSG00000003283	0.114582	176.603	0.546259	0.652538
ENSMUSG00000027454	-0.45164	601.821	1.28901e-05	7.37383e-05
ENSMUSG00000027282	-0.136124	3487.27	0.115323	0.194245
ENSMUSG00000005505	-0.341553	191.657	0.0311652	0.0664559
ENSMUSG00000005506	-0.0587977	4970.42	0.486613	0.59925
ENSMUSG00000036992	-0.182208	857.41	0.019018	0.0437296
ENSMUSG00000027439	-0.139444	418.982	0.197484	0.298656
ENSMUSG00000067786	1.0511	636.966	8.02773e-05	0.000377967
ENSMUSG00000027649	0.249097	603.465	0.0161655	0.0379789
ENSMUSG00000027651	0.0217416	763.646	0.722587	0.798932
ENSMUSG00000027519	0.217086	372.754	0.0486525	0.0966533
ENSMUSG00000054455	-0.385598	676.744	7.67506e-05	0.000363751
ENSMUSG00000027522	0.105215	399.63	0.449581	0.565394
ENSMUSG00000016921	-0.402457	7713.54	0.000175209	0.000753198
ENSMUSG00000027509	0.133811	2760.64	0.0293117	0.0631454
ENSMUSG00000027510	0.537604	3046.32	1.10239e-05	6.4203e-05
ENSMUSG00000027598	-0.272043	457.093	0.00245949	0.00757484
ENSMUSG00000047459	-0.124689	2006.04	0.13893	0.226003
ENSMUSG00000027602	0.148633	720.886	0.227444	0.333073
ENSMUSG00000033256	0.311613	170.929	0.0652841	0.122883
ENSMUSG00000075040	-0.678537	110.473	0.000472433	0.00179341
ENSMUSG00000027244	0.0612915	960.789	0.498026	0.609998
ENSMUSG00000027108	-0.294942	2704.73	0.000396875	0.00153642
ENSMUSG00000041777	0.248941	446.242	0.00907356	0.0232363
ENSMUSG00000005233	0.0190536	1095.78	0.898693	0.928372
ENSMUSG00000027070	0.704964	1059.3	0.00312388	0.00935707
ENSMUSG00000027086	-0.138296	215.137	0.241454	0.348137
ENSMUSG00000038718	-0.309235	296.033	0.0397361	0.0812673
ENSMUSG00000026867	-0.117385	1407.44	0.0506822	0.0999011
ENSMUSG00000070953	-0.0126567	788.443	0.837819	0.886094
ENSMUSG00000035949	-0.236734	1108.66	0.00271672	0.00826353
ENSMUSG00000025781	-0.268182	10642.8	0.00195674	0.00617203
ENSMUSG00000003662	-0.349449	669.986	0.00205794	0.0064466
ENSMUSG00000027173	0.584206	327.011	0.000220729	0.000915481
ENSMUSG00000059842	-0.168835	95.9843	0.315369	0.431288
ENSMUSG00000038467	-0.0442507	1237.99	0.617453	0.713984
ENSMUSG00000027593	-0.0257377	10544	0.807051	0.863464
ENSMUSG00000027014	-0.207335	355.98	0.0943002	0.16541
ENSMUSG00000027223	0.63499	409.187	9.52228e-06	5.66072e-05
ENSMUSG00000068742	0.413462	379.536	0.00169284	0.00544773
ENSMUSG00000027131	-0.0676588	289.878	0.578621	0.681262
ENSMUSG00000027167	-0.00574168	331.981	0.937261	0.95752
ENSMUSG00000027166	-0.250707	248.728	0.134944	0.220724
ENSMUSG00000005510	0.196221	800.592	0.0135772	0.0327187
ENSMUSG00000040687	0.149284	247.725	0.223722	0.328644
ENSMUSG00000002109	0.647307	248.203	2.21686e-07	1.90124e-06
ENSMUSG00000027122	0.662945	1042.73	1.79606e-07	1.56374e-06
ENSMUSG00000026966	0.174348	890.157	0.28453	0.397714
ENSMUSG00000026958	0.436361	249.607	0.00248701	0.00764318
ENSMUSG00000026956	0.805855	358.782	2.62514e-06	1.79503e-05
ENSMUSG00000089762	-0.0332938	956.415	0.876541	0.913276
ENSMUSG00000039483	-0.213218	367.15	0.0776561	0.141412
ENSMUSG00000050737	-2.25665	65.531	6.91137e-29	6.00521e-27
ENSMUSG00000019188	0.267246	419.163	0.0161792	0.0379944
ENSMUSG00000042814	-0.590795	846.973	1.16099e-08	1.31406e-07
ENSMUSG00000042745	0.970574	376.964	4.12374e-07	3.29363e-06
ENSMUSG00000027469	0.0532195	2406.95	0.440702	0.556527
ENSMUSG00000068040	0.194583	2531.68	0.0569735	0.109836
ENSMUSG00000046020	-0.0404833	414.591	0.72654	0.80186
ENSMUSG00000027475	-0.0438979	428.822	0.708628	0.788057
ENSMUSG00000042548	0.260966	2757.08	0.0112469	0.0278943
ENSMUSG00000026942	0.48248	734.248	1.07279e-05	6.27765e-05
ENSMUSG00000026779	-0.203199	442.403	0.0569571	0.109829
ENSMUSG00000026727	-0.0943098	432.557	0.508622	0.619962
ENSMUSG00000027575	0.0655899	340.449	0.542845	0.649572
ENSMUSG00000016344	0.312013	228.843	0.0223654	0.0502316
ENSMUSG00000018326	-0.150582	5880.57	0.0224794	0.0504744
ENSMUSG00000018209	0.0183395	644.135	0.810015	0.864952
ENSMUSG00000054057	-0.463656	97.6947	0.00311059	0.00932309
ENSMUSG00000026740	0.133186	195.745	0.337669	0.45463
ENSMUSG00000026737	0.311963	127.905	0.0420624	0.0853754
ENSMUSG00000015961	-0.260931	3077.77	0.000345866	0.00136162
ENSMUSG00000039630	-0.417049	13071.4	1.19567e-05	6.89815e-05
ENSMUSG00000039108	0.539948	1264.28	1.48382e-11	2.58377e-10
ENSMUSG00000039069	-0.0146869	323.409	0.915484	0.942097
ENSMUSG00000039050	0.314537	186.503	0.00767457	0.0201701
ENSMUSG00000039041	-0.242809	563.677	0.0242783	0.0538115
ENSMUSG00000017299	0.181267	553.84	0.0345025	0.0723526
ENSMUSG00000001403	-0.227896	6152.64	0.0335092	0.0706658
ENSMUSG00000045822	-0.0617706	462.356	0.561603	0.666148
ENSMUSG00000017764	0.297838	391.69	0.00362299	0.0105787
ENSMUSG00000026869	-0.190455	1146.92	0.0306026	0.0655486
ENSMUSG00000026927	0.010232	1173.1	0.869748	0.908288
ENSMUSG00000026924	0.426745	747.494	0.000126407	0.000567214
ENSMUSG00000026923	0.761008	859.369	1.09953e-10	1.71344e-09
ENSMUSG00000026922	-0.229547	401.708	0.0651613	0.122678
ENSMUSG00000026238	-0.255331	57924.8	0.0104063	0.026151
ENSMUSG00000074749	0.157711	151.038	0.273662	0.385214
ENSMUSG00000027433	-0.177077	1971.45	0.0534237	0.104325
ENSMUSG00000027384	-0.0578211	371.878	0.592002	0.691903
ENSMUSG00000068205	0.264584	164.367	0.0913631	0.161366
ENSMUSG00000008333	-0.536139	4127.92	2.76806e-09	3.42603e-08
ENSMUSG00000026187	0.346072	2668.46	0.000129703	0.000579889
ENSMUSG00000039354	-0.032526	266.573	0.761388	0.829361
ENSMUSG00000039323	-0.924523	12440.9	2.10132e-15	5.94591e-14
ENSMUSG00000040225	-0.339583	4099.63	0.00171577	0.00550475
ENSMUSG00000006418	0.291962	1213.12	0.000713075	0.0025969
ENSMUSG00000027478	0.756711	12787.5	3.46856e-08	3.53095e-07
ENSMUSG00000027479	-0.365537	3466.83	3.19121e-07	2.60691e-06
ENSMUSG00000050043	-0.033574	914.2	0.69117	0.77304
ENSMUSG00000034075	-0.11198	1400.33	0.269168	0.380257
ENSMUSG00000027079	-0.340994	605.031	0.00808528	0.0211333
ENSMUSG00000051730	-0.162547	301.752	0.219259	0.323843
ENSMUSG00000041997	0.28341	1182.69	4.13232e-05	0.000209326
ENSMUSG00000041975	-0.140578	168.636	0.234316	0.340126
ENSMUSG00000040383	0.178186	816.948	0.0828054	0.148739
ENSMUSG00000040321	-0.123582	175.143	0.413431	0.53048
ENSMUSG00000027361	0.0312652	534.226	0.82258	0.875288
ENSMUSG00000027364	-0.0352019	1033.33	0.810486	0.864987
ENSMUSG00000074890	-0.264715	237.297	0.0264384	0.0578685
ENSMUSG00000027394	-0.346737	350.749	0.00351064	0.0103137
ENSMUSG00000027395	-0.299422	2300.97	0.0112288	0.0278598
ENSMUSG00000037938	0.645472	747.397	3.28547e-12	6.26644e-11
ENSMUSG00000027652	0.143267	573.008	0.140054	0.227182
ENSMUSG00000033411	-0.0931379	413.522	0.413507	0.530498
ENSMUSG00000027236	-0.456064	3012.43	6.87108e-11	1.111e-09
ENSMUSG00000035268	-0.409836	345.532	8.59168e-05	0.000402536
ENSMUSG00000026608	1.02245	772.253	6.16868e-22	3.15851e-20
ENSMUSG00000026605	0.0204884	2550.17	0.833994	0.8835
ENSMUSG00000026603	-1.49354	321.383	8.17853e-35	1.23424e-32
ENSMUSG00000027495	0.530863	206.197	0.000226353	0.000935201
ENSMUSG00000074652	0.242677	49.8745	0.266985	0.377793
ENSMUSG00000038685	0.0700172	682.018	0.437578	0.554025
ENSMUSG00000027582	0.0822034	340.749	0.506457	0.618212
ENSMUSG00000090077	0.427157	138.015	0.0199414	0.0454881
ENSMUSG00000013465	0.256199	1262.65	0.000384832	0.00149586
ENSMUSG00000036591	-0.0998223	377.768	0.47019	0.584393
ENSMUSG00000058835	-0.386212	591.392	0.000174478	0.000751559
ENSMUSG00000026933	0.174815	888.485	0.0304483	0.0652507
ENSMUSG00000025782	-0.0886531	743.835	0.370728	0.488379
ENSMUSG00000027304	0.145883	1947.06	0.0459233	0.0920392
ENSMUSG00000027296	0.663395	144.741	6.31752e-06	3.92654e-05
ENSMUSG00000027298	0.363428	1217.15	0.00290662	0.00876673
ENSMUSG00000033943	0.124101	2680.96	0.267657	0.378681
ENSMUSG00000033902	0.117622	109.825	0.43686	0.55336
ENSMUSG00000036352	0.250443	690.48	0.000367093	0.0014386
ENSMUSG00000026932	0.607435	176.501	7.74445e-06	4.69801e-05
ENSMUSG00000015647	-0.443152	614.911	0.00345695	0.0101803
ENSMUSG00000038990	-0.660171	263.602	2.80545e-06	1.9032e-05
ENSMUSG00000090213	-0.0254313	586.636	0.809251	0.86485
ENSMUSG00000027562	0.213711	199.375	0.313037	0.428931
ENSMUSG00000047213	-0.416235	773.847	0.000897937	0.00316171
ENSMUSG00000002428	0.652173	822.467	3.74565e-12	7.08133e-11
ENSMUSG00000037730	-0.126804	350.719	0.246685	0.354084
ENSMUSG00000027703	0.3308	112.453	0.0521	0.102181
ENSMUSG00000074643	-0.48081	218.481	0.00570632	0.0156673
ENSMUSG00000087679	0.223139	644.769	0.0286203	0.0618727
ENSMUSG00000075467	-0.00503094	171.94	0.959991	0.974728
ENSMUSG00000036281	-0.269169	586.28	0.0466442	0.0932725
ENSMUSG00000049950	-0.561505	201.427	2.14091e-06	1.49239e-05
ENSMUSG00000026646	-0.343901	394.01	0.000136926	0.000607444
ENSMUSG00000109865	-0.0977491	2577.33	0.279783	0.392037
ENSMUSG00000027363	0.0888065	882.072	0.385746	0.502755
ENSMUSG00000001998	-0.204981	85.9496	0.277926	0.38994
ENSMUSG00000001999	-0.433693	240.306	0.00125883	0.00422986
ENSMUSG00000003660	0.18801	3183.38	0.0379883	0.078232
ENSMUSG00000027405	-0.367762	10990.5	0.000133866	0.000596333
ENSMUSG00000039263	0.276641	464.573	0.0306284	0.0655641
ENSMUSG00000027523	0.081204	3223.62	0.540103	0.64716
ENSMUSG00000016253	-0.107617	852.393	0.230523	0.336208
ENSMUSG00000038628	0.0611772	690.86	0.595456	0.694712
ENSMUSG00000027540	0.219358	720.236	0.0148304	0.0352601
ENSMUSG00000044641	0.13381	235.247	0.383963	0.500964
ENSMUSG00000074576	-0.61314	313.408	6.70879e-05	0.000322938
ENSMUSG00000046338	0.559705	64.2599	0.0027371	0.00832258
ENSMUSG00000027381	1.21694	411.639	6.87307e-21	3.26642e-19
ENSMUSG00000027067	-0.0619179	7265.49	0.377986	0.495409
ENSMUSG00000033955	0.557784	463.551	1.15296e-06	8.46225e-06
ENSMUSG00000027678	0.349211	1629.13	0.000425872	0.00163396
ENSMUSG00000017760	0.132208	1244.31	0.198918	0.300139
ENSMUSG00000039849	0.301488	381.819	0.00119723	0.00403866
ENSMUSG00000043909	0.374046	771.292	0.000370983	0.00145252
ENSMUSG00000033526	0.00782071	134.223	0.990788	0.994537
ENSMUSG00000027201	0.00252923	847.462	0.975767	0.984696
ENSMUSG00000042854	-0.0629606	219.974	0.669983	0.755591
ENSMUSG00000074582	-0.174139	268.073	0.13172	0.216604
ENSMUSG00000002718	-0.427182	2677.36	0.000574051	0.00213673
ENSMUSG00000017999	-0.173642	2047.95	0.0226835	0.0508531
ENSMUSG00000039463	0.68226	429.186	4.48175e-07	3.55318e-06
ENSMUSG00000027274	-0.0221147	696.633	0.778323	0.841932
ENSMUSG00000027276	0.752062	409.332	7.20825e-11	1.16333e-09
ENSMUSG00000027438	0.0598738	162.171	0.687317	0.770308
ENSMUSG00000009549	-0.27189	1816.71	0.00808992	0.021139
ENSMUSG00000040093	1.58235	337.72	3.91438e-35	6.3531e-33
ENSMUSG00000027340	0.243767	243.035	0.0722643	0.133337
ENSMUSG00000039725	-0.00279158	279.223	0.97833	0.986474
ENSMUSG00000068290	0.333004	401.315	0.00628227	0.0170259
ENSMUSG00000074796	1.08201	422.906	1.44795e-14	3.66331e-13
ENSMUSG00000027309	-0.120454	169.806	0.394348	0.511564
ENSMUSG00000027365	0.0237425	991.095	0.882377	0.917467
ENSMUSG00000027366	-0.0752869	218.161	0.486997	0.599478
ENSMUSG00000034906	0.180891	787.898	0.0341029	0.0717157
ENSMUSG00000044145	0.295394	54.9123	0.160479	0.253758
ENSMUSG00000007659	-0.183824	1276.85	0.107806	0.183925
ENSMUSG00000068115	-0.747564	797.813	1.04897e-18	4.04631e-17
ENSMUSG00000067787	0.082536	448.54	0.410638	0.527525
ENSMUSG00000004880	0.07584	3094.3	0.504576	0.616389
ENSMUSG00000022995	0.299576	5117.99	0.000308726	0.00122786
ENSMUSG00000058318	0.66798	906.498	8.2922e-09	9.53603e-08
ENSMUSG00000027222	0.642213	210.147	1.91618e-06	1.35328e-05
ENSMUSG00000046814	-0.440818	14.3119	0.0609785	0.116228
ENSMUSG00000068580	0.361484	178.812	0.00330333	0.00979497
ENSMUSG00000027315	-0.0201355	1237.2	0.85901	0.901893
ENSMUSG00000034216	0.0657308	455.422	0.46831	0.582898
ENSMUSG00000005804	0.116362	480.932	0.310886	0.426787
ENSMUSG00000098789	0.291607	492.373	0.0168663	0.039425
ENSMUSG00000027331	0.0666456	836.099	0.464169	0.579335
ENSMUSG00000027332	0.330527	417.442	0.0028934	0.00873605
ENSMUSG00000027111	0.497258	3492.97	5.75768e-07	4.49433e-06
ENSMUSG00000006494	1.53048	992.595	4.53373e-35	7.09075e-33
ENSMUSG00000027324	-0.071108	101.5	0.645709	0.735778
ENSMUSG00000027326	-0.150643	643.098	0.235354	0.341345
ENSMUSG00000027323	0.114543	1879.24	0.203199	0.305314
ENSMUSG00000027427	-0.378582	406.493	2.09229e-05	0.000114305
ENSMUSG00000027429	-0.31378	406.129	0.0207963	0.0470886
ENSMUSG00000074754	-0.029367	394.805	0.764271	0.832057
ENSMUSG00000027430	-0.000955487	447.678	0.975422	0.984464
ENSMUSG00000027133	-0.408304	8666.23	0.00194719	0.0061467
ENSMUSG00000027313	2.87307	399.472	8.33558e-29	7.09927e-27
ENSMUSG00000014077	-0.218144	240.731	0.0684385	0.127481
ENSMUSG00000085438	-0.142627	1351.53	0.13946	0.226602
ENSMUSG00000027306	0.108927	2750.25	0.238112	0.344648
ENSMUSG00000038696	0.408031	426.671	2.29186e-05	0.000123525
ENSMUSG00000026864	-0.559106	12987.7	0.000128569	0.000575409
ENSMUSG00000057110	0.319493	414.684	0.00955362	0.0242921
ENSMUSG00000026921	-0.0985425	979.667	0.428526	0.545093
ENSMUSG00000036186	-0.0145879	65.6718	0.945055	0.963538
ENSMUSG00000014873	-0.121443	416.87	0.370137	0.48825
ENSMUSG00000036160	0.0396939	569.579	0.662701	0.749481
ENSMUSG00000015776	0.135439	302.887	0.232906	0.338589
ENSMUSG00000015790	0.562664	376.438	1.51652e-07	1.35043e-06
ENSMUSG00000026941	0.213557	28.6353	0.442427	0.558192
ENSMUSG00000036504	0.269481	1089.42	0.00879024	0.0226185
ENSMUSG00000015087	0.179935	776.763	0.0695659	0.129301
ENSMUSG00000026878	0.0100025	1688.93	0.879691	0.915117
ENSMUSG00000056436	0.535614	212.084	0.00313916	0.00939563
ENSMUSG00000026895	-0.0180507	1163.08	0.740045	0.812698
ENSMUSG00000026889	-0.213668	393.11	0.046977	0.0939103
ENSMUSG00000026819	-0.186565	264.591	0.107269	0.183193
ENSMUSG00000009566	-0.148843	1879.71	0.108124	0.184393
ENSMUSG00000042133	-0.369412	3055.12	1.44487e-05	8.17143e-05
ENSMUSG00000027088	-0.073982	334.488	0.526182	0.634903
ENSMUSG00000068882	-0.377968	2941.02	6.27121e-05	0.000304774
ENSMUSG00000017721	-0.442188	485.312	0.00261235	0.00797707
ENSMUSG00000017723	0.630598	1746.82	0.0160872	0.0378506
ENSMUSG00000027203	-0.355045	14485.8	3.86865e-05	0.000197029
ENSMUSG00000027573	0.085286	2348.41	0.389811	0.507361
ENSMUSG00000023393	0.785213	73.5938	5.90219e-05	0.00028847
ENSMUSG00000027455	0.0617566	2433.2	0.481502	0.595097
ENSMUSG00000032966	-0.110846	3600.15	0.17726	0.274688
ENSMUSG00000027624	-1.60855	312.381	2.54079e-23	1.45706e-21
ENSMUSG00000027628	0.0314378	1059.53	0.692954	0.774248
ENSMUSG00000061689	0.259502	1247.72	0.000509068	0.00191223
ENSMUSG00000067818	-1.81616	363.875	7.53591e-10	1.02569e-08
ENSMUSG00000068079	1.39575	474.599	9.84404e-20	4.192e-18
ENSMUSG00000074698	-0.0398229	3999.75	0.675046	0.759946
ENSMUSG00000027465	0.430733	806.212	7.97842e-05	0.000376057
ENSMUSG00000027646	-0.443128	2294.18	7.39229e-08	7.05012e-07
ENSMUSG00000037773	0.228036	172.8	0.141701	0.229183
ENSMUSG00000027300	0.0114008	178.661	0.925691	0.949082
ENSMUSG00000079043	-0.163157	462.777	0.171348	0.267404
ENSMUSG00000027341	0.108384	387.971	0.342742	0.460019
ENSMUSG00000027342	-0.091832	2186.67	0.506913	0.618594
ENSMUSG00000074731	-0.427363	123.715	0.0131527	0.0317985
ENSMUSG00000027452	1.05405	122.376	1.17424e-07	1.07799e-06
ENSMUSG00000027284	0.124945	204.2	0.316138	0.432065
ENSMUSG00000090100	-0.399295	164.186	0.000804409	0.00288194
ENSMUSG00000027272	-0.191835	282.811	0.0759934	0.138818
ENSMUSG00000056486	-0.308566	420.453	0.00509551	0.0141896
ENSMUSG00000027104	-0.288728	679.409	0.0144586	0.0345097
ENSMUSG00000018770	-0.361422	9186.85	0.000355236	0.00139531
ENSMUSG00000068479	-0.279883	783.202	4.5092e-05	0.000226831
ENSMUSG00000039678	-0.0273363	1419.88	0.845033	0.891133
ENSMUSG00000027634	-0.538619	148.883	0.000211287	0.000882704
ENSMUSG00000027635	-0.0491089	252.103	0.745702	0.817242
ENSMUSG00000055485	0.469774	253.347	0.000709424	0.00258579
ENSMUSG00000027639	-0.249017	495.395	0.0109262	0.0272591
ENSMUSG00000027641	0.336961	204.252	0.00904707	0.0231823
ENSMUSG00000016257	-0.651157	801.853	1.9058e-08	2.0441e-07
ENSMUSG00000027447	-0.155664	2883.48	0.195644	0.296238
ENSMUSG00000039536	-0.157846	566.285	0.080315	0.145066
ENSMUSG00000052056	0.0783355	1457.84	0.318116	0.43401
ENSMUSG00000038705	-0.00500202	446.364	0.964104	0.977451
ENSMUSG00000074649	0.408484	165.523	0.00493722	0.0138069
ENSMUSG00000027613	0.109205	1404.46	0.2431	0.350218
ENSMUSG00000005882	-0.207071	977.163	0.0380067	0.0782512
ENSMUSG00000027404	0.417325	6054.66	2.03699e-10	3.03065e-09
ENSMUSG00000027406	-0.132902	1392.03	0.112767	0.190789
ENSMUSG00000027408	-0.00727105	253.261	0.944887	0.963538
ENSMUSG00000028080	0.196437	229.453	0.128153	0.211832
ENSMUSG00000038848	-0.166463	3022.96	0.0191278	0.0439353
ENSMUSG00000087547	0.138421	52.1123	0.420964	0.538138
ENSMUSG00000027650	0.105384	173.266	0.423055	0.539928
ENSMUSG00000027490	0.213348	1014.24	0.00738455	0.0195032
ENSMUSG00000000876	0.716953	176.795	2.94696e-07	2.43982e-06
ENSMUSG00000017307	0.201025	784.139	0.0291786	0.0629193
ENSMUSG00000034032	0.322164	1872	2.28236e-05	0.00012309
ENSMUSG00000027293	0.398273	1130.85	1.9902e-05	0.000109112
ENSMUSG00000048486	-0.0323151	197.769	0.825875	0.877926
ENSMUSG00000017707	0.438903	1122.03	0.00818009	0.0213357
ENSMUSG00000001767	-0.410184	1006.64	1.63448e-07	1.4376e-06
ENSMUSG00000037110	-0.151573	169.497	0.296921	0.410959
ENSMUSG00000027239	0.307655	6135.32	0.0427532	0.0865121
ENSMUSG00000040479	0.291148	1014.75	0.0065061	0.0175495
ENSMUSG00000027230	0.592625	196.459	0.00165538	0.00534721
ENSMUSG00000027698	-0.315329	278.786	0.0066242	0.0178122
ENSMUSG00000002458	-0.112402	404.866	0.221137	0.326036
ENSMUSG00000027601	-0.104871	1094.5	0.213676	0.317616
ENSMUSG00000017009	1.22405	7614.54	2.47661e-13	5.47656e-12
ENSMUSG00000045624	-0.286914	1954.7	0.000995863	0.0034542
ENSMUSG00000090553	-0.347673	5727.37	0.000461085	0.00175653
ENSMUSG00000102976	0.0040428	3257.87	0.988614	0.993324
ENSMUSG00000027162	-0.511095	846.042	0.000105931	0.000485463
ENSMUSG00000050199	0.954028	658.361	1.65962e-19	6.96393e-18
ENSMUSG00000027160	-0.420767	1228.02	2.09496e-08	2.22754e-07
ENSMUSG00000043535	0.0873231	1783.83	0.383837	0.500875
ENSMUSG00000026799	0.0826725	508.309	0.334795	0.45175
ENSMUSG00000039844	-0.268611	654.589	0.0225439	0.0505929
ENSMUSG00000027287	-0.267464	624.451	0.0715854	0.132283
ENSMUSG00000027285	-0.0420391	938.335	0.661104	0.748167
ENSMUSG00000027357	-0.0872387	1127.3	0.44613	0.561794
ENSMUSG00000026798	-0.0579781	744.608	0.599917	0.698584
ENSMUSG00000059316	-0.200676	270.808	0.141741	0.229183
ENSMUSG00000069020	0.0613956	926.624	0.722582	0.798932
ENSMUSG00000039787	0.208918	176.91	0.18947	0.289078
ENSMUSG00000026790	0.104478	2839.62	0.186267	0.285
ENSMUSG00000091337	-0.00985603	405.629	0.931347	0.953063
ENSMUSG00000027207	0.148535	233.335	0.317085	0.432793
ENSMUSG00000023330	-0.291404	226.73	0.0445395	0.0895789
ENSMUSG00000015839	-0.131543	976.567	0.189867	0.289429
ENSMUSG00000000827	0.0978874	2114.18	0.209297	0.312776
ENSMUSG00000000826	-0.0535068	1250.93	0.534188	0.641842
ENSMUSG00000002455	-0.140495	1030.87	0.0845278	0.151229
ENSMUSG00000027248	-0.106542	4845.35	0.340639	0.457698
ENSMUSG00000074884	0.26215	4799.83	0.000602492	0.00223005
ENSMUSG00000027245	-0.121242	3521.24	0.11536	0.19427
ENSMUSG00000027242	0.0776022	671.869	0.433519	0.550271
ENSMUSG00000060227	-0.161605	256.24	0.192413	0.292376
ENSMUSG00000027002	-0.134924	997.026	0.123712	0.205676
ENSMUSG00000051747	-0.478601	562.096	0.179255	0.276916
ENSMUSG00000044033	1.2941	125.625	1.0643e-14	2.72473e-13
ENSMUSG00000042272	0.459485	197.207	0.000824745	0.00294498
ENSMUSG00000036202	-0.374955	7396.48	9.26836e-05	0.000430953
ENSMUSG00000002550	0.039511	443.481	0.720974	0.79797
ENSMUSG00000044627	-0.438978	6089.49	0.00255868	0.00784101
ENSMUSG00000039195	0.712025	200.389	2.51176e-07	2.12868e-06
ENSMUSG00000089824	-0.182743	1407.12	0.0207645	0.0470415
ENSMUSG00000027551	0.29381	1478.62	0.000112728	0.000512362
ENSMUSG00000036752	-0.374011	17727.5	0.000582655	0.00216501
ENSMUSG00000006471	-0.0123864	342.446	0.928081	0.950983
ENSMUSG00000027630	0.0645034	1021.43	0.519782	0.629487
ENSMUSG00000027550	0.143371	264.639	0.181458	0.279307
ENSMUSG00000027552	-0.0983048	414.572	0.402062	0.519378
ENSMUSG00000027533	-1.61858	160.199	3.09038e-24	1.95467e-22
ENSMUSG00000027536	-0.187901	698.195	0.121594	0.202866
ENSMUSG00000036894	0.935032	999.956	4.74027e-15	1.27027e-13
ENSMUSG00000027787	-0.388857	1482.89	0.00010699	0.000489799
ENSMUSG00000028019	0.0665414	118.762	0.728345	0.803543
ENSMUSG00000027665	-0.118665	465.923	0.289022	0.402227
ENSMUSG00000027667	0.00179703	710.805	0.929896	0.952371
ENSMUSG00000027668	-0.357776	786.555	4.66466e-06	3.02377e-05
ENSMUSG00000027496	-0.137978	3788.99	0.021439	0.0483417
ENSMUSG00000027751	-0.134488	1565.87	0.117109	0.196598
ENSMUSG00000033900	-0.488275	163.035	0.000410337	0.00158213
ENSMUSG00000027998	-0.329462	623.824	0.000263634	0.00106654
ENSMUSG00000027246	0.645736	266.817	1.06648e-05	6.2573e-05
ENSMUSG00000046110	0.624699	95.6723	0.00110133	0.00376687
ENSMUSG00000048222	-0.328426	1261.93	1.517e-05	8.55127e-05
ENSMUSG00000027195	0.248669	2096.9	0.00122633	0.00412872
ENSMUSG00000027194	0.298444	246.505	0.00892224	0.022917
ENSMUSG00000027193	-0.232473	1184.46	0.00632326	0.0171208
ENSMUSG00000068134	-0.0902132	359.454	0.54515	0.651393
ENSMUSG00000057147	-0.59694	508.478	1.40848e-09	1.83017e-08
ENSMUSG00000027210	-0.153095	578.368	0.557161	0.661883
ENSMUSG00000041219	0.117917	415.527	0.188011	0.287311
ENSMUSG00000039983	0.126692	337.598	0.316321	0.432178
ENSMUSG00000070730	-0.127373	921.726	0.166054	0.260658
ENSMUSG00000034278	-0.112075	160.455	0.466713	0.581499
ENSMUSG00000034226	0.569104	88.9893	0.0057513	0.0157757
ENSMUSG00000027189	-0.563134	549.38	4.13444e-05	0.000209326
ENSMUSG00000075012	-0.440029	122.308	0.0214091	0.0483109
ENSMUSG00000027459	0.484733	471.509	0.00174984	0.00559975
ENSMUSG00000027378	0.550232	322.008	3.02822e-05	0.00015864
ENSMUSG00000051319	-0.0638699	744.454	0.58987	0.690747
ENSMUSG00000027379	0.186029	611.961	0.0938741	0.164835
ENSMUSG00000074994	0.515738	1023.75	0.00027626	0.00111186
ENSMUSG00000027171	1.45129	128.64	1.92322e-10	2.88215e-09
ENSMUSG00000027170	-0.504033	4253.75	0.000288033	0.00115616
ENSMUSG00000005973	-0.220759	1418.13	0.0698566	0.129701
ENSMUSG00000037376	-0.616694	1086.86	1.23289e-08	1.38451e-07
ENSMUSG00000026988	0.225189	221.77	0.111439	0.18896
ENSMUSG00000026987	-0.27577	1032.31	0.0112761	0.0279358
ENSMUSG00000026980	-0.158807	763.669	0.343914	0.461161
ENSMUSG00000034154	-0.126909	865.763	0.227532	0.333089
ENSMUSG00000072980	-0.0833925	150.542	0.536806	0.644107
ENSMUSG00000027305	0.265884	256.742	0.00789155	0.0206898
ENSMUSG00000039145	1.0725	457.58	2.76076e-25	1.85532e-23
ENSMUSG00000039128	-0.152915	1684.03	0.0819921	0.147644
ENSMUSG00000025816	-0.0342003	453.406	0.730383	0.805069
ENSMUSG00000015932	0.389781	4382.55	0.0071565	0.0189883
ENSMUSG00000027424	0.233659	1047.5	0.00634081	0.0171629
ENSMUSG00000027425	0.160206	874.764	0.0278587	0.0605306
ENSMUSG00000098387	0.357149	97.7052	0.0605089	0.115538
ENSMUSG00000026761	-0.378037	546.508	0.00399019	0.0114718
ENSMUSG00000026766	-0.376484	974.187	0.000859905	0.00305279
ENSMUSG00000017144	-0.849149	687.965	6.41106e-11	1.04249e-09
ENSMUSG00000062175	0.354877	1132.88	2.2035e-05	0.000119352
ENSMUSG00000027637	-0.0429396	3063.52	0.619241	0.715379
ENSMUSG00000027642	-0.0427535	3785.55	0.484611	0.597427
ENSMUSG00000063019	0.0703414	519.553	0.426828	0.543534
ENSMUSG00000014867	0.0825698	1405.97	0.303439	0.418573
ENSMUSG00000052406	-0.0667713	630.132	0.361396	0.479372
ENSMUSG00000027782	-0.409363	1625.57	0.00290253	0.00875748
ENSMUSG00000028070	0.0818458	1062.59	0.484229	0.597181
ENSMUSG00000039501	-0.104761	158.434	0.544828	0.651102
ENSMUSG00000017969	0.540168	569.143	2.68002e-05	0.00014257
ENSMUSG00000017929	-0.482912	443.882	0.000289079	0.00115982
ENSMUSG00000061136	-0.292921	4805.08	3.69377e-05	0.000189242
ENSMUSG00000038671	-0.231233	492.572	0.0194008	0.0444199
ENSMUSG00000000823	0.424349	502.684	0.000381966	0.0014874
ENSMUSG00000017754	-0.0777561	329.478	0.573615	0.677128
ENSMUSG00000039834	-0.0956209	331.84	0.498446	0.610426
ENSMUSG00000039804	0.137378	413.959	0.174736	0.271509
ENSMUSG00000044167	0.849071	515.997	2.90357e-16	8.92018e-15
ENSMUSG00000027722	-0.0751786	587.849	0.350773	0.467951
ENSMUSG00000009555	-0.150533	1216.92	0.0473162	0.0945225
ENSMUSG00000039660	0.115771	805.346	0.192316	0.292376
ENSMUSG00000039648	1.35129	161.93	3.91399e-19	1.57328e-17
ENSMUSG00000075419	-0.232387	230.18	0.104931	0.180013
ENSMUSG00000026860	0.197165	606.593	0.0792376	0.143646
ENSMUSG00000026853	-0.70643	160.826	1.64845e-05	9.21977e-05
ENSMUSG00000037197	0.21169	2840.51	0.0107663	0.0269535
ENSMUSG00000058594	0.324259	982.791	0.000439681	0.00168095
ENSMUSG00000026767	0.232637	492.473	0.0828474	0.148779
ENSMUSG00000027077	0.248337	324.791	0.375518	0.493225
ENSMUSG00000005881	0.0266238	737.567	0.821771	0.874861
ENSMUSG00000067847	0.397609	704.996	0.000499329	0.00188222
ENSMUSG00000038116	-0.00849672	2023.9	0.919391	0.944875
ENSMUSG00000026791	0.928165	49.9561	1.21947e-05	7.02136e-05
ENSMUSG00000068966	-0.419561	171.253	0.0114315	0.0282164
ENSMUSG00000026788	-0.344009	451.895	0.000103903	0.000477443
ENSMUSG00000026970	-0.26224	2204.61	0.0402195	0.0821192
ENSMUSG00000017664	-0.185151	398.854	0.100821	0.174499
ENSMUSG00000027610	-0.430968	617.621	6.87066e-06	4.23666e-05
ENSMUSG00000038324	0.300524	1062.98	0.000167047	0.00072317
ENSMUSG00000038312	0.668207	317.271	7.58246e-08	7.21508e-07
ENSMUSG00000026915	0.0284097	1670.91	0.752614	0.822406
ENSMUSG00000035392	0.167508	180.504	0.179726	0.277211
ENSMUSG00000026750	-0.133271	6240.93	0.0770909	0.140584
ENSMUSG00000027472	0.764953	1081.31	1.35149e-09	1.76411e-08
ENSMUSG00000051413	-0.36068	165.6	0.0418162	0.0848956
ENSMUSG00000061411	-0.678493	115.618	1.51438e-05	8.54212e-05
ENSMUSG00000056941	0.138797	573.187	0.214192	0.318163
ENSMUSG00000027487	0.0254898	610.575	0.828092	0.879304
ENSMUSG00000027488	0.625825	229.113	3.08901e-06	2.07916e-05
ENSMUSG00000017697	0.206624	318.205	0.228836	0.334542
ENSMUSG00000018322	0.461021	967.397	5.42276e-06	3.44501e-05
ENSMUSG00000019715	0.255468	887.104	0.00145663	0.00480257
ENSMUSG00000057738	0.268553	1476.64	0.0206145	0.0467879
ENSMUSG00000054766	-0.331301	30902.6	0.000138274	0.000612477
ENSMUSG00000027466	0.689771	755.302	1.47275e-12	2.98085e-11
ENSMUSG00000032715	2.47749	2785.76	7.76083e-55	5.13528e-52
ENSMUSG00000051817	0.641218	1990.05	1.86902e-08	2.01217e-07
ENSMUSG00000074682	0.276765	1463.46	0.00159502	0.0051814
ENSMUSG00000036632	-0.227557	405.478	0.0153167	0.0362261
ENSMUSG00000036580	-0.484036	202.868	0.000277771	0.00111706
ENSMUSG00000027794	-0.981191	166.501	8.47249e-11	1.34466e-09
ENSMUSG00000049504	0.0125069	526.626	0.867756	0.906758
ENSMUSG00000057133	0.0222615	691.157	0.801021	0.859474
ENSMUSG00000070708	0.159006	1258.97	0.035097	0.073456
ENSMUSG00000027327	-0.0649591	297.445	0.58989	0.690747
ENSMUSG00000068267	-0.303405	1644.22	0.0047535	0.0133495
ENSMUSG00000027763	0.011547	306.677	0.968403	0.979447
ENSMUSG00000034640	0.330303	1408.99	0.000592371	0.00219542
ENSMUSG00000034544	-0.196159	433.355	0.0307146	0.065697
ENSMUSG00000052415	-0.428646	38.4085	0.0464637	0.0930139
ENSMUSG00000027907	0.152894	951.687	0.406368	0.523525
ENSMUSG00000068856	0.100602	1684.95	0.449055	0.565063
ENSMUSG00000038902	-0.48863	844.537	0.000173062	0.000746697
ENSMUSG00000005774	0.233335	170.744	0.160578	0.253868
ENSMUSG00000027187	0.731205	1735.54	3.53846e-10	5.11134e-09
ENSMUSG00000027185	-0.135451	1929.47	0.0541022	0.105482
ENSMUSG00000027710	-0.131952	648.86	0.142729	0.230434
ENSMUSG00000033883	-0.647404	234.074	1.91047e-07	1.65664e-06
ENSMUSG00000027714	-0.234996	824.597	0.0243676	0.0539538
ENSMUSG00000037270	0.674267	432.022	1.0198e-06	7.56842e-06
ENSMUSG00000084843	-1.30153	61.5992	4.97093e-12	9.29565e-11
ENSMUSG00000038932	-0.161596	256.522	0.368198	0.486199
ENSMUSG00000038914	0.210831	1205.79	0.0553706	0.107486
ENSMUSG00000051149	-0.452729	1621.2	2.11846e-09	2.66029e-08
ENSMUSG00000078919	-0.126635	507.343	0.225905	0.331214
ENSMUSG00000027820	-1.40359	838.562	1.19214e-16	3.8264e-15
ENSMUSG00000027823	-0.165186	1606.94	0.01509	0.0357587
ENSMUSG00000027184	-0.415099	4620.46	2.58589e-05	0.000137989
ENSMUSG00000039671	0.32962	1281.3	1.974e-05	0.000108431
ENSMUSG00000006800	0.0193689	1669.74	0.807671	0.863884
ENSMUSG00000027706	-0.25147	2943.02	0.000371583	0.00145421
ENSMUSG00000037661	-0.0226095	124.913	0.860619	0.902568
ENSMUSG00000037643	0.401673	1707.8	0.00138193	0.00459149
ENSMUSG00000027660	-0.443518	448.172	0.00767346	0.0201701
ENSMUSG00000056260	0.0109688	127.88	0.969886	0.980371
ENSMUSG00000046519	-0.131007	197.786	0.312578	0.428493
ENSMUSG00000036825	-0.268391	312.761	0.0295611	0.063603
ENSMUSG00000027777	0.138209	625.008	0.375681	0.493299
ENSMUSG00000034349	-0.116659	3333.54	0.247125	0.35459
ENSMUSG00000068744	1.03661	5226.97	5.46419e-34	7.34422e-32
ENSMUSG00000048100	0.146883	534.459	0.330226	0.446955
ENSMUSG00000028161	-0.136122	1109.17	0.298727	0.413127
ENSMUSG00000046818	1.44178	459.623	5.70921e-15	1.51576e-13
ENSMUSG00000028030	0.328219	307.557	0.00323232	0.00962424
ENSMUSG00000028016	-0.306444	160.514	0.0232144	0.0518676
ENSMUSG00000028013	0.0537961	1201.15	0.449021	0.565063
ENSMUSG00000040213	-0.482063	191.292	0.000216654	0.000902499
ENSMUSG00000000340	0.133644	1261.76	0.268378	0.37939
ENSMUSG00000027959	-0.153171	257.207	0.160916	0.254214
ENSMUSG00000038400	-1.39257	599.209	7.25407e-20	3.10445e-18
ENSMUSG00000016256	-0.158555	499.446	0.201118	0.302927
ENSMUSG00000016252	-0.122245	3130.76	0.376815	0.49418
ENSMUSG00000028271	-0.325335	457.056	0.0168928	0.0394761
ENSMUSG00000033386	0.212587	1994.45	0.0533397	0.104184
ENSMUSG00000046722	0.0681204	1086.44	0.373659	0.49132
ENSMUSG00000038712	0.229863	1329.03	0.0281917	0.0610844
ENSMUSG00000015714	-0.463914	1025.97	6.74448e-05	0.000324293
ENSMUSG00000015522	0.588394	1756.39	1.24072e-08	1.39148e-07
ENSMUSG00000044864	-0.117808	371.039	0.331462	0.448366
ENSMUSG00000004127	-0.476809	597.649	1.69957e-07	1.49061e-06
ENSMUSG00000027702	-0.112787	309.264	0.466931	0.581686
ENSMUSG00000074653	0.161999	77.946	0.521263	0.630913
ENSMUSG00000027531	-0.516395	675.951	6.34568e-06	3.93835e-05
ENSMUSG00000036432	0.474876	199.575	0.0123568	0.0301968
ENSMUSG00000027742	0.386584	261.194	0.00648717	0.017504
ENSMUSG00000036615	-0.741918	168.118	5.1394e-07	4.05961e-06
ENSMUSG00000053931	-0.677338	6456.9	1.24267e-11	2.19047e-10
ENSMUSG00000028152	0.662653	553.041	5.13322e-10	7.23868e-09
ENSMUSG00000027615	1.50862	201.055	5.51648e-27	4.16252e-25
ENSMUSG00000027936	-0.0453289	276.346	0.780485	0.842904
ENSMUSG00000042404	-0.0395413	116.71	0.841803	0.888765
ENSMUSG00000042390	-0.124551	1757.11	0.190027	0.289619
ENSMUSG00000001016	-0.30508	3764.94	0.00204435	0.00641572
ENSMUSG00000042312	-1.14848	48.3037	1.28091e-05	7.34558e-05
ENSMUSG00000039795	0.205931	262.576	0.166103	0.260685
ENSMUSG00000027534	-0.153392	307.513	0.148278	0.237432
ENSMUSG00000027679	-0.234317	830.197	0.00465678	0.0131164
ENSMUSG00000028059	1.51134	1222.5	1.41117e-31	1.53657e-29
ENSMUSG00000028060	-0.264063	808.117	0.0490362	0.0973031
ENSMUSG00000028057	0.176506	217.957	0.157085	0.249445
ENSMUSG00000054199	0.0852266	1333.44	0.345159	0.462353
ENSMUSG00000028053	-0.159856	437.213	0.221179	0.326036
ENSMUSG00000047557	-0.201769	99.7401	0.230433	0.336134
ENSMUSG00000039117	0.270635	320.049	0.0712767	0.131875
ENSMUSG00000027566	0.0650634	6117.41	0.689983	0.77219
ENSMUSG00000028145	-0.162069	184.504	0.222792	0.327768
ENSMUSG00000027804	-0.459924	2354.23	7.86167e-07	5.93732e-06
ENSMUSG00000027774	-0.00668494	1261.19	0.979972	0.987318
ENSMUSG00000027775	-0.175292	941.143	0.0607742	0.115908
ENSMUSG00000102422	0.151622	615.193	0.346819	0.4639
ENSMUSG00000027806	-0.120512	255.315	0.410067	0.526949
ENSMUSG00000027810	-0.374371	1370.08	0.000811435	0.00290469
ENSMUSG00000075700	-0.941377	2129.66	2.37244e-10	3.51252e-09
ENSMUSG00000028048	-0.189943	397.987	0.107211	0.183164
ENSMUSG00000033233	0.6325	165.609	0.000104927	0.000481473
ENSMUSG00000042035	0.199787	533.333	0.18726	0.286316
ENSMUSG00000041959	0.261622	1739.92	0.073413	0.135032
ENSMUSG00000026796	0.26352	714.094	0.0348807	0.0730922
ENSMUSG00000027951	0.144509	730.019	0.13221	0.217202
ENSMUSG00000042572	-0.146954	1266.71	0.115234	0.194208
ENSMUSG00000027942	-0.232957	632.993	0.0283063	0.0612709
ENSMUSG00000087260	-0.0835273	838.787	0.317123	0.432793
ENSMUSG00000028086	0.319263	1048.79	0.000421037	0.0016183
ENSMUSG00000028085	0.0731217	209.251	0.519871	0.629487
ENSMUSG00000028082	0.294774	379.294	0.0237654	0.0528516
ENSMUSG00000028047	0.0821108	339.559	0.589344	0.690558
ENSMUSG00000042747	0.129823	2322.25	0.107562	0.183613
ENSMUSG00000042737	0.365895	325.844	0.0209518	0.0473783
ENSMUSG00000028098	-0.0213602	416.118	0.898115	0.927886
ENSMUSG00000028093	-0.0661501	1090.61	0.634097	0.727267
ENSMUSG00000032952	-0.281907	215.67	0.0207554	0.0470331
ENSMUSG00000044098	0.0295799	624.703	0.771068	0.837148
ENSMUSG00000051278	0.0399609	282.96	0.827733	0.879032
ENSMUSG00000028114	0.234871	481.18	0.0049558	0.0138409
ENSMUSG00000047583	-0.60246	228.952	2.00727e-06	1.40607e-05
ENSMUSG00000028184	1.25105	479.014	5.48568e-22	2.84264e-20
ENSMUSG00000028107	0.179125	975.761	0.11826	0.198182
ENSMUSG00000028106	-0.188407	907.52	0.0895909	0.158801
ENSMUSG00000054942	0.405553	631.666	1.39391e-05	7.91448e-05
ENSMUSG00000028195	-1.02265	1594.61	7.75646e-09	8.99206e-08
ENSMUSG00000058135	1.19625	690.062	4.0492e-15	1.09189e-13
ENSMUSG00000028397	0.412276	200.717	0.00201373	0.00632655
ENSMUSG00000039105	-0.121818	2406.72	0.253233	0.361784
ENSMUSG00000045917	0.327348	118.188	0.030989	0.0661293
ENSMUSG00000028437	-0.102537	577.481	0.212077	0.315729
ENSMUSG00000028443	-0.439987	384.282	0.000454381	0.00173484
ENSMUSG00000036073	0.269996	269.577	0.0175656	0.0408266
ENSMUSG00000001415	0.104591	1770.38	0.293472	0.407108
ENSMUSG00000074480	-0.0161957	2415.84	0.884233	0.918176
ENSMUSG00000008604	-0.0382565	1199.48	0.739339	0.812234
ENSMUSG00000041355	-0.153368	12973.9	0.0288795	0.0623548
ENSMUSG00000028517	-0.401297	464.388	0.000254901	0.00103574
ENSMUSG00000054091	0.118293	1820.76	0.209545	0.312936
ENSMUSG00000058388	0.0925407	336.762	0.355707	0.473213
ENSMUSG00000032902	-0.439777	1295.58	0.000457439	0.00174496
ENSMUSG00000002228	2.33637	220.306	5.43039e-50	2.45854e-47
ENSMUSG00000002233	0.921204	753.377	1.93072e-08	2.06825e-07
ENSMUSG00000037072	-0.341661	1636.96	0.0285171	0.0616652
ENSMUSG00000074182	-0.231914	1276.55	0.0207538	0.0470331
ENSMUSG00000078784	-0.594279	830.488	2.28654e-06	1.58236e-05
ENSMUSG00000027709	0.351093	402.877	0.00188539	0.00597572
ENSMUSG00000027708	-0.286637	321.414	0.0116191	0.0286056
ENSMUSG00000027985	1.23621	370.031	1.12554e-05	6.53741e-05
ENSMUSG00000000561	-0.574429	2940.39	2.56505e-14	6.32223e-13
ENSMUSG00000068749	-0.156424	3924.27	0.173049	0.269473
ENSMUSG00000068747	0.981381	316.157	5.56557e-10	7.82271e-09
ENSMUSG00000028199	-0.423548	310.245	0.00037306	0.00145933
ENSMUSG00000027082	-0.364697	368.738	0.0155325	0.0367061
ENSMUSG00000034101	0.13715	2249.83	0.267917	0.378988
ENSMUSG00000076437	-0.19044	6440.81	0.149915	0.239651
ENSMUSG00000033554	-0.133918	556.501	0.17175	0.267876
ENSMUSG00000027291	0.151956	281.76	0.168221	0.263146
ENSMUSG00000033808	0.258404	651.245	0.0135528	0.032674
ENSMUSG00000027288	0.0537018	4501.25	0.508943	0.620103
ENSMUSG00000028102	0.502484	321.963	4.24286e-05	0.000214562
ENSMUSG00000038354	0.65008	424.19	4.10657e-05	0.000208283
ENSMUSG00000028101	0.270473	527.542	0.00426731	0.0121709
ENSMUSG00000027546	0.521398	648.633	0.00025488	0.00103574
ENSMUSG00000027547	-0.0479541	7247.79	0.775634	0.84062
ENSMUSG00000028127	-0.0416911	609.988	0.585316	0.687076
ENSMUSG00000039735	0.272857	778.341	0.00939447	0.0239512
ENSMUSG00000028330	-0.127454	2041.88	0.0800355	0.144754
ENSMUSG00000050150	0.619659	164.81	5.65056e-07	4.42276e-06
ENSMUSG00000078578	-0.412392	6163.72	0.000203633	0.000856135
ENSMUSG00000028164	-0.109243	534.594	0.67952	0.763973
ENSMUSG00000028136	0.106249	1152.42	0.22456	0.329635
ENSMUSG00000028034	-0.493463	2535.08	2.08634e-09	2.62379e-08
ENSMUSG00000025437	0.176517	710.709	0.0422635	0.0856825
ENSMUSG00000039068	-0.142157	619.184	0.17945	0.276916
ENSMUSG00000039047	-0.36024	394.283	0.000908791	0.00319339
ENSMUSG00000028062	0.255784	1665.76	0.0132904	0.0320955
ENSMUSG00000068923	-1.07288	237.693	2.02322e-13	4.50874e-12
ENSMUSG00000048109	-0.126196	710.371	0.22158	0.326375
ENSMUSG00000049300	-0.437197	363.906	0.00017343	0.000747792
ENSMUSG00000001017	-0.414161	2748.29	5.94155e-10	8.29694e-09
ENSMUSG00000068739	0.854878	4013.44	8.01584e-11	1.27926e-09
ENSMUSG00000068732	0.0209894	289.425	0.816491	0.870101
ENSMUSG00000027883	0.104517	254.67	0.424588	0.541563
ENSMUSG00000027882	-0.142248	83.5515	0.401531	0.518848
ENSMUSG00000028274	-0.00251427	494.202	0.948793	0.966775
ENSMUSG00000028291	-0.304463	1818.64	0.002266	0.00703943
ENSMUSG00000062937	-0.571158	925.634	1.41342e-11	2.47118e-10
ENSMUSG00000038007	-0.34089	441.508	0.00308289	0.00924974
ENSMUSG00000038368	0.47593	356.478	2.90125e-05	0.000152826
ENSMUSG00000045751	0.0800498	653.372	0.489349	0.601512
ENSMUSG00000028261	-0.457613	789.509	1.54816e-06	1.10885e-05
ENSMUSG00000028412	-0.412144	1720.86	0.000533755	0.00199278
ENSMUSG00000028576	-0.447742	249.094	0.000476303	0.00180253
ENSMUSG00000027835	-0.186344	741.585	0.194504	0.294904
ENSMUSG00000099370	0.0791959	1285.24	0.430523	0.547105
ENSMUSG00000034109	-0.0120856	72.7878	0.933093	0.954169
ENSMUSG00000027981	-0.412668	254.449	0.000162483	0.000706614
ENSMUSG00000014601	-0.12514	521.828	0.284436	0.397647
ENSMUSG00000027893	-0.072285	1858.53	0.46812	0.582827
ENSMUSG00000028159	0.539769	185.001	1.55003e-05	8.70326e-05
ENSMUSG00000062127	-0.212566	276.482	0.113883	0.192158
ENSMUSG00000027905	-0.305336	1056.92	0.00396884	0.0114333
ENSMUSG00000068798	-0.451636	352.009	0.0194132	0.0444247
ENSMUSG00000042642	0.240383	291.52	0.0185202	0.0428025
ENSMUSG00000028044	0.122045	3373.56	0.167035	0.261957
ENSMUSG00000008730	0.188981	635.614	0.157482	0.250029
ENSMUSG00000027845	-0.178222	195.467	0.14773	0.236775
ENSMUSG00000052539	0.20502	116.499	0.258177	0.367445
ENSMUSG00000040562	0.733679	347.213	1.32592e-05	7.55836e-05
ENSMUSG00000028104	1.16133	309.375	4.95527e-15	1.32377e-13
ENSMUSG00000028099	0.155396	473.96	0.047962	0.0955905
ENSMUSG00000048997	0.344127	147.394	0.0542009	0.105627
ENSMUSG00000028096	0.0270198	256.162	0.805189	0.862009
ENSMUSG00000038256	0.0258543	289.525	0.793968	0.85401
ENSMUSG00000010538	0.498582	446.654	0.000895065	0.00315289
ENSMUSG00000001420	0.0689807	96.1623	0.729902	0.804951
ENSMUSG00000064068	0.139998	881.504	0.245992	0.353377
ENSMUSG00000027953	0.273191	216.569	0.0386425	0.0793702
ENSMUSG00000039831	0.0629216	259.317	0.747455	0.818433
ENSMUSG00000028124	0.432622	1611.34	0.000184094	0.000786282
ENSMUSG00000039756	-0.407323	3271.77	5.7087e-06	3.60545e-05
ENSMUSG00000027506	0.502254	2215.9	2.68316e-07	2.25176e-06
ENSMUSG00000040209	-0.0454992	767.173	0.723614	0.79976
ENSMUSG00000038619	0.0843432	503.714	0.40664	0.523718
ENSMUSG00000008958	0.719342	1067.74	1.76033e-16	5.56705e-15
ENSMUSG00000038777	-0.109253	113.06	0.585002	0.686801
ENSMUSG00000043542	0.51341	338.7	0.000243238	0.000993512
ENSMUSG00000027500	0.2062	5191.11	0.129541	0.213757
ENSMUSG00000069114	-1.85643	315.037	3.2624e-34	4.45447e-32
ENSMUSG00000042626	0.556669	1698.49	1.39706e-11	2.44755e-10
ENSMUSG00000047824	-0.107154	997.582	0.179984	0.277559
ENSMUSG00000042613	0.0877131	228.292	0.576243	0.679298
ENSMUSG00000027952	0.721345	940.922	4.14591e-10	5.9241e-09
ENSMUSG00000001025	1.8126	1166	9.24419e-08	8.64336e-07
ENSMUSG00000038205	-0.236737	371.602	0.0388595	0.0797589
ENSMUSG00000027879	-0.0169065	684.893	0.862329	0.903613
ENSMUSG00000068917	0.225905	721.116	0.0359386	0.0749258
ENSMUSG00000028049	-0.186536	970.207	0.0437509	0.0882404
ENSMUSG00000032657	0.0986278	134.515	0.502877	0.615024
ENSMUSG00000033400	-0.0902381	370.591	0.316606	0.43234
ENSMUSG00000005813	-0.176394	844.891	0.0986884	0.171533
ENSMUSG00000028149	0.2803	523.165	0.0221891	0.0498486
ENSMUSG00000000563	-0.371942	6171.49	0.000230995	0.000951636
ENSMUSG00000028221	0.296418	271.986	0.0233886	0.0522026
ENSMUSG00000043252	-1.11908	322.693	4.83587e-23	2.68375e-21
ENSMUSG00000032913	-0.290323	318.741	0.00952935	0.0242376
ENSMUSG00000002227	1.46618	1873.66	4.89182e-20	2.13601e-18
ENSMUSG00000028126	-0.309295	1714.57	9.14788e-05	0.000426273
ENSMUSG00000092607	0.161237	252.704	0.167662	0.26251
ENSMUSG00000038766	-0.111411	456.198	0.194834	0.295324
ENSMUSG00000028187	-0.521322	1083.65	2.17283e-08	2.30181e-07
ENSMUSG00000005034	0.153891	533.133	0.133273	0.218407
ENSMUSG00000038612	-0.702466	4680.03	1.39465e-08	1.54399e-07
ENSMUSG00000027746	-0.126041	857.926	0.169329	0.264687
ENSMUSG00000027752	-0.43995	1586.54	5.94623e-06	3.73353e-05
ENSMUSG00000041220	-0.565951	3194.88	5.1413e-09	6.10848e-08
ENSMUSG00000027999	0.583027	350.033	8.85625e-07	6.63024e-06
ENSMUSG00000027770	-0.0727941	1360.16	0.402028	0.519378
ENSMUSG00000028078	0.254178	197.383	0.0839629	0.150406
ENSMUSG00000041734	-0.249973	192.814	0.1626	0.256404
ENSMUSG00000028040	0.0692643	268.997	0.543751	0.650263
ENSMUSG00000028041	-0.13973	251.634	0.296624	0.410747
ENSMUSG00000091405	-0.404688	14.5286	0.178884	0.276557
ENSMUSG00000038393	0.580592	3246.27	6.63169e-05	0.000320019
ENSMUSG00000049940	0.159187	971.66	0.116499	0.195798
ENSMUSG00000048039	-0.0344233	662.098	0.724151	0.800056
ENSMUSG00000004891	-0.328584	315.225	0.121181	0.202329
ENSMUSG00000028069	-0.298339	1455.78	0.00935597	0.0238742
ENSMUSG00000028194	-0.514961	662.456	0.00313675	0.0093917
ENSMUSG00000028191	0.0230525	486.941	0.797326	0.856255
ENSMUSG00000036873	-0.347643	366.311	0.0071436	0.01896
ENSMUSG00000036863	-0.798351	229.042	4.79737e-10	6.80974e-09
ENSMUSG00000034317	-0.275809	1596.61	0.00681667	0.0182272
ENSMUSG00000023087	-0.487385	533.051	0.000379521	0.00147855
ENSMUSG00000063273	-0.239453	4170.2	0.0112267	0.0278598
ENSMUSG00000106223	0.113767	229.949	0.580122	0.682303
ENSMUSG00000028134	0.0579154	364.548	0.635162	0.728198
ENSMUSG00000054414	-0.0655741	121.629	0.655814	0.744266
ENSMUSG00000000339	-0.227849	758.305	0.0164329	0.0385692
ENSMUSG00000015711	-0.26909	1382.61	0.0269701	0.0588674
ENSMUSG00000015697	-0.345039	1837.22	0.00104388	0.00359466
ENSMUSG00000028068	-0.252013	428.417	0.0225972	0.0506861
ENSMUSG00000001419	0.264288	791.565	0.0251494	0.0553966
ENSMUSG00000001416	-0.290163	10141.2	0.00159392	0.0051798
ENSMUSG00000001418	0.446042	569.501	1.29453e-06	9.44488e-06
ENSMUSG00000025758	-0.128901	448.535	0.181509	0.279307
ENSMUSG00000025762	-0.224722	184.745	0.099959	0.173321
ENSMUSG00000025764	-0.382936	6182.36	7.94692e-08	7.53687e-07
ENSMUSG00000027932	1.05821	501.909	2.20831e-12	4.32707e-11
ENSMUSG00000027933	0.0494988	2417.22	0.416145	0.533166
ENSMUSG00000039693	0.51143	849.041	5.11268e-08	5.04928e-07
ENSMUSG00000028347	-0.879449	557.616	3.24423e-06	2.17682e-05
ENSMUSG00000045071	0.0898253	256.823	0.434607	0.551156
ENSMUSG00000028385	0.309021	543.881	0.015163	0.035902
ENSMUSG00000038975	-0.559189	1236.88	0.00035461	0.00139349
ENSMUSG00000062908	-0.144759	1614.63	0.0867461	0.154523
ENSMUSG00000028532	0.845172	388.809	4.03431e-10	5.77423e-09
ENSMUSG00000028029	-0.181502	4779.78	0.00388355	0.0112215
ENSMUSG00000028018	-0.157473	245.979	0.249222	0.357249
ENSMUSG00000047187	-0.197722	1105.07	0.00205974	0.00644989
ENSMUSG00000041235	-0.222123	937.431	0.108572	0.185048
ENSMUSG00000038374	-0.239474	7336.04	0.000156069	0.000680437
ENSMUSG00000027940	-0.404935	7261.3	5.67233e-09	6.72085e-08
ENSMUSG00000027935	-0.15148	63.2022	0.430824	0.547408
ENSMUSG00000027937	-0.0770352	688.307	0.41499	0.532083
ENSMUSG00000052310	-0.467635	2645.69	6.68679e-07	5.14028e-06
ENSMUSG00000033767	1.02735	464.034	1.17005e-18	4.43039e-17
ENSMUSG00000033752	0.0287291	468.775	0.872274	0.909822
ENSMUSG00000027993	0.647033	1035.65	8.5105e-09	9.77401e-08
ENSMUSG00000045328	-0.0502075	1366.37	0.689255	0.771535
ENSMUSG00000062232	0.337396	214.158	0.0152995	0.0361954
ENSMUSG00000061175	0.67456	431.388	7.1177e-09	8.30753e-08
ENSMUSG00000027809	0.246593	291.195	0.0880089	0.15632
ENSMUSG00000027828	-0.474944	1416.31	0.000280178	0.00112621
ENSMUSG00000027829	-0.0823267	1422.74	0.538372	0.645627
ENSMUSG00000027699	-0.259285	2556.66	0.0503494	0.0995417
ENSMUSG00000039286	-0.509743	202.991	0.0014333	0.00474385
ENSMUSG00000035601	0.161657	213.662	0.235586	0.341566
ENSMUSG00000035572	0.0103481	375.163	0.906632	0.935002
ENSMUSG00000032998	-0.173077	307.104	0.126767	0.209985
ENSMUSG00000053317	-0.241055	2796.86	0.0227625	0.0509771
ENSMUSG00000066150	0.0278422	749.305	0.797834	0.856549
ENSMUSG00000066148	-0.107221	1515.64	0.230113	0.335781
ENSMUSG00000028392	0.690302	119.17	0.000258355	0.0010473
ENSMUSG00000028703	-0.545843	735.494	2.98408e-05	0.000156614
ENSMUSG00000028700	-0.063524	663.103	0.461903	0.577429
ENSMUSG00000028488	0.115436	1015.4	0.340414	0.457466
ENSMUSG00000070934	-0.540178	1175.21	4.54672e-06	2.95623e-05
ENSMUSG00000035069	0.185633	389.959	0.110426	0.187502
ENSMUSG00000028519	1.38366	148.289	6.13358e-20	2.65131e-18
ENSMUSG00000015750	0.121004	512.279	0.167511	0.262421
ENSMUSG00000015749	-0.224925	3667.44	0.000800072	0.00286759
ENSMUSG00000038495	0.118989	480.663	0.231053	0.33681
ENSMUSG00000028405	0.418491	779.46	0.00121008	0.00407562
ENSMUSG00000028407	0.370487	159.995	0.0210856	0.0476185
ENSMUSG00000033285	-0.477157	2584.53	1.13661e-14	2.90122e-13
ENSMUSG00000008763	-0.0106136	377.325	0.907318	0.935148
ENSMUSG00000033222	0.0340883	557.5	0.773768	0.839233
ENSMUSG00000040943	-0.608044	883.641	0.000628424	0.00231409
ENSMUSG00000003382	0.00598423	181.1	0.968997	0.979933
ENSMUSG00000041977	0.445708	65.5924	0.0237367	0.0528014
ENSMUSG00000004897	0.0823823	17753.5	0.142465	0.230095
ENSMUSG00000035561	-0.00307538	138.117	0.998728	0.999425
ENSMUSG00000028292	0.237768	675.928	0.0165682	0.0388126
ENSMUSG00000059482	-0.284147	195.151	0.0216628	0.0487938
ENSMUSG00000028211	0.917548	2132.09	4.09636e-08	4.13094e-07
ENSMUSG00000028708	0.484857	166.448	0.000411636	0.00158593
ENSMUSG00000028522	-0.168672	940.829	0.0810472	0.146126
ENSMUSG00000032890	0.718136	242.063	5.02202e-06	3.21664e-05
ENSMUSG00000028626	-2.31261	93.2592	2.65502e-10	3.89735e-09
ENSMUSG00000028657	0.314316	820.411	0.000407425	0.00157212
ENSMUSG00000028796	0.13443	1239	0.313688	0.429497
ENSMUSG00000068922	-0.196021	1290.51	0.105176	0.18026
ENSMUSG00000068921	0.0246171	1526.75	0.829361	0.880326
ENSMUSG00000041263	-0.0423853	67.8407	0.803036	0.860882
ENSMUSG00000059743	0.687109	3743.11	2.37335e-07	2.01934e-06
ENSMUSG00000028613	0.986345	142.71	1.0285e-09	1.37378e-08
ENSMUSG00000028609	-0.0515535	5345.55	0.605582	0.703663
ENSMUSG00000028608	0.119011	362.61	0.274844	0.386372
ENSMUSG00000046861	0.363485	162.52	0.00522294	0.0145069
ENSMUSG00000028683	-0.131684	568.696	0.215446	0.319529
ENSMUSG00000027968	-0.42161	2119.9	3.25711e-11	5.46152e-10
ENSMUSG00000074238	-0.18435	248.178	0.179462	0.276916
ENSMUSG00000028899	0.0153797	431.744	0.907051	0.935148
ENSMUSG00000053510	0.717541	835.997	1.61792e-21	8.0915e-20
ENSMUSG00000028552	0.00240889	518.374	0.987823	0.992902
ENSMUSG00000028179	0.541265	811.951	0.0202722	0.0460962
ENSMUSG00000055436	-0.256857	3192.72	0.000673377	0.00246905
ENSMUSG00000027569	-0.151657	445.032	0.202203	0.304135
ENSMUSG00000049401	0.198717	611.356	0.0319637	0.0679229
ENSMUSG00000028850	0.104135	174.124	0.544026	0.650503
ENSMUSG00000028848	-0.0302466	613.049	0.795323	0.854531
ENSMUSG00000028252	-0.336235	544.507	0.0368299	0.0762848
ENSMUSG00000040455	-0.804608	217.415	1.63645e-11	2.83234e-10
ENSMUSG00000028248	-0.0793297	1092.8	0.541207	0.647942
ENSMUSG00000028247	-0.249789	742.883	0.0245875	0.0543286
ENSMUSG00000028514	-0.552709	820.206	5.68428e-12	1.0538e-10
ENSMUSG00000057375	0.304852	366.787	0.00184636	0.00586365
ENSMUSG00000028614	-0.105521	905.843	0.232942	0.338589
ENSMUSG00000028654	-0.998873	379.269	9.54436e-13	1.96413e-11
ENSMUSG00000028653	-0.337205	249.05	0.014456	0.0345097
ENSMUSG00000028527	-1.91295	1229.35	1.83508e-29	1.69735e-27
ENSMUSG00000028528	-0.0283474	278.363	0.866342	0.906035
ENSMUSG00000034042	-0.0211263	635.184	0.848552	0.89342
ENSMUSG00000038844	-0.146213	158.674	0.289905	0.403261
ENSMUSG00000027422	-0.0492491	2305.03	0.640486	0.731765
ENSMUSG00000027423	-0.674364	6590.1	2.01707e-22	1.06447e-20
ENSMUSG00000033423	0.159482	409.997	0.185452	0.284207
ENSMUSG00000034210	0.111829	404.037	0.223732	0.328644
ENSMUSG00000028710	0.115597	341.185	0.218826	0.323306
ENSMUSG00000035212	-0.237113	985.98	0.0101633	0.0256001
ENSMUSG00000028718	-0.0290916	211.011	0.833261	0.883049
ENSMUSG00000028483	-0.226863	273.473	0.120938	0.202107
ENSMUSG00000052407	0.00972691	33.3966	0.984542	0.990762
ENSMUSG00000067261	-0.0226763	301.175	0.963173	0.976776
ENSMUSG00000073792	-0.20532	284.65	0.101297	0.175182
ENSMUSG00000025791	0.0844478	195.164	0.641015	0.731981
ENSMUSG00000028572	0.445926	304.953	0.000589685	0.00218641
ENSMUSG00000027864	-0.205331	575.828	0.0790737	0.143379
ENSMUSG00000033161	-0.0814027	9685.19	0.35647	0.474008
ENSMUSG00000000085	0.521225	241.101	0.000221086	0.000916523
ENSMUSG00000035637	0.0385957	1230.73	0.637041	0.729671
ENSMUSG00000028318	-0.302799	610.24	0.0173248	0.0403431
ENSMUSG00000066324	-0.597953	1533.44	3.64125e-12	6.89912e-11
ENSMUSG00000028245	0.545008	425.145	1.46839e-05	8.29355e-05
ENSMUSG00000040550	-0.31853	1082.08	4.65765e-05	0.00023348
ENSMUSG00000039768	-0.00460454	1097.97	0.95358	0.97057
ENSMUSG00000073700	0.144096	827.263	0.155877	0.247768
ENSMUSG00000040296	1.21146	640.552	6.28831e-25	4.12917e-23
ENSMUSG00000036114	-0.543521	697.555	1.54364e-06	1.10654e-05
ENSMUSG00000029028	-0.100562	1625.91	0.300936	0.415647
ENSMUSG00000029029	0.42365	378.53	0.000118335	0.0005349
ENSMUSG00000027890	0.816476	132.437	2.62919e-07	2.21078e-06
ENSMUSG00000027889	0.0828466	514.402	0.393567	0.510879
ENSMUSG00000000001	-0.147981	1033.77	0.229087	0.334795
ENSMUSG00000027671	-0.0879031	4432.87	0.372575	0.490295
ENSMUSG00000027673	0.227795	3009.93	0.00111937	0.00381641
ENSMUSG00000056900	0.70871	223.397	8.01644e-07	6.0489e-06
ENSMUSG00000027677	-0.174679	989.666	0.111338	0.188827
ENSMUSG00000027680	-0.356161	4623	0.000110581	0.000504892
ENSMUSG00000027984	-0.121481	2249.91	0.139883	0.22695
ENSMUSG00000073987	-0.272134	286.255	0.0312213	0.0665591
ENSMUSG00000015748	-0.117115	911.069	0.206001	0.308661
ENSMUSG00000028224	-0.465577	281.281	1.26872e-05	7.28541e-05
ENSMUSG00000089911	-0.430832	700.948	1.69232e-05	9.42225e-05
ENSMUSG00000029076	0.122004	1064.65	0.184565	0.2831
ENSMUSG00000059939	0.156223	160.117	0.351309	0.468593
ENSMUSG00000035495	-0.390912	498.452	1.2541e-05	7.2111e-05
ENSMUSG00000028329	-0.107623	123.78	0.452262	0.568267
ENSMUSG00000039813	0.697302	198.799	5.2075e-08	5.12528e-07
ENSMUSG00000028389	0.00425289	52.6572	0.993027	0.995386
ENSMUSG00000028948	0.0314221	1488.16	0.643963	0.734275
ENSMUSG00000039713	0.522965	461.216	0.000101733	0.000468975
ENSMUSG00000028937	0.268135	437.865	0.0279787	0.0606993
ENSMUSG00000028467	0.580814	189.539	3.03803e-06	2.04805e-05
ENSMUSG00000028470	0.311887	1003.75	0.013127	0.0317632
ENSMUSG00000028479	1.05404	214.245	1.7037e-08	1.85509e-07
ENSMUSG00000028456	0.362404	161.557	0.00739507	0.019525
ENSMUSG00000028458	0.0411849	162.598	0.742352	0.8144
ENSMUSG00000028461	-0.24738	378.37	0.104874	0.179958
ENSMUSG00000028480	0.880568	2145.4	7.09363e-10	9.77875e-09
ENSMUSG00000028266	0.800076	613.166	3.50224e-10	5.07176e-09
ENSMUSG00000040151	-0.170693	392.421	0.0869446	0.154844
ENSMUSG00000037062	-0.412	732.72	0.000292008	0.00117048
ENSMUSG00000028273	0.35248	384.291	0.00792891	0.020775
ENSMUSG00000004591	-0.360841	1241.41	5.5856e-05	0.000274556
ENSMUSG00000028414	-0.316523	243.81	0.00742666	0.0195964
ENSMUSG00000028420	-0.860007	139.343	2.3275e-07	1.98229e-06
ENSMUSG00000028233	-0.0133243	1144.14	0.815826	0.869716
ENSMUSG00000070972	-0.309974	137.003	0.0124337	0.030359
ENSMUSG00000028381	-0.746156	399.291	1.07064e-07	9.90283e-07
ENSMUSG00000027881	-0.272457	1315.36	0.0156033	0.0368533
ENSMUSG00000059834	-0.147291	80.1537	0.369188	0.487304
ENSMUSG00000068523	-0.0854844	916.168	0.397577	0.514744
ENSMUSG00000007379	0.370574	589.424	6.01349e-05	0.000293409
ENSMUSG00000005687	-0.272862	3232.78	0.00795929	0.020842
ENSMUSG00000033014	-0.213812	978.92	0.0282325	0.061142
ENSMUSG00000037894	-0.37579	6916.91	0.0107712	0.0269578
ENSMUSG00000074212	0.000267744	248.878	0.977068	0.985777
ENSMUSG00000074637	-0.13689	6549.61	0.304973	0.420413
ENSMUSG00000037400	-0.290332	280.285	0.0142807	0.0341514
ENSMUSG00000027808	-0.435617	808.968	0.000874893	0.00309196
ENSMUSG00000027599	-0.172557	1495.54	0.0918999	0.162092
ENSMUSG00000069094	0.077696	566.873	0.432888	0.549624
ENSMUSG00000027854	-0.19135	521.512	0.069652	0.129405
ENSMUSG00000068823	-0.428462	7729.42	1.33591e-08	1.48661e-07
ENSMUSG00000027852	0.101489	2599.94	0.268933	0.379987
ENSMUSG00000074513	0.18064	370.806	0.0789931	0.143315
ENSMUSG00000042388	-0.660706	773.87	1.63001e-07	1.43661e-06
ENSMUSG00000042380	-0.0319562	350.985	0.789628	0.850749
ENSMUSG00000028645	0.0361612	2384.02	0.711844	0.790611
ENSMUSG00000028643	-0.007325	432.32	0.948231	0.966546
ENSMUSG00000028641	-0.15793	635.884	0.0606391	0.115735
ENSMUSG00000028587	-0.395008	1264.62	1.46081e-05	8.25619e-05
ENSMUSG00000028582	0.0488398	1223.63	0.471248	0.585453
ENSMUSG00000028567	0.0678592	505.816	0.582569	0.684631
ENSMUSG00000073775	0.0630127	454.488	0.470117	0.584393
ENSMUSG00000028910	0.328144	116.042	0.0415068	0.0843273
ENSMUSG00000028911	0.0864777	1162.16	0.31371	0.429497
ENSMUSG00000028914	0.617435	288.276	1.13732e-06	8.36172e-06
ENSMUSG00000028737	0.834859	1263.84	4.9747e-16	1.50677e-14
ENSMUSG00000044303	0.638968	1160.31	2.66466e-05	0.000141841
ENSMUSG00000008489	-0.599862	552.317	2.01182e-07	1.73752e-06
ENSMUSG00000028521	0.249877	332.233	0.0662484	0.124304
ENSMUSG00000028530	0.0766004	457.084	0.435335	0.551905
ENSMUSG00000039298	0.283984	490.972	0.0182719	0.0423561
ENSMUSG00000028557	-0.220606	282.616	0.149969	0.239694
ENSMUSG00000027931	0.506124	376.516	0.000470174	0.00178641
ENSMUSG00000001018	-0.24939	584.359	0.0044671	0.0126401
ENSMUSG00000015747	0.0675797	196.149	0.693054	0.774248
ENSMUSG00000015943	-0.0470257	934.44	0.623463	0.718712
ENSMUSG00000068855	-0.645613	160.642	0.0210772	0.0476184
ENSMUSG00000028066	0.106809	586.724	0.390389	0.507692
ENSMUSG00000050144	0.103618	270.511	0.31669	0.43234
ENSMUSG00000028063	1.22267	684.579	5.91757e-13	1.24457e-11
ENSMUSG00000028165	-0.0304753	545.012	0.724696	0.800338
ENSMUSG00000028163	-0.0986857	214.33	0.550308	0.65628
ENSMUSG00000037174	-0.213016	661.579	0.0235025	0.0523802
ENSMUSG00000037152	-0.15202	1622.77	0.106485	0.182068
ENSMUSG00000027860	0.123444	747.847	0.283768	0.396841
ENSMUSG00000039701	-0.117801	144.553	0.396212	0.513363
ENSMUSG00000028212	-0.411435	195.252	0.0197861	0.045158
ENSMUSG00000042198	0.261709	936.26	0.00712303	0.0189287
ENSMUSG00000049119	-0.130974	515.75	0.559	0.663702
ENSMUSG00000028243	-0.466921	163.3	0.00126968	0.00425633
ENSMUSG00000028249	-0.136333	407.658	0.238394	0.344914
ENSMUSG00000027618	0.0707285	309.428	0.512267	0.622851
ENSMUSG00000027620	-0.37337	6346.99	1.8232e-05	0.000100856
ENSMUSG00000046229	0.500579	316.753	0.00251784	0.00772687
ENSMUSG00000102869	-0.237731	363.643	0.0284031	0.0614341
ENSMUSG00000028466	-0.0198817	395.032	0.836382	0.885157
ENSMUSG00000028468	0.170754	242.343	0.200905	0.302659
ENSMUSG00000038827	-0.533786	128.414	2.23291e-05	0.00012065
ENSMUSG00000028089	-0.0865894	443.721	0.399583	0.516952
ENSMUSG00000038170	-0.036594	152.882	0.779662	0.842332
ENSMUSG00000053398	0.935648	579.067	1.44658e-10	2.21415e-09
ENSMUSG00000045854	-0.0117093	228.509	0.8474	0.89276
ENSMUSG00000028278	0.149156	722.916	0.268604	0.379647
ENSMUSG00000028277	-0.114398	295.097	0.282492	0.395442
ENSMUSG00000040720	-0.191189	899.256	0.0586062	0.112429
ENSMUSG00000078773	-0.0387363	345.39	0.744315	0.816137
ENSMUSG00000001985	0.167929	106.265	0.341166	0.458262
ENSMUSG00000050188	0.367959	927.736	1.72863e-06	1.22991e-05
ENSMUSG00000006445	0.37119	908.537	0.0197535	0.0451195
ENSMUSG00000006215	0.143268	249.681	0.298612	0.413034
ENSMUSG00000028836	-0.241238	108.225	0.238705	0.345239
ENSMUSG00000037366	0.606146	204.193	0.000581701	0.0021624
ENSMUSG00000028832	0.448856	3773.28	5.05033e-08	4.99344e-07
ENSMUSG00000078521	-0.236069	887.507	0.0410985	0.0836161
ENSMUSG00000028647	-0.234722	821.924	0.00682939	0.0182556
ENSMUSG00000028646	0.536006	862.145	1.59919e-07	1.4109e-06
ENSMUSG00000090125	0.914561	1792.44	0.000110666	0.000505014
ENSMUSG00000028920	0.0392364	499.268	0.674918	0.759902
ENSMUSG00000028673	0.308258	229.578	0.0187664	0.0432668
ENSMUSG00000027803	0.183352	559.099	0.0719789	0.132925
ENSMUSG00000036513	-0.377778	1069.9	0.000397305	0.00153739
ENSMUSG00000028138	-0.135566	4923.72	0.0673216	0.125891
ENSMUSG00000028156	-0.641455	2213.26	2.52517e-08	2.64897e-07
ENSMUSG00000027715	-0.074327	4441.63	0.410916	0.527725
ENSMUSG00000004895	-0.272748	1247.38	0.0014926	0.00489676
ENSMUSG00000004896	-0.151447	137.936	0.332208	0.448963
ENSMUSG00000028180	-0.271133	1718.7	0.0297904	0.0640021
ENSMUSG00000039988	-0.216253	952.012	0.0485212	0.0964661
ENSMUSG00000063052	-0.147718	1192.56	0.0715726	0.132283
ENSMUSG00000063972	-0.446977	1380.55	0.00145291	0.00479584
ENSMUSG00000026754	-0.0219597	108.364	0.8786	0.914535
ENSMUSG00000035236	-0.270449	153.689	0.103523	0.178157
ENSMUSG00000026753	-0.398353	955.076	7.94289e-10	1.07938e-08
ENSMUSG00000027663	0.711567	1515.63	1.90575e-08	2.0441e-07
ENSMUSG00000027669	0.491955	351.335	0.000185375	0.000790969
ENSMUSG00000035696	0.276839	219.526	0.0833354	0.149531
ENSMUSG00000049657	-0.109348	226.511	0.497004	0.60918
ENSMUSG00000040183	0.570372	199.881	3.64748e-05	0.000187205
ENSMUSG00000040128	0.230194	306.117	0.107005	0.182849
ENSMUSG00000040044	-0.482564	1138.1	1.28965e-05	7.37383e-05
ENSMUSG00000078498	-0.799112	294.333	2.62094e-06	1.79358e-05
ENSMUSG00000078497	-0.47217	174.374	0.0274576	0.05978
ENSMUSG00000018983	0.838545	240.326	7.19581e-10	9.85284e-09
ENSMUSG00000036995	0.193369	70.9051	0.342266	0.459535
ENSMUSG00000001604	0.381735	1452.53	0.00189935	0.00601332
ENSMUSG00000066037	-0.474176	1060.93	7.09561e-06	4.35042e-05
ENSMUSG00000019338	-0.086671	406.108	0.531508	0.639784
ENSMUSG00000005625	-0.156617	2140.57	0.201197	0.302993
ENSMUSG00000028218	-0.0139069	431.291	0.871686	0.90941
ENSMUSG00000028251	-0.736009	277.221	5.27503e-06	3.36117e-05
ENSMUSG00000028580	-0.162091	3103.76	0.00653219	0.0176089
ENSMUSG00000028581	1.22449	1620.04	2.33172e-18	8.57157e-17
ENSMUSG00000041143	1.00069	91.6449	1.79586e-08	1.94314e-07
ENSMUSG00000028745	-0.0678804	6821.57	0.374685	0.492443
ENSMUSG00000028207	-0.316924	383.427	0.00485602	0.0135975
ENSMUSG00000028902	-0.224524	2492.16	0.00171551	0.00550475
ENSMUSG00000028894	0.0170696	255.86	0.880077	0.915408
ENSMUSG00000028672	0.0783243	609.97	0.345247	0.462353
ENSMUSG00000028671	0.144876	271.042	0.296725	0.410754
ENSMUSG00000007872	-1.29959	966.387	2.67207e-07	2.24464e-06
ENSMUSG00000028779	-0.142205	403.416	0.217757	0.322179
ENSMUSG00000028773	-1.10841	1863.26	1.64543e-05	9.20886e-05
ENSMUSG00000074088	-0.449553	3019.18	2.09289e-05	0.000114305
ENSMUSG00000057530	0.570739	707.38	1.80377e-05	0.000100039
ENSMUSG00000028760	1.34143	943.789	2.7402e-34	3.80181e-32
ENSMUSG00000028759	0.135125	780.877	0.181517	0.279307
ENSMUSG00000028757	0.0727653	3870.51	0.517681	0.627815
ENSMUSG00000041241	-0.238618	283.147	0.0900322	0.159288
ENSMUSG00000029047	-0.185769	232.694	0.100502	0.174123
ENSMUSG00000028676	-0.447176	2197.91	7.89516e-06	4.78269e-05
ENSMUSG00000039953	0.134891	1289.63	0.1393	0.226386
ENSMUSG00000028890	-0.38831	384.036	0.000243524	0.000993734
ENSMUSG00000028889	-0.49287	1474.18	2.69741e-07	2.26151e-06
ENSMUSG00000028792	-0.256503	5009.77	0.00128569	0.00430331
ENSMUSG00000028793	-0.975642	657.706	3.66806e-15	9.98502e-14
ENSMUSG00000028284	-0.151728	749.851	0.0666351	0.124859
ENSMUSG00000028282	-0.176811	493.223	0.143902	0.232155
ENSMUSG00000058006	-0.172391	1959.6	0.195846	0.296388
ENSMUSG00000011257	-0.0997822	2150.56	0.295105	0.408972
ENSMUSG00000028228	-0.600441	472.015	1.0366e-05	6.10744e-05
ENSMUSG00000041058	-0.22093	427.658	0.0421482	0.0855091
ENSMUSG00000040359	-0.0807815	289.252	0.427841	0.544422
ENSMUSG00000055373	-0.0517258	194.604	0.752247	0.822319
ENSMUSG00000018965	-0.449452	3306.99	1.82885e-05	0.000101104
ENSMUSG00000079562	0.0377794	1126.89	0.721981	0.798596
ENSMUSG00000029221	0.320943	966.926	0.00829228	0.0215695
ENSMUSG00000007613	-0.399901	234.871	0.00555359	0.0153312
ENSMUSG00000095567	-0.421976	2524.8	3.78123e-06	2.49945e-05
ENSMUSG00000040945	-0.0417413	13249.7	0.594854	0.694198
ENSMUSG00000028563	0.346594	260.593	0.0412397	0.0838441
ENSMUSG00000035407	-0.505532	82.8835	0.00416527	0.0119353
ENSMUSG00000049969	-0.763769	2517.57	5.79671e-12	1.07233e-10
ENSMUSG00000050323	-0.422149	475.127	0.000255385	0.00103624
ENSMUSG00000040738	-0.142115	764.268	0.210059	0.313648
ENSMUSG00000045205	0.0762639	156.317	0.630469	0.724377
ENSMUSG00000040728	2.51644	173.298	4.9061e-24	3.01445e-22
ENSMUSG00000028398	-0.0867008	1165.68	0.276072	0.387845
ENSMUSG00000028382	-0.319053	1174.28	0.0110815	0.0275659
ENSMUSG00000038544	0.155964	755.707	0.123001	0.204652
ENSMUSG00000046862	-0.00734621	285.358	0.96615	0.97825
ENSMUSG00000028478	-0.427692	7762.58	0.000895051	0.00315289
ENSMUSG00000035683	-0.0392396	1200.4	0.663656	0.750364
ENSMUSG00000035649	-0.528165	319.782	7.61457e-06	4.62902e-05
ENSMUSG00000028869	-0.256978	1533.54	0.00367549	0.0107211
ENSMUSG00000050213	-0.13587	597.027	0.194336	0.294777
ENSMUSG00000028863	-0.415838	358.581	2.3524e-05	0.00012655
ENSMUSG00000089945	-0.080343	1677.16	0.642967	0.733431
ENSMUSG00000038729	-0.076664	1693.76	0.656863	0.745132
ENSMUSG00000028811	-0.0347179	2196.55	0.750811	0.821088
ENSMUSG00000028309	-0.339275	669.993	5.46758e-07	4.30259e-06
ENSMUSG00000028312	-0.19674	2373.2	0.0406771	0.0829065
ENSMUSG00000060206	-0.333533	1770.37	0.000815248	0.00291349
ENSMUSG00000028426	-0.448088	4520.89	3.54214e-05	0.000182671
ENSMUSG00000039137	0.349971	112.765	0.0366502	0.0760225
ENSMUSG00000008305	-0.243654	414.417	0.0961738	0.167947
ENSMUSG00000070923	-0.65428	276.943	1.18397e-05	6.83983e-05
ENSMUSG00000029071	-0.131602	244.649	0.338973	0.455957
ENSMUSG00000029034	-0.286392	1252.65	0.00603162	0.0164346
ENSMUSG00000029033	0.636876	118.823	0.000298079	0.00119038
ENSMUSG00000023286	0.01306	2830.31	0.77861	0.841932
ENSMUSG00000028743	0.39076	893.37	1.36745e-06	9.93482e-06
ENSMUSG00000078517	-0.218635	793.293	0.0090707	0.0232359
ENSMUSG00000066036	0.110793	1868.11	0.360368	0.478242
ENSMUSG00000041025	1.26015	284.655	5.65381e-13	1.19201e-11
ENSMUSG00000028434	-0.385138	192.762	0.0141161	0.0338237
ENSMUSG00000038764	0.881462	193.002	1.32031e-09	1.72866e-08
ENSMUSG00000034926	0.617048	3567.67	2.85545e-07	2.37549e-06
ENSMUSG00000043572	0.158607	137.218	0.286629	0.400258
ENSMUSG00000061887	0.780516	3840.85	4.00327e-20	1.75695e-18
ENSMUSG00000028618	-0.464444	2382.57	4.86706e-05	0.000242704
ENSMUSG00000010517	0.0879168	2112.07	0.246517	0.353984
ENSMUSG00000028601	-0.358931	786.784	0.0002205	0.000914973
ENSMUSG00000048351	-0.461347	1191.71	8.06489e-08	7.62424e-07
ENSMUSG00000034610	0.227504	614.637	0.0598079	0.114428
ENSMUSG00000028854	0.113577	265.273	0.331905	0.448624
ENSMUSG00000037600	0.206258	104.725	0.243828	0.35103
ENSMUSG00000012123	0.571026	151.461	2.05352e-05	0.000112369
ENSMUSG00000012126	0.07173	16.3718	0.778582	0.841932
ENSMUSG00000006392	-0.0481666	816.183	0.528697	0.636775
ENSMUSG00000006390	0.272086	346.235	0.0379291	0.0781475
ENSMUSG00000028729	-0.00184348	2560.48	0.995491	0.997004
ENSMUSG00000057572	-0.0857907	959.736	0.398823	0.516201
ENSMUSG00000040859	-0.150308	427.279	0.200182	0.301728
ENSMUSG00000047945	-0.0708047	8673.94	0.460337	0.575807
ENSMUSG00000065999	-0.13074	960.484	0.316319	0.432178
ENSMUSG00000044496	0.0529812	1777.91	0.386802	0.503765
ENSMUSG00000001089	0.135915	880.512	0.17792	0.275512
ENSMUSG00000028977	0.355642	404.899	0.00162016	0.00524921
ENSMUSG00000028974	-0.0156565	61.8001	0.891637	0.9237
ENSMUSG00000028990	0.108732	433.724	0.355443	0.473008
ENSMUSG00000028988	0.43513	878.867	6.68562e-06	4.13144e-05
ENSMUSG00000042608	0.455499	575.286	1.0963e-05	6.38917e-05
ENSMUSG00000050212	-0.15416	342.469	0.281729	0.394438
ENSMUSG00000028847	0.304575	612.857	0.00663734	0.0178364
ENSMUSG00000042489	0.0474065	558.024	0.593405	0.692883
ENSMUSG00000005968	-0.0222763	107.078	0.897102	0.927455
ENSMUSG00000068876	0.283823	167.496	0.125068	0.207526
ENSMUSG00000005779	-0.0476373	5148.32	0.397662	0.514776
ENSMUSG00000042367	-0.585682	839.755	0.0150413	0.0356663
ENSMUSG00000042357	0.353121	880.037	0.0428683	0.0867246
ENSMUSG00000050890	-0.213397	319.569	0.0744038	0.136442
ENSMUSG00000046671	-0.030519	1500.6	0.617152	0.713909
ENSMUSG00000028452	0.138046	12690.3	0.0966055	0.168492
ENSMUSG00000028798	-0.0156178	4877.24	0.756453	0.825344
ENSMUSG00000040795	0.08407	115.671	0.61295	0.710114
ENSMUSG00000028795	1.12631	159.126	2.92622e-17	9.98863e-16
ENSMUSG00000023232	0.398877	91.6771	0.103999	0.178813
ENSMUSG00000028772	-0.0844831	722.847	0.37878	0.496007
ENSMUSG00000028766	-1.92223	3219.67	1.37949e-59	1.6952e-56
ENSMUSG00000028756	0.30172	206.551	0.0661771	0.124237
ENSMUSG00000040928	-0.0135216	896.705	0.882575	0.91752
ENSMUSG00000050390	-0.176144	771.14	0.135969	0.22202
ENSMUSG00000057236	-0.35992	7861.66	0.00336472	0.00995985
ENSMUSG00000028741	-0.38203	3301.88	3.03316e-05	0.000158706
ENSMUSG00000066000	-0.678237	927.456	2.46674e-08	2.59083e-07
ENSMUSG00000062518	-0.843525	248.747	3.11817e-07	2.5594e-06
ENSMUSG00000028840	0.00928522	1240.56	0.971678	0.981837
ENSMUSG00000025328	0.785322	100.34	0.00034506	0.00136028
ENSMUSG00000028991	-0.0577991	619.266	0.576422	0.679398
ENSMUSG00000017264	-0.0509449	1180.32	0.657277	0.745307
ENSMUSG00000006442	-0.204142	4365.71	0.083269	0.149443
ENSMUSG00000028591	-0.231208	359.788	0.173726	0.270283
ENSMUSG00000028430	-0.0851069	1419.75	0.470228	0.584393
ENSMUSG00000028433	0.140512	1264.44	0.105595	0.18087
ENSMUSG00000028436	-0.175579	697.644	0.0485404	0.0964752
ENSMUSG00000046312	-0.476265	134.422	0.000523612	0.00196343
ENSMUSG00000028487	1.33675	125.262	6.13922e-15	1.61497e-13
ENSMUSG00000038047	-0.158837	748.647	0.0536244	0.104645
ENSMUSG00000028494	0.0789737	536.758	0.532098	0.640188
ENSMUSG00000020220	0.0807466	207.54	0.501637	0.613788
ENSMUSG00000003032	-0.665643	1197.18	0.00244597	0.00754191
ENSMUSG00000034557	-0.203265	304.089	0.111294	0.18879
ENSMUSG00000028568	-0.476407	747.935	0.00094527	0.00330403
ENSMUSG00000028559	0.211328	360.256	0.0881967	0.156523
ENSMUSG00000049878	-0.258242	1363.31	0.001409	0.00467783
ENSMUSG00000028431	-0.31862	1416.34	0.000130235	0.000581963
ENSMUSG00000038816	0.0562238	876.229	0.713486	0.791924
ENSMUSG00000055296	-0.383002	459.549	0.00702061	0.0186912
ENSMUSG00000028633	-0.302078	2375.34	7.16166e-05	0.000342819
ENSMUSG00000028619	-0.260588	191.888	0.078518	0.142642
ENSMUSG00000028617	-0.204137	1138.25	0.0710431	0.131592
ENSMUSG00000028577	-0.323465	3801.73	6.47038e-07	4.99625e-06
ENSMUSG00000062627	-0.210766	489.232	0.0770461	0.140532
ENSMUSG00000052684	-0.688322	266.988	0.00111012	0.00379091
ENSMUSG00000025413	-0.206173	854.826	0.0142498	0.0341012
ENSMUSG00000028409	-0.221042	3000.87	0.0111557	0.0277105
ENSMUSG00000028413	0.382469	1033.34	3.28807e-05	0.000170797
ENSMUSG00000028416	0.274999	796.826	0.0128611	0.0312253
ENSMUSG00000028435	-4.65267	678.925	1.22129e-46	4.37732e-44
ENSMUSG00000008575	-0.406176	462.538	0.00107174	0.00367442
ENSMUSG00000028403	-0.0987783	305.378	0.437354	0.55389
ENSMUSG00000028367	0.299989	5852.16	0.00394901	0.0113884
ENSMUSG00000038668	-1.45168	504.784	1.00961e-44	2.99471e-42
ENSMUSG00000028789	-0.0636204	146.331	0.68315	0.766651
ENSMUSG00000028884	-0.0182357	4637.14	0.84066	0.888482
ENSMUSG00000037692	0.915676	1624.79	4.06839e-07	3.25245e-06
ENSMUSG00000028868	0.13841	2736.67	0.114198	0.192614
ENSMUSG00000050812	-0.227412	526.751	0.0373459	0.0771862
ENSMUSG00000028378	0.846728	903.41	5.55572e-08	5.44929e-07
ENSMUSG00000028447	-0.0803718	1666.14	0.288621	0.401994
ENSMUSG00000036078	-0.271189	1093.39	0.00397205	0.0114388
ENSMUSG00000073888	0.34583	154.457	0.0270195	0.0589603
ENSMUSG00000028578	-0.26183	219.569	0.0512764	0.10091
ENSMUSG00000028496	-0.393156	358.317	0.00258296	0.00789856
ENSMUSG00000066151	0.115748	255.049	0.29964	0.41419
ENSMUSG00000066149	-0.210953	1393.51	0.0483576	0.0962675
ENSMUSG00000028391	-0.000773932	247.786	0.939924	0.959813
ENSMUSG00000078713	0.064975	2285.72	0.698808	0.779352
ENSMUSG00000028322	0.0972547	846.936	0.439477	0.555367
ENSMUSG00000045973	0.280434	585.418	0.00361013	0.0105591
ENSMUSG00000044813	0.969442	423.921	1.11364e-10	1.72916e-09
ENSMUSG00000028293	-0.254289	317.691	0.0498233	0.0986147
ENSMUSG00000028295	-0.252216	308.913	0.0390991	0.0801168
ENSMUSG00000039967	-0.189472	1314.19	0.0745633	0.136677
ENSMUSG00000028333	-0.289155	12213.5	5.52469e-05	0.000272028
ENSMUSG00000028334	0.0876566	1402.8	0.294892	0.408744
ENSMUSG00000028952	0.165056	105.931	0.316665	0.43234
ENSMUSG00000028943	-0.14966	49.4661	0.552784	0.658138
ENSMUSG00000006699	-0.214817	4677.81	0.000559563	0.00208551
ENSMUSG00000051557	0.117645	409.101	0.275693	0.387438
ENSMUSG00000003161	-0.0982118	433.009	0.345778	0.462744
ENSMUSG00000044700	0.38522	663.707	3.32766e-05	0.000172645
ENSMUSG00000028982	0.387066	604.61	0.00945748	0.0240904
ENSMUSG00000039911	-0.524494	48.0753	0.0504577	0.0996184
ENSMUSG00000028980	0.739486	254.313	7.57665e-09	8.80734e-08
ENSMUSG00000028917	-0.517583	265.852	4.08018e-05	0.000207066
ENSMUSG00000078515	-0.134815	1018.72	0.0790268	0.143325
ENSMUSG00000040715	0.0684118	46.6157	0.750759	0.821088
ENSMUSG00000040697	0.0912674	201.729	0.435104	0.551705
ENSMUSG00000029068	-0.0317531	903.864	0.789497	0.850714
ENSMUSG00000065990	-0.0447186	1376.49	0.591521	0.691622
ENSMUSG00000028797	0.18241	2790.66	0.16989	0.26537
ENSMUSG00000028788	-0.141469	7029.79	0.0231889	0.051824
ENSMUSG00000028393	0.0812345	898.869	0.456034	0.571921
ENSMUSG00000028394	-0.290713	1057.96	0.000170304	0.000736157
ENSMUSG00000073755	0.158818	149.184	0.281633	0.394369
ENSMUSG00000028837	0.174589	6523.63	0.0302405	0.0648539
ENSMUSG00000028820	-0.451686	4706.18	5.41979e-05	0.000267629
ENSMUSG00000028607	0.0815699	331.463	0.483554	0.596606
ENSMUSG00000028603	0.269991	476.165	0.000621754	0.00229541
ENSMUSG00000047613	-0.385397	1219.35	0.000421598	0.00161973
ENSMUSG00000039523	0.203932	272.247	0.117287	0.196782
ENSMUSG00000028410	-0.152843	5290.32	0.15054	0.240404
ENSMUSG00000028419	-0.194036	577.529	0.216156	0.320361
ENSMUSG00000028423	0.0252469	844.398	0.740966	0.813191
ENSMUSG00000036241	-0.415582	3910.08	1.84954e-12	3.65741e-11
ENSMUSG00000009863	-0.0667485	2879.03	0.437885	0.554276
ENSMUSG00000036622	0.957378	134.803	1.83825e-07	1.59885e-06
ENSMUSG00000078503	-0.445765	1159.63	0.00151836	0.0049741
ENSMUSG00000074656	-1.25553	33626.4	7.70949e-37	1.411e-34
ENSMUSG00000027597	-0.472011	1431.54	1.69381e-09	2.16817e-08
ENSMUSG00000038383	-0.069863	473.439	0.484526	0.597427
ENSMUSG00000038369	-0.582182	335.184	9.58262e-06	5.69266e-05
ENSMUSG00000029009	0.615877	418.367	2.58243e-11	4.39013e-10
ENSMUSG00000029003	0.174855	475.666	0.24978	0.357744
ENSMUSG00000041556	1.5723	117.767	1.41579e-21	7.12202e-20
ENSMUSG00000037266	0.234142	2088.87	0.209355	0.312776
ENSMUSG00000028821	0.09898	882.472	0.414507	0.531543
ENSMUSG00000070605	0.540062	710.409	0.000378601	0.0014763
ENSMUSG00000056300	-0.356313	514.16	0.0127513	0.0310024
ENSMUSG00000073684	0.609311	297.597	8.17616e-09	9.4278e-08
ENSMUSG00000029064	-0.116208	6221.18	0.211782	0.3154
ENSMUSG00000029063	0.073591	1395.87	0.379516	0.496668
ENSMUSG00000051517	0.331717	285.059	0.0018294	0.00582403
ENSMUSG00000028464	-0.27633	219.416	0.194297	0.29477
ENSMUSG00000028465	-0.0765771	1406.37	0.539705	0.646918
ENSMUSG00000028719	-0.222919	417.582	0.0379117	0.0781475
ENSMUSG00000028763	-0.277258	1457.49	0.115633	0.194653
ENSMUSG00000043411	-0.543695	1754.38	1.66163e-08	1.81157e-07
ENSMUSG00000041351	0.113078	166.394	0.510279	0.621291
ENSMUSG00000028706	-0.0689078	300.011	0.48977	0.601858
ENSMUSG00000028453	0.673859	304.809	2.51439e-07	2.12882e-06
ENSMUSG00000028454	0.174722	291.224	0.0739348	0.135779
ENSMUSG00000028455	0.0103428	8625.44	0.88269	0.91752
ENSMUSG00000036002	0.310828	261.426	0.0207037	0.0469531
ENSMUSG00000028556	-0.166022	199.571	0.292782	0.406343
ENSMUSG00000032897	-0.24594	1151.15	0.023497	0.0523802
ENSMUSG00000028629	-0.314726	235.632	0.0123604	0.0301972
ENSMUSG00000032870	0.235563	249.994	0.0441199	0.0888389
ENSMUSG00000043207	-0.31289	534.865	0.000237826	0.000974647
ENSMUSG00000042558	0.268043	1379.14	0.0076562	0.0201456
ENSMUSG00000028842	0.0440098	174.276	0.809054	0.864747
ENSMUSG00000041530	0.196101	574.122	0.0632404	0.119486
ENSMUSG00000060862	0.0339212	151.423	0.845223	0.891225
ENSMUSG00000036822	-0.257504	1645.09	0.00425554	0.0121437
ENSMUSG00000071014	0.180512	2772.34	0.210199	0.313694
ENSMUSG00000028411	0.299996	319.239	0.0239529	0.0531586
ENSMUSG00000028691	0.0248794	48468.4	0.848001	0.893249
ENSMUSG00000028689	0.454876	108.084	0.0082489	0.0214819
ENSMUSG00000033985	0.278641	292.483	0.0113675	0.0281037
ENSMUSG00000028687	0.374891	329.199	0.00212452	0.00663104
ENSMUSG00000006398	-0.0724452	9587.02	0.272138	0.383508
ENSMUSG00000028962	0.401644	237.391	0.00895018	0.0229819
ENSMUSG00000053841	-0.00802043	1540.41	0.986685	0.992338
ENSMUSG00000003731	-0.420742	1062.29	1.49187e-07	1.33123e-06
ENSMUSG00000053730	0.0935481	636.761	0.361919	0.479769
ENSMUSG00000028790	-0.201051	2187.29	0.0164456	0.0385778
ENSMUSG00000038828	0.0252742	516.656	0.835825	0.884785
ENSMUSG00000029165	0.661259	260.77	6.55634e-07	5.05355e-06
ENSMUSG00000054099	0.69203	451.809	3.57674e-05	0.000183961
ENSMUSG00000040584	-0.239558	284.614	0.103632	0.178288
ENSMUSG00000028970	-0.150898	327.124	0.334995	0.45195
ENSMUSG00000028898	-0.00854732	1326.85	0.860703	0.902568
ENSMUSG00000029146	-0.0922902	852.912	0.40461	0.522042
ENSMUSG00000029148	0.0731224	1330.38	0.523379	0.632408
ENSMUSG00000062761	0.149083	608.239	0.0932029	0.163906
ENSMUSG00000029208	0.151813	253.161	0.328958	0.445482
ENSMUSG00000036087	-0.938305	444.015	6.46918e-19	2.56442e-17
ENSMUSG00000029174	0.0181347	852.128	0.791032	0.851729
ENSMUSG00000023353	0.23787	818.24	0.012809	0.0311251
ENSMUSG00000028954	0.286698	1613.58	0.000145958	0.000641885
ENSMUSG00000029098	0.775692	347.314	3.83067e-06	2.52286e-05
ENSMUSG00000055401	-0.180437	630.137	0.221653	0.326426
ENSMUSG00000029120	-1.0477	493.419	2.47505e-09	3.07664e-08
ENSMUSG00000063646	0.477038	386.705	0.000883312	0.00311915
ENSMUSG00000000600	-0.0304147	315.003	0.84654	0.892066
ENSMUSG00000040407	0.113719	568.236	0.376424	0.493823
ENSMUSG00000029048	-0.358628	1213.07	1.52693e-05	8.59595e-05
ENSMUSG00000029050	0.61676	2123.8	9.25444e-16	2.72626e-14
ENSMUSG00000029053	0.424264	71.7966	0.00927879	0.0236913
ENSMUSG00000036940	-0.504652	4418.84	2.7374e-16	8.43984e-15
ENSMUSG00000028664	-0.105388	164.758	0.484637	0.597427
ENSMUSG00000026234	-0.445244	23479.4	1.07865e-07	9.96619e-07
ENSMUSG00000026239	0.694816	206.353	0.000101563	0.00046844
ENSMUSG00000012117	-0.0987937	225.796	0.433526	0.550271
ENSMUSG00000050966	-0.0434631	4847.36	0.822918	0.875324
ENSMUSG00000029094	0.434613	249.758	0.0234306	0.0522693
ENSMUSG00000029198	-0.372326	3443.29	3.79292e-05	0.000193975
ENSMUSG00000006216	0.534316	65.7607	0.00330097	0.00979136
ENSMUSG00000040761	-0.0512866	669.389	0.779997	0.842483
ENSMUSG00000006219	0.167168	2347.62	0.118047	0.197873
ENSMUSG00000028649	0.066632	2363.75	0.62853	0.722809
ENSMUSG00000028648	0.230409	399.062	0.0164446	0.0385778
ENSMUSG00000023075	-0.48258	1109.05	1.12392e-07	1.03511e-06
ENSMUSG00000029283	0.19198	470.36	0.0364902	0.0757545
ENSMUSG00000038525	-0.214772	1148.49	0.0307356	0.065719
ENSMUSG00000029017	-0.156413	1014.24	0.244744	0.351921
ENSMUSG00000028932	-0.22505	2855.49	0.00248845	0.00764488
ENSMUSG00000028896	-0.473848	3283.22	2.75571e-06	1.87536e-05
ENSMUSG00000066043	-0.0265475	256.169	0.870852	0.908818
ENSMUSG00000066042	0.411972	331.546	0.00210549	0.00658359
ENSMUSG00000045294	0.681162	3427.9	1.00357e-06	7.45634e-06
ENSMUSG00000048271	-0.143595	352.901	0.176897	0.274264
ENSMUSG00000029084	-0.122249	148.754	0.464838	0.579871
ENSMUSG00000039765	-0.479375	116.252	0.000594024	0.0022006
ENSMUSG00000029060	0.882523	186.017	2.41714e-07	2.05254e-06
[truncated: 6,603 more rows]

## Sheet: NEC_WT_d4vsd0_DEG
Gene	total.d4.vs.d0.WT.LFC	total.d4.vs.d0.WT.M	total.d4.vs.d0.WT.P	total.d4.vs.d0.WT.Q
ENSMUSG00000025934	-3.64865	137.772	5.43398e-60	2.62602e-58
ENSMUSG00000025940	-0.056861	442.871	0.608058	0.665714
ENSMUSG00000026123	0.311443	224.425	0.0379159	0.0563303
ENSMUSG00000026005	-0.381536	769.076	0.000940078	0.00181516
ENSMUSG00000004768	0.789285	607.482	9.25635e-13	4.84031e-12
ENSMUSG00000026104	0.767639	184.023	1.53316e-05	3.78974e-05
ENSMUSG00000010290	0.0456928	275.318	0.781805	0.817341
ENSMUSG00000026213	0.127137	147.528	0.345422	0.408958
ENSMUSG00000006576	2.02117	88.4049	3.31758e-21	3.0952e-20
ENSMUSG00000070871	0.713078	331.542	1.01097e-09	3.97458e-09
ENSMUSG00000025949	-0.346799	486.976	0.0013866	0.00260883
ENSMUSG00000026782	0.236494	542.225	0.0116272	0.0189462
ENSMUSG00000079470	-0.317542	367.428	0.00525555	0.00902001
ENSMUSG00000036707	-0.0472927	957.061	0.630335	0.68522
ENSMUSG00000032883	0.501483	819.728	0.000366533	0.000751195
ENSMUSG00000026240	-0.0897219	765.294	0.343777	0.407661
ENSMUSG00000053333	0.682942	406.833	8.07607e-10	3.2192e-09
ENSMUSG00000045216	0.743111	1014.8	2.34266e-14	1.39651e-13
ENSMUSG00000052748	-0.0328569	729.199	0.647718	0.701015
ENSMUSG00000026484	-0.233195	819.546	0.135413	0.179618
ENSMUSG00000040297	0.199363	874.192	0.0483415	0.0702422
ENSMUSG00000026694	-0.724583	216.525	9.74242e-08	3.11656e-07
ENSMUSG00000020423	1.80402	1368.4	1.14997e-37	2.58955e-36
ENSMUSG00000026458	-0.647356	203.285	1.36426e-05	3.39761e-05
ENSMUSG00000042305	-0.693674	1677.55	1.16676e-14	7.11809e-14
ENSMUSG00000009418	-0.761506	654.643	3.66509e-07	1.09774e-06
ENSMUSG00000026683	-0.603723	417.909	3.02271e-08	1.02086e-07
ENSMUSG00000018196	0.687971	333.059	2.30678e-08	7.90907e-08
ENSMUSG00000018189	-0.619819	1090.03	9.52325e-10	3.75452e-09
ENSMUSG00000040918	1.33313	985.948	4.87895e-18	3.77078e-17
ENSMUSG00000026578	-0.114138	138.896	0.432567	0.495597
ENSMUSG00000026575	0.198941	758.305	0.103391	0.140545
ENSMUSG00000026585	-0.0993826	1123.65	0.243069	0.301149
ENSMUSG00000037860	0.205008	654.558	0.258378	0.318055
ENSMUSG00000037461	-0.00601267	617.24	0.982996	0.986436
ENSMUSG00000026623	0.357045	661.586	0.0164606	0.0261195
ENSMUSG00000026622	0.414679	445.024	0.000153136	0.000331724
ENSMUSG00000026553	0.225996	1971.14	0.00697574	0.0117611
ENSMUSG00000003464	0.00559224	1082.54	0.902952	0.920501
ENSMUSG00000026554	0.368855	1334.55	5.71823e-10	2.31148e-09
ENSMUSG00000009905	0.434117	443.277	0.0024599	0.0044527
ENSMUSG00000009907	-0.344348	1172.94	0.00208226	0.00381586
ENSMUSG00000033364	-0.186913	1646.24	0.0317724	0.0479065
ENSMUSG00000026135	-0.692339	308.648	1.46808e-08	5.15026e-08
ENSMUSG00000026171	0.382422	460.595	0.0180215	0.0283765
ENSMUSG00000010453	0.260895	917.089	0.00363742	0.00640251
ENSMUSG00000001143	-0.018557	246.028	0.906709	0.923836
ENSMUSG00000048874	-0.0671015	1879.78	0.471038	0.53272
ENSMUSG00000034486	0.265185	560.429	0.298241	0.360926
ENSMUSG00000040693	-0.0874955	45.1945	0.762349	0.79982
ENSMUSG00000049866	1.45037	668.597	1.9627e-18	1.56325e-17
ENSMUSG00000025950	0.97338	3075.96	3.1719e-30	5.24705e-29
ENSMUSG00000026003	1.03642	414.259	2.83612e-21	2.65465e-20
ENSMUSG00000025995	-0.331043	2343.01	3.16283e-05	7.53856e-05
ENSMUSG00000050122	0.206377	320.965	0.341508	0.405417
ENSMUSG00000026111	0.554113	633.702	0.000684118	0.00134264
ENSMUSG00000041426	-0.118795	314.079	0.358139	0.422305
ENSMUSG00000026097	-0.113706	237.689	0.50059	0.562224
ENSMUSG00000026096	0.16951	137.163	0.328742	0.392503
ENSMUSG00000026333	-1.20153	86.4846	2.35035e-12	1.18371e-11
ENSMUSG00000034343	-0.087515	454.97	0.28935	0.351503
ENSMUSG00000026307	0.276544	132.793	0.0610022	0.087094
ENSMUSG00000026192	-0.822471	1514.14	1.74884e-18	1.4007e-17
ENSMUSG00000026270	0.72201	380.357	1.87169e-08	6.48682e-08
ENSMUSG00000026174	0.153597	1444.45	0.0297424	0.0451225
ENSMUSG00000026172	-0.734957	143.091	9.32715e-08	2.98816e-07
ENSMUSG00000026568	-0.0476704	434.925	0.672887	0.724246
ENSMUSG00000040713	0.220413	250.842	0.0749263	0.105261
ENSMUSG00000056763	-1.06707	709.967	4.38337e-06	1.15626e-05
ENSMUSG00000048960	-1.74282	94.4968	1.94519e-17	1.43627e-16
ENSMUSG00000016918	2.17634	780.086	1.15355e-61	5.8715e-60
ENSMUSG00000097398	-0.29977	52.9261	0.299657	0.362386
ENSMUSG00000036206	0.00807838	786.246	0.88799	0.907508
ENSMUSG00000055013	1.06117	852.131	1.79248e-19	1.52965e-18
ENSMUSG00000040782	-0.412846	610.289	1.30191e-06	3.63251e-06
ENSMUSG00000033964	-0.56526	184.79	0.000458465	0.000922722
ENSMUSG00000033952	-0.486147	740.748	3.83104e-05	9.02372e-05
ENSMUSG00000041570	-0.232917	340.022	0.0243942	0.0375988
ENSMUSG00000040124	-0.239937	96.5358	0.185222	0.237282
ENSMUSG00000026019	-0.533419	2850.43	3.03069e-12	1.51218e-11
ENSMUSG00000026014	0.241132	455.788	0.0529235	0.0762942
ENSMUSG00000026341	-0.364161	3347.17	0.000791453	0.00153924
ENSMUSG00000026425	1.10204	582.522	2.80273e-15	1.78322e-14
ENSMUSG00000026437	-1.33681	104.771	2.96044e-15	1.878e-14
ENSMUSG00000079550	0.111795	439.903	0.293326	0.35573
ENSMUSG00000026024	-0.0482379	566.163	0.616769	0.673365
ENSMUSG00000026021	-0.465313	3598.08	3.53682e-05	8.39044e-05
ENSMUSG00000026775	-0.96575	2807.91	4.11428e-15	2.58517e-14
ENSMUSG00000036646	-0.0270158	803.703	0.765262	0.802388
ENSMUSG00000026955	-0.321787	390.689	0.000451499	0.000909766
ENSMUSG00000015094	1.16673	400.209	6.76595e-26	8.58418e-25
ENSMUSG00000026974	-0.452356	1514.16	2.00953e-07	6.22247e-07
ENSMUSG00000036833	0.939507	165.256	6.62765e-07	1.92021e-06
ENSMUSG00000026821	1.23473	308.065	6.30368e-21	5.78701e-20
ENSMUSG00000026812	-0.231429	261.498	0.0688311	0.0972544
ENSMUSG00000026806	-0.44495	354.951	3.64131e-05	8.6193e-05
ENSMUSG00000026803	0.279247	334.092	0.0198895	0.0311298
ENSMUSG00000027011	0.261828	564.943	0.0210723	0.0328199
ENSMUSG00000042369	0.317332	346.45	0.00886155	0.0147242
ENSMUSG00000002733	0.352134	386.929	0.00532064	0.00911898
ENSMUSG00000046994	-1.39473	218.235	9.81531e-27	1.32545e-25
ENSMUSG00000025917	-0.0427276	2567.63	0.65571	0.708596
ENSMUSG00000067851	-0.107331	343.534	0.395827	0.459294
ENSMUSG00000079610	0.121721	328.563	0.218843	0.275258
ENSMUSG00000046337	-0.227484	186.263	0.173473	0.223721
ENSMUSG00000037351	0.35977	934.339	7.41199e-07	2.12952e-06
ENSMUSG00000025959	0.689292	1106.66	8.67612e-07	2.46962e-06
ENSMUSG00000026082	1.6025	717.314	3.47167e-53	1.26539e-51
ENSMUSG00000026162	0.56003	69.1073	0.00302459	0.00538726
ENSMUSG00000026028	-0.0670837	194.91	0.600186	0.6581
ENSMUSG00000038079	0.258287	139.744	0.0797221	0.111164
ENSMUSG00000033793	0.748726	379.982	4.63495e-12	2.27179e-11
ENSMUSG00000079144	-0.167994	202.463	0.165017	0.214066
ENSMUSG00000026502	0.379493	528.797	4.22267e-05	9.892e-05
ENSMUSG00000026500	-0.985472	220.47	2.59142e-13	1.41353e-12
ENSMUSG00000038949	0.417028	101.149	0.00968524	0.015997
ENSMUSG00000038936	-0.900942	289.228	1.32153e-09	5.1438e-09
ENSMUSG00000026490	0.297894	247.089	0.0275926	0.0420799
ENSMUSG00000042111	-0.165977	837.245	0.127825	0.170553
ENSMUSG00000026456	0.598331	834.702	1.03476e-07	3.30402e-07
ENSMUSG00000000544	0.918409	327.148	4.1375e-11	1.86437e-10
ENSMUSG00000056268	-0.213132	478.895	0.0851827	0.118089
ENSMUSG00000026504	-0.34589	82.1235	0.044042	0.0645509
ENSMUSG00000038034	1.46299	237.496	2.03204e-19	1.71705e-18
ENSMUSG00000050229	-0.98621	557.254	1.23332e-19	1.0609e-18
ENSMUSG00000026596	0.359126	925.277	0.00502265	0.00864443
ENSMUSG00000025986	-0.308316	558.724	0.00571329	0.00974147
ENSMUSG00000026107	0.300442	269.422	0.0733575	0.103247
ENSMUSG00000042207	-0.0880333	4547.92	0.329381	0.393082
ENSMUSG00000026429	1.15144	600.789	2.66725e-13	1.45213e-12
ENSMUSG00000026426	1.76463	855.985	1.07675e-36	2.34486e-35
ENSMUSG00000043629	-0.272368	897.485	0.0196305	0.0307525
ENSMUSG00000034432	-0.371672	1459.69	2.46648e-07	7.5531e-07
ENSMUSG00000041763	0.103548	767.415	0.282347	0.344308
ENSMUSG00000026048	2.07221	1008.02	1.77216e-98	2.14706e-96
ENSMUSG00000049339	0.243583	501.272	0.0079991	0.0133686
ENSMUSG00000026197	0.201046	268.147	0.0936127	0.128553
ENSMUSG00000026199	-0.0758389	289.677	0.544344	0.605771
ENSMUSG00000026201	-0.288803	787.765	0.012613	0.0204256
ENSMUSG00000026203	0.776319	173.931	2.27621e-07	6.99758e-07
ENSMUSG00000026439	-0.137446	524.148	0.249377	0.308254
ENSMUSG00000046062	0.528891	1151.76	8.59163e-07	2.44638e-06
ENSMUSG00000026319	-0.0513167	317.487	0.641601	0.695183
ENSMUSG00000026208	-0.670278	379.837	9.87283e-05	0.000218995
ENSMUSG00000033021	-0.124156	404.09	0.275215	0.336565
ENSMUSG00000025971	0.265723	471.351	0.0580635	0.0831605
ENSMUSG00000026039	0.513155	924.544	6.93448e-07	2.00035e-06
ENSMUSG00000070738	0.303639	447.576	0.000625751	0.00123627
ENSMUSG00000026305	1.11979	248.971	4.1318e-17	2.98921e-16
ENSMUSG00000038866	0.157552	388.094	0.151206	0.198152
ENSMUSG00000044340	0.668817	184.356	3.31494e-07	9.99828e-07
ENSMUSG00000026411	0.236343	457.998	0.0639515	0.0909274
ENSMUSG00000041642	0.379175	208.172	0.0220234	0.034202
ENSMUSG00000026708	-0.335595	396.532	0.00316939	0.00563135
ENSMUSG00000067336	-0.20123	215.946	0.276676	0.338112
ENSMUSG00000041040	-0.128198	477.502	0.286574	0.348523
ENSMUSG00000073664	-0.46435	516.446	0.00234686	0.00427162
ENSMUSG00000049439	0.340935	460.08	0.00094954	0.00183138
ENSMUSG00000026584	-0.014605	175.899	0.876319	0.898355
ENSMUSG00000041396	-0.644495	136.261	3.07468e-06	8.24967e-06
ENSMUSG00000026179	-0.0893802	1144.7	0.347244	0.410908
ENSMUSG00000026176	-0.0404943	297.837	0.794645	0.827246
ENSMUSG00000025925	-0.373742	1322.89	0.00205552	0.00377276
ENSMUSG00000061024	-0.429781	2558.67	2.652e-08	9.01925e-08
ENSMUSG00000026339	-1.42642	352.73	1.33092e-26	1.76948e-25
ENSMUSG00000013275	-0.223521	349.566	0.0776652	0.108577
ENSMUSG00000033257	-0.0702792	753.531	0.390913	0.454438
ENSMUSG00000026088	-0.270555	568.001	0.0168558	0.0267118
ENSMUSG00000058407	-0.771018	1288.71	7.2404e-12	3.48333e-11
ENSMUSG00000048234	-0.000782106	1594.48	0.970334	0.976807
ENSMUSG00000073643	0.0119018	710.092	0.887525	0.90714
ENSMUSG00000040865	-1.02564	352.998	3.00506e-11	1.37424e-10
ENSMUSG00000025968	0.144951	983.082	0.114626	0.154572
ENSMUSG00000066652	0.044797	466.632	0.786626	0.820785
ENSMUSG00000026520	0.232988	1427.53	0.0152667	0.0243419
ENSMUSG00000090071	2.93729	196.4	1.21623e-42	3.20921e-41
ENSMUSG00000070644	-0.273891	104.393	0.0870355	0.120386
ENSMUSG00000034292	0.380756	93.0263	0.0247429	0.0380817
ENSMUSG00000026311	-0.0445676	231.289	0.710341	0.757075
ENSMUSG00000025964	0.514554	1022.9	4.60319e-07	1.36399e-06
ENSMUSG00000025962	-0.472909	1162.84	0.000896928	0.00173652
ENSMUSG00000025958	-0.0528457	1077.53	0.593262	0.652004
ENSMUSG00000006304	-0.261619	5014.88	0.000569108	0.00112864
ENSMUSG00000026032	0.257419	1344.52	0.0224807	0.0348556
ENSMUSG00000041859	-0.339464	7717.94	9.26184e-07	2.62938e-06
ENSMUSG00000079283	0.732544	181.115	7.08902e-06	1.82684e-05
ENSMUSG00000037035	-3.51569	90.8133	6.13638e-18	4.70037e-17
ENSMUSG00000004451	1.09754	1640.87	1.02538e-34	2.00462e-33
ENSMUSG00000026383	0.522657	415.345	1.2964e-05	3.23706e-05
ENSMUSG00000026211	2.56707	381.589	1.98607e-69	1.28453e-67
ENSMUSG00000026235	-1.62164	1056.31	1.9259e-13	1.06196e-12
ENSMUSG00000005501	-0.0375368	268.083	0.778838	0.814889
ENSMUSG00000044783	0.340332	2523.52	3.55092e-05	8.41924e-05
ENSMUSG00000026204	2.55724	118.947	2.12322e-26	2.78413e-25
ENSMUSG00000026209	0.140132	1565.17	0.0384083	0.0569831
ENSMUSG00000032997	0.385376	980.621	6.65617e-07	1.92782e-06
ENSMUSG00000016481	0.209775	309.723	0.0917264	0.126265
ENSMUSG00000026496	-0.240397	8284.34	0.000856384	0.00166177
ENSMUSG00000026499	0.136978	440.606	0.150009	0.196764
ENSMUSG00000038806	-0.166785	1451.98	0.0263653	0.0403837
ENSMUSG00000073481	-0.526076	1194.02	4.21979e-09	1.56595e-08
ENSMUSG00000016200	-0.711821	141.154	1.91144e-06	5.23304e-06
ENSMUSG00000016181	-0.0221384	502.525	0.841432	0.867346
ENSMUSG00000026657	-0.54829	397.81	3.70371e-05	8.75486e-05
ENSMUSG00000079442	-0.0224364	151.62	0.867501	0.890695
ENSMUSG00000026811	-0.244709	141.264	0.145573	0.191588
ENSMUSG00000026857	1.2425	346.654	2.38058e-25	2.89643e-24
ENSMUSG00000026848	-0.45799	1005.79	0.000135795	0.000295275
ENSMUSG00000026755	-0.429738	1453.16	5.75774e-08	1.88391e-07
ENSMUSG00000036086	0.0317065	326.123	0.758953	0.797174
ENSMUSG00000026355	-0.346127	3525.61	7.72269e-09	2.77488e-08
ENSMUSG00000026356	-0.658086	2424.2	2.73517e-07	8.33141e-07
ENSMUSG00000002546	-0.709289	413.787	7.41224e-10	2.96559e-09
ENSMUSG00000039205	0.40954	224.639	0.00237951	0.00432282
ENSMUSG00000026820	-0.918095	377.621	2.07969e-10	8.8082e-10
ENSMUSG00000027035	-0.222627	332.721	0.148674	0.195311
ENSMUSG00000034220	1.3937	526.289	4.55803e-35	9.11817e-34
ENSMUSG00000026269	0.931044	471.612	2.74442e-15	1.74741e-14
ENSMUSG00000042046	0.284619	379.476	0.0519638	0.0750366
ENSMUSG00000026427	-0.34332	2193.41	1.89025e-06	5.18435e-06
ENSMUSG00000025907	-0.418657	329.41	0.000284078	0.000592684
ENSMUSG00000051285	-0.462714	318.933	0.00134909	0.00254046
ENSMUSG00000026150	-0.018145	1504.06	0.793967	0.826641
ENSMUSG00000026159	-0.768895	790.497	3.83042e-12	1.89255e-11
ENSMUSG00000026288	2.49225	628.356	1.41894e-74	1.04322e-72
ENSMUSG00000026289	-0.287299	999.123	0.00594207	0.0101055
ENSMUSG00000026393	0.252685	488.118	0.0523633	0.0755626
ENSMUSG00000005886	0.0864331	171.294	0.577758	0.637
ENSMUSG00000025935	0.141815	1693.24	0.0115069	0.0187716
ENSMUSG00000025937	-0.11662	1012.19	0.3295	0.39312
ENSMUSG00000033159	0.124358	192.171	0.415719	0.478974
ENSMUSG00000026198	0.205998	282.752	0.0844851	0.117197
ENSMUSG00000033124	0.255393	294.725	0.0174157	0.0275032
ENSMUSG00000026202	-0.0203103	2824.07	0.87767	0.89928
ENSMUSG00000016528	0.224199	1080.93	0.0555095	0.079715
ENSMUSG00000016526	-0.473847	815.681	0.000972688	0.0018735
ENSMUSG00000006010	-0.271925	374.643	0.0132881	0.0214013
ENSMUSG00000026309	-0.0940299	862.103	0.344053	0.407875
ENSMUSG00000067071	3.36916	576.812	2.9484e-45	8.34281e-44
ENSMUSG00000026313	0.557711	820.627	2.53829e-07	7.75367e-07
ENSMUSG00000041605	-0.281741	87.7551	0.161545	0.209911
ENSMUSG00000023094	0.288828	203.153	0.0512576	0.0741145
ENSMUSG00000061186	-0.784358	458.473	1.4741e-07	4.63796e-07
ENSMUSG00000026618	0.525283	685.623	7.17602e-10	2.87375e-09
ENSMUSG00000026260	-0.0937944	1544.6	0.371065	0.435101
ENSMUSG00000073616	-0.231439	1141.87	0.0525547	0.0758134
ENSMUSG00000058076	1.00559	2215.67	5.04426e-40	1.2292e-38
ENSMUSG00000005674	-0.791335	739.479	2.93006e-12	1.46537e-11
ENSMUSG00000039318	0.942016	461.297	3.19681e-23	3.37411e-22
ENSMUSG00000026617	0.697217	432.355	1.58958e-12	8.12452e-12
ENSMUSG00000026615	0.131824	6368.61	0.0742738	0.10443
ENSMUSG00000041406	0.0183664	1029.25	0.784351	0.819008
ENSMUSG00000026463	-2.24119	212.463	3.22316e-28	4.66761e-27
ENSMUSG00000026883	-0.0502196	524.866	0.691525	0.740139
ENSMUSG00000026887	-0.298589	438.553	0.00474609	0.00819961
ENSMUSG00000047250	-5.07031	35.2765	5.96331e-12	2.89483e-11
ENSMUSG00000026749	-0.197858	335.228	0.207195	0.262565
ENSMUSG00000026558	0.463476	2613.62	3.36159e-10	1.39088e-09
ENSMUSG00000026688	1.9577	899.221	1.66486e-54	6.53933e-53
ENSMUSG00000052534	3.07183	551.825	1.73485e-85	1.63991e-83
ENSMUSG00000026398	-1.32878	1159.02	4.47623e-22	4.4106e-21
ENSMUSG00000026526	0.49461	1625.21	8.94416e-05	0.000199786
ENSMUSG00000026083	-0.511771	6552.34	8.32339e-07	2.37157e-06
ENSMUSG00000055322	-2.49197	182.551	2.66938e-35	5.41557e-34
ENSMUSG00000006299	-0.166666	3942.85	0.044919	0.0656908
ENSMUSG00000006301	-0.411551	417.281	0.000381992	0.000780498
ENSMUSG00000025930	-1.1225	179.687	4.12519e-14	2.3973e-13
ENSMUSG00000026556	0.394243	630.694	2.06053e-05	5.01565e-05
ENSMUSG00000026469	-0.153925	241.033	0.314975	0.378463
ENSMUSG00000033684	0.871792	276.646	2.42862e-08	8.2835e-08
ENSMUSG00000054770	0.450769	286.346	0.000192467	0.00041031
ENSMUSG00000026034	0.124237	1196.19	0.619571	0.675653
ENSMUSG00000026035	0.0748455	565.564	0.594319	0.652666
ENSMUSG00000026037	-0.418068	1948.66	4.57544e-07	1.35764e-06
ENSMUSG00000038174	-1.26513	495.417	1.38373e-17	1.03496e-16
ENSMUSG00000026361	-0.477785	914.759	0.000135927	0.000295487
ENSMUSG00000018199	-0.262817	480.449	0.0178755	0.028162
ENSMUSG00000070565	-0.132308	283.944	0.260231	0.320061
ENSMUSG00000001674	-0.824171	1126.68	1.21732e-17	9.12938e-17
ENSMUSG00000026433	-1.30636	116.515	2.47065e-20	2.18422e-19
ENSMUSG00000026434	-0.222259	8780.49	0.0212299	0.033053
ENSMUSG00000038793	3.61772	404.52	3.70503e-31	6.41261e-30
ENSMUSG00000026519	1.02739	98.0672	2.58409e-05	6.21947e-05
ENSMUSG00000006005	-0.805065	4036.18	5.14281e-18	3.96047e-17
ENSMUSG00000004364	-0.456368	1324.41	0.000106367	0.000234849
ENSMUSG00000026098	-0.0041801	193.385	0.970648	0.976894
ENSMUSG00000026095	-0.551003	765.678	6.44942e-07	1.87236e-06
ENSMUSG00000040648	-0.451272	499.767	5.67125e-05	0.000130439
ENSMUSG00000026094	1.08525	335.011	2.01694e-14	1.20989e-13
ENSMUSG00000041303	0.0922055	1096	0.337701	0.40184
ENSMUSG00000073678	1.03993	454.932	6.99844e-18	5.3322e-17
ENSMUSG00000026245	-0.308724	1231.7	0.000954018	0.0018396
ENSMUSG00000001138	0.186751	500.887	0.0744901	0.104683
ENSMUSG00000061518	0.505333	2306.9	7.41076e-07	2.12952e-06
ENSMUSG00000039748	-0.510783	1442.69	2.04105e-09	7.82056e-09
ENSMUSG00000064302	-0.225425	697.43	0.193613	0.247174
ENSMUSG00000026380	-2.7994	2686.03	5.6103e-61	2.74203e-59
ENSMUSG00000062169	0.0019734	2002.44	0.988323	0.990165
ENSMUSG00000062510	0.82011	703.506	1.88703e-14	1.13433e-13
ENSMUSG00000041075	1.64204	246.409	2.6683e-22	2.67203e-21
ENSMUSG00000026020	-0.305647	8350	0.000453014	0.000912607
ENSMUSG00000026278	-0.00305637	276.054	0.975973	0.98122
ENSMUSG00000026280	0.0700982	636.565	0.387301	0.450881
ENSMUSG00000026283	-0.421408	1209.74	2.83011e-10	1.18063e-09
ENSMUSG00000035437	0.305392	824.624	1.54246e-05	3.81161e-05
ENSMUSG00000026643	-0.0548225	1352	0.605966	0.663761
ENSMUSG00000026648	-0.764991	55.2665	0.00237143	0.00431086
ENSMUSG00000013593	-0.24941	2726.09	1.25889e-05	3.15253e-05
ENSMUSG00000062729	0.0183136	94.3496	0.925499	0.939516
ENSMUSG00000053483	-0.359714	657.504	0.000199986	0.000424971
ENSMUSG00000062963	-0.553109	1220.74	3.35563e-05	7.9782e-05
ENSMUSG00000039157	-0.959734	559.1	3.29137e-14	1.93127e-13
ENSMUSG00000026810	-0.331053	1006.42	0.00042108	0.00085347
ENSMUSG00000026457	1.41597	2672.85	1.81e-64	1.00449e-62
ENSMUSG00000026455	-0.342058	515.338	0.000366331	0.000751174
ENSMUSG00000042229	0.0928923	635.775	0.280084	0.341887
ENSMUSG00000026604	1.7033	918.04	1.51036e-26	2.00187e-25
ENSMUSG00000026634	-0.135508	496.112	0.127198	0.1699
ENSMUSG00000052428	-0.388494	881.774	0.000356671	0.000732765
ENSMUSG00000026687	0.499535	1368.76	2.59425e-08	8.83441e-08
ENSMUSG00000026275	-0.385287	970.688	2.23131e-07	6.86963e-07
ENSMUSG00000026276	0.146139	2636.13	0.185511	0.237572
ENSMUSG00000040423	-0.158008	625.311	0.130122	0.173134
ENSMUSG00000026223	0.216674	805.523	0.0546206	0.078504
ENSMUSG00000026229	-0.45897	2664.76	1.48256e-09	5.73167e-09
ENSMUSG00000026116	-0.544772	1621.51	3.05841e-07	9.2505e-07
ENSMUSG00000026112	-0.268175	1153.84	0.000475015	0.000952911
ENSMUSG00000045005	-1.26257	1226.93	1.91353e-20	1.70395e-19
ENSMUSG00000026134	0.0727469	699.302	0.496172	0.557553
ENSMUSG00000042197	-0.384149	696.607	1.32991e-05	3.31784e-05
ENSMUSG00000039395	0.277909	254.005	0.10614	0.143917
ENSMUSG00000026189	-0.452194	296.672	0.00134359	0.00253123
ENSMUSG00000026000	0.545065	719.503	1.29926e-06	3.6263e-06
ENSMUSG00000026196	0.168254	677.228	0.149202	0.195825
ENSMUSG00000018417	-0.130519	540.506	0.259198	0.318928
ENSMUSG00000026103	0.793462	349.193	1.09879e-07	3.50067e-07
ENSMUSG00000037470	-0.255682	1191.39	0.00243665	0.00441543
ENSMUSG00000026131	-0.432222	1731.9	0.0364938	0.0544244
ENSMUSG00000026421	0.415899	4432.44	0.013954	0.02239
ENSMUSG00000041801	1.37052	5599.12	1.26624e-48	3.98981e-47
ENSMUSG00000039210	-0.350188	335.074	0.00179666	0.00332577
ENSMUSG00000026547	-0.173207	5085.21	0.222759	0.279407
ENSMUSG00000005681	0.0815779	222.096	0.639583	0.693433
ENSMUSG00000052423	-0.829699	545.908	2.10687e-16	1.4651e-15
ENSMUSG00000013973	0.373813	852.293	5.87776e-05	0.000134936
ENSMUSG00000006412	0.732198	8716.71	5.29855e-17	3.8077e-16
ENSMUSG00000037434	0.117772	637.409	0.388644	0.4522
ENSMUSG00000025903	0.958953	968.861	9.41603e-09	3.35668e-08
ENSMUSG00000033813	-1.31652	1516.14	1.83587e-24	2.10282e-23
ENSMUSG00000026675	1.26425	281.769	6.71746e-18	5.12266e-17
ENSMUSG00000013997	-0.185772	510.969	0.0675378	0.0955684
ENSMUSG00000026078	0.428916	320.863	0.0053303	0.0091319
ENSMUSG00000003135	-0.622795	1136.19	2.64184e-13	1.43921e-12
ENSMUSG00000026074	1.15307	3316.48	1.67063e-63	8.92594e-62
ENSMUSG00000010609	0.441298	393.469	0.000319793	0.0006619
ENSMUSG00000026670	0.751526	657.537	1.25376e-09	4.88888e-09
ENSMUSG00000026667	0.146579	472.822	0.198515	0.252945
ENSMUSG00000033671	0.15106	249.71	0.22121	0.277788
ENSMUSG00000026466	-0.157487	654.14	0.0446705	0.0653496
ENSMUSG00000027007	-0.172632	166.667	0.24241	0.300506
ENSMUSG00000027006	0.0544791	987.14	0.386914	0.450614
ENSMUSG00000026843	-0.174579	1201.3	0.349484	0.413232
ENSMUSG00000039356	-0.0210996	702.03	0.793935	0.826641
ENSMUSG00000026842	-0.0520177	473.284	0.727297	0.770944
ENSMUSG00000069495	-0.147731	623.746	0.182671	0.234528
ENSMUSG00000026764	0.47422	200.199	0.00109067	0.00208303
ENSMUSG00000055612	-0.113472	2088.94	0.204808	0.259962
ENSMUSG00000013698	1.34229	174.644	1.89682e-09	7.27763e-09
ENSMUSG00000026277	1.4466	984.195	5.1684e-53	1.86801e-51
ENSMUSG00000026279	0.248746	801.285	0.000774332	0.00150697
ENSMUSG00000026281	0.0315875	4431.16	0.866266	0.890014
ENSMUSG00000078184	-2.43037	625.533	1.9851e-105	2.75417e-103
ENSMUSG00000057335	0.224529	131.349	0.127398	0.170108
ENSMUSG00000040848	1.04179	155.733	1.70987e-08	5.95477e-08
ENSMUSG00000040843	0.0473944	1644.26	0.687893	0.737445
ENSMUSG00000026571	0.169859	233.823	0.131666	0.175053
ENSMUSG00000026566	0.705944	1246.84	2.74477e-12	1.3743e-11
ENSMUSG00000026663	0.141354	512.534	0.141916	0.187262
ENSMUSG00000026659	-0.280451	1213.97	0.00712811	0.0120039
ENSMUSG00000026384	-0.364602	158.317	0.0244891	0.0377382
ENSMUSG00000036975	-0.345824	112.13	0.0434067	0.0637093
ENSMUSG00000050777	-0.0242382	254.639	0.843144	0.868798
ENSMUSG00000026385	0.905001	2481.72	3.16582e-24	3.5785e-23
ENSMUSG00000026193	-0.0226884	2858.82	0.917171	0.932566
ENSMUSG00000042901	-0.103399	492.046	0.229783	0.287028
ENSMUSG00000072258	-0.580709	234.015	1.85461e-05	4.54252e-05
ENSMUSG00000025912	0.522579	254.685	0.000123594	0.000270386
ENSMUSG00000045210	-0.589616	367.757	1.13129e-08	4.00632e-08
ENSMUSG00000026470	0.63568	253.158	2.2969e-08	7.88111e-08
ENSMUSG00000033701	-0.0112339	563.688	0.899696	0.917727
ENSMUSG00000050565	-0.751652	1521.27	5.61513e-35	1.11809e-33
ENSMUSG00000041779	0.521795	211.122	0.00116529	0.00221373
ENSMUSG00000057363	0.0188069	524.052	0.85368	0.878392
ENSMUSG00000037503	0.0881802	987.543	0.309641	0.372782
ENSMUSG00000015488	0.114874	194.484	0.387442	0.450985
ENSMUSG00000026374	-0.423179	5348.89	6.26303e-11	2.77561e-10
ENSMUSG00000048402	-0.200415	209.932	0.232201	0.289645
ENSMUSG00000026600	1.65646	643.342	1.74621e-28	2.59428e-27
ENSMUSG00000060519	0.109249	589.796	0.408018	0.47168
ENSMUSG00000033557	0.159047	461.439	0.127783	0.170523
ENSMUSG00000026594	0.764819	685.613	2.07747e-14	1.24533e-13
ENSMUSG00000037262	0.191017	346.05	0.0831617	0.115473
ENSMUSG00000032666	0.506134	160.965	0.00290542	0.00519364
ENSMUSG00000014980	0.341426	743.298	0.00657988	0.0111396
ENSMUSG00000042772	-0.342216	2019.78	0.000199609	0.000424379
ENSMUSG00000026479	-2.25916	322.963	1.53831e-36	3.31642e-35
ENSMUSG00000014226	-0.163646	4838.21	0.160745	0.209092
ENSMUSG00000025969	-2.09418	504.458	1.97101e-29	3.07707e-28
ENSMUSG00000025967	-0.0792529	29373.3	0.295706	0.358263
ENSMUSG00000027520	-0.645085	1476.94	2.06142e-10	8.73946e-10
ENSMUSG00000036093	-0.361202	505.978	0.00302502	0.00538726
ENSMUSG00000055371	-0.0497007	380.934	0.569493	0.629218
ENSMUSG00000051223	-0.551018	6830.34	4.81102e-06	1.26326e-05
ENSMUSG00000026036	-0.587811	631.833	2.4726e-10	1.04057e-09
ENSMUSG00000008475	-0.519396	2347.34	1.23703e-05	3.10051e-05
ENSMUSG00000042751	0.176966	521.424	0.108421	0.146816
ENSMUSG00000026473	-0.375439	1927.4	3.95685e-07	1.18224e-06
ENSMUSG00000048865	-1.26934	179.202	1.06772e-16	7.55303e-16
ENSMUSG00000026641	0.990127	3369.27	5.89218e-12	2.86192e-11
ENSMUSG00000038235	1.57102	1128.09	5.13377e-38	1.16827e-36
ENSMUSG00000026404	0.562537	230.614	6.231e-07	1.81446e-06
ENSMUSG00000041498	-0.0637259	631.849	0.619495	0.675653
ENSMUSG00000041483	-0.224879	1468.22	0.0395986	0.0585773
ENSMUSG00000023150	-0.417232	1436.56	4.61788e-05	0.000107621
ENSMUSG00000053286	-0.514513	421.486	3.04629e-05	7.27491e-05
ENSMUSG00000026483	0.923109	596.504	5.27379e-07	1.55147e-06
ENSMUSG00000043019	-0.138513	195.665	0.276203	0.337581
ENSMUSG00000026511	-0.469457	717.603	2.72367e-06	7.34913e-06
ENSMUSG00000026510	0.669448	198.405	3.30198e-08	1.10921e-07
ENSMUSG00000026377	-0.695477	1634.42	8.34271e-14	4.71202e-13
ENSMUSG00000026577	-0.468279	389.144	8.22059e-06	2.10019e-05
ENSMUSG00000026576	-0.257126	1657.63	0.0881419	0.121799
ENSMUSG00000037499	1.77145	528.336	2.35463e-32	4.26411e-31
ENSMUSG00000026626	0.279135	1060.75	0.00240578	0.00436686
ENSMUSG00000017418	-0.0915705	488.756	0.397212	0.460611
ENSMUSG00000044628	-0.0339837	119.892	0.876542	0.898477
ENSMUSG00000026784	-0.510505	157.831	0.00137941	0.00259642
ENSMUSG00000049086	-0.123937	292.267	0.352648	0.416687
ENSMUSG00000003051	-0.124427	446.527	0.520674	0.581743
ENSMUSG00000041926	-0.500456	655.309	2.54823e-06	6.88871e-06
ENSMUSG00000062580	-0.0312804	2311.93	0.695997	0.744
ENSMUSG00000041879	0.242007	1506.46	0.000355991	0.000731542
ENSMUSG00000045658	1.19168	204.951	1.02554e-15	6.73925e-15
ENSMUSG00000026219	-0.0126331	4721.1	0.873677	0.896166
ENSMUSG00000026930	2.25221	157.217	4.6997e-31	8.10157e-30
ENSMUSG00000026926	0.290571	1772.09	0.000381394	0.000779461
ENSMUSG00000038633	-0.289427	2277.23	1.52353e-05	3.7681e-05
ENSMUSG00000047539	0.293809	829.622	3.88852e-05	9.1541e-05
ENSMUSG00000026509	0.175474	209.05	0.397861	0.461302
ENSMUSG00000026743	-0.152167	723.77	0.152797	0.200054
ENSMUSG00000051154	1.49367	562.924	4.2475e-30	6.91988e-29
ENSMUSG00000043241	0.0678721	1045.19	0.451269	0.513672
ENSMUSG00000039046	0.49818	298.615	0.000178609	0.000383141
ENSMUSG00000026662	0.126219	1213.6	0.170421	0.220279
ENSMUSG00000026664	0.0441535	427.597	0.732385	0.775381
ENSMUSG00000026676	-0.619332	93.8852	0.011872	0.0193158
ENSMUSG00000025817	-1.57763	924.615	7.50293e-73	5.42355e-71
ENSMUSG00000048707	-0.265224	613.549	0.0172684	0.0273006
ENSMUSG00000026965	-0.00371937	593.579	0.97834	0.982911
ENSMUSG00000015337	-0.956659	581.966	3.01789e-12	1.50667e-11
ENSMUSG00000007476	0.514934	305.139	0.000228381	0.000482805
ENSMUSG00000046836	-0.0658711	619.306	0.438807	0.501677
ENSMUSG00000056050	0.387421	890.058	3.6438e-05	8.62283e-05
ENSMUSG00000039246	0.620519	282.04	1.90178e-06	5.2099e-06
ENSMUSG00000001305	-0.0707119	2023.86	0.360153	0.424272
ENSMUSG00000037474	-0.391825	1371.11	6.87013e-07	1.98378e-06
ENSMUSG00000026728	0.392473	3343.22	0.00162004	0.00302224
ENSMUSG00000026718	-0.182883	219.983	0.315431	0.378807
ENSMUSG00000026565	-0.514684	1914.45	1.37487e-06	3.82738e-06
ENSMUSG00000026564	0.104931	683.855	0.592056	0.651012
ENSMUSG00000026273	0.000570784	276.382	0.971796	0.977821
ENSMUSG00000026274	-0.0565718	434.11	0.577455	0.636796
ENSMUSG00000034088	-0.384389	2851.68	4.40131e-06	1.16064e-05
ENSMUSG00000043467	-0.738489	140.87	1.51025e-05	3.73632e-05
ENSMUSG00000026709	-0.474183	440.05	7.44129e-05	0.000168314
ENSMUSG00000026701	0.708208	2830.59	7.48953e-09	2.69786e-08
ENSMUSG00000026781	-0.356233	163.041	0.0132726	0.0213844
ENSMUSG00000009030	0.00842796	488.284	0.97798	0.982779
ENSMUSG00000075376	-0.458012	673.742	6.56289e-05	0.000149785
ENSMUSG00000039826	-0.105053	911.018	0.461584	0.523957
ENSMUSG00000039715	0.828648	284.705	1.33398e-11	6.25676e-11
ENSMUSG00000015335	0.275365	453.216	0.00349852	0.00617318
ENSMUSG00000039686	1.21009	356.203	2.83887e-14	1.67835e-13
ENSMUSG00000079658	0.00720061	1412.83	0.995615	0.996372
ENSMUSG00000026254	-0.697273	5965.75	6.33359e-17	4.5288e-16
ENSMUSG00000048000	-0.00314207	1158.76	0.982563	0.986176
ENSMUSG00000026349	-0.468773	1192.78	2.01091e-07	6.22447e-07
ENSMUSG00000036104	-0.251012	346.951	0.0377959	0.0561812
ENSMUSG00000056211	-0.382825	632.551	0.00369282	0.00649471
ENSMUSG00000026353	0.0104743	1486.1	0.817629	0.847072
ENSMUSG00000026158	1.36859	243.726	6.45608e-24	7.18437e-23
ENSMUSG00000026155	0.298614	588.726	0.0370716	0.0552095
ENSMUSG00000026154	-0.102352	409.252	0.288417	0.350518
ENSMUSG00000025981	0.166659	334.056	0.200666	0.255217
ENSMUSG00000073676	-0.411469	5843.09	5.45129e-06	1.4246e-05
ENSMUSG00000025979	0.151336	1390.46	0.32341	0.387408
ENSMUSG00000038241	0.0572721	250.199	0.700456	0.747744
ENSMUSG00000045503	-0.407499	982.546	1.25893e-06	3.52288e-06
ENSMUSG00000074797	0.0322127	1916.83	0.75515	0.794302
ENSMUSG00000027312	0.156429	151.603	0.273696	0.335041
ENSMUSG00000052033	-0.429098	977.4	7.38101e-08	2.38331e-07
ENSMUSG00000062590	0.47032	215.278	0.000872168	0.00169087
ENSMUSG00000079445	0.98707	888.254	8.76787e-12	4.19007e-11
ENSMUSG00000027281	-0.552153	138.289	0.000140922	0.000306037
ENSMUSG00000032802	1.14869	427.092	6.26241e-13	3.29879e-12
ENSMUSG00000023572	-0.287038	501.576	0.0022159	0.00404867
ENSMUSG00000027259	-0.638819	208.02	5.86132e-08	1.91489e-07
ENSMUSG00000027263	-0.683968	230.984	3.60261e-07	1.08015e-06
ENSMUSG00000027254	-0.647206	210.664	0.000275667	0.000576255
ENSMUSG00000000308	-1.01326	140.728	4.38457e-08	1.45173e-07
ENSMUSG00000002728	-0.972879	240.367	2.0379e-10	8.64399e-10
ENSMUSG00000026999	-0.448289	1013.82	0.00141972	0.00266764
ENSMUSG00000026792	0.224643	100.497	0.219348	0.275812
ENSMUSG00000036893	0.604768	1406.48	1.76013e-09	6.77952e-09
ENSMUSG00000026972	1.14631	120.026	7.02344e-09	2.5374e-08
ENSMUSG00000035666	-0.636897	540.933	2.37942e-12	1.19695e-11
ENSMUSG00000017858	-0.789297	651.995	8.49212e-22	8.22626e-21
ENSMUSG00000017861	-1.13208	2587.66	3.82018e-34	7.35149e-33
ENSMUSG00000026831	1.3455	659.889	4.72268e-13	2.51078e-12
ENSMUSG00000026816	-0.173145	413.332	0.0840248	0.116596
ENSMUSG00000027498	-0.410579	1056.54	2.73162e-08	9.27285e-08
ENSMUSG00000027502	-0.0845764	1162.74	0.42313	0.486079
ENSMUSG00000028640	1.19948	464.415	2.06617e-10	8.75528e-10
ENSMUSG00000068735	3.50824	1417.5	6.92695e-48	2.1511e-46
ENSMUSG00000010911	0.443475	348.863	0.000792074	0.00153992
ENSMUSG00000042670	0.402931	487.26	0.0129224	0.020867
ENSMUSG00000027164	-0.00139301	175.211	0.999646	0.999762
ENSMUSG00000027163	0.297216	357.421	0.0395212	0.0584829
ENSMUSG00000026854	0.272036	85.465	0.145693	0.191688
ENSMUSG00000000194	-0.194261	962.268	0.0284976	0.0433716
ENSMUSG00000062661	0.483601	224.979	0.000440124	0.000888677
ENSMUSG00000076441	0.431411	4186.24	0.00011152	0.000245532
ENSMUSG00000026478	0.193733	2614.13	0.086548	0.119789
ENSMUSG00000042699	0.257266	2404.15	0.00350884	0.00619013
ENSMUSG00000026827	-0.222066	2448.85	0.00785003	0.0131348
ENSMUSG00000060743	0.284981	3370.85	0.090795	0.125123
ENSMUSG00000014355	0.324639	1341.06	6.36083e-05	0.000145482
ENSMUSG00000027387	0.121677	271.438	0.261769	0.321769
ENSMUSG00000048327	0.234564	1055.4	0.00360049	0.00634141
ENSMUSG00000009621	1.12837	251.151	1.94785e-19	1.64753e-18
ENSMUSG00000026918	0.125265	2684.74	0.228713	0.285958
ENSMUSG00000068394	-0.332419	138.257	0.0513172	0.0741526
ENSMUSG00000035093	-0.424403	267.684	0.000112913	0.000248154
ENSMUSG00000027206	-0.545263	1174.88	2.54187e-06	6.87585e-06
ENSMUSG00000032869	0.768701	493.586	5.26097e-14	3.02708e-13
ENSMUSG00000004085	2.02779	400.535	5.93311e-36	1.23875e-34
ENSMUSG00000027132	-0.144092	822.557	0.221324	0.277891
ENSMUSG00000055943	0.730829	515.014	4.90221e-07	1.44661e-06
ENSMUSG00000003604	-1.38111	777.996	8.00128e-49	2.5304e-47
ENSMUSG00000014353	0.196202	257.511	0.0980001	0.133937
ENSMUSG00000026991	-0.0099106	1303.42	0.982362	0.986145
ENSMUSG00000035168	0.5694	904.667	3.62781e-09	1.36035e-08
ENSMUSG00000014959	0.176873	1164.21	0.0454912	0.0664598
ENSMUSG00000041966	-0.0887575	560.053	0.327836	0.391673
ENSMUSG00000027012	0.306943	1766.83	4.38832e-07	1.30617e-06
ENSMUSG00000027018	0.345405	4897.16	7.59549e-07	2.17498e-06
ENSMUSG00000041921	-0.582732	148.42	0.00150756	0.00282098
ENSMUSG00000064263	-1.76481	167.456	2.86385e-20	2.52665e-19
ENSMUSG00000051329	-0.257842	637.832	0.0204677	0.0319417
ENSMUSG00000008200	-0.847168	658.212	1.93037e-11	8.95149e-11
ENSMUSG00000054387	0.168317	1834.02	0.214136	0.269851
ENSMUSG00000070643	-0.62757	258.237	0.000620809	0.00122679
ENSMUSG00000002102	-0.433655	2604.66	0.000390192	0.00079574
ENSMUSG00000002103	-0.0937244	189.807	0.493072	0.55436
ENSMUSG00000034850	0.143719	338.488	0.218306	0.274703
ENSMUSG00000027367	-0.0297755	851.681	0.768956	0.805792
ENSMUSG00000005102	0.317418	209.297	0.0146951	0.0234696
ENSMUSG00000040084	0.207546	1735.28	0.0132879	0.0214013
ENSMUSG00000027353	-0.127029	238.427	0.303129	0.365915
ENSMUSG00000062098	0.641769	305.097	3.06475e-08	1.03425e-07
ENSMUSG00000025982	-0.391791	7596.79	1.21857e-06	3.41438e-06
ENSMUSG00000025980	-0.727724	13444.3	6.5248e-17	4.65779e-16
ENSMUSG00000027165	0.000715769	316.864	0.992225	0.993704
ENSMUSG00000039449	-0.249657	430.762	0.00986982	0.0162675
ENSMUSG00000026669	-0.62639	1707.85	1.00278e-18	8.12233e-18
ENSMUSG00000026672	0.143023	206.704	0.442545	0.505346
ENSMUSG00000027655	0.904809	392.317	5.69705e-21	5.2469e-20
ENSMUSG00000070544	-0.225149	2856.35	0.0235934	0.0364822
ENSMUSG00000016933	0.718014	426.014	7.53734e-08	2.43196e-07
ENSMUSG00000033068	0.759267	228.576	2.39717e-08	8.18922e-08
ENSMUSG00000033059	0.142765	418.293	0.224525	0.281458
ENSMUSG00000084762	-0.773061	141.126	0.000722676	0.00141155
ENSMUSG00000039943	-0.793051	352.343	2.26044e-13	1.24166e-12
ENSMUSG00000037761	0.145883	303.818	0.26209	0.322071
ENSMUSG00000027099	-0.0203157	455.224	0.899817	0.917741
ENSMUSG00000059005	-1.21062	6580.57	3.7906e-25	4.56677e-24
ENSMUSG00000042410	-0.0245255	949.258	0.7939	0.826641
ENSMUSG00000038533	0.722017	1116.91	5.60378e-18	4.30391e-17
ENSMUSG00000027397	0.40651	2798	6.61478e-05	0.00015092
ENSMUSG00000037885	0.0864695	295.56	0.412526	0.475932
ENSMUSG00000027198	0.259409	613.276	0.00253731	0.00457951
ENSMUSG00000027010	-0.447223	506.511	0.000389873	0.000795278
ENSMUSG00000027109	0.162435	1087.82	0.104782	0.142256
ENSMUSG00000010914	-0.269855	496.342	0.00435315	0.00756634
ENSMUSG00000026849	0.272215	816.441	0.00619994	0.0105274
ENSMUSG00000026851	-0.078368	527.036	0.480861	0.542617
ENSMUSG00000075415	0.488843	956.282	3.20776e-09	1.20811e-08
ENSMUSG00000075023	-2.80903	169.726	6.40819e-46	1.86227e-44
ENSMUSG00000040174	-0.341251	195.766	0.0129331	0.0208803
ENSMUSG00000044308	0.066314	576.671	0.550586	0.611825
ENSMUSG00000036053	-0.0710371	502.958	0.527197	0.588191
ENSMUSG00000026960	0.140156	351.13	0.262953	0.322901
ENSMUSG00000055067	-0.058276	370.976	0.634436	0.68872
ENSMUSG00000026492	-2.3109	149.681	1.14411e-52	4.10068e-51
ENSMUSG00000026491	-0.186257	1667.79	0.007662	0.0128377
ENSMUSG00000026489	-0.280451	118.115	0.0752238	0.105576
ENSMUSG00000027087	0.968485	572.214	1.01216e-10	4.40396e-10
ENSMUSG00000026917	-0.283277	4828.24	3.94879e-05	9.28581e-05
ENSMUSG00000015846	0.4357	296.112	0.000409453	0.000832062
ENSMUSG00000026837	0.0102124	100.621	0.930866	0.943924
ENSMUSG00000026944	0.911718	183.167	5.77304e-10	2.33253e-09
ENSMUSG00000015095	0.199666	546.137	0.0686032	0.0969642
ENSMUSG00000015092	0.00944966	2039.4	0.915544	0.931131
ENSMUSG00000026817	0.677124	1168.9	1.73157e-06	4.76485e-06
ENSMUSG00000026814	1.51481	921.832	2.13322e-11	9.86026e-11
ENSMUSG00000009563	0.565872	411.223	5.937e-07	1.73531e-06
ENSMUSG00000053746	-0.205599	175.988	0.0915788	0.126102
ENSMUSG00000026516	-0.551083	1495.57	8.4224e-15	5.18979e-14
ENSMUSG00000038733	0.0475148	995.494	0.601728	0.659539
ENSMUSG00000036617	0.850103	2089.6	8.23983e-14	4.66003e-13
ENSMUSG00000048550	0.0733715	188.561	0.625569	0.680985
ENSMUSG00000027180	0.321217	624.155	0.00188851	0.00348755
ENSMUSG00000040282	0.221913	530.951	0.0390766	0.0579047
ENSMUSG00000016386	0.495379	235.272	0.00054798	0.00108837
ENSMUSG00000027115	-0.438185	452.683	0.00106169	0.00203128
ENSMUSG00000027080	-0.721464	1763.22	5.59982e-21	5.16288e-20
ENSMUSG00000027076	-0.652043	1414	1.42963e-13	7.94421e-13
ENSMUSG00000027075	1.38714	305.786	2.0954e-13	1.15247e-12
ENSMUSG00000001855	-0.570213	739.398	4.12241e-10	1.68862e-09
ENSMUSG00000039262	0.433409	1647	7.76921e-06	1.99197e-05
ENSMUSG00000039254	0.245133	160.752	0.0889722	0.122847
ENSMUSG00000027176	-0.0122145	1049.17	0.877794	0.89928
ENSMUSG00000027247	-0.266826	1131.67	0.0133617	0.0215036
ENSMUSG00000027243	-0.584856	207.096	1.18654e-05	2.97829e-05
ENSMUSG00000040506	0.234159	294.084	0.0455272	0.0665011
ENSMUSG00000027351	-0.435847	635.727	0.00471528	0.00814965
ENSMUSG00000027349	-0.0601022	1039.98	0.589871	0.648941
ENSMUSG00000026977	-0.370279	1768.91	1.08605e-05	2.73805e-05
ENSMUSG00000026914	-0.248711	3045.19	0.0402769	0.0594886
ENSMUSG00000052533	0.369252	4354.09	1.97385e-07	6.11638e-07
ENSMUSG00000026858	-0.256746	197.964	0.0581864	0.0833226
ENSMUSG00000026856	0.319467	737.193	4.23541e-05	9.91852e-05
ENSMUSG00000039515	-0.138004	1039.62	0.226977	0.284077
ENSMUSG00000027257	0.767377	317.58	4.60834e-10	1.87872e-09
ENSMUSG00000027255	-1.09029	223.464	3.66862e-13	1.96988e-12
ENSMUSG00000040549	0.191454	1930.8	0.00294593	0.00525853
ENSMUSG00000027227	1.55276	342.771	1.23479e-22	1.25255e-21
ENSMUSG00000027091	-0.561789	1909.62	2.072e-23	2.23912e-22
ENSMUSG00000027330	1.21142	347.111	8.94467e-22	8.6549e-21
ENSMUSG00000068264	-0.039549	176.884	0.767459	0.804397
ENSMUSG00000037523	0.0411904	443.39	0.733126	0.775975
ENSMUSG00000037514	0.229167	810.675	0.00240788	0.00436882
ENSMUSG00000027333	0.727167	244.111	1.08539e-06	3.05614e-06
ENSMUSG00000079037	2.76791	484.926	1.98458e-75	1.48731e-73
ENSMUSG00000058793	0.695334	1443.93	7.74974e-16	5.16369e-15
ENSMUSG00000027411	0.20586	1226	0.0312958	0.0472955
ENSMUSG00000027303	0.684119	356.643	4.21894e-09	1.56595e-08
ENSMUSG00000003283	-0.367218	176.603	0.0576797	0.0826522
ENSMUSG00000027454	-0.310441	601.821	0.00246273	0.00445611
ENSMUSG00000027282	0.0207481	3487.27	0.836234	0.863021
ENSMUSG00000005505	-0.339529	191.657	0.0357503	0.0534082
ENSMUSG00000005506	-0.223839	4970.42	0.00410246	0.007161
ENSMUSG00000036992	-0.353505	857.41	7.02051e-06	1.81081e-05
ENSMUSG00000027439	0.198111	418.982	0.0726339	0.102292
ENSMUSG00000067786	1.39528	636.966	7.35636e-07	2.11637e-06
ENSMUSG00000027649	0.0998982	603.465	0.358953	0.423032
ENSMUSG00000027651	-0.308548	763.646	3.07039e-05	7.33041e-05
ENSMUSG00000027519	0.457395	372.754	3.74018e-05	8.82904e-05
ENSMUSG00000054455	0.196564	676.744	0.044339	0.0649199
ENSMUSG00000027522	0.355209	399.63	0.010361	0.0170281
ENSMUSG00000016921	-0.758583	7713.54	2.63821e-12	1.32326e-11
ENSMUSG00000027509	-0.232305	2760.64	0.000399234	0.000812253
ENSMUSG00000027510	1.21531	3046.32	2.76622e-23	2.93404e-22
ENSMUSG00000027598	0.0749443	457.093	0.394635	0.458117
ENSMUSG00000047459	-0.00488408	2006.04	0.94935	0.959411
ENSMUSG00000027602	0.343353	720.886	0.00470974	0.00814172
ENSMUSG00000033256	-0.0607944	170.929	0.754692	0.793917
ENSMUSG00000075040	-0.703803	110.473	0.000516273	0.00102967
ENSMUSG00000027244	0.257774	960.789	0.0076594	0.0128358
ENSMUSG00000027108	-0.462583	2704.73	5.08713e-08	1.67021e-07
ENSMUSG00000041777	-0.403032	446.242	3.71407e-05	8.77464e-05
ENSMUSG00000005233	0.372574	1095.78	0.000247974	0.000522172
ENSMUSG00000027070	2.26604	1059.3	3.47217e-21	3.22893e-20
ENSMUSG00000027086	-0.0897686	215.137	0.453432	0.515861
ENSMUSG00000038718	0.435583	296.033	0.00280405	0.005023
ENSMUSG00000026867	-0.103467	1407.44	0.0951977	0.130563
ENSMUSG00000070953	-0.245543	788.443	0.0231535	0.0358406
ENSMUSG00000035949	-0.367967	1108.66	4.7629e-06	1.25177e-05
ENSMUSG00000025781	-0.0154707	10642.8	0.7762	0.812722
ENSMUSG00000003662	-0.212905	669.986	0.0617034	0.0880219
ENSMUSG00000027173	0.909045	327.011	1.38742e-08	4.87922e-08
ENSMUSG00000059842	0.0600049	95.9843	0.715593	0.760881
ENSMUSG00000038467	0.452637	1237.99	2.3112e-07	7.10033e-07
ENSMUSG00000027593	-0.207363	10544	0.0857224	0.118799
ENSMUSG00000027014	0.012526	355.98	0.88232	0.90257
ENSMUSG00000027223	0.238747	409.187	0.106063	0.143836
ENSMUSG00000068742	0.918462	379.536	4.54369e-12	2.23087e-11
ENSMUSG00000027131	-2.14663	289.878	3.52578e-47	1.06045e-45
ENSMUSG00000027167	0.570848	331.981	1.08882e-06	3.06481e-06
ENSMUSG00000027166	0.45007	248.728	0.00981509	0.016199
ENSMUSG00000005510	-0.218596	800.592	0.0089	0.0147823
ENSMUSG00000040687	0.0509561	247.725	0.666584	0.718541
ENSMUSG00000002109	0.426663	248.203	0.00115547	0.00219655
ENSMUSG00000027122	0.53877	1042.73	2.1078e-05	5.12764e-05
ENSMUSG00000026966	-0.0978061	890.157	0.460924	0.523415
ENSMUSG00000026958	0.227212	249.607	0.13712	0.181603
ENSMUSG00000026956	3.10849	358.782	2.65778e-72	1.87395e-70
ENSMUSG00000089762	0.760934	956.415	1.36813e-05	3.40528e-05
ENSMUSG00000039483	0.0730744	367.15	0.595443	0.653817
ENSMUSG00000050737	-3.75804	65.531	1.75963e-38	4.07989e-37
ENSMUSG00000019188	-0.100089	419.163	0.382184	0.446193
ENSMUSG00000042814	-0.330373	846.973	0.00138269	0.00260203
ENSMUSG00000042745	-2.59576	376.964	2.58764e-34	5.00199e-33
ENSMUSG00000027469	-0.00220191	2406.95	0.945976	0.95654
ENSMUSG00000068040	1.23459	2531.68	2.08368e-33	3.93067e-32
ENSMUSG00000046020	0.286482	414.591	0.00555288	0.009483
ENSMUSG00000027475	0.505973	428.822	1.61732e-06	4.46476e-06
ENSMUSG00000042548	0.152034	2757.08	0.132055	0.175543
ENSMUSG00000026942	0.076315	734.248	0.491418	0.552789
ENSMUSG00000026779	0.163313	442.403	0.12675	0.169433
ENSMUSG00000026727	0.805994	432.557	1.24064e-08	4.38456e-08
ENSMUSG00000027575	-0.409794	340.449	0.000426292	0.000863018
ENSMUSG00000016344	0.25975	228.843	0.0646352	0.0918237
ENSMUSG00000018326	-0.112702	5880.57	0.0959806	0.13149
ENSMUSG00000018209	-0.428363	644.135	1.07513e-06	3.03022e-06
ENSMUSG00000054057	-0.840149	97.6947	1.34128e-06	3.7375e-06
ENSMUSG00000026740	-0.119888	195.745	0.422399	0.485369
ENSMUSG00000026737	0.615213	127.905	9.77572e-05	0.000217008
ENSMUSG00000015961	-0.898718	3077.77	3.71807e-33	6.93771e-32
ENSMUSG00000039630	-0.0745792	13071.4	0.501304	0.562953
ENSMUSG00000039108	1.17265	1264.28	7.6122e-50	2.48974e-48
ENSMUSG00000039069	-0.160092	323.409	0.208066	0.263553
ENSMUSG00000039050	0.369993	186.503	0.00218893	0.00400536
ENSMUSG00000039041	-1.25248	563.677	2.46941e-29	3.79997e-28
ENSMUSG00000017299	0.221601	553.84	0.0114675	0.0187144
ENSMUSG00000001403	0.331537	6152.64	0.00195268	0.00359678
ENSMUSG00000045822	-0.0653736	462.356	0.566366	0.626608
ENSMUSG00000017764	0.239804	391.69	0.0206533	0.0322139
ENSMUSG00000026869	0.14094	1146.92	0.0982482	0.134233
ENSMUSG00000026927	0.824132	1173.1	4.37651e-25	5.25059e-24
ENSMUSG00000026924	0.32387	747.494	0.00384652	0.00674434
ENSMUSG00000026923	1.82366	859.369	3.7201e-55	1.50236e-53
ENSMUSG00000026922	-0.804212	401.708	4.17535e-10	1.70868e-09
ENSMUSG00000026238	0.0903291	57924.8	0.340788	0.404954
ENSMUSG00000074749	0.262547	151.038	0.0822319	0.114274
ENSMUSG00000027433	-0.119523	1971.45	0.203359	0.258313
ENSMUSG00000027384	-0.42534	371.878	0.00111097	0.00211897
ENSMUSG00000068205	0.383811	164.367	0.0176013	0.0277658
ENSMUSG00000008333	-0.43748	4127.92	1.41824e-06	3.94175e-06
ENSMUSG00000026187	0.176735	2668.46	0.0513063	0.0741493
ENSMUSG00000039354	0.228669	266.573	0.0506679	0.0733129
ENSMUSG00000039323	1.89093	12440.9	1.5358e-58	7.02709e-57
ENSMUSG00000040225	-1.14562	4099.63	5.45253e-26	6.96919e-25
ENSMUSG00000006418	0.672945	1213.12	6.03484e-15	3.75085e-14
ENSMUSG00000027478	0.847918	12787.5	6.61706e-10	2.65981e-09
ENSMUSG00000027479	-0.373791	3466.83	2.77472e-07	8.44292e-07
ENSMUSG00000050043	-0.353604	914.2	0.000100797	0.000223295
ENSMUSG00000034075	-0.563125	1400.33	1.83724e-08	6.36998e-08
ENSMUSG00000027079	0.036339	605.031	0.802498	0.834311
ENSMUSG00000051730	-0.452657	301.752	0.00112247	0.00213759
ENSMUSG00000041997	0.304362	1182.69	1.18374e-05	2.97212e-05
ENSMUSG00000041975	-0.536864	168.636	2.63418e-05	6.33294e-05
ENSMUSG00000040383	0.808214	816.948	5.14641e-15	3.21726e-14
ENSMUSG00000040321	-0.410532	175.143	0.0124297	0.0201585
ENSMUSG00000027361	0.675037	534.226	4.57305e-09	1.68758e-08
ENSMUSG00000027364	-3.15989	1033.33	4.11725e-90	4.42708e-88
ENSMUSG00000074890	-0.503307	237.297	5.84892e-05	0.000134346
ENSMUSG00000027394	0.295333	350.749	0.0123938	0.020104
ENSMUSG00000027395	-0.947005	2300.97	7.63396e-16	5.09096e-15
ENSMUSG00000037938	0.761427	747.397	2.65087e-16	1.83155e-15
ENSMUSG00000027652	0.111769	573.008	0.257632	0.317227
ENSMUSG00000033411	-0.0315709	413.522	0.810519	0.841023
ENSMUSG00000027236	-1.20601	3012.43	4.1378e-64	2.26709e-62
ENSMUSG00000035268	-0.701414	345.532	7.876e-11	3.45837e-10
ENSMUSG00000026608	1.46702	772.253	3.37303e-43	9.21106e-42
ENSMUSG00000026605	-0.638883	2550.17	9.50455e-10	3.75037e-09
ENSMUSG00000026603	0.301744	321.383	0.0055527	0.009483
ENSMUSG00000027495	0.473398	206.197	0.00123432	0.00233921
ENSMUSG00000074652	-0.149151	49.8745	0.571495	0.631066
ENSMUSG00000038685	-0.37716	682.018	0.000189972	0.000405795
ENSMUSG00000027582	-0.602624	340.749	2.86425e-06	7.71635e-06
ENSMUSG00000090077	-0.0338905	138.015	0.818494	0.84778
ENSMUSG00000013465	0.00136152	1262.65	0.934988	0.946881
ENSMUSG00000036591	0.374065	377.768	0.00566217	0.00966006
ENSMUSG00000058835	-0.410175	591.392	9.79043e-05	0.000217279
ENSMUSG00000026933	0.247931	888.485	0.00239522	0.00434861
ENSMUSG00000025782	-0.119006	743.835	0.233932	0.291382
ENSMUSG00000027304	0.100575	1947.06	0.158708	0.206817
ENSMUSG00000027296	-1.30477	144.741	1.26497e-14	7.68451e-14
ENSMUSG00000027298	0.637346	1217.15	1.61969e-07	5.08117e-07
ENSMUSG00000033943	-0.566295	2680.96	5.8459e-07	1.71042e-06
ENSMUSG00000033902	0.271834	109.825	0.081707	0.1136
ENSMUSG00000036352	0.0904141	690.48	0.19784	0.252159
ENSMUSG00000026932	1.46913	176.501	4.96688e-27	6.77102e-26
ENSMUSG00000015647	0.529548	614.911	0.000709598	0.00138821
ENSMUSG00000038990	0.045898	263.602	0.711397	0.757629
ENSMUSG00000090213	0.443933	586.636	5.67752e-07	1.66342e-06
ENSMUSG00000027562	1.17719	199.375	2.25496e-08	7.74027e-08
ENSMUSG00000047213	-0.358451	773.847	0.0049869	0.00858976
ENSMUSG00000002428	-0.17996	822.467	0.0663041	0.0939463
ENSMUSG00000037730	-0.214253	350.719	0.0584427	0.0836479
ENSMUSG00000027703	-1.37176	112.453	5.53727e-13	2.92218e-12
ENSMUSG00000074643	0.557736	218.481	0.00132908	0.00250663
ENSMUSG00000087679	0.575693	644.769	2.80766e-08	9.51597e-08
ENSMUSG00000075467	0.0788148	171.94	0.647482	0.700848
ENSMUSG00000036281	-0.303688	586.28	0.0255325	0.0392128
ENSMUSG00000049950	-0.98145	201.427	1.06031e-14	6.49163e-14
ENSMUSG00000026646	-0.329819	394.01	0.000347971	0.00071626
ENSMUSG00000109865	0.0151538	2577.33	0.899369	0.917719
ENSMUSG00000027363	0.108741	882.072	0.274355	0.335746
ENSMUSG00000001998	-0.776595	85.9496	0.000347588	0.000715642
ENSMUSG00000001999	-0.916347	240.306	1.83141e-10	7.79891e-10
ENSMUSG00000003660	0.268071	3183.38	0.00376945	0.00662001
ENSMUSG00000027405	-0.714054	10990.5	3.1317e-13	1.69533e-12
ENSMUSG00000039263	-0.243231	464.573	0.0492777	0.0715058
ENSMUSG00000027523	1.73722	3223.62	7.62706e-40	1.83776e-38
ENSMUSG00000016253	-0.003788	852.393	0.986971	0.989156
ENSMUSG00000038628	0.100599	690.86	0.360402	0.424508
ENSMUSG00000027540	0.0708898	720.236	0.4198	0.483157
ENSMUSG00000044641	1.11526	235.247	1.72656e-12	8.80892e-12
ENSMUSG00000074576	-1.09597	313.408	7.5812e-12	3.64118e-11
ENSMUSG00000046338	-0.327412	64.2599	0.132434	0.175992
ENSMUSG00000027381	1.50134	411.639	1.22273e-29	1.94776e-28
ENSMUSG00000027067	-0.257613	7265.49	7.31367e-05	0.00016582
ENSMUSG00000033955	0.449559	463.551	9.95625e-05	0.000220731
ENSMUSG00000027678	-0.0260262	1629.13	0.837225	0.863837
ENSMUSG00000017760	0.3877	1244.31	0.000296119	0.000616013
ENSMUSG00000039849	0.213444	381.819	0.0258825	0.039722
ENSMUSG00000043909	1.1576	771.292	1.89336e-28	2.7936e-27
ENSMUSG00000033526	-1.08028	134.223	4.8553e-12	2.37573e-11
ENSMUSG00000027201	1.78273	847.462	2.56657e-49	8.29986e-48
ENSMUSG00000042854	-0.431505	219.974	0.00150033	0.00280838
ENSMUSG00000074582	0.177849	268.073	0.116326	0.156667
ENSMUSG00000002718	-0.286792	2677.36	0.0214993	0.0334424
ENSMUSG00000017999	-0.394402	2047.95	1.52267e-07	4.78378e-07
ENSMUSG00000039463	0.523353	429.186	0.00016864	0.000363297
ENSMUSG00000027274	-0.070748	696.633	0.455106	0.517423
ENSMUSG00000027276	0.814133	409.332	2.94752e-12	1.47325e-11
ENSMUSG00000027438	-0.895211	162.171	8.1824e-09	2.93393e-08
ENSMUSG00000009549	0.0881532	1816.71	0.438666	0.501582
ENSMUSG00000040093	1.96132	337.72	7.07901e-51	2.39739e-49
ENSMUSG00000027340	0.143873	243.035	0.286021	0.348049
ENSMUSG00000039725	0.0905746	279.223	0.488576	0.550233
ENSMUSG00000068290	-0.0802146	401.315	0.554946	0.615954
ENSMUSG00000074796	1.08144	422.906	3.43038e-14	2.00599e-13
ENSMUSG00000027309	0.559172	169.806	0.00012614	0.000275606
ENSMUSG00000027365	-0.055958	991.095	0.585567	0.644701
ENSMUSG00000027366	-0.0469231	218.161	0.686578	0.73631
ENSMUSG00000034906	0.464822	787.898	7.33725e-08	2.37007e-07
ENSMUSG00000044145	-0.911842	54.9123	0.000140861	0.000305981
ENSMUSG00000007659	0.0256527	1276.85	0.825783	0.853977
ENSMUSG00000068115	-0.238225	797.813	0.00434904	0.00756072
ENSMUSG00000067787	0.755909	448.54	8.60707e-16	5.69523e-15
ENSMUSG00000004880	0.468894	3094.3	1.26402e-05	3.16446e-05
ENSMUSG00000022995	1.12106	5117.99	1.81054e-41	4.63519e-40
ENSMUSG00000058318	1.12234	906.498	3.62694e-22	3.59435e-21
ENSMUSG00000027222	-0.0622589	210.147	0.682088	0.732225
ENSMUSG00000046814	0.385356	14.3119	0.273765	0.335078
ENSMUSG00000068580	-0.0748107	178.812	0.564874	0.625214
ENSMUSG00000027315	-0.243764	1237.2	0.013235	0.0213317
ENSMUSG00000034216	0.110259	455.422	0.216979	0.273133
ENSMUSG00000005804	-0.039053	480.932	0.711333	0.757629
ENSMUSG00000098789	0.427393	492.373	0.000450097	0.000907154
ENSMUSG00000027331	0.260323	836.099	0.00326292	0.00578834
ENSMUSG00000027332	0.442803	417.442	9.05223e-05	0.00020199
ENSMUSG00000027111	0.307128	3492.97	0.00169284	0.00315054
ENSMUSG00000006494	0.437839	992.595	0.000523673	0.00104371
ENSMUSG00000027324	-0.590184	101.5	0.000382359	0.000781063
ENSMUSG00000027326	-0.769879	643.098	1.66735e-08	5.81611e-08
ENSMUSG00000027323	0.246507	1879.24	0.00485448	0.00837341
ENSMUSG00000027427	-0.964323	406.493	3.40013e-24	3.83328e-23
ENSMUSG00000027429	0.565485	406.129	1.58868e-05	3.91684e-05
ENSMUSG00000074754	0.762733	394.805	3.62242e-06	9.65905e-06
ENSMUSG00000027430	1.43105	447.678	1.48587e-28	2.21901e-27
ENSMUSG00000027133	-0.116894	8666.23	0.338273	0.402442
ENSMUSG00000027313	2.71892	399.472	1.19965e-24	1.4021e-23
ENSMUSG00000014077	-0.206473	240.731	0.0972389	0.133023
ENSMUSG00000085438	-0.320495	1351.53	0.00143215	0.00268924
ENSMUSG00000027306	0.45112	2750.25	8.26957e-07	2.3578e-06
ENSMUSG00000038696	0.477987	426.671	1.05353e-06	2.97422e-06
ENSMUSG00000026864	-0.0273757	12987.7	0.824294	0.852835
ENSMUSG00000057110	-0.401492	414.684	0.00167346	0.00311853
ENSMUSG00000026921	-0.254056	979.667	0.0540501	0.077762
ENSMUSG00000036186	-1.16725	65.6718	2.04136e-07	6.31193e-07
ENSMUSG00000014873	-0.206267	416.87	0.112212	0.151601
ENSMUSG00000036160	-0.331094	569.579	0.000457144	0.000920494
ENSMUSG00000015776	0.160053	302.887	0.174982	0.225464
ENSMUSG00000015790	0.686573	376.438	2.94918e-10	1.22851e-09
ENSMUSG00000026941	0.976962	28.6353	0.0049306	0.00849791
ENSMUSG00000036504	0.357446	1089.42	0.000530707	0.00105686
ENSMUSG00000015087	0.339308	776.763	0.000530764	0.00105686
ENSMUSG00000026878	-0.0623713	1688.93	0.294724	0.357274
ENSMUSG00000056436	1.15357	212.084	3.88993e-10	1.59948e-09
ENSMUSG00000026895	-0.396682	1163.08	2.95417e-07	8.9478e-07
ENSMUSG00000026889	-0.0276387	393.11	0.806176	0.837325
ENSMUSG00000026819	0.259909	264.591	0.022403	0.0347414
ENSMUSG00000009566	-0.114823	1879.71	0.229669	0.286981
ENSMUSG00000042133	-0.763061	3055.12	9.28556e-19	7.53532e-18
ENSMUSG00000027088	-0.282213	334.488	0.0236586	0.0365699
ENSMUSG00000068882	-0.416156	2941.02	1.29261e-05	3.23041e-05
ENSMUSG00000017721	0.495149	485.312	0.000745572	0.00145396
ENSMUSG00000017723	0.523669	1746.82	0.0462896	0.0675116
ENSMUSG00000027203	-0.168096	14485.8	0.0498956	0.0723172
ENSMUSG00000027573	-0.307879	2348.41	0.00330191	0.00585388
ENSMUSG00000023393	-0.495984	73.5938	0.0294141	0.0446716
ENSMUSG00000027455	-0.65967	2433.2	1.79866e-14	1.08288e-13
ENSMUSG00000032966	-0.101702	3600.15	0.219006	0.275422
ENSMUSG00000027624	-0.849246	312.381	1.48451e-07	4.669e-07
ENSMUSG00000027628	-0.364813	1059.53	5.21822e-05	0.000120664
ENSMUSG00000061689	0.997888	1247.72	6.28813e-41	1.5724e-39
ENSMUSG00000067818	1.90516	363.875	5.39896e-11	2.40881e-10
ENSMUSG00000068079	1.14253	474.599	2.63143e-13	1.43444e-12
ENSMUSG00000074698	-0.397273	3999.75	1.33452e-05	3.32838e-05
ENSMUSG00000027465	-0.111915	806.212	0.329504	0.39312
ENSMUSG00000027646	-0.543095	2294.18	4.89107e-11	2.18675e-10
ENSMUSG00000037773	0.331251	172.8	0.0412802	0.0608348
ENSMUSG00000027300	0.346247	178.661	0.00287765	0.00514733
ENSMUSG00000079043	-0.787249	462.777	6.01962e-11	2.67324e-10
ENSMUSG00000027341	0.5756	387.971	4.76429e-07	1.40771e-06
ENSMUSG00000027342	-0.692845	2186.67	1.02101e-06	2.8881e-06
ENSMUSG00000074731	-1.32495	123.715	6.32893e-12	3.06713e-11
ENSMUSG00000027452	1.00457	122.376	1.85599e-06	5.09256e-06
ENSMUSG00000027284	0.149939	204.2	0.253936	0.313304
ENSMUSG00000090100	-0.892665	164.186	8.36673e-12	4.0095e-11
ENSMUSG00000027272	-0.170703	282.811	0.128005	0.170758
ENSMUSG00000056486	0.524296	420.453	9.21537e-07	2.61706e-06
ENSMUSG00000027104	0.0029266	679.409	0.968795	0.975828
ENSMUSG00000018770	0.0361863	9186.85	0.777318	0.813639
ENSMUSG00000068479	-1.57938	783.202	1.5126e-94	1.7583e-92
ENSMUSG00000039678	0.0467649	1419.88	0.624194	0.679747
ENSMUSG00000027634	-0.528116	148.883	0.000431483	0.000872706
ENSMUSG00000027635	-0.0635148	252.103	0.689751	0.738608
ENSMUSG00000055485	0.780095	253.347	3.30234e-08	1.10921e-07
ENSMUSG00000027639	0.250339	495.395	0.00761311	0.0127628
ENSMUSG00000027641	-0.114357	204.252	0.391558	0.455037
ENSMUSG00000016257	-0.392879	801.853	0.00070089	0.00137274
ENSMUSG00000027447	0.772626	2883.48	8.51083e-11	3.7314e-10
ENSMUSG00000039536	-0.426239	566.285	3.06707e-06	8.2318e-06
ENSMUSG00000052056	0.247993	1457.84	0.00260511	0.00469106
ENSMUSG00000038705	0.0399461	446.364	0.66796	0.719573
ENSMUSG00000074649	0.654644	165.523	1.48458e-05	3.67703e-05
ENSMUSG00000027613	-0.18533	1404.46	0.0771639	0.107982
ENSMUSG00000005882	-0.541933	977.163	2.09426e-07	6.47085e-07
ENSMUSG00000027404	0.420235	6054.66	1.9358e-10	8.2231e-10
ENSMUSG00000027406	0.00313292	1392.03	0.984224	0.987323
ENSMUSG00000027408	0.585705	253.261	0.000169614	0.000365303
ENSMUSG00000028080	0.0282728	229.453	0.82859	0.856469
ENSMUSG00000038848	-0.488135	3022.96	9.59512e-12	4.55503e-11
ENSMUSG00000087547	-0.959712	52.1123	7.69137e-06	1.97319e-05
ENSMUSG00000027650	-0.0293219	173.266	0.839358	0.865623
ENSMUSG00000027490	0.107037	1014.24	0.178793	0.229995
ENSMUSG00000000876	0.910375	176.795	2.65519e-10	1.10981e-09
ENSMUSG00000017307	0.00718403	784.139	0.994239	0.995281
ENSMUSG00000034032	-0.135281	1872	0.0787383	0.10997
ENSMUSG00000027293	0.344449	1130.85	0.000183177	0.000392254
ENSMUSG00000048486	0.0720195	197.769	0.60573	0.663588
ENSMUSG00000017707	1.23263	1122.03	8.77569e-14	4.94358e-13
ENSMUSG00000001767	-0.522733	1006.64	5.423e-11	2.41703e-10
ENSMUSG00000037110	-0.247638	169.497	0.100507	0.136972
ENSMUSG00000027239	1.38479	6135.32	1.64467e-19	1.40491e-18
ENSMUSG00000040479	0.578464	1014.75	6.48978e-08	2.10979e-07
ENSMUSG00000027230	1.14368	196.459	2.48715e-09	9.46238e-09
ENSMUSG00000027698	0.443956	278.786	0.000113075	0.000248383
ENSMUSG00000002458	0.265089	404.866	0.00427776	0.00744884
ENSMUSG00000027601	-0.099291	1094.5	0.253653	0.313046
ENSMUSG00000017009	2.8208	7614.54	4.91324e-65	2.7444e-63
ENSMUSG00000045624	-0.669414	1954.7	4.75145e-14	2.74089e-13
ENSMUSG00000090553	-0.419475	5727.37	3.45069e-05	8.19741e-05
ENSMUSG00000102976	-0.362034	3257.87	9.06156e-05	0.000202094
ENSMUSG00000027162	-0.0161553	846.042	0.85903	0.883262
ENSMUSG00000050199	1.19466	658.361	1.8833e-29	2.95084e-28
ENSMUSG00000027160	-0.0180023	1228.02	0.800645	0.832585
ENSMUSG00000043535	-0.525841	1783.83	6.39417e-07	1.85945e-06
ENSMUSG00000026799	0.267513	508.309	0.00246423	0.0044579
ENSMUSG00000039844	0.00207427	654.589	0.967587	0.974739
ENSMUSG00000027287	0.0822188	624.451	0.60114	0.659062
ENSMUSG00000027285	0.168301	938.335	0.132693	0.176309
ENSMUSG00000027357	0.089106	1127.3	0.57135	0.630986
ENSMUSG00000026798	-0.690228	744.608	9.35109e-11	4.08523e-10
ENSMUSG00000059316	-0.320923	270.808	0.0243909	0.0375988
ENSMUSG00000069020	-0.0795003	926.624	0.563272	0.623747
ENSMUSG00000039787	1.31385	176.91	5.99161e-17	4.29141e-16
ENSMUSG00000026790	0.700156	2839.62	1.19613e-17	8.97829e-17
ENSMUSG00000091337	-0.682053	405.629	4.02827e-07	1.20275e-06
ENSMUSG00000027207	0.171973	233.335	0.25547	0.314927
ENSMUSG00000023330	0.237683	226.73	0.0975	0.133338
ENSMUSG00000015839	0.092633	976.567	0.32597	0.389985
ENSMUSG00000000827	0.0809628	2114.18	0.310009	0.373121
ENSMUSG00000000826	-0.153378	1250.93	0.0819904	0.113957
ENSMUSG00000002455	-0.0317501	1030.87	0.702499	0.749553
ENSMUSG00000027248	0.420426	4845.35	0.000583685	0.00115548
ENSMUSG00000074884	-0.472079	4799.83	4.64818e-10	1.89406e-09
ENSMUSG00000027245	0.259949	3521.24	0.000486237	0.000973833
ENSMUSG00000027242	-0.368013	671.869	0.000238106	0.000502499
ENSMUSG00000060227	0.439368	256.24	0.000265866	0.000556986
ENSMUSG00000027002	0.132703	997.026	0.119083	0.160155
ENSMUSG00000051747	-2.43432	562.096	9.83553e-12	4.66402e-11
ENSMUSG00000044033	1.08844	125.625	3.75911e-10	1.54939e-09
ENSMUSG00000042272	0.67473	197.207	1.75964e-06	4.83436e-06
ENSMUSG00000036202	-1.14455	7396.48	9.38137e-32	1.66732e-30
ENSMUSG00000002550	0.606648	443.481	2.40469e-08	8.21166e-08
ENSMUSG00000044627	-0.00971303	6089.49	0.911814	0.928106
ENSMUSG00000039195	0.209956	200.389	0.148856	0.19546
ENSMUSG00000089824	-0.290299	1407.12	0.000345723	0.000712314
ENSMUSG00000027551	0.565	1478.62	1.70642e-13	9.43964e-13
ENSMUSG00000036752	0.198673	17727.5	0.0770098	0.107807
ENSMUSG00000006471	-0.583344	342.446	4.04605e-07	1.20764e-06
ENSMUSG00000027630	0.949176	1021.43	1.00361e-21	9.66748e-21
ENSMUSG00000027550	-0.4806	264.639	3.98245e-05	9.35728e-05
ENSMUSG00000027552	0.270987	414.572	0.0224935	0.0348692
ENSMUSG00000027533	-2.67124	160.199	5.02521e-49	1.60695e-47
ENSMUSG00000027536	-0.400472	698.195	0.00146372	0.0027461
ENSMUSG00000036894	1.60233	999.956	1.74805e-41	4.48858e-40
ENSMUSG00000027787	-0.12421	1482.89	0.21436	0.270053
ENSMUSG00000028019	-0.493516	118.762	0.00612374	0.0104021
ENSMUSG00000027665	0.376545	465.923	0.000555837	0.00110372
ENSMUSG00000027667	0.344353	710.805	0.00117197	0.00222545
ENSMUSG00000027668	-1.01585	786.555	1.63333e-35	3.32936e-34
ENSMUSG00000027496	-0.278001	3788.99	3.78587e-06	1.00668e-05
ENSMUSG00000027751	-0.0872656	1565.87	0.300582	0.363248
ENSMUSG00000033900	-0.0726121	163.035	0.59831	0.656295
ENSMUSG00000027998	-0.0475644	623.824	0.610655	0.668132
ENSMUSG00000027246	0.276188	266.817	0.0688482	0.0972627
ENSMUSG00000046110	0.5011	95.6723	0.0142869	0.0228729
ENSMUSG00000048222	-1.16177	1261.93	6.61478e-49	2.10742e-47
ENSMUSG00000027195	-0.303773	2096.9	6.52551e-05	0.000149011
ENSMUSG00000027194	0.158702	246.505	0.183143	0.234959
ENSMUSG00000027193	-0.56167	1184.46	7.79307e-11	3.4237e-10
ENSMUSG00000068134	-0.603108	359.454	0.000378994	0.000774925
ENSMUSG00000057147	-0.562791	508.478	2.08942e-08	7.20658e-08
ENSMUSG00000027210	0.245404	578.368	0.319937	0.383792
ENSMUSG00000041219	0.062603	415.527	0.497794	0.55923
ENSMUSG00000039983	-0.550255	337.598	9.49071e-06	2.40894e-05
ENSMUSG00000070730	-0.22551	921.726	0.0121926	0.0198
ENSMUSG00000034278	-0.183414	160.455	0.268655	0.329433
ENSMUSG00000034226	0.0288732	88.9893	0.932787	0.945426
ENSMUSG00000027189	-1.63264	549.38	6.621e-31	1.13004e-29
ENSMUSG00000075012	-0.736188	122.308	0.000228634	0.000483222
ENSMUSG00000027459	0.37011	471.509	0.016896	0.026766
ENSMUSG00000027378	0.652047	322.008	1.12217e-06	3.15351e-06
ENSMUSG00000051319	-0.0281666	744.454	0.742921	0.783547
ENSMUSG00000027379	0.269943	611.961	0.0141563	0.0226849
ENSMUSG00000074994	0.170735	1023.75	0.216995	0.273133
ENSMUSG00000027171	0.824726	128.64	0.00093685	0.00180974
ENSMUSG00000027170	-0.456132	4253.75	0.00105303	0.0020156
ENSMUSG00000005973	-1.86241	1418.13	2.41553e-50	8.08498e-49
ENSMUSG00000037376	-1.104	1086.86	1.98224e-23	2.14481e-22
ENSMUSG00000026988	0.956675	221.77	2.52801e-11	1.16164e-10
ENSMUSG00000026987	-0.0333354	1032.31	0.770933	0.807644
ENSMUSG00000026980	-1.86445	763.669	1.92124e-28	2.82504e-27
ENSMUSG00000034154	-0.196291	865.763	0.0584579	0.0836558
ENSMUSG00000072980	0.219903	150.542	0.141483	0.186806
ENSMUSG00000027305	0.0144267	256.742	0.906545	0.923836
ENSMUSG00000039145	0.113224	457.58	0.273681	0.335041
ENSMUSG00000039128	0.0533287	1684.03	0.630311	0.68522
ENSMUSG00000025816	0.17241	453.406	0.106677	0.144623
ENSMUSG00000015932	-1.60687	4382.55	7.87495e-30	1.26381e-28
ENSMUSG00000027424	0.0618405	1047.5	0.436201	0.499162
ENSMUSG00000027425	0.0969748	874.764	0.184679	0.236694
ENSMUSG00000098387	-0.664219	97.7052	0.00174884	0.00324472
ENSMUSG00000026761	0.0669452	546.508	0.653788	0.706893
ENSMUSG00000026766	0.289008	974.187	0.0126588	0.0204859
ENSMUSG00000017144	0.334409	687.965	0.00935633	0.0155014
ENSMUSG00000062175	0.819019	1132.88	8.32677e-23	8.49667e-22
ENSMUSG00000027637	-0.489139	3063.52	2.4165e-08	8.24871e-08
ENSMUSG00000027642	0.315746	3785.55	5.41523e-07	1.59091e-06
ENSMUSG00000063019	0.0231741	519.553	0.779482	0.81531
ENSMUSG00000014867	0.384155	1405.97	1.9645e-06	5.37147e-06
ENSMUSG00000052406	-0.283007	630.132	0.00016387	0.000353464
ENSMUSG00000027782	-0.313564	1625.57	0.0245039	0.0377544
ENSMUSG00000028070	0.0736291	1062.59	0.516389	0.577706
ENSMUSG00000039501	-0.208404	158.434	0.209794	0.265346
ENSMUSG00000017969	1.66137	569.143	6.15029e-39	1.43763e-37
ENSMUSG00000017929	-0.528207	443.882	8.53189e-05	0.000191223
ENSMUSG00000061136	-0.418598	4805.08	7.63863e-09	2.74697e-08
ENSMUSG00000038671	-0.203437	492.572	0.0426001	0.0626511
ENSMUSG00000000823	0.589744	502.684	9.17953e-07	2.60774e-06
ENSMUSG00000017754	1.15283	329.478	2.74626e-17	2.00879e-16
ENSMUSG00000039834	0.122194	331.84	0.385383	0.449013
ENSMUSG00000039804	-0.226987	413.959	0.0400093	0.0591239
ENSMUSG00000044167	0.64898	515.997	8.45062e-10	3.35916e-09
ENSMUSG00000027722	-0.36266	587.849	1.18255e-05	2.97e-05
ENSMUSG00000009555	-0.754242	1216.92	6.44739e-23	6.64197e-22
ENSMUSG00000039660	-0.473069	805.346	2.50238e-07	7.65486e-07
ENSMUSG00000039648	0.937539	161.93	5.38845e-09	1.97156e-08
ENSMUSG00000075419	-0.596821	230.18	7.71569e-05	0.000174109
ENSMUSG00000026860	0.0073012	606.593	0.941688	0.952428
ENSMUSG00000026853	0.692288	160.826	7.85036e-06	2.01189e-05
ENSMUSG00000037197	0.561236	2840.51	2.05539e-11	9.52098e-11
ENSMUSG00000058594	0.680218	982.791	2.21422e-13	1.21704e-12
ENSMUSG00000026767	-0.18384	492.473	0.160489	0.20879
ENSMUSG00000027077	0.354249	324.791	0.20695	0.262332
ENSMUSG00000005881	-0.416462	737.567	0.000124313	0.00027182
ENSMUSG00000067847	1.01466	704.996	3.85465e-19	3.21296e-18
ENSMUSG00000038116	-0.378102	2023.9	9.89879e-06	2.50956e-05
ENSMUSG00000026791	0.283986	49.9561	0.2475	0.306242
ENSMUSG00000068966	0.110892	171.253	0.49368	0.554971
ENSMUSG00000026788	-1.08696	451.895	6.28262e-31	1.07871e-29
ENSMUSG00000026970	0.501032	2204.61	6.93944e-05	0.000157876
ENSMUSG00000017664	-0.317588	398.854	0.005278	0.00905131
ENSMUSG00000027610	-0.370163	617.621	0.000119691	0.000261981
ENSMUSG00000038324	0.292562	1062.98	0.000272379	0.000570075
ENSMUSG00000038312	0.343108	317.271	0.00803102	0.0134194
ENSMUSG00000026915	0.092115	1670.91	0.301322	0.363938
ENSMUSG00000035392	0.237191	180.504	0.0638698	0.0908412
ENSMUSG00000026750	0.321551	6240.93	5.33875e-05	0.000123253
ENSMUSG00000027472	1.27976	1081.31	4.46261e-24	4.99836e-23
ENSMUSG00000051413	-0.301608	165.6	0.0967204	0.132398
ENSMUSG00000061411	-0.861231	115.618	2.13568e-07	6.58698e-07
ENSMUSG00000056941	-0.472952	573.187	2.81272e-05	6.74519e-05
ENSMUSG00000027487	0.0427779	610.575	0.665169	0.717105
ENSMUSG00000027488	-0.174219	229.113	0.221171	0.277779
ENSMUSG00000017697	-0.847226	318.205	2.53483e-07	7.74587e-07
ENSMUSG00000018322	0.118358	967.397	0.22705	0.284085
ENSMUSG00000019715	-0.0229907	887.104	0.750692	0.79058
ENSMUSG00000057738	0.328844	1476.64	0.00449752	0.00779836
ENSMUSG00000054766	-0.81799	30902.6	1.37224e-20	1.23087e-19
ENSMUSG00000027466	0.634445	755.302	1.39286e-10	5.9919e-10
ENSMUSG00000032715	2.12989	2785.76	1.43537e-40	3.5685e-39
ENSMUSG00000051817	1.79396	1990.05	1.04046e-55	4.3237e-54
ENSMUSG00000074682	0.587646	1463.46	2.71667e-11	1.24434e-10
ENSMUSG00000036632	-0.410537	405.478	2.8566e-05	6.84089e-05
ENSMUSG00000036580	0.507207	202.868	5.87642e-05	0.000134936
ENSMUSG00000027794	-0.44163	166.501	0.00365782	0.00643579
ENSMUSG00000049504	0.490648	526.626	6.87229e-09	2.48593e-08
ENSMUSG00000057133	-0.0169125	691.157	0.879478	0.9005
ENSMUSG00000070708	-0.0720006	1258.97	0.350783	0.414654
ENSMUSG00000027327	-0.592632	297.445	1.05069e-06	2.96815e-06
ENSMUSG00000068267	-0.115122	1644.22	0.285783	0.347808
ENSMUSG00000027763	-0.210874	306.677	0.118895	0.159928
ENSMUSG00000034640	0.189685	1408.99	0.0494777	0.0717839
ENSMUSG00000034544	0.090415	433.355	0.319945	0.383792
ENSMUSG00000052415	-1.21706	38.4085	3.91421e-06	1.0392e-05
ENSMUSG00000027907	-0.0429123	951.687	0.809166	0.839822
ENSMUSG00000068856	-0.275444	1684.95	0.0749577	0.105288
ENSMUSG00000038902	-0.240389	844.537	0.0733955	0.103263
ENSMUSG00000005774	0.431888	170.744	0.0122381	0.0198664
ENSMUSG00000027187	1.41182	1735.54	9.55597e-34	1.81859e-32
ENSMUSG00000027185	-0.364921	1929.47	1.84913e-07	5.75478e-07
ENSMUSG00000027710	-0.434692	648.86	5.48432e-06	1.43262e-05
ENSMUSG00000033883	-0.542066	234.074	2.16178e-05	5.24559e-05
ENSMUSG00000027714	0.330066	824.597	0.00205814	0.00377647
ENSMUSG00000037270	-0.153065	432.022	0.298798	0.361499
ENSMUSG00000084843	-2.51887	61.5992	7.41421e-25	8.74856e-24
ENSMUSG00000038932	0.636385	256.522	0.000580529	0.00115009
ENSMUSG00000038914	-0.594518	1205.79	2.10855e-07	6.51032e-07
ENSMUSG00000051149	-0.278386	1621.2	0.000264982	0.000555268
ENSMUSG00000078919	-0.394261	507.343	0.00027996	0.000584377
ENSMUSG00000027820	-0.420564	838.562	0.0123381	0.0200249
ENSMUSG00000027823	-0.348764	1606.94	5.55119e-07	1.62807e-06
ENSMUSG00000027184	-0.632972	4620.46	2.22367e-10	9.39029e-10
ENSMUSG00000039671	1.03676	1281.3	3.64338e-42	9.43986e-41
ENSMUSG00000006800	0.721811	1669.74	7.02977e-12	3.38958e-11
ENSMUSG00000027706	-0.0681029	2943.02	0.370774	0.434853
ENSMUSG00000037661	-1.05994	124.913	6.726e-10	2.70108e-09
ENSMUSG00000037643	1.09388	1707.8	5.24846e-18	4.03822e-17
ENSMUSG00000027660	1.66695	448.172	1.51437e-23	1.65733e-22
ENSMUSG00000056260	-0.183461	127.88	0.247395	0.306157
ENSMUSG00000046519	0.0856182	197.786	0.47775	0.539672
ENSMUSG00000036825	0.114265	312.761	0.343193	0.407024
ENSMUSG00000027777	1.17726	625.008	2.19064e-14	1.31042e-13
ENSMUSG00000034349	-0.344251	3333.54	0.00167487	0.00312048
ENSMUSG00000068744	1.56146	5226.97	1.87905e-75	1.4304e-73
ENSMUSG00000048100	0.640732	534.459	8.38946e-06	2.14143e-05
ENSMUSG00000028161	1.0384	1109.17	2.92023e-14	1.72526e-13
ENSMUSG00000046818	1.87228	459.623	1.7349e-23	1.89146e-22
ENSMUSG00000028030	0.259741	307.557	0.0208033	0.0324244
ENSMUSG00000028016	-0.351027	160.514	0.0121787	0.0197849
ENSMUSG00000028013	0.309828	1201.15	1.02364e-05	2.58904e-05
ENSMUSG00000040213	1.11414	191.292	4.34731e-20	3.80422e-19
ENSMUSG00000000340	1.07534	1261.76	2.49746e-21	2.34532e-20
ENSMUSG00000027959	-0.110999	257.207	0.32839	0.392226
ENSMUSG00000038400	-1.09962	599.209	1.01191e-12	5.27542e-12
ENSMUSG00000016256	0.468725	499.446	7.45848e-05	0.000168659
ENSMUSG00000016252	0.695858	3130.76	8.15979e-06	2.08528e-05
ENSMUSG00000028271	-0.0599807	457.056	0.655948	0.708674
ENSMUSG00000033386	0.280356	1994.45	0.00984766	0.0162466
ENSMUSG00000046722	0.439883	1086.44	1.37325e-08	4.83927e-08
ENSMUSG00000038712	-0.961689	1329.03	7.14517e-18	5.43918e-17
ENSMUSG00000015714	0.575501	1025.97	4.32246e-07	1.28701e-06
ENSMUSG00000015522	0.92802	1756.39	1.82446e-19	1.55233e-18
ENSMUSG00000044864	1.01219	371.039	4.62931e-18	3.59398e-17
ENSMUSG00000004127	-0.867197	597.649	4.46537e-20	3.90357e-19
ENSMUSG00000027702	-1.30269	309.264	5.25848e-15	3.28255e-14
ENSMUSG00000074653	-1.14342	77.946	8.50122e-06	2.16738e-05
ENSMUSG00000027531	-0.367294	675.951	0.00153002	0.00286114
ENSMUSG00000036432	1.33951	199.575	2.3085e-12	1.16468e-11
ENSMUSG00000027742	1.15528	261.194	7.26301e-16	4.85442e-15
ENSMUSG00000036615	-0.182723	168.118	0.228259	0.285432
ENSMUSG00000053931	1.12436	6456.9	8.12888e-30	1.30214e-28
ENSMUSG00000028152	1.46453	553.041	2.72864e-43	7.47508e-42
ENSMUSG00000027615	1.45819	201.055	2.2195e-23	2.3925e-22
ENSMUSG00000027936	0.725176	276.346	1.14906e-06	3.22696e-06
ENSMUSG00000042404	-0.670511	116.71	3.60953e-05	8.54879e-05
ENSMUSG00000042390	-0.291597	1757.11	0.00207688	0.00380762
ENSMUSG00000001016	-0.207815	3764.94	0.0343363	0.0514387
ENSMUSG00000042312	-1.15874	48.3037	7.47161e-05	0.000168867
ENSMUSG00000039795	-0.323126	262.576	0.0260743	0.0399621
ENSMUSG00000027534	-0.242899	307.513	0.0286942	0.0436399
ENSMUSG00000027679	-0.528977	830.197	5.86491e-10	2.36743e-09
ENSMUSG00000028059	2.10124	1222.5	6.25009e-59	2.90612e-57
ENSMUSG00000028060	-0.0868379	808.117	0.495664	0.557055
ENSMUSG00000028057	0.613606	217.957	9.32921e-07	2.64589e-06
ENSMUSG00000054199	-0.293133	1333.44	0.00237426	0.0043151
ENSMUSG00000028053	-0.706167	437.213	1.29324e-07	4.09588e-07
ENSMUSG00000047557	0.483315	99.7401	0.00579728	0.0098788
ENSMUSG00000039117	0.767783	320.049	7.05474e-07	2.03299e-06
ENSMUSG00000027566	0.345192	6117.41	0.0103532	0.0170185
ENSMUSG00000028145	-0.665144	184.504	3.07654e-06	8.25207e-06
ENSMUSG00000027804	-0.81004	2354.23	7.7211e-18	5.86204e-17
ENSMUSG00000027774	0.318546	1261.19	0.00351277	0.00619578
ENSMUSG00000027775	-0.0881869	941.143	0.368575	0.432831
ENSMUSG00000102422	1.21335	615.193	2.52293e-14	1.49567e-13
ENSMUSG00000027806	0.257507	255.315	0.0567164	0.0813124
ENSMUSG00000027810	0.0876934	1370.08	0.465725	0.527739
ENSMUSG00000075700	-0.147473	2129.66	0.287749	0.349854
ENSMUSG00000028048	0.0853593	397.987	0.478034	0.539841
ENSMUSG00000033233	1.11238	165.609	3.42616e-11	1.55534e-10
ENSMUSG00000042035	-0.0279291	533.333	0.902107	0.919827
ENSMUSG00000041959	-0.378912	1739.92	0.00806059	0.0134635
ENSMUSG00000026796	-0.307863	714.094	0.0196178	0.0307382
ENSMUSG00000027951	-0.118991	730.019	0.238226	0.296044
ENSMUSG00000042572	0.00720904	1266.71	0.870701	0.893768
ENSMUSG00000027942	0.228062	632.993	0.0340041	0.0509855
ENSMUSG00000087260	-0.300818	838.787	0.000690858	0.00135525
ENSMUSG00000028086	0.48369	1048.79	7.28229e-08	2.35409e-07
ENSMUSG00000028085	-0.154932	209.251	0.205708	0.260963
ENSMUSG00000028082	0.153981	379.294	0.232486	0.289958
ENSMUSG00000028047	0.699054	339.559	1.23787e-05	3.1017e-05
ENSMUSG00000042747	-0.0289911	2322.25	0.746374	0.786417
ENSMUSG00000042737	0.234694	325.844	0.160914	0.209186
ENSMUSG00000028098	0.460283	416.118	0.000492005	0.000984925
ENSMUSG00000028093	0.215851	1090.61	0.122289	0.164082
ENSMUSG00000032952	-0.552852	215.67	1.99176e-05	4.85908e-05
ENSMUSG00000044098	-0.569581	624.703	2.62126e-08	8.91932e-08
ENSMUSG00000051278	-0.638815	282.96	3.65526e-05	8.64756e-05
ENSMUSG00000028114	0.0253201	481.18	0.74094	0.781841
ENSMUSG00000047583	-0.833219	228.952	2.23439e-10	9.43094e-10
ENSMUSG00000028184	1.41966	479.014	1.91568e-26	2.51583e-25
ENSMUSG00000028107	-0.0397123	975.761	0.724451	0.7684
ENSMUSG00000028106	-0.168281	907.52	0.150215	0.196974
ENSMUSG00000054942	0.950003	631.666	1.39573e-24	1.62026e-23
ENSMUSG00000028195	0.227381	1594.61	0.188962	0.241702
ENSMUSG00000058135	1.79031	690.062	2.75434e-31	4.81562e-30
ENSMUSG00000028397	0.111265	200.717	0.415379	0.47871
ENSMUSG00000039105	0.320116	2406.72	0.00855635	0.0142501
ENSMUSG00000045917	0.407638	118.188	0.00998012	0.0164367
ENSMUSG00000028437	-0.04234	577.481	0.620815	0.676752
ENSMUSG00000028443	-0.092653	384.282	0.440724	0.503647
ENSMUSG00000036073	0.489627	269.577	2.17878e-05	5.28387e-05
ENSMUSG00000001415	-0.0377058	1770.38	0.716014	0.761235
ENSMUSG00000074480	0.143212	2415.84	0.109061	0.147577
ENSMUSG00000008604	-0.00472608	1199.48	0.978186	0.982871
ENSMUSG00000041355	0.33249	12973.9	2.27289e-06	6.17348e-06
ENSMUSG00000028517	0.915894	464.388	4.6855e-18	3.63432e-17
ENSMUSG00000054091	1.06512	1820.76	8.38597e-33	1.52831e-31
ENSMUSG00000058388	-0.0882753	336.762	0.421721	0.484914
ENSMUSG00000032902	0.292896	1295.58	0.0171326	0.0271109
ENSMUSG00000002228	-0.0125113	220.306	0.93956	0.950723
ENSMUSG00000002233	0.413082	753.377	0.0126741	0.0205031
ENSMUSG00000037072	0.37436	1636.96	0.0257519	0.0395355
ENSMUSG00000074182	-0.610699	1276.55	3.88415e-09	1.44763e-08
ENSMUSG00000078784	-0.851259	830.488	3.21686e-11	1.46565e-10
ENSMUSG00000027709	0.469712	402.877	3.93775e-05	9.26239e-05
ENSMUSG00000027708	-0.28328	321.414	0.0155988	0.0248622
ENSMUSG00000027985	4.9634	370.031	3.5503e-46	1.03876e-44
ENSMUSG00000000561	-0.590383	2940.39	6.24117e-15	3.87628e-14
ENSMUSG00000068749	0.0481189	3924.27	0.762112	0.79982
ENSMUSG00000068747	2.58708	316.157	2.75574e-59	1.30247e-57
ENSMUSG00000028199	-0.291427	310.245	0.0137847	0.0221431
ENSMUSG00000027082	0.194274	368.738	0.197695	0.252085
ENSMUSG00000034101	0.109646	2249.83	0.371955	0.436026
ENSMUSG00000076437	-0.357813	6440.81	0.00733765	0.0123326
ENSMUSG00000033554	0.0457572	556.501	0.627614	0.682952
ENSMUSG00000027291	0.134509	281.76	0.242839	0.300951
ENSMUSG00000033808	0.157857	651.245	0.129447	0.172316
ENSMUSG00000027288	0.0924677	4501.25	0.257353	0.31693
ENSMUSG00000028102	0.139704	321.963	0.271528	0.332719
ENSMUSG00000038354	0.930233	424.19	5.64231e-09	2.05744e-08
ENSMUSG00000028101	0.838758	527.542	5.57436e-19	4.60621e-18
ENSMUSG00000027546	1.03299	648.633	3.25454e-13	1.75851e-12
ENSMUSG00000027547	-0.167274	7247.79	0.266554	0.32699
ENSMUSG00000028127	-0.083643	609.988	0.314851	0.378366
ENSMUSG00000039735	-0.230026	778.341	0.0268793	0.0411269
ENSMUSG00000028330	-0.129439	2041.88	0.0811321	0.112965
ENSMUSG00000050150	-1.04484	164.81	5.27036e-13	2.78817e-12
ENSMUSG00000078578	-0.36342	6163.72	0.00111726	0.00212955
ENSMUSG00000028164	-1.56377	534.594	9.45851e-09	3.37043e-08
ENSMUSG00000028136	0.0392288	1152.42	0.651749	0.704934
ENSMUSG00000028034	-0.341841	2535.08	3.36957e-05	8.00913e-05
ENSMUSG00000025437	-0.138054	710.709	0.125396	0.167989
ENSMUSG00000039068	-0.0852555	619.184	0.430456	0.493771
ENSMUSG00000039047	-0.170331	394.283	0.125438	0.168019
ENSMUSG00000028062	0.774203	1665.76	2.40788e-14	1.43439e-13
ENSMUSG00000068923	-0.224411	237.693	0.112818	0.152301
ENSMUSG00000048109	-0.761423	710.371	8.31003e-13	4.35341e-12
ENSMUSG00000049300	-0.41864	363.906	0.000462708	0.00093039
ENSMUSG00000001017	-0.415294	2748.29	9.00213e-10	3.56685e-09
ENSMUSG00000068739	1.02467	4013.44	6.58139e-15	4.07876e-14
ENSMUSG00000068732	-0.316244	289.425	0.0076678	0.0128449
ENSMUSG00000027883	0.662191	254.67	5.31119e-07	1.56141e-06
ENSMUSG00000027882	0.0958185	83.5515	0.601857	0.659597
ENSMUSG00000028274	-0.230438	494.202	0.0295182	0.0448138
ENSMUSG00000028291	0.132369	1818.64	0.144917	0.190833
ENSMUSG00000062937	-0.595	925.634	4.24742e-12	2.09137e-11
ENSMUSG00000038007	-0.857653	441.508	3.26934e-13	1.76448e-12
ENSMUSG00000038368	0.766706	356.478	1.82998e-11	8.50892e-11
ENSMUSG00000045751	0.974954	653.372	2.90287e-16	1.99924e-15
ENSMUSG00000028261	-1.22667	789.509	7.43111e-35	1.46948e-33
ENSMUSG00000028412	-0.528272	1720.86	1.02974e-05	2.60372e-05
ENSMUSG00000028576	-1.59769	249.094	2.23275e-29	3.46056e-28
ENSMUSG00000027835	-0.0394045	741.585	0.738266	0.77988
ENSMUSG00000099370	0.206224	1285.24	0.034071	0.0510679
ENSMUSG00000034109	0.215031	72.7878	0.261099	0.320992
ENSMUSG00000027981	-0.292406	254.449	0.00827187	0.0137897
ENSMUSG00000014601	-0.226553	521.828	0.0624126	0.08896
ENSMUSG00000027893	0.11707	1858.53	0.202002	0.256665
ENSMUSG00000028159	-0.951526	185.001	2.59251e-11	1.18937e-10
ENSMUSG00000062127	0.180467	276.482	0.160095	0.208341
ENSMUSG00000027905	-0.814478	1056.92	8.82454e-14	4.96785e-13
ENSMUSG00000068798	-0.382695	352.009	0.0521607	0.0752829
ENSMUSG00000042642	-0.392074	291.52	0.000303479	0.000630715
ENSMUSG00000028044	0.979479	3373.56	2.20167e-29	3.41855e-28
ENSMUSG00000008730	0.0639627	635.614	0.615967	0.672661
ENSMUSG00000027845	0.0431967	195.467	0.735665	0.777897
ENSMUSG00000052539	0.316536	116.499	0.0986778	0.134734
ENSMUSG00000040562	1.37624	347.213	6.27176e-16	4.21153e-15
ENSMUSG00000028104	0.451604	309.375	0.00374352	0.00657716
ENSMUSG00000028099	-0.0516511	473.96	0.515992	0.577337
ENSMUSG00000048997	0.0215411	147.394	0.894957	0.913867
ENSMUSG00000028096	-0.432866	256.162	0.00104244	0.00199756
ENSMUSG00000038256	-0.111078	289.525	0.402667	0.466372
ENSMUSG00000010538	-0.130522	446.654	0.331977	0.395741
ENSMUSG00000001420	-0.147942	96.1623	0.463348	0.525474
ENSMUSG00000064068	-0.0360443	881.504	0.784766	0.819341
ENSMUSG00000027953	0.472026	216.569	0.000400752	0.00081515
ENSMUSG00000039831	1.0449	259.317	4.48994e-09	1.65904e-08
ENSMUSG00000028124	1.12501	1611.34	2.14261e-22	2.15817e-21
ENSMUSG00000039756	-0.87508	3271.77	9.84868e-22	9.49757e-21
ENSMUSG00000027506	1.02478	2215.9	4.9276e-26	6.33591e-25
ENSMUSG00000040209	-0.621046	767.173	8.29801e-07	2.36513e-06
ENSMUSG00000038619	0.847499	503.714	4.20688e-19	3.48964e-18
ENSMUSG00000008958	0.533693	1067.74	1.8837e-09	7.23376e-09
ENSMUSG00000038777	-0.858704	113.06	1.43294e-05	3.55425e-05
ENSMUSG00000043542	0.946192	338.7	1.40346e-11	6.57546e-11
ENSMUSG00000027500	-0.474908	5191.11	0.000521529	0.00103991
ENSMUSG00000069114	0.0504195	315.037	0.694108	0.742442
ENSMUSG00000042626	0.648685	1698.49	3.23324e-15	2.04502e-14
ENSMUSG00000047824	0.0824523	997.582	0.236555	0.294223
ENSMUSG00000042613	0.468116	228.292	0.00338548	0.00598885
ENSMUSG00000027952	1.25843	940.922	5.65239e-28	8.03667e-27
ENSMUSG00000001025	-2.58808	1166	4.22703e-14	2.45185e-13
ENSMUSG00000038205	-0.442361	371.602	0.000172861	0.00037183
ENSMUSG00000027879	0.356472	684.893	0.000182863	0.000391681
ENSMUSG00000068917	-0.234653	721.116	0.037188	0.0553445
ENSMUSG00000028049	-0.538137	970.207	5.99739e-09	2.18138e-08
ENSMUSG00000032657	-0.37542	134.515	0.0201214	0.0314355
ENSMUSG00000033400	0.152739	370.591	0.119127	0.160189
ENSMUSG00000005813	-0.101047	844.891	0.358481	0.422649
ENSMUSG00000028149	1.09855	523.165	5.79239e-20	5.03295e-19
ENSMUSG00000000563	-0.0704208	6171.49	0.444548	0.507229
ENSMUSG00000028221	1.59231	271.986	3.63213e-35	7.31699e-34
ENSMUSG00000043252	-1.12658	322.693	1.49601e-22	1.51041e-21
ENSMUSG00000032913	-0.0923235	318.741	0.410661	0.474332
ENSMUSG00000002227	2.22665	1873.66	9.72349e-44	2.68082e-42
ENSMUSG00000028126	-0.163114	1714.57	0.0397472	0.0587669
ENSMUSG00000092607	0.10209	252.704	0.391509	0.455037
ENSMUSG00000038766	-0.825033	456.198	1.80532e-19	1.53908e-18
ENSMUSG00000028187	-0.258799	1083.65	0.00501895	0.00864152
ENSMUSG00000005034	0.505168	533.133	1.00056e-06	2.83399e-06
ENSMUSG00000038612	-0.28793	4680.03	0.0198189	0.031025
ENSMUSG00000027746	-0.181619	857.926	0.0549299	0.0789089
ENSMUSG00000027752	-0.229235	1586.54	0.0167913	0.0266197
ENSMUSG00000041220	0.388382	3194.88	5.36787e-05	0.000123858
ENSMUSG00000027999	0.845732	350.033	2.34998e-12	1.18371e-11
ENSMUSG00000027770	0.0277786	1360.16	0.764672	0.801964
ENSMUSG00000028078	0.114154	197.383	0.438187	0.501168
ENSMUSG00000041734	-0.26041	192.814	0.154635	0.2021
ENSMUSG00000028040	0.0281415	268.997	0.803627	0.835081
ENSMUSG00000028041	-0.19322	251.634	0.172923	0.223111
ENSMUSG00000091405	-0.827849	14.5286	0.0322573	0.0485709
ENSMUSG00000038393	0.637564	3246.27	1.38408e-05	3.44099e-05
ENSMUSG00000049940	0.6191	971.66	4.32083e-10	1.76569e-09
ENSMUSG00000048039	0.74661	662.098	8.08828e-16	5.38093e-15
ENSMUSG00000004891	0.210016	315.225	0.285529	0.347647
ENSMUSG00000028069	-0.369425	1455.78	0.00123047	0.00233293
ENSMUSG00000028194	-1.52578	662.456	3.81134e-18	2.96698e-17
ENSMUSG00000028191	0.671031	486.941	2.15105e-08	7.40429e-08
ENSMUSG00000036873	-0.527247	366.311	7.37907e-05	0.000167127
ENSMUSG00000036863	-0.668219	229.042	3.56401e-07	1.0697e-06
ENSMUSG00000034317	-0.175933	1596.61	0.0862867	0.119465
ENSMUSG00000023087	-1.59988	533.051	2.29773e-29	3.54849e-28
ENSMUSG00000063273	-0.204786	4170.2	0.0329593	0.0495138
ENSMUSG00000106223	0.261586	229.949	0.209172	0.26472
ENSMUSG00000028134	1.24226	364.548	3.08339e-22	3.06748e-21
ENSMUSG00000054414	0.362064	121.629	0.0102689	0.0168832
ENSMUSG00000000339	0.0424437	758.305	0.667273	0.719013
ENSMUSG00000015711	-0.308375	1382.61	0.0128086	0.0206987
ENSMUSG00000015697	-0.468098	1837.22	1.12406e-05	2.82642e-05
ENSMUSG00000028068	-0.463144	428.417	4.68192e-05	0.000108907
ENSMUSG00000001419	1.1596	791.565	7.52551e-22	7.3395e-21
ENSMUSG00000001416	-0.292887	10141.2	0.00142442	0.00267588
ENSMUSG00000001418	0.687	569.501	1.76467e-13	9.74307e-13
ENSMUSG00000025758	-0.671158	448.535	2.55272e-10	1.07167e-09
ENSMUSG00000025762	0.724866	184.745	6.87993e-08	2.23069e-07
ENSMUSG00000025764	-0.592428	6182.36	2.0425e-16	1.42149e-15
ENSMUSG00000027932	1.21814	501.909	1.05918e-15	6.94974e-15
ENSMUSG00000027933	-0.084095	2417.22	0.215048	0.270841
ENSMUSG00000039693	0.515832	849.041	4.1126e-08	1.36589e-07
ENSMUSG00000028347	0.890574	557.616	2.58837e-06	6.99284e-06
ENSMUSG00000045071	0.458238	256.823	7.41301e-05	0.000167808
ENSMUSG00000028385	0.535063	543.881	2.71713e-05	6.52507e-05
ENSMUSG00000038975	-0.121138	1236.88	0.42056	0.483774
ENSMUSG00000062908	-0.100775	1614.63	0.243606	0.30175
ENSMUSG00000028532	1.56737	388.809	1.34502e-30	2.27753e-29
ENSMUSG00000028029	-0.447407	4779.78	3.70265e-12	1.83152e-11
ENSMUSG00000028018	0.291512	245.979	0.0332593	0.0499122
ENSMUSG00000047187	0.108233	1105.07	0.0781275	0.10917
ENSMUSG00000041235	1.48191	937.431	5.30129e-27	7.21546e-26
ENSMUSG00000038374	-0.340494	7336.04	7.95763e-08	2.56469e-07
ENSMUSG00000027940	-1.06107	7261.3	2.03553e-51	6.97595e-50
ENSMUSG00000027935	0.0535805	63.2022	0.77889	0.814889
ENSMUSG00000027937	-0.281352	688.307	0.00609414	0.010358
ENSMUSG00000052310	-0.622017	2645.69	5.35792e-11	2.39298e-10
ENSMUSG00000033767	1.55409	464.034	5.14642e-40	1.25055e-38
ENSMUSG00000033752	1.08352	468.775	1.57603e-12	8.06005e-12
ENSMUSG00000027993	0.898487	1035.65	1.72741e-15	1.11388e-14
ENSMUSG00000045328	-0.223261	1366.37	0.0789959	0.110276
ENSMUSG00000062232	0.13839	214.158	0.337643	0.401827
ENSMUSG00000061175	0.292572	431.388	0.0135952	0.021859
ENSMUSG00000027809	0.655912	291.195	4.17453e-06	1.10388e-05
ENSMUSG00000027828	0.161368	1416.31	0.226734	0.283813
ENSMUSG00000027829	-0.915883	1422.74	9.80042e-11	4.27068e-10
ENSMUSG00000027699	0.130294	2556.66	0.327205	0.390973
ENSMUSG00000039286	-0.211519	202.991	0.199513	0.253953
ENSMUSG00000035601	0.130317	213.662	0.358561	0.422686
ENSMUSG00000035572	0.102799	375.163	0.301921	0.36456
ENSMUSG00000032998	0.106667	307.104	0.383023	0.446808
ENSMUSG00000053317	0.00166453	2796.86	0.934853	0.946881
ENSMUSG00000066150	0.42477	749.305	1.38274e-05	3.43865e-05
ENSMUSG00000066148	-0.519579	1515.64	8.67414e-09	3.10378e-08
ENSMUSG00000028392	0.204378	119.17	0.303211	0.365964
ENSMUSG00000028703	0.28443	735.494	0.0191866	0.0301099
ENSMUSG00000028700	-0.0731916	663.103	0.378163	0.441977
ENSMUSG00000028488	-1.24234	1015.4	8.11505e-25	9.56242e-24
ENSMUSG00000070934	-0.333418	1175.21	0.00540549	0.0092515
ENSMUSG00000035069	0.210505	389.959	0.067886	0.0960138
ENSMUSG00000028519	-0.0795035	148.289	0.657858	0.71038
ENSMUSG00000015750	-1.08437	512.279	2.20893e-26	2.89212e-25
ENSMUSG00000015749	0.0184747	3667.44	0.693882	0.742293
ENSMUSG00000038495	0.372041	480.663	0.000194777	0.00041472
ENSMUSG00000028405	0.506411	779.46	7.98335e-05	0.00017996
ENSMUSG00000028407	0.267306	159.995	0.116449	0.156784
ENSMUSG00000033285	-0.908612	2584.53	5.25765e-47	1.57583e-45
ENSMUSG00000008763	-0.130475	377.325	0.230442	0.28766
ENSMUSG00000033222	-0.280218	557.5	0.0112026	0.0183099
ENSMUSG00000040943	-2.28012	883.641	5.69188e-36	1.19128e-34
ENSMUSG00000003382	-0.00687573	181.1	0.96251	0.970407
ENSMUSG00000041977	1.22898	65.5924	1.06036e-08	3.76442e-08
ENSMUSG00000004897	-0.109514	17753.5	0.0905622	0.124822
ENSMUSG00000035561	1.58435	138.117	1.46875e-14	8.89105e-14
ENSMUSG00000028292	-0.149313	675.928	0.114879	0.15484
ENSMUSG00000059482	-0.0345404	195.151	0.74401	0.784503
ENSMUSG00000028211	1.80297	2132.09	5.49005e-28	7.81878e-27
ENSMUSG00000028708	0.256877	166.448	0.0758706	0.10638
ENSMUSG00000028522	-0.281108	940.829	0.00466338	0.00806481
ENSMUSG00000032890	1.26646	242.063	3.04889e-15	1.93126e-14
ENSMUSG00000028626	1.27527	93.2592	0.0013937	0.00262161
ENSMUSG00000028657	0.303431	820.411	0.000652243	0.00128506
ENSMUSG00000028796	0.854061	1239	6.72195e-10	2.70071e-09
ENSMUSG00000068922	0.298552	1290.51	0.0108604	0.0177877
ENSMUSG00000068921	-0.0152096	1526.75	0.812216	0.842276
ENSMUSG00000041263	-0.631863	67.8407	0.00124121	0.00235071
ENSMUSG00000059743	1.49159	3743.11	4.69877e-29	7.16645e-28
ENSMUSG00000028613	1.6067	142.71	1.8015e-21	1.70479e-20
ENSMUSG00000028609	-0.0657561	5345.55	0.506108	0.567828
ENSMUSG00000028608	0.0151363	362.61	0.891058	0.910473
ENSMUSG00000046861	0.769255	162.52	6.62479e-09	2.40044e-08
ENSMUSG00000028683	0.174899	568.696	0.0958241	0.131317
ENSMUSG00000027968	-0.552331	2119.9	1.12043e-17	8.43951e-17
ENSMUSG00000074238	0.180803	248.178	0.171214	0.221106
ENSMUSG00000028899	-0.412759	431.744	5.12305e-05	0.000118623
ENSMUSG00000053510	0.192732	835.997	0.0130984	0.0211273
ENSMUSG00000028552	0.463209	518.374	0.000159609	0.00034453
ENSMUSG00000028179	1.61524	811.951	3.30382e-12	1.64085e-11
ENSMUSG00000055436	-0.396166	3192.72	1.91717e-07	5.95147e-07
ENSMUSG00000027569	-0.44866	445.032	0.000413693	0.000839686
ENSMUSG00000049401	0.172782	611.356	0.068287	0.0965332
ENSMUSG00000028850	-0.317138	174.124	0.10016	0.136585
ENSMUSG00000028848	0.976342	613.049	6.9805e-24	7.73792e-23
ENSMUSG00000028252	-0.0101691	544.507	0.937736	0.949213
ENSMUSG00000040455	-0.936011	217.415	5.78082e-14	3.3129e-13
ENSMUSG00000028248	-0.312675	1092.8	0.0243857	0.0375988
ENSMUSG00000028247	-0.220851	742.883	0.0458668	0.0669289
ENSMUSG00000028514	-0.0969561	820.206	0.237044	0.294745
ENSMUSG00000057375	-0.129523	366.787	0.198555	0.252958
ENSMUSG00000028614	-0.339597	905.843	6.72288e-05	0.000153193
ENSMUSG00000028654	0.670914	379.269	1.32471e-07	4.18787e-07
ENSMUSG00000028653	-0.154556	249.05	0.251982	0.311206
ENSMUSG00000028527	-1.04329	1229.35	8.31196e-10	3.30557e-09
ENSMUSG00000028528	1.17014	278.363	8.9135e-14	5.01137e-13
ENSMUSG00000034042	0.360531	635.184	0.00141234	0.00265492
ENSMUSG00000038844	-0.191034	158.674	0.187322	0.239712
ENSMUSG00000027422	-0.406095	2305.03	5.95971e-05	0.000136635
ENSMUSG00000027423	-0.460121	6590.1	2.74218e-11	1.25536e-10
ENSMUSG00000033423	-0.109113	409.997	0.377193	0.441261
ENSMUSG00000034210	-0.315633	404.037	0.00178645	0.00330901
ENSMUSG00000028710	-0.560756	341.185	6.62296e-08	2.14984e-07
ENSMUSG00000035212	0.0858024	985.98	0.332766	0.396462
ENSMUSG00000028718	0.269832	211.011	0.0666193	0.0943463
ENSMUSG00000028483	-0.332001	273.473	0.0270486	0.0413492
ENSMUSG00000052407	-1.24988	33.3966	3.78584e-05	8.92459e-05
ENSMUSG00000067261	-2.07731	301.175	4.04753e-13	2.15851e-12
ENSMUSG00000073792	-0.950867	284.65	4.06935e-12	2.00714e-11
ENSMUSG00000025791	1.68469	195.164	9.59365e-26	1.20123e-24
ENSMUSG00000028572	1.03355	304.953	1.76693e-15	1.13851e-14
ENSMUSG00000027864	-0.0456161	575.828	0.734264	0.776798
ENSMUSG00000033161	0.0646074	9685.19	0.384728	0.44831
ENSMUSG00000000085	0.819513	241.101	1.7365e-08	6.04019e-08
ENSMUSG00000035637	-0.107096	1230.73	0.198771	0.253158
ENSMUSG00000028318	-0.322215	610.24	0.0138039	0.0221697
ENSMUSG00000066324	0.0657997	1533.44	0.446594	0.509293
ENSMUSG00000028245	1.97722	425.145	2.60795e-58	1.18072e-56
ENSMUSG00000040550	-0.580339	1082.08	3.6743e-13	1.9717e-12
ENSMUSG00000039768	-0.167448	1097.97	0.161449	0.209817
ENSMUSG00000073700	0.560648	827.263	3.78302e-08	1.26179e-07
ENSMUSG00000040296	-1.12947	640.552	8.56158e-19	6.97412e-18
ENSMUSG00000036114	-0.921517	697.555	1.48053e-15	9.62626e-15
ENSMUSG00000029028	-0.501149	1625.91	1.15879e-07	3.68364e-07
ENSMUSG00000029029	0.557512	378.53	6.95413e-07	2.00535e-06
ENSMUSG00000027890	0.631352	132.437	0.000194422	0.000414068
ENSMUSG00000027889	0.263724	514.402	0.0125829	0.0203915
ENSMUSG00000000001	0.29142	1033.77	0.0145521	0.0232542
ENSMUSG00000027671	-0.216006	4432.87	0.022932	0.035517
ENSMUSG00000027673	0.390215	3009.93	1.25152e-08	4.41937e-08
ENSMUSG00000056900	1.33919	223.397	4.33641e-20	3.79856e-19
ENSMUSG00000027677	-0.636543	989.666	1.71872e-08	5.98075e-08
ENSMUSG00000027680	-0.0829929	4623	0.405398	0.469029
ENSMUSG00000027984	0.68711	2249.91	3.85152e-16	2.62943e-15
ENSMUSG00000073987	0.128951	286.255	0.324926	0.388952
ENSMUSG00000015748	-0.297537	911.069	0.00166843	0.00310982
ENSMUSG00000028224	-0.39837	281.281	0.000248871	0.000523804
ENSMUSG00000089911	-0.126998	700.948	0.195087	0.248908
ENSMUSG00000029076	-0.0785082	1064.65	0.372381	0.436465
ENSMUSG00000059939	0.180435	160.117	0.305937	0.368839
ENSMUSG00000035495	-0.291838	498.452	0.00139731	0.00262782
ENSMUSG00000028329	0.649173	123.78	6.26747e-06	1.62535e-05
ENSMUSG00000039813	0.615377	198.799	3.64065e-06	9.70163e-06
ENSMUSG00000028389	-0.186238	52.6572	0.41015	0.47389
ENSMUSG00000028948	0.261965	1488.16	0.000641329	0.00126501
ENSMUSG00000039713	-0.258431	461.216	0.0757329	0.106221
ENSMUSG00000028937	0.413884	437.865	0.000888306	0.00172061
ENSMUSG00000028467	0.20235	189.539	0.129404	0.172284
ENSMUSG00000028470	0.180177	1003.75	0.165798	0.214886
ENSMUSG00000028479	2.39103	214.245	1.18272e-35	2.42232e-34
ENSMUSG00000028456	0.0386035	161.557	0.784224	0.818974
ENSMUSG00000028458	0.687604	162.598	1.50175e-06	4.16175e-06
ENSMUSG00000028461	0.303244	378.37	0.0799853	0.111492
ENSMUSG00000028480	2.12006	2145.4	1.3135e-51	4.5195e-50
ENSMUSG00000028266	1.03642	613.166	1.32713e-15	8.67473e-15
ENSMUSG00000040151	0.0370441	392.421	0.662135	0.714461
ENSMUSG00000037062	0.175945	732.72	0.111298	0.150461
ENSMUSG00000028273	0.716166	384.291	1.01497e-07	3.24445e-07
ENSMUSG00000004591	-0.686384	1241.41	1.02068e-13	5.70866e-13
ENSMUSG00000028414	-0.376148	243.81	0.00196729	0.00362214
ENSMUSG00000028420	0.388538	139.343	0.0172127	0.0272225
ENSMUSG00000028233	-0.591546	1144.14	8.14721e-15	5.02742e-14
ENSMUSG00000070972	-0.559217	137.003	3.29599e-05	7.8429e-05
ENSMUSG00000028381	-0.00231392	399.291	0.986482	0.988896
ENSMUSG00000027881	-0.703392	1315.36	5.02688e-10	2.03968e-09
ENSMUSG00000059834	-0.120227	80.1537	0.502109	0.563783
ENSMUSG00000068523	-0.449727	916.168	1.55672e-05	3.8422e-05
ENSMUSG00000007379	0.316914	589.424	0.000654895	0.0012894
ENSMUSG00000005687	0.0704301	3232.78	0.568405	0.628528
ENSMUSG00000033014	0.068079	978.92	0.434454	0.497427
ENSMUSG00000037894	-2.16119	6916.91	5.73381e-47	1.71258e-45
ENSMUSG00000074212	-0.662421	248.878	4.28058e-08	1.41949e-07
ENSMUSG00000074637	-0.864289	6549.61	1.78998e-10	7.63313e-10
ENSMUSG00000037400	-0.702966	280.285	1.02376e-08	3.6375e-08
ENSMUSG00000027808	-0.035461	808.968	0.762316	0.79982
ENSMUSG00000027599	-0.421268	1495.54	7.05867e-05	0.000160476
ENSMUSG00000069094	0.0794837	566.873	0.423521	0.486464
ENSMUSG00000027854	0.203791	521.512	0.0740265	0.104116
ENSMUSG00000068823	-0.289059	7729.42	0.00015332	0.000332039
ENSMUSG00000027852	-0.0281272	2599.94	0.778012	0.814168
ENSMUSG00000074513	-0.0325869	370.806	0.75661	0.795378
ENSMUSG00000042388	-0.509058	773.87	5.43767e-05	0.000125398
ENSMUSG00000042380	-0.176714	350.985	0.160818	0.209136
ENSMUSG00000028645	1.23423	2384.02	1.26355e-29	2.00907e-28
ENSMUSG00000028643	-0.00265297	432.32	0.990345	0.992075
ENSMUSG00000028641	0.0316178	635.884	0.678353	0.729217
ENSMUSG00000028587	-1.02206	1264.62	7.22616e-28	1.01901e-26
ENSMUSG00000028582	0.511016	1223.63	8.78037e-12	4.19371e-11
ENSMUSG00000028567	0.553197	505.816	7.56002e-07	2.16592e-06
ENSMUSG00000073775	0.0412376	454.488	0.63158	0.685966
ENSMUSG00000028910	0.440607	116.042	0.00993882	0.016375
ENSMUSG00000028911	0.459061	1162.16	4.18011e-07	1.24635e-06
ENSMUSG00000028914	0.686572	288.276	9.35134e-08	2.9948e-07
ENSMUSG00000028737	1.18268	1263.84	1.72665e-30	2.88962e-29
ENSMUSG00000044303	2.78838	1160.31	7.26081e-77	5.73005e-75
ENSMUSG00000008489	-0.454944	552.317	9.28218e-05	0.000206746
ENSMUSG00000028521	0.67978	332.233	4.68861e-07	1.38691e-06
ENSMUSG00000028530	-0.0498968	457.084	0.637252	0.691428
ENSMUSG00000039298	0.0987208	490.972	0.413734	0.477134
ENSMUSG00000028557	0.33438	282.616	0.0438253	0.0642772
ENSMUSG00000027931	0.640434	376.516	1.5059e-05	3.72771e-05
ENSMUSG00000001018	-0.166649	584.359	0.0616338	0.0879373
ENSMUSG00000015747	-0.0432494	196.149	0.739143	0.780615
ENSMUSG00000015943	-0.247871	934.44	0.0184059	0.0289552
ENSMUSG00000068855	-2.57576	160.642	1.14009e-17	8.58007e-17
ENSMUSG00000028066	-0.15986	586.724	0.221891	0.278522
ENSMUSG00000050144	0.024243	270.511	0.77305	0.809664
ENSMUSG00000028063	-0.529407	684.579	0.00291391	0.00520679
ENSMUSG00000028165	0.186787	545.012	0.0712289	0.100428
ENSMUSG00000028163	-0.0123075	214.33	0.961665	0.969668
ENSMUSG00000037174	0.219787	661.579	0.0195444	0.0306399
ENSMUSG00000037152	0.465917	1622.77	1.74625e-06	4.80066e-06
ENSMUSG00000027860	-0.874142	747.847	1.62809e-12	8.31149e-12
ENSMUSG00000039701	-0.198765	144.553	0.18523	0.237282
ENSMUSG00000028212	-1.19428	195.252	2.32516e-10	9.79961e-10
ENSMUSG00000042198	0.304598	936.26	0.00168604	0.00313925
ENSMUSG00000049119	-0.177498	515.75	0.417054	0.480318
ENSMUSG00000028243	-0.987994	163.3	1.60986e-10	6.88612e-10
ENSMUSG00000028249	0.553814	407.658	1.53325e-06	4.24768e-06
ENSMUSG00000027618	0.584295	309.428	1.67256e-07	5.23558e-07
ENSMUSG00000027620	-0.333505	6346.99	0.000130519	0.000284521
ENSMUSG00000046229	1.20699	316.753	6.06924e-13	3.199e-12
ENSMUSG00000102869	-3.54183	363.643	1.63095e-114	2.92279e-112
ENSMUSG00000028466	-0.184283	395.032	0.171296	0.221178
ENSMUSG00000028468	1.15338	242.343	1.81283e-19	1.54395e-18
ENSMUSG00000038827	-0.866193	128.414	1.52782e-10	6.55151e-10
ENSMUSG00000028089	-0.149654	443.721	0.153417	0.200714
ENSMUSG00000038170	0.144538	152.882	0.3383	0.402442
ENSMUSG00000053398	-1.75381	579.067	4.79291e-30	7.76433e-29
ENSMUSG00000045854	0.317822	228.509	0.0228444	0.0354004
ENSMUSG00000028278	0.648835	722.916	2.1326e-06	5.81815e-06
ENSMUSG00000028277	0.422475	295.097	4.9942e-05	0.00011592
ENSMUSG00000040720	-0.0589869	899.256	0.593446	0.65204
ENSMUSG00000078773	-0.263856	345.39	0.0306784	0.0464115
ENSMUSG00000001985	-1.09683	106.265	3.37841e-08	1.13343e-07
ENSMUSG00000050188	-0.0747775	927.736	0.374287	0.438401
ENSMUSG00000006445	0.877811	908.537	3.94321e-08	1.31217e-07
ENSMUSG00000006215	0.11122	249.681	0.44857	0.511208
ENSMUSG00000028836	-2.71917	108.225	1.56919e-26	2.07027e-25
ENSMUSG00000037366	0.387021	204.193	0.0322618	0.0485709
ENSMUSG00000028832	0.848514	3773.28	2.1029e-25	2.5768e-24
ENSMUSG00000078521	-0.131021	887.507	0.274806	0.33616
ENSMUSG00000028647	-0.0804092	821.924	0.341632	0.405508
ENSMUSG00000028646	1.24143	862.145	2.10044e-34	4.06937e-33
ENSMUSG00000090125	2.70991	1792.44	1.55559e-29	2.45077e-28
ENSMUSG00000028920	0.114681	499.268	0.260032	0.319862
ENSMUSG00000028673	0.0818119	229.578	0.54719	0.60876
ENSMUSG00000027803	0.177948	559.099	0.0811631	0.112977
ENSMUSG00000036513	-0.655012	1069.9	1.71306e-09	6.60205e-09
ENSMUSG00000028138	-0.124179	4923.72	0.0968187	0.13249
ENSMUSG00000028156	-0.715672	2213.26	7.73021e-10	3.08706e-09
ENSMUSG00000027715	0.147106	4441.63	0.0611858	0.0873271
ENSMUSG00000004895	0.109389	1247.38	0.168923	0.218541
ENSMUSG00000004896	-0.456917	137.936	0.0059073	0.0100504
ENSMUSG00000028180	-0.67002	1718.7	2.2072e-07	6.8027e-07
ENSMUSG00000039988	0.154372	952.012	0.167777	0.217254
ENSMUSG00000063052	-0.235237	1192.56	0.00503881	0.00866877
ENSMUSG00000063972	0.636512	1380.55	2.63532e-06	7.11519e-06
ENSMUSG00000026754	-0.493771	108.364	0.00214019	0.0039195
ENSMUSG00000035236	-0.990712	153.689	4.50185e-08	1.48885e-07
ENSMUSG00000026753	-0.578608	955.076	3.1885e-18	2.49341e-17
ENSMUSG00000027663	1.10322	1515.63	2.66342e-18	2.09614e-17
ENSMUSG00000027669	2.25362	351.335	5.82271e-71	3.91304e-69
ENSMUSG00000035696	0.717146	219.526	1.05636e-05	2.66853e-05
ENSMUSG00000049657	0.0863674	226.511	0.547798	0.609357
ENSMUSG00000040183	0.247531	199.881	0.0827137	0.114888
ENSMUSG00000040128	0.988598	306.117	5.42155e-12	2.64078e-11
ENSMUSG00000040044	-0.444852	1138.1	7.06204e-05	0.000160496
ENSMUSG00000078498	-1.38443	294.333	6.79971e-15	4.20799e-14
ENSMUSG00000078497	-2.49255	174.374	2.69473e-23	2.86527e-22
ENSMUSG00000018983	0.0591014	240.326	0.656718	0.709418
ENSMUSG00000036995	0.35002	70.9051	0.10299	0.140155
ENSMUSG00000001604	0.476447	1452.53	9.43855e-05	0.000209903
ENSMUSG00000066037	-0.549204	1060.93	2.5286e-07	7.72958e-07
ENSMUSG00000019338	-0.073476	406.108	0.616263	0.672898
ENSMUSG00000005625	-0.503014	2140.57	9.07747e-05	0.000202343
ENSMUSG00000028218	0.0815958	431.291	0.464245	0.526283
ENSMUSG00000028251	-0.924826	277.221	3.66041e-08	1.22231e-07
ENSMUSG00000028580	-0.441909	3103.76	1.52531e-13	8.45954e-13
ENSMUSG00000028581	0.725165	1620.04	2.80817e-07	8.53866e-07
ENSMUSG00000041143	-0.0721788	91.6449	0.737782	0.779752
ENSMUSG00000028745	0.593369	6821.57	1.53509e-13	8.50826e-13
ENSMUSG00000028207	0.549635	383.427	4.29262e-07	1.27901e-06
ENSMUSG00000028902	-0.37763	2492.16	1.46202e-07	4.60333e-07
ENSMUSG00000028894	0.0805172	255.86	0.466439	0.528422
ENSMUSG00000028672	-0.140276	609.97	0.0794302	0.110829
ENSMUSG00000028671	-0.4007	271.042	0.00433144	0.00753345
ENSMUSG00000007872	-3.96765	966.387	2.80192e-53	1.03443e-51
ENSMUSG00000028779	0.428353	403.416	0.000105666	0.000233481
ENSMUSG00000028773	0.798285	1863.26	0.00264503	0.00475996
ENSMUSG00000074088	-0.373312	3019.18	0.000471694	0.000947353
ENSMUSG00000057530	1.52182	707.38	1.64705e-30	2.76718e-29
ENSMUSG00000028760	1.92286	943.789	9.83803e-69	6.17713e-67
ENSMUSG00000028759	0.0363693	780.877	0.737371	0.779413
ENSMUSG00000028757	0.49353	3870.51	6.97402e-07	2.01041e-06
ENSMUSG00000041241	-0.45093	283.147	0.00230966	0.00420927
ENSMUSG00000029047	0.180095	232.694	0.128164	0.170898
ENSMUSG00000028676	-0.907082	2197.91	3.98464e-19	3.31168e-18
ENSMUSG00000039953	0.510455	1289.63	4.90924e-08	1.61489e-07
ENSMUSG00000028890	-0.461413	384.036	1.86008e-05	4.55333e-05
ENSMUSG00000028889	0.114953	1474.18	0.250526	0.309585
ENSMUSG00000028792	-0.61499	5009.77	1.95523e-14	1.1745e-13
ENSMUSG00000028793	-0.54349	657.706	1.20699e-05	3.02785e-05
ENSMUSG00000028284	0.364586	749.851	7.08721e-06	1.82684e-05
ENSMUSG00000028282	-1.12506	493.223	6.01236e-19	4.94912e-18
ENSMUSG00000058006	-1.01965	1959.6	1.13813e-14	6.95328e-14
ENSMUSG00000011257	0.0442098	2150.56	0.562219	0.622742
ENSMUSG00000028228	-0.350712	472.015	0.0114956	0.0187566
ENSMUSG00000041058	0.250973	427.658	0.0203988	0.0318401
ENSMUSG00000040359	0.280498	289.252	0.00661418	0.011191
ENSMUSG00000055373	-0.466675	194.604	0.00729358	0.0122682
ENSMUSG00000018965	0.02965	3306.99	0.775463	0.812093
ENSMUSG00000079562	0.427454	1126.89	5.95156e-05	0.000136485
ENSMUSG00000029221	1.00165	966.926	6.52078e-17	4.65779e-16
ENSMUSG00000007613	-0.0951115	234.871	0.518662	0.579646
ENSMUSG00000095567	-0.630975	2524.8	3.27114e-12	1.62649e-11
ENSMUSG00000040945	0.602641	13249.7	8.1239e-21	7.41535e-20
ENSMUSG00000028563	1.04145	260.593	1.06603e-09	4.18147e-09
ENSMUSG00000035407	-1.43499	82.8835	8.26733e-13	4.33367e-12
ENSMUSG00000049969	-0.765283	2517.57	9.3676e-12	4.45933e-11
ENSMUSG00000050323	-0.426437	475.127	0.000247962	0.000522172
ENSMUSG00000040738	0.131548	764.268	0.2662	0.326609
ENSMUSG00000045205	0.156546	156.317	0.341136	0.4052
ENSMUSG00000040728	2.94067	173.298	2.22738e-25	2.72438e-24
ENSMUSG00000028398	0.151262	1165.68	0.102249	0.139191
ENSMUSG00000028382	-0.776316	1174.28	1.21008e-09	4.72926e-09
ENSMUSG00000038544	0.455873	755.707	4.33824e-06	1.14506e-05
ENSMUSG00000046862	-0.546094	285.358	1.09843e-05	2.766e-05
ENSMUSG00000028478	-0.462259	7762.58	0.000396811	0.000807706
ENSMUSG00000035683	-0.328226	1200.4	0.000658491	0.00129589
ENSMUSG00000035649	-1.4889	319.782	1.57752e-30	2.65554e-29
ENSMUSG00000028869	-0.00192976	1533.54	0.98119	0.985234
ENSMUSG00000050213	-0.0511505	597.027	0.622793	0.678479
ENSMUSG00000028863	-0.515174	358.581	2.93679e-07	8.90457e-07
ENSMUSG00000089945	-0.653771	1677.16	0.000133036	0.000289568
ENSMUSG00000038729	-0.653377	1693.76	0.000115907	0.000254345
ENSMUSG00000028811	0.0428842	2196.55	0.702258	0.749389
ENSMUSG00000028309	-0.743471	669.993	1.04983e-25	1.31069e-24
ENSMUSG00000028312	-0.545886	2373.2	4.09732e-08	1.36134e-07
ENSMUSG00000060206	-0.495519	1770.37	1.0164e-06	2.87696e-06
ENSMUSG00000028426	-0.630373	4520.89	8.1249e-09	2.91453e-08
ENSMUSG00000039137	0.737619	112.765	2.39469e-05	5.77978e-05
ENSMUSG00000008305	0.829	414.417	1.76069e-09	6.77952e-09
ENSMUSG00000070923	-0.729367	276.943	2.21594e-06	6.03022e-06
ENSMUSG00000029071	0.388831	244.649	0.00805395	0.0134551
ENSMUSG00000029034	-0.498606	1252.65	2.04284e-06	5.58212e-06
ENSMUSG00000029033	0.307106	118.823	0.0997919	0.136169
ENSMUSG00000023286	-0.174624	2830.31	0.0143478	0.0229404
ENSMUSG00000028743	0.651179	893.37	8.23182e-16	5.46374e-15
ENSMUSG00000078517	-0.069958	793.293	0.430618	0.49389
ENSMUSG00000066036	-0.337764	1868.11	0.00637413	0.0108125
ENSMUSG00000041025	-0.167159	284.655	0.392037	0.455409
ENSMUSG00000028434	-1.07368	192.762	1.10266e-10	4.77356e-10
ENSMUSG00000038764	1.06605	193.002	1.60426e-12	8.1947e-12
ENSMUSG00000034926	1.1885	3567.67	5.07798e-23	5.26274e-22
ENSMUSG00000043572	-0.0529622	137.218	0.73807	0.779852
ENSMUSG00000061887	1.86621	3840.85	1.05789e-108	1.54236e-106
ENSMUSG00000028618	-0.028273	2382.57	0.756728	0.795378
ENSMUSG00000010517	0.0980603	2112.07	0.196301	0.250345
ENSMUSG00000028601	-1.59229	786.784	1.14809e-53	4.35062e-52
ENSMUSG00000048351	-0.661104	1191.71	3.3143e-14	1.9434e-13
ENSMUSG00000034610	-0.11465	614.637	0.381778	0.445779
ENSMUSG00000028854	-0.0666488	265.273	0.639111	0.693008
ENSMUSG00000037600	-0.209582	104.725	0.281829	0.343803
ENSMUSG00000012123	0.050303	151.461	0.753484	0.793131
ENSMUSG00000012126	-1.20076	16.3718	0.000695527	0.00136347
ENSMUSG00000006392	0.0543744	816.183	0.551887	0.613034
ENSMUSG00000006390	0.727425	346.235	2.79332e-08	9.47107e-08
ENSMUSG00000028729	0.373731	2560.48	2.19032e-05	5.30887e-05
ENSMUSG00000057572	-0.0778583	959.736	0.461844	0.524044
ENSMUSG00000040859	0.940157	427.279	6.05362e-17	4.33222e-16
ENSMUSG00000047945	0.271902	8673.94	0.000388048	0.000791931
ENSMUSG00000065999	-1.24309	960.484	1.71399e-16	1.19868e-15
ENSMUSG00000044496	0.0435228	1777.91	0.471254	0.532869
ENSMUSG00000001089	-0.474714	880.512	9.03225e-06	2.298e-05
ENSMUSG00000028977	0.551232	404.899	1.58992e-06	4.39475e-06
ENSMUSG00000028974	0.0574566	61.8001	0.787641	0.821405
ENSMUSG00000028990	0.673633	433.724	2.06343e-09	7.90276e-09
ENSMUSG00000028988	0.584433	878.867	1.45497e-09	5.63515e-09
ENSMUSG00000042608	0.968684	575.286	1.17667e-20	1.06098e-19
ENSMUSG00000050212	0.559488	342.469	3.75684e-05	8.8635e-05
ENSMUSG00000028847	-0.0895418	612.857	0.402477	0.466215
ENSMUSG00000042489	-0.387423	558.024	4.2363e-05	9.91852e-05
ENSMUSG00000005968	-1.18739	107.078	1.88665e-07	5.86305e-07
ENSMUSG00000068876	1.26762	167.496	2.67977e-11	1.2281e-10
ENSMUSG00000005779	0.100674	5148.32	0.154343	0.201772
ENSMUSG00000042367	-1.52369	839.755	3.09547e-10	1.28634e-09
ENSMUSG00000042357	-1.31047	880.037	5.75567e-14	3.30068e-13
ENSMUSG00000050890	0.0102733	319.569	0.980292	0.984642
ENSMUSG00000046671	0.0214234	1500.6	0.734471	0.776825
ENSMUSG00000028452	0.221394	12690.3	0.00808326	0.0134962
ENSMUSG00000028798	0.32947	4877.24	0.000127512	0.000278391
ENSMUSG00000040795	0.36033	115.671	0.032255	0.0485709
ENSMUSG00000028795	-0.269177	159.126	0.0750862	0.1054
ENSMUSG00000023232	-0.00761207	91.6771	0.960351	0.96857
ENSMUSG00000028772	-0.621506	722.847	3.35687e-09	1.26095e-08
ENSMUSG00000028766	-0.135813	3219.67	0.28923	0.351407
ENSMUSG00000028756	1.8735	206.551	1.46147e-31	2.56563e-30
ENSMUSG00000040928	-0.0534185	896.705	0.596143	0.654252
ENSMUSG00000050390	0.450321	771.14	7.10079e-05	0.000161291
ENSMUSG00000057236	-0.100295	7861.66	0.424775	0.487839
ENSMUSG00000028741	-0.243977	3301.88	0.00783717	0.0131158
ENSMUSG00000066000	-0.95892	927.456	1.07081e-14	6.5513e-14
ENSMUSG00000062518	-1.90606	248.747	3.6077e-27	4.95742e-26
ENSMUSG00000028840	-0.488686	1240.56	1.11836e-06	3.14384e-06
ENSMUSG00000025328	0.109306	100.34	0.654501	0.707555
ENSMUSG00000028991	0.0744161	619.266	0.490548	0.551882
ENSMUSG00000017264	-0.100655	1180.32	0.39702	0.460514
ENSMUSG00000006442	-0.226819	4365.71	0.0535893	0.0771764
ENSMUSG00000028591	-0.804527	359.788	8.1586e-06	2.08528e-05
ENSMUSG00000028430	-0.0988244	1419.75	0.419914	0.483175
ENSMUSG00000028433	-0.187288	1264.44	0.0505157	0.0731173
ENSMUSG00000028436	0.335767	697.644	5.89608e-05	0.000135284
ENSMUSG00000046312	-1.34216	134.422	1.82553e-18	1.45941e-17
ENSMUSG00000028487	1.44229	125.262	1.69054e-15	1.09174e-14
ENSMUSG00000038047	-0.239605	748.647	0.00521327	0.00894922
ENSMUSG00000028494	-0.0840781	536.758	0.510962	0.572379
ENSMUSG00000020220	-0.35004	207.54	0.0106267	0.0174349
ENSMUSG00000003032	-3.09295	1197.18	4.85638e-43	1.31367e-41
ENSMUSG00000034557	-0.294274	304.089	0.0284682	0.043338
ENSMUSG00000028568	-2.37794	747.935	1.95321e-55	8.07766e-54
ENSMUSG00000028559	0.370449	360.256	0.00288725	0.00516343
ENSMUSG00000049878	-0.116307	1363.31	0.160026	0.208315
ENSMUSG00000028431	-0.40004	1416.34	2.2459e-06	6.10401e-06
ENSMUSG00000038816	0.432599	876.229	0.000733116	0.00143064
ENSMUSG00000055296	-1.57624	459.549	2.99409e-26	3.89051e-25
ENSMUSG00000028633	-0.126498	2375.34	0.092263	0.126923
ENSMUSG00000028619	-0.23434	191.888	0.121906	0.163671
ENSMUSG00000028617	0.295551	1138.25	0.00893146	0.0148289
ENSMUSG00000028577	-0.3613	3801.73	3.43512e-08	1.15156e-07
ENSMUSG00000062627	-0.721762	489.232	8.27576e-09	2.96493e-08
ENSMUSG00000052684	1.17189	266.988	3.4051e-08	1.14194e-07
ENSMUSG00000025413	-0.468283	854.826	8.62923e-08	2.76972e-07
ENSMUSG00000028409	-0.415543	3000.87	3.65123e-06	9.72681e-06
ENSMUSG00000028413	0.795259	1033.34	6.53676e-18	4.98928e-17
ENSMUSG00000028416	-0.208532	796.826	0.065632	0.0930707
ENSMUSG00000028435	-1.69827	678.925	1.41351e-07	4.45549e-07
ENSMUSG00000008575	-1.62584	462.538	1.67492e-35	3.40606e-34
ENSMUSG00000028403	-0.286407	305.378	0.0320406	0.0482939
ENSMUSG00000028367	1.09572	5852.16	1.53842e-26	2.03592e-25
ENSMUSG00000038668	-1.91173	504.784	1.01532e-68	6.28332e-67
ENSMUSG00000028789	0.83226	146.331	1.81053e-06	4.96943e-06
ENSMUSG00000028884	-0.443269	4637.14	6.61612e-05	0.00015092
ENSMUSG00000037692	1.56963	1624.79	4.46356e-18	3.46843e-17
ENSMUSG00000028868	0.0456175	2736.67	0.563487	0.623825
ENSMUSG00000050812	0.247639	526.751	0.024072	0.0371488
ENSMUSG00000028378	1.3978	903.41	2.71186e-19	2.27807e-18
ENSMUSG00000028447	-0.288371	1666.14	0.000583784	0.00115548
ENSMUSG00000036078	-0.297211	1093.39	0.00167773	0.00312512
ENSMUSG00000073888	0.0856838	154.457	0.633106	0.687363
ENSMUSG00000028578	-0.334954	219.569	0.0171285	0.0271094
ENSMUSG00000028496	-0.303495	358.317	0.0245691	0.0378426
ENSMUSG00000066151	-0.173961	255.049	0.135588	0.179795
ENSMUSG00000066149	-1.59188	1393.51	2.13944e-45	6.11411e-44
ENSMUSG00000028391	-0.744563	247.786	1.55633e-06	4.30746e-06
ENSMUSG00000078713	-1.24398	2285.72	3.71411e-21	3.44647e-20
ENSMUSG00000028322	0.277655	846.936	0.0334517	0.0501876
ENSMUSG00000045973	0.672447	585.418	2.40012e-12	1.20665e-11
ENSMUSG00000044813	2.84933	423.921	6.346e-81	5.57023e-79
ENSMUSG00000028293	0.143338	317.691	0.288661	0.350764
ENSMUSG00000028295	0.297624	308.913	0.0174318	0.0275186
ENSMUSG00000039967	-0.820843	1314.19	6.10141e-14	3.4827e-13
ENSMUSG00000028333	-0.0391869	12213.5	0.655471	0.708426
ENSMUSG00000028334	0.0763952	1402.8	0.366416	0.43053
ENSMUSG00000028952	0.134884	105.931	0.453204	0.515737
ENSMUSG00000028943	-0.203277	49.4661	0.463274	0.525474
ENSMUSG00000006699	0.103311	4677.81	0.112532	0.151962
ENSMUSG00000051557	-0.524283	409.101	1.89564e-06	5.19474e-06
ENSMUSG00000003161	0.665498	433.009	5.16368e-10	2.09321e-09
ENSMUSG00000044700	-0.105391	663.707	0.268824	0.329593
ENSMUSG00000028982	0.330224	604.61	0.0294133	0.0446716
ENSMUSG00000039911	-0.0335815	48.0753	0.914768	0.930467
ENSMUSG00000028980	0.829017	254.313	2.63674e-10	1.10425e-09
ENSMUSG00000028917	0.222023	265.852	0.0761261	0.106703
ENSMUSG00000078515	-0.193911	1018.72	0.0128953	0.0208272
ENSMUSG00000040715	0.396952	46.6157	0.0770266	0.107807
ENSMUSG00000040697	0.270842	201.729	0.0259386	0.0397937
ENSMUSG00000029068	-0.67787	903.864	4.52247e-07	1.34331e-06
ENSMUSG00000065990	-0.127131	1376.49	0.145323	0.191288
ENSMUSG00000028797	-0.164963	2790.66	0.183947	0.235954
ENSMUSG00000028788	-0.235364	7029.79	0.000262479	0.000550426
ENSMUSG00000028393	0.257551	898.869	0.0158727	0.0252519
ENSMUSG00000028394	-0.469518	1057.96	2.80596e-09	1.06189e-08
ENSMUSG00000073755	0.0353322	149.184	0.818766	0.847944
ENSMUSG00000028837	0.478668	6523.63	1.79926e-09	6.91876e-09
ENSMUSG00000028820	-0.230451	4706.18	0.0476607	0.0692997
ENSMUSG00000028607	0.645269	331.463	8.3088e-08	2.67286e-07
ENSMUSG00000028603	-1.48858	476.165	2.22641e-59	1.0581e-57
ENSMUSG00000047613	-0.356044	1219.35	0.00112019	0.00213465
ENSMUSG00000039523	0.193294	272.247	0.151606	0.198647
ENSMUSG00000028410	-0.592892	5290.32	1.78164e-08	6.1847e-08
ENSMUSG00000028419	0.556826	577.529	0.000949452	0.00183138
ENSMUSG00000028423	-0.646945	844.398	6.96344e-15	4.30313e-14
ENSMUSG00000036241	-0.0487923	3910.08	0.454452	0.516816
ENSMUSG00000009863	0.167339	2879.03	0.127062	0.169745
ENSMUSG00000036622	0.951959	134.803	8.82559e-07	2.50968e-06
ENSMUSG00000078503	-1.21879	1159.63	7.24184e-17	5.15255e-16
ENSMUSG00000074656	-1.01944	33626.4	1.50177e-24	1.73769e-23
ENSMUSG00000027597	-1.81503	1431.54	8.29782e-109	1.23065e-106
ENSMUSG00000038383	0.392264	473.439	8.14483e-05	0.00018336
ENSMUSG00000038369	-0.606278	335.184	6.43503e-06	1.66479e-05
ENSMUSG00000029009	0.197326	418.367	0.0361295	0.053909
ENSMUSG00000029003	-0.617596	475.666	0.000123827	0.000270825
ENSMUSG00000041556	0.164712	117.767	0.383562	0.447195
ENSMUSG00000037266	-0.0403042	2088.87	0.75897	0.797174
ENSMUSG00000028821	-0.142638	882.472	0.240707	0.298653
ENSMUSG00000070605	-0.166382	710.409	0.24979	0.30872
ENSMUSG00000056300	-1.99317	514.16	2.97547e-37	6.6137e-36
ENSMUSG00000073684	0.645735	297.597	2.82446e-09	1.06749e-08
ENSMUSG00000029064	0.674196	6221.18	4.3375e-13	2.31029e-12
ENSMUSG00000029063	0.283062	1395.87	0.000906713	0.00175428
ENSMUSG00000051517	0.227794	285.059	0.0371331	0.0552724
ENSMUSG00000028464	0.517026	219.416	0.0217463	0.03379
ENSMUSG00000028465	-0.0277242	1406.37	0.824941	0.85321
ENSMUSG00000028719	0.197315	417.582	0.0744596	0.104657
ENSMUSG00000028763	-0.153787	1457.49	0.370803	0.434853
ENSMUSG00000043411	-0.429988	1754.38	9.96469e-06	2.52404e-05
ENSMUSG00000041351	0.134671	166.394	0.46891	0.530662
ENSMUSG00000028706	-0.639077	300.011	1.01065e-09	3.97458e-09
ENSMUSG00000028453	0.775966	304.809	5.34739e-09	1.95821e-08
ENSMUSG00000028454	-0.0988127	291.224	0.336794	0.400928
ENSMUSG00000028455	0.0308685	8625.44	0.648218	0.701469
ENSMUSG00000036002	0.724851	261.426	7.60109e-08	2.45162e-07
ENSMUSG00000028556	-0.0545022	199.571	0.733872	0.776483
ENSMUSG00000032897	-0.519988	1151.15	1.45475e-06	4.04192e-06
ENSMUSG00000028629	-0.434793	235.632	0.000861537	0.00167139
ENSMUSG00000032870	-0.0881428	249.994	0.516914	0.577992
ENSMUSG00000043207	-0.267116	534.865	0.00187525	0.00346379
ENSMUSG00000042558	0.290483	1379.14	0.00446995	0.00775524
ENSMUSG00000028842	-0.719203	174.276	0.000334125	0.00068977
ENSMUSG00000041530	0.97841	574.122	5.16232e-20	4.49456e-19
ENSMUSG00000060862	-0.164828	151.423	0.312744	0.376098
ENSMUSG00000036822	-0.741701	1645.09	4.20646e-16	2.86492e-15
ENSMUSG00000071014	0.290044	2772.34	0.0361371	0.0539111
ENSMUSG00000028411	0.547822	319.239	3.55969e-05	8.4377e-05
ENSMUSG00000028691	0.303544	48468.4	0.00147325	0.00276218
ENSMUSG00000028689	-0.489128	108.084	0.00788649	0.0131907
ENSMUSG00000033985	1.2188	292.483	5.50233e-29	8.36238e-28
ENSMUSG00000028687	0.236062	329.199	0.0647503	0.0919416
ENSMUSG00000006398	0.212736	9587.02	0.00086951	0.0016861
ENSMUSG00000028962	-0.53114	237.391	0.00101486	0.00194819
ENSMUSG00000053841	-0.531142	1540.41	3.31743e-07	1.00023e-06
ENSMUSG00000003731	-0.461313	1062.29	1.57909e-08	5.52617e-08
ENSMUSG00000053730	-0.641992	636.761	4.11506e-08	1.36618e-07
ENSMUSG00000028790	-0.0770273	2187.29	0.360645	0.424736
ENSMUSG00000038828	-0.225275	516.656	0.0964255	0.132036
ENSMUSG00000029165	0.734015	260.77	8.33806e-08	2.68027e-07
ENSMUSG00000054099	0.354029	451.809	0.044102	0.0646168
ENSMUSG00000040584	0.0198141	284.614	0.87396	0.896203
ENSMUSG00000028970	0.472701	327.124	0.00720142	0.0121226
ENSMUSG00000028898	-0.371285	1326.85	8.75691e-07	2.49179e-06
ENSMUSG00000029146	-0.355858	852.912	0.00199274	0.00366428
ENSMUSG00000029148	-0.0377772	1330.38	0.725243	0.769146
ENSMUSG00000062761	0.483027	608.239	2.37053e-08	8.11109e-08
ENSMUSG00000029208	-0.147907	253.161	0.309884	0.373023
ENSMUSG00000036087	-0.769732	444.015	4.76233e-13	2.5303e-12
ENSMUSG00000029174	0.43488	852.128	4.07248e-08	1.35361e-07
ENSMUSG00000023353	0.442444	818.24	4.55897e-06	1.20074e-05
ENSMUSG00000028954	0.248571	1613.58	0.00102559	0.0019679
ENSMUSG00000029098	0.485638	347.314	0.00426627	0.00743184
ENSMUSG00000055401	-0.39144	630.137	0.0105916	0.0173872
ENSMUSG00000029120	-0.64088	493.419	0.00033532	0.000691709
ENSMUSG00000063646	0.177303	386.705	0.213652	0.269341
ENSMUSG00000000600	-0.890406	315.003	1.6386e-06	4.52204e-06
ENSMUSG00000040407	-0.0897728	568.236	0.518469	0.579505
ENSMUSG00000029048	0.147109	1213.07	0.0781548	0.109191
ENSMUSG00000029050	0.901081	2123.8	6.1948e-32	1.10326e-30
ENSMUSG00000029053	-1.63251	71.7966	1.19739e-14	7.29974e-14
ENSMUSG00000036940	0.199862	4418.84	0.00109165	0.00208443
ENSMUSG00000028664	-0.43924	164.758	0.00660768	0.0111822
ENSMUSG00000026234	-0.464813	23479.4	3.88996e-08	1.29545e-07
ENSMUSG00000026239	1.72156	206.353	5.06225e-21	4.68231e-20
ENSMUSG00000012117	0.0490593	225.796	0.66235	0.714604
ENSMUSG00000050966	0.41422	4847.36	0.00301788	0.00537916
ENSMUSG00000029094	0.397929	249.758	0.0461186	0.067285
ENSMUSG00000029198	-0.713744	3443.29	6.84864e-15	4.23523e-14
ENSMUSG00000006216	-0.551225	65.7607	0.00973089	0.0160693
ENSMUSG00000040761	-1.17601	669.389	3.47648e-12	1.72461e-11
ENSMUSG00000006219	-0.837443	2347.62	2.32369e-13	1.27315e-12
ENSMUSG00000028649	-0.165029	2363.75	0.247691	0.306399
ENSMUSG00000028648	-5.4354	399.062	3.77281e-113	6.00995e-111
ENSMUSG00000023075	-0.663238	1109.05	5.82062e-13	3.06983e-12
ENSMUSG00000029283	0.0551235	470.36	0.573717	0.633113
ENSMUSG00000038525	-0.121653	1148.49	0.235512	0.293052
ENSMUSG00000029017	0.047509	1014.24	0.799654	0.831656
ENSMUSG00000028932	-0.283518	2855.49	0.000184213	0.000394179
ENSMUSG00000028896	-0.0818093	3283.22	0.46329	0.525474
ENSMUSG00000066043	0.496443	256.169	1.59828e-05	3.93824e-05
ENSMUSG00000066042	1.0739	331.546	1.72265e-15	1.11165e-14
ENSMUSG00000045294	1.47707	3427.9	2.62242e-26	3.41788e-25
ENSMUSG00000048271	-0.0503546	352.901	0.638995	0.692969
ENSMUSG00000029084	-0.650561	148.754	0.000179871	0.000385656
ENSMUSG00000039765	-0.381517	116.252	0.00887542	0.0147444
ENSMUSG00000029060	1.22841	186.017	3.21703e-12	1.60051e-11
[truncated: 6,603 more rows]

## Sheet: NEC_WT_d6vsd0_DEG
Gene	total.d6.vs.d0.WT.LFC	total.d6.vs.d0.WT.M	total.d6.vs.d0.WT.P	total.d6.vs.d0.WT.Q
ENSMUSG00000025934	-5.29347	137.772	3.30246e-52	6.89509e-51
ENSMUSG00000025940	0.275681	442.871	0.0374816	0.0513239
ENSMUSG00000026123	0.0423332	224.425	0.820652	0.847245
ENSMUSG00000026005	-1.10198	769.076	1.26364e-20	7.46554e-20
ENSMUSG00000004768	0.452367	607.482	7.13374e-05	0.000137681
ENSMUSG00000026104	-0.193125	184.023	0.298974	0.347443
ENSMUSG00000010290	-0.328466	275.318	0.0235799	0.0334269
ENSMUSG00000026213	-0.0616105	147.528	0.587362	0.634814
ENSMUSG00000006576	1.3952	88.4049	3.44905e-10	1.06953e-09
ENSMUSG00000070871	0.397459	331.542	0.000603273	0.00105776
ENSMUSG00000025949	-0.0251965	486.976	0.745146	0.780629
ENSMUSG00000026782	0.126158	542.225	0.174455	0.213344
ENSMUSG00000079470	-0.637755	367.428	2.07105e-08	5.58995e-08
ENSMUSG00000036707	0.110278	957.061	0.176653	0.215879
ENSMUSG00000032883	-0.148936	819.728	0.282622	0.330225
ENSMUSG00000026240	0.133636	765.294	0.113181	0.143622
ENSMUSG00000053333	1.22233	406.833	9.68446e-29	8.35564e-28
ENSMUSG00000045216	0.147277	1014.8	0.138467	0.172722
ENSMUSG00000052748	-0.377079	729.199	7.41539e-06	1.57967e-05
ENSMUSG00000026484	-0.722882	819.546	3.68664e-06	8.10439e-06
ENSMUSG00000040297	0.348665	874.192	0.000730292	0.00126653
ENSMUSG00000026694	-0.265726	216.525	0.0312469	0.0434436
ENSMUSG00000020423	1.33912	1368.4	8.29361e-21	4.95772e-20
ENSMUSG00000026458	-0.115041	203.285	0.362091	0.413091
ENSMUSG00000042305	-0.63909	1677.55	1.13377e-12	4.23294e-12
ENSMUSG00000009418	-0.326047	654.643	0.0285827	0.0399916
ENSMUSG00000026683	-0.503909	417.909	3.192e-06	7.06214e-06
ENSMUSG00000018196	0.774384	333.059	3.43483e-10	1.06589e-09
ENSMUSG00000018189	-0.574678	1090.03	1.29268e-08	3.54694e-08
ENSMUSG00000040918	0.805285	985.948	2.20698e-07	5.44747e-07
ENSMUSG00000026578	0.317666	138.896	0.042768	0.0580726
ENSMUSG00000026575	-0.435344	758.305	0.000211336	0.000389859
ENSMUSG00000026585	-0.0406339	1123.65	0.563463	0.612525
ENSMUSG00000037860	-0.703555	654.558	0.000169103	0.000314717
ENSMUSG00000037461	-0.42761	617.24	8.49611e-06	1.79876e-05
ENSMUSG00000026623	0.544437	661.586	0.000212908	0.000392422
ENSMUSG00000026622	-0.0394301	445.024	0.769223	0.802822
ENSMUSG00000026553	0.465264	1971.14	1.09535e-07	2.77449e-07
ENSMUSG00000003464	-0.0347543	1082.54	0.568623	0.616925
ENSMUSG00000026554	0.996605	1334.55	2.3798e-65	6.84649e-64
ENSMUSG00000009905	0.854034	443.277	8.5229e-10	2.56432e-09
ENSMUSG00000009907	-0.40635	1172.94	0.000284999	0.000517753
ENSMUSG00000033364	-0.374535	1646.24	2.16081e-05	4.3952e-05
ENSMUSG00000026135	-0.613844	308.648	3.17929e-07	7.72114e-07
ENSMUSG00000026171	0.689253	460.595	2.03853e-05	4.16123e-05
ENSMUSG00000010453	0.312072	917.089	0.000787283	0.00135906
ENSMUSG00000001143	-0.0251747	246.028	0.838306	0.862057
ENSMUSG00000048874	-0.394132	1879.78	2.3305e-06	5.23967e-06
ENSMUSG00000034486	1.73633	560.429	5.6769e-11	1.88908e-10
ENSMUSG00000040693	-1.96664	45.1945	1.31567e-08	3.60541e-08
ENSMUSG00000049866	4.22182	668.597	7.92616e-151	1.74823e-148
ENSMUSG00000025950	0.0342233	3075.96	0.704959	0.744301
ENSMUSG00000026003	1.78774	414.259	5.97261e-63	1.62584e-61
ENSMUSG00000025995	-0.289423	2343.01	0.000325549	0.000587449
ENSMUSG00000050122	-0.732288	320.965	0.000480561	0.000852679
ENSMUSG00000026111	0.245074	633.702	0.137442	0.171556
ENSMUSG00000041426	-0.0928778	314.079	0.481383	0.531833
ENSMUSG00000026097	-0.413656	237.689	0.0292396	0.0408708
ENSMUSG00000026096	0.257232	137.163	0.143769	0.178715
ENSMUSG00000026333	-1.47431	86.4846	3.64598e-16	1.68708e-15
ENSMUSG00000034343	0.124185	454.97	0.146761	0.182091
ENSMUSG00000026307	0.79899	132.793	5.14921e-08	1.34101e-07
ENSMUSG00000026192	-0.650748	1514.14	1.20563e-12	4.48761e-12
ENSMUSG00000026270	0.432252	380.357	0.000970273	0.0016593
ENSMUSG00000026174	0.00290509	1444.45	0.876519	0.894828
ENSMUSG00000026172	-0.5404	143.091	6.04043e-05	0.000117211
ENSMUSG00000026568	-0.629	434.925	2.66954e-06	5.96141e-06
ENSMUSG00000040713	0.12263	250.842	0.376394	0.426861
ENSMUSG00000056763	-1.0589	709.967	4.34676e-06	9.47562e-06
ENSMUSG00000048960	-1.08479	94.4968	1.71516e-08	4.65421e-08
ENSMUSG00000016918	2.98203	780.086	2.9719e-114	3.11759e-112
ENSMUSG00000097398	-0.0933825	52.9261	0.74222	0.777848
ENSMUSG00000036206	0.548564	786.246	8.82339e-06	1.86484e-05
ENSMUSG00000055013	1.12758	852.131	9.34259e-22	5.87463e-21
ENSMUSG00000040782	-0.296671	610.289	0.000435949	0.000777048
ENSMUSG00000033964	-0.909369	184.79	6.08042e-08	1.57494e-07
ENSMUSG00000033952	-0.485291	740.748	2.57404e-05	5.18424e-05
ENSMUSG00000041570	-0.155241	340.022	0.112616	0.142943
ENSMUSG00000040124	-0.379482	96.5358	0.0350295	0.0482659
ENSMUSG00000026019	-0.398136	2850.43	1.96461e-07	4.87722e-07
ENSMUSG00000026014	-0.00249935	455.788	0.915843	0.928253
ENSMUSG00000026341	-0.223373	3347.17	0.040444	0.055091
ENSMUSG00000026425	0.989338	582.522	2.85245e-12	1.03881e-11
ENSMUSG00000026437	-0.899672	104.771	3.68416e-08	9.73615e-08
ENSMUSG00000079550	-0.0517548	439.903	0.613356	0.659099
ENSMUSG00000026024	-0.081497	566.163	0.34171	0.392704
ENSMUSG00000026021	-0.72551	3598.08	2.69243e-10	8.4342e-10
ENSMUSG00000026775	-1.12858	2807.91	6.04746e-20	3.44505e-19
ENSMUSG00000036646	0.33145	803.703	0.000808611	0.0013942
ENSMUSG00000026955	0.327825	390.689	0.000316231	0.000571715
ENSMUSG00000015094	1.93374	400.209	1.10935e-70	3.71307e-69
ENSMUSG00000026974	-0.202844	1514.16	0.0208517	0.0297752
ENSMUSG00000036833	1.34568	165.256	9.98601e-13	3.7429e-12
ENSMUSG00000026821	1.51796	308.065	3.56323e-30	3.27467e-29
ENSMUSG00000026812	-0.0382881	261.498	0.726619	0.764198
ENSMUSG00000026806	-0.276923	354.951	0.00698919	0.0107148
ENSMUSG00000026803	-0.247464	334.092	0.0346502	0.0477968
ENSMUSG00000027011	0.277258	564.943	0.0156703	0.0227778
ENSMUSG00000042369	-0.175883	346.45	0.16846	0.206512
ENSMUSG00000002733	0.14039	386.929	0.280114	0.327562
ENSMUSG00000046994	-1.45367	218.235	5.20158e-28	4.38666e-27
ENSMUSG00000025917	-0.21482	2567.63	0.0354016	0.0487396
ENSMUSG00000067851	-0.0709916	343.534	0.585734	0.633373
ENSMUSG00000079610	0.606649	328.563	4.30264e-10	1.3242e-09
ENSMUSG00000046337	-0.679093	186.263	7.51508e-05	0.000144619
ENSMUSG00000037351	0.210822	934.339	0.00724498	0.0110813
ENSMUSG00000025959	2.00324	1106.66	4.78748e-46	8.04333e-45
ENSMUSG00000026082	1.32129	717.314	6.77812e-36	7.93271e-35
ENSMUSG00000026162	0.0636715	69.1073	0.802749	0.832157
ENSMUSG00000026028	-0.290498	194.91	0.0201634	0.0288594
ENSMUSG00000038079	0.424862	139.744	0.00453093	0.00714483
ENSMUSG00000033793	0.421219	379.982	0.000131284	0.000247059
ENSMUSG00000079144	-0.190644	202.463	0.110044	0.13979
ENSMUSG00000026502	0.386989	528.797	3.45335e-05	6.86519e-05
ENSMUSG00000026500	-1.71447	220.47	1.388e-32	1.42307e-31
ENSMUSG00000038949	0.13073	101.149	0.448226	0.498273
ENSMUSG00000038936	-0.060974	289.228	0.645213	0.689114
ENSMUSG00000026490	0.168227	247.089	0.204524	0.246991
ENSMUSG00000042111	-0.715009	837.245	1.34999e-10	4.34118e-10
ENSMUSG00000026456	0.481959	834.702	3.4193e-05	6.80156e-05
ENSMUSG00000000544	-0.261213	327.148	0.0843754	0.109077
ENSMUSG00000056268	-0.224558	478.895	0.0805087	0.104518
ENSMUSG00000026504	-0.175116	82.1235	0.29722	0.345591
ENSMUSG00000038034	1.45946	237.496	8.23465e-19	4.43547e-18
ENSMUSG00000050229	-0.966106	557.254	1.30107e-18	6.90853e-18
ENSMUSG00000026596	0.789133	925.277	3.80851e-10	1.17633e-09
ENSMUSG00000025986	-0.4627	558.724	3.73439e-05	7.40166e-05
ENSMUSG00000026107	-0.114519	269.422	0.436336	0.486565
ENSMUSG00000042207	-0.473913	4547.92	6.70797e-09	1.8863e-08
ENSMUSG00000026429	0.946789	600.789	1.83023e-09	5.37877e-09
ENSMUSG00000026426	1.62079	855.985	3.70043e-31	3.56451e-30
ENSMUSG00000043629	-0.215453	897.485	0.0783035	0.101901
ENSMUSG00000034432	-0.418165	1459.69	4.5334e-09	1.29255e-08
ENSMUSG00000041763	0.184642	767.415	0.0634559	0.0840024
ENSMUSG00000026048	2.05557	1008.02	2.34184e-95	1.44925e-93
ENSMUSG00000049339	1.01899	501.272	1.99234e-30	1.84479e-29
ENSMUSG00000026197	0.292028	268.147	0.017193	0.0248104
ENSMUSG00000026199	-0.165359	289.677	0.167328	0.205241
ENSMUSG00000026201	-0.528042	787.765	7.03559e-06	1.50361e-05
ENSMUSG00000026203	0.698183	173.931	5.32778e-06	1.14947e-05
ENSMUSG00000026439	-1.15404	524.148	1.58217e-22	1.0453e-21
ENSMUSG00000046062	0.138334	1151.76	0.168027	0.20604
ENSMUSG00000026319	-0.212286	317.487	0.055545	0.0740772
ENSMUSG00000026208	1.27987	379.837	3.12554e-14	1.29011e-13
ENSMUSG00000033021	0.275432	404.09	0.0180854	0.0260238
ENSMUSG00000025971	-0.308452	471.351	0.0352893	0.0485928
ENSMUSG00000026039	-0.154493	924.544	0.144533	0.179534
ENSMUSG00000070738	0.872963	447.576	7.12934e-24	4.98996e-23
ENSMUSG00000026305	1.56706	248.971	5.5917e-32	5.593e-31
ENSMUSG00000038866	-0.1444	388.094	0.203487	0.245881
ENSMUSG00000044340	0.735109	184.356	4.22223e-08	1.10697e-07
ENSMUSG00000026411	0.979631	457.998	2.51579e-15	1.11149e-14
ENSMUSG00000041642	1.01082	208.172	5.7043e-10	1.73755e-09
ENSMUSG00000026708	-0.487571	396.532	2.4697e-05	4.98342e-05
ENSMUSG00000067336	0.0638554	215.946	0.694595	0.73474
ENSMUSG00000041040	-0.175575	477.502	0.114277	0.144816
ENSMUSG00000073664	0.00799009	516.446	0.959357	0.965417
ENSMUSG00000049439	0.489185	460.08	1.61308e-06	3.67471e-06
ENSMUSG00000026584	-0.202554	175.899	0.132815	0.166202
ENSMUSG00000041396	-0.761416	136.261	7.96186e-08	2.03894e-07
ENSMUSG00000026179	-0.234343	1144.7	0.0140167	0.0205264
ENSMUSG00000026176	0.193444	297.837	0.126843	0.159564
ENSMUSG00000025925	-0.394009	1322.89	0.00122577	0.00207888
ENSMUSG00000061024	-0.601919	2558.67	8.87395e-15	3.78828e-14
ENSMUSG00000026339	-1.14755	352.73	2.33677e-18	1.22641e-17
ENSMUSG00000013275	-0.973795	349.566	4.92086e-14	2.00845e-13
ENSMUSG00000033257	0.120705	753.531	0.159415	0.196291
ENSMUSG00000026088	-0.65337	568.001	2.10685e-08	5.68301e-08
ENSMUSG00000058407	-0.862018	1288.71	1.53586e-14	6.46356e-14
ENSMUSG00000048234	0.216632	1594.48	0.00746905	0.0114098
ENSMUSG00000073643	0.718937	710.092	9.36112e-15	3.98635e-14
ENSMUSG00000040865	-1.06275	352.998	6.3924e-12	2.261e-11
ENSMUSG00000025968	-0.266632	983.082	0.00385785	0.00613405
ENSMUSG00000066652	-5.44761	466.632	3.77169e-52	7.81785e-51
ENSMUSG00000026520	-1.17771	1427.53	4.81041e-32	4.82837e-31
ENSMUSG00000090071	3.69158	196.4	1.34313e-65	3.94322e-64
ENSMUSG00000070644	-0.44324	104.393	0.00681637	0.010463
ENSMUSG00000034292	0.342029	93.0263	0.0498451	0.066974
ENSMUSG00000026311	0.517437	231.289	4.32657e-05	8.54192e-05
ENSMUSG00000025964	1.15021	1022.9	3.57077e-30	3.27809e-29
ENSMUSG00000025962	-0.808871	1162.84	4.89585e-08	1.27812e-07
ENSMUSG00000025958	0.255833	1077.53	0.00881079	0.0133293
ENSMUSG00000006304	-0.0830158	5014.88	0.166025	0.203788
ENSMUSG00000026032	0.0868283	1344.52	0.525251	0.575421
ENSMUSG00000041859	-0.666113	7717.94	1.6475e-22	1.08763e-21
ENSMUSG00000079283	0.850262	181.115	3.38336e-07	8.19359e-07
ENSMUSG00000037035	-5.05939	90.8133	1.98581e-21	1.22892e-20
ENSMUSG00000004451	0.651781	1640.87	1.41246e-12	5.23257e-12
ENSMUSG00000026383	0.983783	415.345	1.45536e-16	6.90512e-16
ENSMUSG00000026211	2.20994	381.589	2.35318e-49	4.48826e-48
ENSMUSG00000026235	-2.32515	1056.31	9.97401e-27	7.9075e-26
ENSMUSG00000005501	-0.0183758	268.083	0.876832	0.894908
ENSMUSG00000044783	0.553228	2523.52	5.87305e-11	1.95133e-10
ENSMUSG00000026204	3.58711	118.947	7.82368e-49	1.47263e-47
ENSMUSG00000026209	-0.153129	1565.17	0.0241997	0.0342378
ENSMUSG00000032997	0.313062	980.621	0.000104694	0.000199155
ENSMUSG00000016481	0.442422	309.723	0.000229883	0.000421748
ENSMUSG00000026496	-0.266755	8284.34	0.000145712	0.000272718
ENSMUSG00000026499	0.191794	440.606	0.0576695	0.076744
ENSMUSG00000038806	-0.45393	1451.98	7.07089e-10	2.14093e-09
ENSMUSG00000073481	-1.28126	1194.02	1.73596e-44	2.76021e-43
ENSMUSG00000016200	-0.365575	141.154	0.0120358	0.0178412
ENSMUSG00000016181	0.175827	502.525	0.142706	0.177496
ENSMUSG00000026657	-1.33171	397.81	6.59297e-23	4.45155e-22
ENSMUSG00000079442	0.15494	151.62	0.338765	0.389535
ENSMUSG00000026811	0.194782	141.264	0.220423	0.264225
ENSMUSG00000026857	1.32764	346.654	2.50391e-28	2.12622e-27
ENSMUSG00000026848	-0.190472	1005.79	0.0869003	0.112088
ENSMUSG00000026755	-0.158938	1453.16	0.0406993	0.0554124
ENSMUSG00000036086	-0.269973	326.123	0.0173799	0.0250646
ENSMUSG00000026355	-0.579933	3525.61	1.89039e-22	1.24036e-21
ENSMUSG00000026356	-0.945676	2424.2	2.10669e-13	8.25969e-13
ENSMUSG00000002546	-0.52799	413.787	2.64191e-06	5.90585e-06
ENSMUSG00000039205	1.01781	224.639	1.71826e-14	7.20649e-14
ENSMUSG00000026820	-0.869252	377.621	1.21848e-09	3.62678e-09
ENSMUSG00000027035	-0.106756	332.721	0.469388	0.52003
ENSMUSG00000034220	2.16674	526.289	1.04618e-84	5.0275e-83
ENSMUSG00000026269	1.44386	471.612	4.22684e-35	4.80943e-34
ENSMUSG00000042046	-0.0857345	379.476	0.437081	0.487269
ENSMUSG00000026427	-0.797896	2193.41	8.92562e-28	7.42535e-27
ENSMUSG00000025907	-0.464004	329.41	5.88865e-05	0.000114344
ENSMUSG00000051285	-0.390368	318.933	0.00583363	0.00905301
ENSMUSG00000026150	-0.0860588	1504.06	0.253522	0.299848
ENSMUSG00000026159	-1.43185	790.497	5.25217e-37	6.42663e-36
ENSMUSG00000026288	1.32059	628.356	4.76898e-21	2.88893e-20
ENSMUSG00000026289	-0.449881	999.123	1.20444e-05	2.5141e-05
ENSMUSG00000026393	0.535289	488.118	2.82332e-05	5.66771e-05
ENSMUSG00000005886	0.0281408	171.294	0.865962	0.885627
ENSMUSG00000025935	0.200074	1693.24	0.000483799	0.000857894
ENSMUSG00000025937	-0.90934	1012.19	3.93599e-13	1.51963e-12
ENSMUSG00000033159	1.62151	192.171	4.47077e-30	4.0739e-29
ENSMUSG00000026198	0.2835	282.752	0.0163236	0.0236509
ENSMUSG00000033124	0.523955	294.725	1.22709e-06	2.82988e-06
ENSMUSG00000026202	0.146223	2824.07	0.159698	0.196611
ENSMUSG00000016528	1.38304	1080.93	1.43876e-31	1.40959e-30
ENSMUSG00000016526	-0.828016	815.681	1.31425e-08	3.60268e-08
ENSMUSG00000006010	0.188886	374.643	0.107231	0.13639
ENSMUSG00000026309	0.474728	862.103	2.52889e-06	5.66497e-06
ENSMUSG00000067071	4.43204	576.812	1.14184e-76	4.40452e-75
ENSMUSG00000026313	1.19757	820.627	5.36364e-29	4.66984e-28
ENSMUSG00000041605	0.314346	87.7551	0.127909	0.160718
ENSMUSG00000023094	-1.05415	203.153	7.38065e-11	2.42785e-10
ENSMUSG00000061186	-0.282833	458.473	0.0341597	0.0471732
ENSMUSG00000026618	0.816296	685.623	4.85966e-22	3.1011e-21
ENSMUSG00000026260	0.0690122	1544.6	0.589837	0.63669
ENSMUSG00000073616	-0.222364	1141.87	0.044273	0.0599288
ENSMUSG00000058076	0.944967	2215.67	3.28025e-35	3.76726e-34
ENSMUSG00000005674	-0.363736	739.479	0.00138242	0.00232849
ENSMUSG00000039318	0.900584	461.297	1.42327e-20	8.37409e-20
ENSMUSG00000026617	-0.157949	432.355	0.131293	0.164609
ENSMUSG00000026615	0.125413	6368.61	0.101225	0.129343
ENSMUSG00000041406	-0.159041	1029.25	0.0132377	0.0194551
ENSMUSG00000026463	-2.62277	212.463	6.77085e-36	7.93271e-35
ENSMUSG00000026883	-0.0190821	524.866	0.829658	0.855209
ENSMUSG00000026887	-0.0150216	438.553	0.823557	0.849735
ENSMUSG00000047250	-4.0102	35.2765	5.00123e-23	3.38478e-22
ENSMUSG00000026749	0.503201	335.228	0.00199237	0.0032851
ENSMUSG00000026558	-0.0468254	2613.62	0.605384	0.651509
ENSMUSG00000026688	2.38051	899.221	2.65286e-80	1.11862e-78
ENSMUSG00000052534	3.61447	551.825	1.5537e-117	1.75854e-115
ENSMUSG00000026398	-3.97191	1159.02	1.00877e-141	1.80781e-139
ENSMUSG00000026526	0.694105	1625.21	2.90497e-08	7.76282e-08
ENSMUSG00000026083	-0.387314	6552.34	0.000132703	0.000249564
ENSMUSG00000055322	-2.48994	182.551	1.09848e-34	1.22875e-33
ENSMUSG00000006299	-0.060266	3942.85	0.388801	0.439252
ENSMUSG00000006301	0.018403	417.281	0.978382	0.981119
ENSMUSG00000025930	-4.59541	179.687	2.42943e-69	7.88603e-68
ENSMUSG00000026556	1.06856	630.694	7.50151e-31	7.1223e-30
ENSMUSG00000026469	-0.192223	241.033	0.20469	0.247156
ENSMUSG00000033684	1.51969	276.646	5.97048e-22	3.79306e-21
ENSMUSG00000054770	0.697521	286.346	1.97341e-08	5.33647e-08
ENSMUSG00000026034	-0.128748	1196.19	0.392326	0.442886
ENSMUSG00000026035	0.0478074	565.564	0.703982	0.743481
ENSMUSG00000026037	-0.539934	1948.66	1.03076e-10	3.35094e-10
ENSMUSG00000038174	-1.12444	495.417	2.97105e-14	1.22811e-13
ENSMUSG00000026361	-0.574025	914.759	7.898e-06	1.67791e-05
ENSMUSG00000018199	0.611041	480.449	2.54997e-08	6.84396e-08
ENSMUSG00000070565	0.158678	283.944	0.169134	0.207309
ENSMUSG00000001674	-0.845612	1126.68	1.71743e-18	9.07452e-18
ENSMUSG00000026433	-1.81182	116.515	1.56596e-31	1.53073e-30
ENSMUSG00000026434	-0.899625	8780.49	1.07536e-20	6.37068e-20
ENSMUSG00000038793	-1.23308	404.52	0.000305915	0.00055388
ENSMUSG00000026519	-0.225944	98.0672	0.350557	0.401317
ENSMUSG00000006005	-0.737042	4036.18	1.06582e-15	4.80008e-15
ENSMUSG00000004364	-0.79187	1324.41	2.94725e-11	9.99693e-11
ENSMUSG00000026098	0.0872588	193.385	0.568658	0.616925
ENSMUSG00000026095	-0.266873	765.678	0.0118061	0.0175369
ENSMUSG00000040648	-0.599372	499.767	1.04585e-07	2.65223e-07
ENSMUSG00000026094	1.77355	335.011	8.48704e-36	9.90577e-35
ENSMUSG00000041303	0.1924	1096	0.0329276	0.0456182
ENSMUSG00000073678	0.477614	454.932	0.000127229	0.000240005
ENSMUSG00000026245	-0.23746	1231.7	0.00869235	0.0131687
ENSMUSG00000001138	0.630524	500.887	3.75925e-09	1.07611e-08
ENSMUSG00000061518	0.643184	2306.9	3.43823e-10	1.06656e-09
ENSMUSG00000039748	-0.653851	1442.69	5.71635e-14	2.32382e-13
ENSMUSG00000064302	0.0786014	697.43	0.652415	0.695942
ENSMUSG00000026380	-4.82634	2686.03	2.93427e-166	9.34836e-164
ENSMUSG00000062169	0.110888	2002.44	0.334578	0.385435
ENSMUSG00000062510	0.701897	703.506	5.6842e-11	1.89078e-10
ENSMUSG00000041075	3.07692	246.409	1.27464e-77	4.96129e-76
ENSMUSG00000026020	-0.721232	8350	1.04028e-16	4.98523e-16
ENSMUSG00000026278	1.0597	276.054	6.61017e-14	2.66951e-13
ENSMUSG00000026280	0.325401	636.565	0.000178541	0.000331423
ENSMUSG00000026283	-0.582743	1209.74	1.0428e-17	5.2457e-17
ENSMUSG00000035437	0.133037	824.624	0.0736859	0.0963732
ENSMUSG00000026643	0.0731365	1352	0.410389	0.461037
ENSMUSG00000026648	-0.539742	55.2665	0.0265288	0.0372732
ENSMUSG00000013593	-0.0667568	2726.09	0.186664	0.227177
ENSMUSG00000062729	0.255115	94.3496	0.239536	0.284441
ENSMUSG00000053483	-0.39144	657.504	3.35924e-05	6.69047e-05
ENSMUSG00000062963	-0.635664	1220.74	1.60408e-06	3.65615e-06
ENSMUSG00000039157	-1.7343	559.1	6.02007e-40	8.19377e-39
ENSMUSG00000026810	-0.447729	1006.42	1.12935e-06	2.61358e-06
ENSMUSG00000026457	1.27034	2672.85	9.1148e-52	1.83619e-50
ENSMUSG00000026455	-0.557571	515.338	1.36847e-08	3.74534e-08
ENSMUSG00000042229	-0.39596	635.775	1.69097e-05	3.484e-05
ENSMUSG00000026604	2.01959	918.04	2.91037e-36	3.45311e-35
ENSMUSG00000026634	-0.217931	496.112	0.0141834	0.0207493
ENSMUSG00000052428	-0.49429	881.774	7.80885e-06	1.6602e-05
ENSMUSG00000026687	0.967651	1368.76	1.23713e-27	1.02031e-26
ENSMUSG00000026275	-0.37312	970.688	4.05728e-07	9.77338e-07
ENSMUSG00000026276	-0.0391671	2636.13	0.728703	0.765829
ENSMUSG00000040423	-0.0396426	625.311	0.740773	0.776615
ENSMUSG00000026223	1.57858	805.523	1.0773e-47	1.9266e-46
ENSMUSG00000026229	-0.357398	2664.76	1.22743e-06	2.8299e-06
ENSMUSG00000026116	-0.289611	1621.51	0.00737267	0.0112726
ENSMUSG00000026112	-0.293145	1153.84	0.000107418	0.000204021
ENSMUSG00000045005	-2.01349	1226.93	2.61134e-47	4.64106e-46
ENSMUSG00000026134	-0.140046	699.302	0.155252	0.191769
ENSMUSG00000042197	-0.510671	696.607	9.69989e-09	2.68896e-08
ENSMUSG00000039395	-1.81218	254.005	3.21885e-22	2.08813e-21
ENSMUSG00000026189	0.100791	296.672	0.574381	0.622427
ENSMUSG00000026000	0.623002	719.503	2.87268e-08	7.68131e-08
ENSMUSG00000026196	-0.190152	677.228	0.137171	0.171279
ENSMUSG00000018417	-0.174411	540.506	0.0887181	0.114279
ENSMUSG00000026103	1.13612	349.193	1.49013e-14	6.27721e-14
ENSMUSG00000037470	-0.555556	1191.39	2.25835e-11	7.70517e-11
ENSMUSG00000026131	-0.115517	1731.9	0.505395	0.556219
ENSMUSG00000026421	1.44486	4432.44	2.21944e-16	1.03815e-15
ENSMUSG00000041801	1.21268	5599.12	1.91103e-37	2.38242e-36
ENSMUSG00000039210	-0.350083	335.074	0.00172539	0.00286356
ENSMUSG00000026547	0.46481	5085.21	0.00350917	0.00561912
ENSMUSG00000005681	1.37489	222.096	1.4889e-14	6.27511e-14
ENSMUSG00000052423	-0.435859	545.908	7.13071e-06	1.52318e-05
ENSMUSG00000013973	0.445978	852.293	1.41438e-06	3.23663e-06
ENSMUSG00000006412	1.31244	8716.71	5.44818e-51	1.07489e-49
ENSMUSG00000037434	0.111285	637.409	0.319809	0.369858
ENSMUSG00000025903	-0.300065	968.861	0.0848607	0.109688
ENSMUSG00000033813	-1.41801	1516.14	5.42154e-28	4.56322e-27
ENSMUSG00000026675	0.207607	281.769	0.191544	0.232523
ENSMUSG00000013997	-0.0500698	510.969	0.589429	0.636409
ENSMUSG00000026078	0.552631	320.863	0.000304117	0.00055074
ENSMUSG00000003135	-0.668199	1136.19	5.29967e-15	2.29545e-14
ENSMUSG00000026074	0.578846	3316.48	9.66498e-17	4.642e-16
ENSMUSG00000010609	0.776639	393.469	7.10225e-10	2.14967e-09
ENSMUSG00000026670	0.552693	657.537	9.08804e-06	1.91888e-05
ENSMUSG00000026667	0.0303082	472.822	0.77047	0.80383
ENSMUSG00000033671	0.381056	249.71	0.00213488	0.00350462
ENSMUSG00000026466	0.0820943	654.14	0.294755	0.343003
ENSMUSG00000027007	-0.635555	166.667	1.91375e-05	3.91954e-05
ENSMUSG00000027006	0.330646	987.14	4.49349e-07	1.07939e-06
ENSMUSG00000026843	-0.744197	1201.3	3.61953e-05	7.18229e-05
ENSMUSG00000039356	0.155548	702.03	0.163444	0.200857
ENSMUSG00000026842	-0.00414902	473.284	0.988618	0.989999
ENSMUSG00000069495	-0.532699	623.746	1.49921e-06	3.4262e-06
ENSMUSG00000026764	1.1867	200.199	1.96214e-16	9.20805e-16
ENSMUSG00000055612	0.0273413	2088.94	0.782751	0.81447
ENSMUSG00000013698	2.96254	174.644	4.94514e-40	6.75208e-39
ENSMUSG00000026277	1.70217	984.195	8.18683e-73	2.91005e-71
ENSMUSG00000026279	0.590167	801.285	1.78018e-15	7.93424e-15
ENSMUSG00000026281	-0.154553	4431.16	0.0762483	0.0994221
ENSMUSG00000078184	-2.05787	625.533	2.32503e-80	9.85217e-79
ENSMUSG00000057335	0.253683	131.349	0.107673	0.136931
ENSMUSG00000040848	1.34435	155.733	4.73921e-13	1.82076e-12
ENSMUSG00000040843	0.0346252	1644.26	0.814985	0.843014
ENSMUSG00000026571	-0.269336	233.823	0.0248039	0.0350407
ENSMUSG00000026566	0.869447	1246.84	3.39889e-17	1.66689e-16
ENSMUSG00000026663	0.113595	512.534	0.272337	0.319291
ENSMUSG00000026659	-0.680626	1213.97	1.28386e-10	4.13779e-10
ENSMUSG00000026384	-0.698797	158.317	4.34981e-05	8.58583e-05
ENSMUSG00000036975	-0.138168	112.13	0.413744	0.464504
ENSMUSG00000050777	0.60305	254.639	0.00449672	0.00709479
ENSMUSG00000026385	0.378017	2481.72	4.70186e-05	9.23412e-05
ENSMUSG00000026193	-0.294657	2858.82	0.0530337	0.0709475
ENSMUSG00000042901	-0.00523505	492.046	0.963462	0.968642
ENSMUSG00000072258	-0.952215	234.015	1.02105e-11	3.55878e-11
ENSMUSG00000025912	0.164758	254.685	0.270808	0.317628
ENSMUSG00000045210	-0.681954	367.757	4.87145e-11	1.63051e-10
ENSMUSG00000026470	1.23517	253.158	2.73059e-28	2.31643e-27
ENSMUSG00000033701	0.02613	563.688	0.739623	0.775505
ENSMUSG00000050565	-0.644296	1521.27	1.20078e-26	9.49363e-26
ENSMUSG00000041779	0.891034	211.122	4.05232e-08	1.06469e-07
ENSMUSG00000057363	-0.239539	524.052	0.00779614	0.0118779
ENSMUSG00000037503	-0.220159	987.543	0.0168814	0.0244097
ENSMUSG00000015488	1.04169	194.484	1.05302e-16	5.04347e-16
ENSMUSG00000026374	-0.305593	5348.89	2.28546e-06	5.14379e-06
ENSMUSG00000048402	-1.29147	209.932	1.90017e-14	7.95005e-14
ENSMUSG00000026600	3.52827	643.342	4.77428e-128	6.31821e-126
ENSMUSG00000060519	1.27347	589.796	3.87691e-22	2.49092e-21
ENSMUSG00000033557	0.0954164	461.439	0.41418	0.464872
ENSMUSG00000026594	0.96351	685.613	3.52868e-22	2.28224e-21
ENSMUSG00000037262	-0.00988965	346.05	0.803201	0.832426
ENSMUSG00000032666	0.805063	160.965	2.79615e-06	6.22637e-06
ENSMUSG00000014980	0.221399	743.298	0.0894275	0.115106
ENSMUSG00000042772	-0.587064	2019.78	1.10389e-10	3.57651e-10
ENSMUSG00000026479	-2.4026	322.963	9.1594e-41	1.28321e-39
ENSMUSG00000014226	-0.748032	4838.21	2.98138e-10	9.28187e-10
ENSMUSG00000025969	-2.54994	504.458	1.49234e-40	2.0705e-39
ENSMUSG00000025967	0.0149348	29373.3	0.991656	0.992579
ENSMUSG00000027520	-0.824944	1476.94	3.018e-16	1.40633e-15
ENSMUSG00000036093	-0.366297	505.978	0.00264672	0.00429243
ENSMUSG00000055371	-0.208511	380.934	0.0269751	0.0378593
ENSMUSG00000051223	-0.737027	6830.34	1.3102e-09	3.89169e-09
ENSMUSG00000026036	-0.481672	631.833	2.40169e-07	5.90099e-07
ENSMUSG00000008475	0.0664174	2347.34	0.686488	0.726969
ENSMUSG00000042751	0.213262	521.424	0.0648978	0.0857134
ENSMUSG00000026473	-0.0258473	1927.4	0.766182	0.800133
ENSMUSG00000048865	-1.57932	179.202	2.75885e-23	1.88346e-22
ENSMUSG00000026641	1.56063	3369.27	5.21063e-28	4.39e-27
ENSMUSG00000038235	1.30389	1128.09	1.26382e-26	9.97372e-26
ENSMUSG00000026404	-0.0661797	230.614	0.567799	0.616159
ENSMUSG00000041498	-0.58259	631.849	2.08032e-06	4.70176e-06
ENSMUSG00000041483	-0.401084	1468.22	0.000266729	0.000485793
ENSMUSG00000023150	-0.394057	1436.56	0.000137435	0.000258013
ENSMUSG00000053286	-0.450583	421.486	0.000199549	0.000369303
ENSMUSG00000026483	0.155867	596.504	0.367467	0.418392
ENSMUSG00000043019	-0.474368	195.665	0.000212874	0.000392422
ENSMUSG00000026511	-0.883551	717.603	4.02017e-18	2.07199e-17
ENSMUSG00000026510	0.993165	198.405	1.57555e-16	7.45484e-16
ENSMUSG00000026377	-0.657907	1634.42	1.13601e-12	4.23947e-12
ENSMUSG00000026577	-0.62551	389.144	2.51578e-09	7.30611e-09
ENSMUSG00000026576	-0.54607	1657.63	0.000290361	0.000526716
ENSMUSG00000037499	2.86385	528.336	4.96837e-83	2.28545e-81
ENSMUSG00000026626	0.0203984	1060.75	0.79087	0.821924
ENSMUSG00000017418	-0.131835	488.756	0.231785	0.276458
ENSMUSG00000044628	0.495427	119.892	0.00473271	0.00743202
ENSMUSG00000026784	-1.07705	157.831	9.39998e-11	3.06864e-10
ENSMUSG00000049086	0.214561	292.267	0.113523	0.144009
ENSMUSG00000003051	-1.08632	446.527	1.60522e-08	4.36827e-08
ENSMUSG00000041926	-0.0366679	655.309	0.587767	0.635092
ENSMUSG00000062580	-0.233292	2311.93	0.00523046	0.00816559
ENSMUSG00000041879	0.010417	1506.46	0.858932	0.879064
ENSMUSG00000045658	0.658155	204.951	2.03116e-05	4.14815e-05
ENSMUSG00000026219	-0.59062	4721.1	7.33297e-18	3.74351e-17
ENSMUSG00000026930	3.25024	157.217	1.37692e-62	3.72461e-61
ENSMUSG00000026926	0.399864	1772.09	1.53106e-06	3.4962e-06
ENSMUSG00000038633	-0.196502	2277.23	0.00260776	0.00423244
ENSMUSG00000047539	-0.00949213	829.622	0.873886	0.892563
ENSMUSG00000026509	2.24718	209.05	6.70955e-32	6.68778e-31
ENSMUSG00000026743	-0.394973	723.77	0.000177822	0.000330158
ENSMUSG00000051154	1.04376	562.924	3.35533e-15	1.46585e-14
ENSMUSG00000043241	-0.404438	1045.19	2.38062e-05	4.81272e-05
ENSMUSG00000039046	0.711264	298.615	7.2718e-08	1.86834e-07
ENSMUSG00000026662	0.293873	1213.6	0.0010736	0.00182802
ENSMUSG00000026664	-0.390134	427.597	0.00358574	0.00573319
ENSMUSG00000026676	0.710998	93.8852	0.00193225	0.00318941
ENSMUSG00000025817	-1.75697	924.615	2.42178e-86	1.24001e-84
ENSMUSG00000048707	-0.659885	613.549	1.83778e-09	5.39912e-09
ENSMUSG00000026965	0.358127	593.579	0.00207689	0.00341465
ENSMUSG00000015337	-0.623232	581.966	7.14627e-06	1.52574e-05
ENSMUSG00000007476	0.547075	305.139	7.23812e-05	0.000139601
ENSMUSG00000046836	-0.274698	619.306	0.00316535	0.00509607
ENSMUSG00000056050	0.219926	890.058	0.0313648	0.0436006
ENSMUSG00000039246	0.346703	282.04	0.00939943	0.0141378
ENSMUSG00000001305	-0.0429507	2023.86	0.59682	0.643419
ENSMUSG00000037474	-0.551883	1371.11	3.05858e-12	1.11153e-11
ENSMUSG00000026728	1.17992	3343.22	7.94488e-20	4.49913e-19
ENSMUSG00000026718	-0.486693	219.983	0.00526195	0.00821028
ENSMUSG00000026565	-0.450936	1914.45	2.98775e-05	5.98107e-05
ENSMUSG00000026564	-1.71695	683.855	1.36724e-13	5.42981e-13
ENSMUSG00000026273	0.174126	276.382	0.129454	0.162469
ENSMUSG00000026274	-0.0967143	434.11	0.303598	0.352293
ENSMUSG00000034088	-0.241067	2851.68	0.00271377	0.00439538
ENSMUSG00000043467	-0.903374	140.87	2.32949e-07	5.73341e-07
ENSMUSG00000026709	-0.379291	440.05	0.00183007	0.00302678
ENSMUSG00000026701	0.720989	2830.59	7.412e-09	2.07613e-08
ENSMUSG00000026781	-0.571007	163.041	0.000127556	0.000240517
ENSMUSG00000009030	-0.250759	488.284	0.134848	0.168599
ENSMUSG00000075376	-0.736118	673.742	4.36449e-10	1.34227e-09
ENSMUSG00000039826	-0.211776	911.018	0.199295	0.241286
ENSMUSG00000039715	1.09308	284.705	2.90611e-19	1.60041e-18
ENSMUSG00000015335	0.306456	453.216	0.00147074	0.00246759
ENSMUSG00000039686	2.09491	356.203	1.44312e-40	2.00545e-39
ENSMUSG00000079658	0.16937	1412.83	0.145937	0.181173
ENSMUSG00000026254	-1.20795	5965.75	4.24467e-47	7.48211e-46
ENSMUSG00000048000	0.0485217	1158.76	0.632058	0.677136
ENSMUSG00000026349	-0.729583	1192.78	6.76412e-16	3.08183e-15
ENSMUSG00000036104	-0.193311	346.951	0.087057	0.112274
ENSMUSG00000056211	-0.711544	632.551	1.10219e-07	2.79085e-07
ENSMUSG00000026353	0.312471	1486.1	1.12078e-07	2.83558e-07
ENSMUSG00000026158	2.15162	243.726	8.25911e-59	2.0474e-57
ENSMUSG00000026155	-0.0350238	588.726	0.8437	0.866568
ENSMUSG00000026154	-0.272596	409.252	0.00533854	0.00832224
ENSMUSG00000025981	-0.274183	334.056	0.0418248	0.0568457
ENSMUSG00000073676	-0.779334	5843.09	2.19989e-17	1.09069e-16
ENSMUSG00000025979	0.150782	1390.46	0.270049	0.316955
ENSMUSG00000038241	0.125208	250.199	0.433472	0.483775
ENSMUSG00000045503	-0.124943	982.546	0.110051	0.13979
ENSMUSG00000074797	-0.340375	1916.83	2.25641e-05	4.58099e-05
ENSMUSG00000027312	0.164343	151.603	0.280371	0.327773
ENSMUSG00000052033	-0.518235	977.4	7.65958e-11	2.5148e-10
ENSMUSG00000062590	0.794126	215.278	1.17903e-08	3.24857e-08
ENSMUSG00000079445	1.78973	888.254	3.31241e-35	3.79912e-34
ENSMUSG00000027281	-0.230839	138.289	0.10386	0.132376
ENSMUSG00000032802	0.252458	427.092	0.116402	0.147206
ENSMUSG00000023572	-0.442855	501.576	2.91291e-06	6.47297e-06
ENSMUSG00000027259	-1.12179	208.02	3.61647e-19	1.9802e-18
ENSMUSG00000027263	-0.758357	230.984	1.62934e-08	4.43252e-08
ENSMUSG00000027254	-0.79666	210.664	7.2517e-06	1.5471e-05
ENSMUSG00000000308	-1.0093	140.728	6.28932e-08	1.62807e-07
ENSMUSG00000002728	-0.580251	240.367	9.69032e-05	0.000184784
ENSMUSG00000026999	-1.12104	1013.82	1.56741e-14	6.58985e-14
ENSMUSG00000026792	-0.0381919	100.497	0.86247	0.882265
ENSMUSG00000036893	0.780092	1406.48	7.71048e-15	3.30471e-14
ENSMUSG00000026972	2.18649	120.026	7.28363e-29	6.3032e-28
ENSMUSG00000035666	-0.360312	540.933	3.77106e-05	7.46919e-05
ENSMUSG00000017858	-0.81116	651.995	1.02855e-22	6.87847e-22
ENSMUSG00000017861	-2.3114	2587.66	2.4629e-128	3.36283e-126
ENSMUSG00000026831	0.238876	659.889	0.222344	0.266231
ENSMUSG00000026816	-0.142743	413.332	0.152245	0.188379
ENSMUSG00000027498	-0.285966	1056.54	7.26567e-05	0.000140102
ENSMUSG00000027502	0.0280357	1162.74	0.890295	0.906739
ENSMUSG00000028640	-0.858331	464.415	9.10238e-06	1.92124e-05
ENSMUSG00000068735	5.55211	1417.5	1.53253e-116	1.66871e-114
ENSMUSG00000010911	-0.114462	348.863	0.354716	0.4057
ENSMUSG00000042670	-0.117773	487.26	0.373156	0.423803
ENSMUSG00000027164	0.426954	175.211	0.000407463	0.000728538
ENSMUSG00000027163	0.45425	357.421	0.00257135	0.00417887
ENSMUSG00000026854	0.362573	85.465	0.056845	0.0757288
ENSMUSG00000000194	-0.259008	962.268	0.00250701	0.00408125
ENSMUSG00000062661	1.26646	224.979	6.96037e-21	4.17525e-20
ENSMUSG00000076441	-0.641087	4186.24	3.54326e-09	1.01631e-08
ENSMUSG00000026478	-0.187481	2614.13	0.101128	0.129238
ENSMUSG00000042699	-0.180279	2404.15	0.0503067	0.0675626
ENSMUSG00000026827	-0.223653	2448.85	0.00767398	0.0117042
ENSMUSG00000060743	0.145901	3370.85	0.347558	0.398402
ENSMUSG00000014355	0.428768	1341.06	1.05361e-07	2.67114e-07
ENSMUSG00000027387	-0.254243	271.438	0.0156113	0.0227068
ENSMUSG00000048327	0.167205	1055.4	0.0375741	0.051426
ENSMUSG00000009621	1.77047	251.151	7.0071e-47	1.21768e-45
ENSMUSG00000026918	0.576472	2684.74	2.07744e-07	5.1499e-07
ENSMUSG00000068394	-0.702418	138.257	4.91724e-05	9.63511e-05
ENSMUSG00000035093	-0.606624	267.684	6.93226e-08	1.7859e-07
ENSMUSG00000027206	-0.536236	1174.88	4.31887e-06	9.42198e-06
ENSMUSG00000032869	0.911762	493.586	5.38005e-19	2.92721e-18
ENSMUSG00000004085	1.80024	400.535	2.48229e-28	2.10995e-27
ENSMUSG00000027132	-0.580453	822.557	3.19363e-06	7.06394e-06
ENSMUSG00000055943	0.535291	515.014	0.000252489	0.000461128
ENSMUSG00000003604	-1.42101	777.996	3.99392e-51	7.91605e-50
ENSMUSG00000014353	0.510614	257.511	1.63391e-05	3.37129e-05
ENSMUSG00000026991	0.0857616	1303.42	0.396673	0.447089
ENSMUSG00000035168	-0.372988	904.667	0.00023522	0.000431146
ENSMUSG00000014959	0.263841	1164.21	0.00444912	0.00702098
ENSMUSG00000041966	0.223863	560.053	0.0170683	0.0246593
ENSMUSG00000027012	0.591664	1766.83	6.6366e-22	4.20383e-21
ENSMUSG00000027018	-0.193876	4897.16	0.00302909	0.00488585
ENSMUSG00000041921	-0.658413	148.42	0.000429462	0.000766438
ENSMUSG00000064263	-3.48839	167.456	1.72355e-44	2.74555e-43
ENSMUSG00000051329	-0.232572	637.832	0.0388811	0.0531218
ENSMUSG00000008200	-0.470713	658.212	6.40751e-05	0.000124027
ENSMUSG00000054387	-0.516261	1834.02	4.95475e-05	9.70197e-05
ENSMUSG00000070643	-0.453428	258.237	0.010099	0.0151318
ENSMUSG00000002102	-0.473796	2604.66	0.000117364	0.000221882
ENSMUSG00000002103	0.61059	189.807	1.21529e-05	2.53613e-05
ENSMUSG00000034850	0.143979	338.488	0.252605	0.298887
ENSMUSG00000027367	0.268642	851.681	0.0036392	0.00581218
ENSMUSG00000005102	0.267348	209.297	0.055847	0.0744569
ENSMUSG00000040084	0.131316	1735.28	0.10885	0.138325
ENSMUSG00000027353	-0.0778643	238.427	0.499178	0.549799
ENSMUSG00000062098	0.760136	305.097	3.29517e-11	1.11595e-10
ENSMUSG00000025982	-0.492566	7596.79	4.44547e-10	1.36571e-09
ENSMUSG00000025980	-1.04694	13444.3	8.29972e-34	9.00305e-33
ENSMUSG00000027165	0.0982056	316.864	0.37125	0.421973
ENSMUSG00000039449	-0.499204	430.762	4.82491e-07	1.15513e-06
ENSMUSG00000026669	-0.696602	1707.85	9.68406e-23	6.48772e-22
ENSMUSG00000026672	1.94605	206.704	9.74938e-25	7.10112e-24
ENSMUSG00000027655	0.352408	392.317	0.000531767	0.00093908
ENSMUSG00000070544	0.450503	2856.35	4.15598e-06	9.08275e-06
ENSMUSG00000016933	1.52451	426.014	4.51321e-31	4.32324e-30
ENSMUSG00000033068	1.41884	228.576	1.76709e-26	1.38312e-25
ENSMUSG00000033059	0.0116824	418.293	0.96674	0.971484
ENSMUSG00000084762	-0.80495	141.126	0.000461851	0.000821174
ENSMUSG00000039943	-1.04668	352.343	5.41228e-21	3.27401e-20
ENSMUSG00000037761	0.5504	303.818	2.29988e-05	4.66484e-05
ENSMUSG00000027099	-0.512225	455.224	0.00149471	0.00250097
ENSMUSG00000059005	-0.693749	6580.57	9.81001e-10	2.9372e-09
ENSMUSG00000042410	-0.333601	949.258	0.00183996	0.00304196
ENSMUSG00000038533	0.102999	1116.91	0.211143	0.254199
ENSMUSG00000027397	-0.194255	2798	0.0553482	0.0738491
ENSMUSG00000037885	-0.637257	295.56	3.28436e-07	7.96506e-07
ENSMUSG00000027198	0.314529	613.276	0.000376071	0.000674091
ENSMUSG00000027010	-1.69845	506.511	1.00867e-36	1.21691e-35
ENSMUSG00000027109	-0.353267	1087.82	0.000606966	0.0010638
ENSMUSG00000010914	-0.755683	496.342	2.34096e-14	9.74212e-14
ENSMUSG00000026849	0.12921	816.441	0.184874	0.225093
ENSMUSG00000026851	0.0564379	527.036	0.649288	0.692698
ENSMUSG00000075415	0.611514	956.282	3.57184e-13	1.38463e-12
ENSMUSG00000075023	-3.49712	169.726	2.83606e-58	6.97022e-57
ENSMUSG00000040174	0.24995	195.766	0.0963486	0.123479
ENSMUSG00000044308	0.0297905	576.671	0.855136	0.875909
ENSMUSG00000036053	0.430365	502.958	0.000241746	0.000442635
ENSMUSG00000026960	-0.0721316	351.13	0.557897	0.607242
ENSMUSG00000055067	-0.243836	370.976	0.0294778	0.041177
ENSMUSG00000026492	-2.62858	149.681	1.46917e-57	3.54994e-56
ENSMUSG00000026491	-0.355982	1667.79	3.41481e-07	8.2651e-07
ENSMUSG00000026489	0.123765	118.115	0.448174	0.498273
ENSMUSG00000027087	0.577481	572.214	0.000161023	0.000300134
ENSMUSG00000026917	-0.487375	4828.24	2.97266e-12	1.08122e-11
ENSMUSG00000015846	0.780817	296.112	3.79236e-10	1.17261e-09
ENSMUSG00000026837	0.814097	100.621	0.000245072	0.000448438
ENSMUSG00000026944	1.83382	183.167	1.79617e-37	2.24573e-36
ENSMUSG00000015095	0.894841	546.137	1.62592e-16	7.68049e-16
ENSMUSG00000015092	0.487458	2039.4	1.0916e-05	2.28466e-05
ENSMUSG00000026817	0.0840403	1168.9	0.635571	0.680421
ENSMUSG00000026814	0.909561	921.832	6.53912e-05	0.000126517
ENSMUSG00000009563	0.86229	411.223	2.99319e-14	1.23667e-13
ENSMUSG00000053746	0.0893203	175.988	0.523481	0.573702
ENSMUSG00000026516	-0.242118	1495.57	0.000313821	0.000567716
ENSMUSG00000038733	0.220322	995.494	0.0119998	0.0177908
ENSMUSG00000036617	1.07555	2089.6	2.81667e-21	1.72941e-20
ENSMUSG00000048550	0.442936	188.561	0.00237995	0.00388986
ENSMUSG00000027180	0.416049	624.155	6.28524e-05	0.000121797
ENSMUSG00000040282	0.244071	530.951	0.0260848	0.0366936
ENSMUSG00000016386	0.83436	235.272	5.53254e-09	1.56601e-08
ENSMUSG00000027115	-0.620634	452.683	2.50142e-06	5.61074e-06
ENSMUSG00000027080	-0.71041	1763.22	1.38646e-20	8.16869e-20
ENSMUSG00000027076	-0.746656	1414	2.95876e-17	1.45769e-16
ENSMUSG00000027075	2.5452	305.786	7.75978e-42	1.13135e-40
ENSMUSG00000001855	-0.509903	739.398	1.43235e-08	3.91518e-08
ENSMUSG00000039262	0.251107	1647	0.0132293	0.0194461
ENSMUSG00000039254	0.496492	160.752	0.000759634	0.00131423
ENSMUSG00000027176	-0.64928	1049.17	1.66476e-09	4.90926e-09
ENSMUSG00000027247	-0.0863271	1131.67	0.339972	0.390864
ENSMUSG00000027243	-0.307433	207.096	0.0165637	0.0239706
ENSMUSG00000040506	0.170494	294.084	0.165974	0.203755
ENSMUSG00000027351	0.924364	635.727	2.28143e-10	7.18596e-10
ENSMUSG00000027349	0.149932	1039.98	0.113379	0.143847
ENSMUSG00000026977	-0.589855	1768.91	2.06722e-12	7.58304e-12
ENSMUSG00000026914	-0.533305	3045.19	2.39461e-05	4.83872e-05
ENSMUSG00000052533	0.602303	4354.09	9.78481e-17	4.69693e-16
ENSMUSG00000026858	-0.045046	197.964	0.695831	0.735957
ENSMUSG00000026856	-0.0346271	737.193	0.598724	0.644907
ENSMUSG00000039515	0.376412	1039.62	0.000686172	0.00119531
ENSMUSG00000027257	1.55735	317.58	2.12772e-38	2.74815e-37
ENSMUSG00000027255	-0.770669	223.464	1.60429e-07	4.01633e-07
ENSMUSG00000040549	0.561843	1930.8	7.814e-18	3.98199e-17
ENSMUSG00000027227	2.01318	342.771	4.68351e-37	5.74715e-36
ENSMUSG00000027091	-0.519863	1909.62	1.70442e-20	9.97376e-20
ENSMUSG00000027330	1.82347	347.111	4.07638e-48	7.42904e-47
ENSMUSG00000068264	0.394037	176.884	0.00409518	0.00649102
ENSMUSG00000037523	-0.595119	443.39	1.7839e-05	3.66582e-05
ENSMUSG00000037514	0.338547	810.675	9.979e-06	2.09979e-05
ENSMUSG00000027333	0.496044	244.111	0.00148291	0.00248461
ENSMUSG00000079037	3.38841	484.926	5.62663e-111	5.14896e-109
ENSMUSG00000058793	0.960072	1443.93	5.85926e-29	5.09104e-28
ENSMUSG00000027411	0.524952	1226	3.2229e-08	8.57779e-08
ENSMUSG00000027303	1.16879	356.643	4.75822e-24	3.35219e-23
ENSMUSG00000003283	-2.23806	176.603	1.78465e-24	1.28681e-23
ENSMUSG00000027454	-0.927586	601.821	7.94306e-18	4.04537e-17
ENSMUSG00000027282	-0.113933	3487.27	0.185903	0.226283
ENSMUSG00000005505	-0.445989	191.657	0.00742952	0.0113555
ENSMUSG00000005506	-0.243612	4970.42	0.00155746	0.00259888
ENSMUSG00000036992	-0.369139	857.41	3.3964e-06	7.48932e-06
ENSMUSG00000027439	0.625984	418.982	1.1029e-08	3.04368e-08
ENSMUSG00000067786	5.28048	636.966	3.716e-79	1.51493e-77
ENSMUSG00000027649	0.186246	603.465	0.0866177	0.111757
ENSMUSG00000027651	-0.701655	763.646	2.905e-20	1.68502e-19
ENSMUSG00000027519	0.550495	372.754	7.15342e-07	1.68632e-06
ENSMUSG00000054455	0.519212	676.744	1.0174e-07	2.58238e-07
ENSMUSG00000027522	0.347972	399.63	0.0119842	0.0177708
ENSMUSG00000016921	-1.13124	7713.54	8.67757e-26	6.60571e-25
ENSMUSG00000027509	-0.133612	2760.64	0.0297133	0.0414724
ENSMUSG00000027510	0.958754	3046.32	5.77775e-15	2.50001e-14
ENSMUSG00000027598	0.0765744	457.093	0.405663	0.456264
ENSMUSG00000047459	0.184218	2006.04	0.0447419	0.0605237
ENSMUSG00000027602	0.841576	720.886	2.56004e-12	9.33905e-12
ENSMUSG00000033256	-0.216425	170.929	0.211534	0.254635
ENSMUSG00000075040	-0.5472	110.473	0.00549669	0.00856102
ENSMUSG00000027244	-0.276034	960.789	0.00440343	0.00695524
ENSMUSG00000027108	-0.414773	2704.73	8.55991e-07	2.00197e-06
ENSMUSG00000041777	-0.474919	446.242	1.09565e-06	2.54092e-06
ENSMUSG00000005233	-0.0305427	1095.78	0.746173	0.781325
ENSMUSG00000027070	3.64419	1059.3	5.38607e-52	1.1084e-50
ENSMUSG00000027086	-0.404473	215.137	0.00106051	0.00180679
ENSMUSG00000038718	1.21003	296.033	1.5563e-16	7.3678e-16
ENSMUSG00000026867	0.200699	1407.44	0.0010866	0.00184977
ENSMUSG00000070953	0.1097	788.443	0.401154	0.451665
ENSMUSG00000035949	-0.454069	1108.66	2.74176e-08	7.34037e-08
ENSMUSG00000025781	-0.226547	10642.8	0.00900622	0.0136106
ENSMUSG00000003662	-0.405088	669.986	0.000451662	0.000804222
ENSMUSG00000027173	0.0654804	327.011	0.663838	0.706288
ENSMUSG00000059842	0.666414	95.9843	6.95788e-05	0.000134317
ENSMUSG00000038467	0.496952	1237.99	3.92843e-08	1.03341e-07
ENSMUSG00000027593	0.126235	10544	0.340443	0.391301
ENSMUSG00000027014	-0.0556713	355.98	0.711287	0.749999
ENSMUSG00000027223	1.4309	409.187	1.16674e-22	7.76803e-22
ENSMUSG00000068742	0.781024	379.536	9.50194e-09	2.63664e-08
ENSMUSG00000027131	-2.6375	289.878	2.55067e-62	6.85651e-61
ENSMUSG00000027167	0.677882	331.981	5.10328e-09	1.44831e-08
ENSMUSG00000027166	0.4385	248.728	0.0106897	0.0159613
ENSMUSG00000005510	-0.208125	800.592	0.00936805	0.014098
ENSMUSG00000040687	0.163856	247.725	0.20419	0.246656
ENSMUSG00000002109	0.999872	248.203	7.18798e-15	3.09001e-14
ENSMUSG00000027122	-0.0102087	1042.73	0.968258	0.972781
ENSMUSG00000026966	-0.249917	890.157	0.0744946	0.0973568
ENSMUSG00000026958	-0.550796	249.607	0.000212007	0.00039093
ENSMUSG00000026956	3.59567	358.782	3.51614e-95	2.16042e-93
ENSMUSG00000089762	1.48153	956.415	4.26652e-17	2.0829e-16
ENSMUSG00000039483	0.101076	367.15	0.521938	0.572229
ENSMUSG00000050737	-2.92852	65.531	5.82124e-33	6.04762e-32
ENSMUSG00000019188	0.511898	419.163	1.4947e-05	3.09369e-05
ENSMUSG00000042814	-0.309076	846.973	0.00305813	0.00493084
ENSMUSG00000042745	-1.64338	376.964	1.53344e-16	7.26355e-16
ENSMUSG00000027469	0.0668202	2406.95	0.354108	0.405058
ENSMUSG00000068040	1.14613	2531.68	9.65209e-29	8.33608e-28
ENSMUSG00000046020	-0.000535611	414.591	0.974018	0.977541
ENSMUSG00000027475	0.253635	428.822	0.0173809	0.0250646
ENSMUSG00000042548	0.513811	2757.08	8.71256e-07	2.03656e-06
ENSMUSG00000026942	0.395062	734.248	0.000478953	0.000850001
ENSMUSG00000026779	0.0585368	442.403	0.55945	0.608701
ENSMUSG00000026727	0.741038	432.557	3.26844e-07	7.92869e-07
ENSMUSG00000027575	-0.249931	340.449	0.0241628	0.0341912
ENSMUSG00000016344	-0.352316	228.843	0.0157362	0.0228654
ENSMUSG00000018326	-0.252797	5880.57	0.000172283	0.000320359
ENSMUSG00000018209	-0.106917	644.135	0.223967	0.267839
ENSMUSG00000054057	-1.25905	97.6947	1.44313e-11	4.97946e-11
ENSMUSG00000026740	0.468801	195.745	0.00133291	0.00224862
ENSMUSG00000026737	0.303041	127.905	0.0621029	0.0823
ENSMUSG00000015961	-0.903341	3077.77	1.38752e-33	1.48636e-32
ENSMUSG00000039630	-0.264611	13071.4	0.0070309	0.0107764
ENSMUSG00000039108	1.50975	1264.28	3.24322e-82	1.43067e-80
ENSMUSG00000039069	-0.25336	323.409	0.0392972	0.0536563
ENSMUSG00000039050	0.259001	186.503	0.0433242	0.0587908
ENSMUSG00000039041	-1.5939	563.677	3.7175e-44	5.84606e-43
ENSMUSG00000017299	0.439641	553.84	5.31543e-07	1.26728e-06
ENSMUSG00000001403	0.314765	6152.64	0.00294876	0.00475986
ENSMUSG00000045822	0.060044	462.356	0.644931	0.688984
ENSMUSG00000017764	-0.250029	391.69	0.0187716	0.0269661
ENSMUSG00000026869	-0.0580812	1146.92	0.574232	0.622344
ENSMUSG00000026927	1.0712	1173.1	1.25116e-41	1.81186e-40
ENSMUSG00000026924	0.417914	747.494	0.000257397	0.000469494
ENSMUSG00000026923	1.20098	859.369	2.38197e-24	1.7089e-23
ENSMUSG00000026922	-0.729606	401.708	1.67423e-08	4.55031e-08
ENSMUSG00000026238	-0.294516	57924.8	0.00375413	0.0059813
ENSMUSG00000074749	0.303599	151.038	0.0540047	0.0721573
ENSMUSG00000027433	-0.534656	1971.45	4.67681e-09	1.33123e-08
ENSMUSG00000027384	-0.726409	371.878	4.10984e-08	1.07849e-07
ENSMUSG00000068205	0.283716	164.367	0.082992	0.107482
ENSMUSG00000008333	-0.682206	4127.92	3.77924e-14	1.55026e-13
ENSMUSG00000026187	-0.29598	2668.46	0.00101369	0.00173114
ENSMUSG00000039354	0.28155	266.573	0.0177162	0.025514
ENSMUSG00000039323	1.56385	12440.9	1.19526e-40	1.66909e-39
ENSMUSG00000040225	-0.941385	4099.63	2.65995e-18	1.39348e-17
ENSMUSG00000006418	0.633385	1213.12	3.39494e-13	1.31784e-12
ENSMUSG00000027478	2.38587	12787.5	4.06427e-68	1.27594e-66
ENSMUSG00000027479	-0.457364	3466.83	2.56737e-10	8.05709e-10
ENSMUSG00000050043	-0.501029	914.2	5.00031e-08	1.305e-07
ENSMUSG00000034075	-0.577029	1400.33	1.68774e-08	4.58557e-08
ENSMUSG00000027079	-0.0730398	605.031	0.618906	0.664565
ENSMUSG00000051730	-0.332684	301.752	0.0142057	0.0207738
ENSMUSG00000041997	0.362103	1182.69	2.16744e-07	5.35757e-07
ENSMUSG00000041975	-0.267748	168.636	0.0278576	0.0390279
ENSMUSG00000040383	1.13672	816.948	1.80299e-28	1.54168e-27
ENSMUSG00000040321	-0.456768	175.143	0.00766176	0.0116897
ENSMUSG00000027361	0.568591	534.226	7.06775e-07	1.66658e-06
ENSMUSG00000027364	-3.15869	1033.33	1.39047e-89	7.76678e-88
ENSMUSG00000074890	-0.594412	237.297	2.67906e-06	5.98112e-06
ENSMUSG00000027394	0.0998507	350.749	0.360495	0.411762
ENSMUSG00000027395	-1.04478	2300.97	7.09318e-19	3.83347e-18
ENSMUSG00000037938	0.573696	747.397	2.7203e-09	7.88675e-09
ENSMUSG00000027652	0.224502	573.008	0.023116	0.0328071
ENSMUSG00000033411	-0.327502	413.522	0.00953473	0.0143262
ENSMUSG00000027236	-0.854482	3012.43	9.18743e-34	9.92842e-33
ENSMUSG00000035268	-0.299553	345.532	0.00382838	0.00609058
ENSMUSG00000026608	1.30704	772.253	8.5649e-35	9.61818e-34
ENSMUSG00000026605	-0.406061	2550.17	8.25498e-05	0.000158044
ENSMUSG00000026603	-0.324349	321.383	0.00392697	0.00623473
ENSMUSG00000027495	0.18382	206.197	0.230452	0.275021
ENSMUSG00000074652	0.260205	49.8745	0.321483	0.371544
ENSMUSG00000038685	-0.787822	682.018	9.19835e-15	3.91898e-14
ENSMUSG00000027582	-0.611845	340.749	1.20354e-06	2.77781e-06
ENSMUSG00000090077	0.189145	138.015	0.430993	0.48137
ENSMUSG00000013465	0.231215	1262.65	0.00230121	0.00376689
ENSMUSG00000036591	0.392278	377.768	0.00332005	0.00533117
ENSMUSG00000058835	-0.743635	591.392	4.94073e-12	1.76157e-11
ENSMUSG00000026933	0.372437	888.485	7.7631e-06	1.65088e-05
ENSMUSG00000025782	-0.184996	743.835	0.0575074	0.07654
ENSMUSG00000027304	0.314305	1947.06	3.31376e-05	6.60448e-05
ENSMUSG00000027296	-2.69542	144.741	3.9563e-38	5.0643e-37
ENSMUSG00000027298	0.70467	1217.15	6.90384e-09	1.93885e-08
ENSMUSG00000033943	-0.725895	2680.96	1.04468e-10	3.39108e-10
ENSMUSG00000033902	0.303973	109.825	0.0582406	0.0774441
ENSMUSG00000036352	0.0810758	690.48	0.294181	0.342382
ENSMUSG00000026932	0.884858	176.501	5.00888e-10	1.53278e-09
ENSMUSG00000015647	0.818381	614.911	1.92102e-07	4.77175e-07
ENSMUSG00000038990	0.501719	263.602	0.000211689	0.000390427
ENSMUSG00000090213	1.02706	586.636	3.86246e-32	3.89963e-31
ENSMUSG00000027562	1.55132	199.375	1.87513e-13	7.38207e-13
ENSMUSG00000047213	-0.583007	773.847	8.72715e-06	1.84676e-05
ENSMUSG00000002428	-0.37003	822.467	0.000127003	0.000239632
ENSMUSG00000037730	-0.484929	350.719	2.07108e-05	4.22366e-05
ENSMUSG00000027703	-2.7539	112.453	1.42101e-30	1.32433e-29
ENSMUSG00000074643	0.156826	218.481	0.413207	0.464022
ENSMUSG00000087679	0.648933	644.769	2.74893e-10	8.58305e-10
ENSMUSG00000075467	0.292642	171.94	0.0866141	0.111757
ENSMUSG00000036281	-0.189158	586.28	0.126163	0.158733
ENSMUSG00000049950	-1.01266	201.427	2.33048e-15	1.03121e-14
ENSMUSG00000026646	-0.0413622	394.01	0.681352	0.721974
ENSMUSG00000109865	-0.121378	2577.33	0.176069	0.215257
ENSMUSG00000027363	0.0904081	882.072	0.357028	0.408127
ENSMUSG00000001998	-0.578518	85.9496	0.00977631	0.0146662
ENSMUSG00000001999	-0.793116	240.306	3.4242e-08	9.07423e-08
ENSMUSG00000003660	0.272814	3183.38	0.00333795	0.00535791
ENSMUSG00000027405	-0.936998	10990.5	4.04008e-22	2.59155e-21
ENSMUSG00000039263	0.859293	464.573	2.05006e-11	7.01178e-11
ENSMUSG00000027523	2.08907	3223.62	3.94664e-56	9.20026e-55
ENSMUSG00000016253	-0.126068	852.393	0.147841	0.183246
ENSMUSG00000038628	0.179843	690.86	0.117727	0.148815
ENSMUSG00000027540	0.396806	720.236	2.11272e-05	4.30146e-05
ENSMUSG00000044641	1.38457	235.247	1.8273e-18	9.63728e-18
ENSMUSG00000074576	-0.934867	313.408	5.87979e-09	1.66156e-08
ENSMUSG00000046338	-0.175059	64.2599	0.40439	0.455071
ENSMUSG00000027381	2.21364	411.639	7.39621e-64	2.05233e-62
ENSMUSG00000027067	-0.2183	7265.49	0.000518725	0.000917555
ENSMUSG00000033955	0.520874	463.551	7.30299e-06	1.55727e-05
ENSMUSG00000027678	-0.555218	1629.13	4.42452e-08	1.15718e-07
ENSMUSG00000017760	0.281333	1244.31	0.0118222	0.0175548
ENSMUSG00000039849	0.246462	381.819	0.0130693	0.0192273
ENSMUSG00000043909	1.12822	771.292	4.56871e-27	3.67634e-26
ENSMUSG00000033526	-1.2112	134.223	5.61484e-14	2.28364e-13
ENSMUSG00000027201	1.19154	847.462	8.45767e-23	5.68826e-22
ENSMUSG00000042854	-0.868726	219.974	4.38276e-10	1.34693e-09
ENSMUSG00000074582	-0.0778765	268.073	0.492451	0.542806
ENSMUSG00000002718	-0.581563	2677.36	3.87172e-06	8.49628e-06
ENSMUSG00000017999	-0.397615	2047.95	6.54344e-08	1.69067e-07
ENSMUSG00000039463	0.304704	429.186	0.0410363	0.0558535
ENSMUSG00000027274	-0.51347	696.633	8.47215e-07	1.98252e-06
ENSMUSG00000027276	0.352323	409.332	0.00587717	0.00911565
ENSMUSG00000027438	-0.400263	162.171	0.00594	0.0092048
ENSMUSG00000009549	-0.0823236	1816.71	0.357381	0.408422
ENSMUSG00000040093	2.38304	337.72	6.68252e-75	2.47772e-73
ENSMUSG00000027340	-0.531663	243.035	0.000556834	0.000979727
ENSMUSG00000039725	0.0302679	279.223	0.839812	0.863296
ENSMUSG00000068290	0.344816	401.315	0.00951487	0.0143014
ENSMUSG00000074796	0.155059	422.906	0.338724	0.389535
ENSMUSG00000027309	0.496023	169.806	0.00103808	0.00177034
ENSMUSG00000027365	-0.190409	991.095	0.0675321	0.0888515
ENSMUSG00000027366	-0.225074	218.161	0.0606043	0.0803883
ENSMUSG00000034906	0.269545	787.898	0.00254195	0.00413266
ENSMUSG00000044145	-0.00506051	54.9123	0.91015	0.923135
ENSMUSG00000007659	0.190119	1276.85	0.131979	0.165277
ENSMUSG00000068115	-0.966647	797.813	3.80188e-29	3.32356e-28
ENSMUSG00000067787	1.2008	448.54	1.91304e-38	2.48205e-37
ENSMUSG00000004880	-0.114083	3094.3	0.352268	0.403061
ENSMUSG00000022995	0.332982	5117.99	5.33971e-05	0.000104226
ENSMUSG00000058318	1.73362	906.498	1.50777e-51	3.00925e-50
ENSMUSG00000027222	0.176844	210.147	0.266514	0.31319
ENSMUSG00000046814	1.89885	14.3119	3.55637e-07	8.59564e-07
ENSMUSG00000068580	0.0496106	178.812	0.722233	0.76005
ENSMUSG00000027315	0.165662	1237.2	0.0874475	0.112726
ENSMUSG00000034216	0.401057	455.422	1.39917e-05	2.90155e-05
ENSMUSG00000005804	0.0429688	480.932	0.706658	0.745705
ENSMUSG00000098789	0.823456	492.373	3.95055e-12	1.42187e-11
ENSMUSG00000027331	0.459463	836.099	1.66587e-07	4.16323e-07
ENSMUSG00000027332	0.24656	417.442	0.0392914	0.0536563
ENSMUSG00000027111	0.618359	3492.97	7.82278e-10	2.36194e-09
ENSMUSG00000006494	1.73188	992.595	2.99285e-44	4.72376e-43
ENSMUSG00000027324	-0.209284	101.5	0.182692	0.222532
ENSMUSG00000027326	-0.396506	643.098	0.00413452	0.00654373
ENSMUSG00000027323	-0.365494	1879.24	3.69886e-05	7.33292e-05
ENSMUSG00000027427	-1.18552	406.493	8.27573e-34	8.98836e-33
ENSMUSG00000027429	0.0517765	406.129	0.647788	0.691349
ENSMUSG00000074754	0.379715	394.805	0.0265315	0.0372732
ENSMUSG00000027430	2.02346	447.678	3.17964e-56	7.47301e-55
ENSMUSG00000027133	0.218313	8666.23	0.131431	0.164758
ENSMUSG00000027313	1.86082	399.472	6.31713e-12	2.23621e-11
ENSMUSG00000014077	0.0206055	240.731	0.843258	0.866218
ENSMUSG00000085438	-0.187781	1351.53	0.0660212	0.08705
ENSMUSG00000027306	0.556642	2750.25	1.00609e-09	3.00917e-09
ENSMUSG00000038696	0.699408	426.671	8.63611e-13	3.25538e-12
ENSMUSG00000026864	-0.088162	12987.7	0.509745	0.560863
ENSMUSG00000057110	-0.295477	414.684	0.0157137	0.0228365
ENSMUSG00000026921	0.15027	979.667	0.297308	0.345647
ENSMUSG00000036186	-0.122205	65.6718	0.56466	0.613361
ENSMUSG00000014873	-0.419295	416.87	0.000959022	0.00164104
ENSMUSG00000036160	-0.354747	569.579	0.000255749	0.000466685
ENSMUSG00000015776	0.427267	302.887	0.000404163	0.000722937
ENSMUSG00000015790	0.769429	376.438	1.77617e-12	6.5433e-12
ENSMUSG00000026941	0.706553	28.6353	0.0511776	0.0686571
ENSMUSG00000036504	0.225611	1089.42	0.0328748	0.0455524
ENSMUSG00000015087	0.737913	776.763	2.21927e-14	9.24912e-14
ENSMUSG00000026878	0.0176019	1688.93	0.84289	0.866001
ENSMUSG00000056436	1.41331	212.084	1.36377e-14	5.7534e-14
ENSMUSG00000026895	-0.233047	1163.08	0.00158575	0.00264353
ENSMUSG00000026889	-0.0908876	393.11	0.395484	0.445924
ENSMUSG00000026819	0.260932	264.591	0.0302673	0.0421908
ENSMUSG00000009566	-0.272475	1879.71	0.00205773	0.00338443
ENSMUSG00000042133	-0.716676	3055.12	4.36793e-17	2.13119e-16
ENSMUSG00000027088	-0.0724159	334.488	0.566937	0.615446
ENSMUSG00000068882	-0.434701	2941.02	2.94862e-06	6.54724e-06
ENSMUSG00000017721	0.557276	485.312	0.000136697	0.000256684
ENSMUSG00000017723	-0.31613	1746.82	0.186867	0.22736
ENSMUSG00000027203	-0.631872	14485.8	4.43629e-13	1.70666e-12
ENSMUSG00000027573	-0.210211	2348.41	0.0562303	0.0749447
ENSMUSG00000023393	-0.21378	73.5938	0.336556	0.38735
ENSMUSG00000027455	-0.627187	2433.2	2.08225e-13	8.1713e-13
ENSMUSG00000032966	0.288377	3600.15	0.000299998	0.000543623
ENSMUSG00000027624	-1.50215	312.381	4.83111e-20	2.76863e-19
ENSMUSG00000027628	-0.18866	1059.53	0.0399974	0.0545258
ENSMUSG00000061689	1.2461	1247.72	5.15274e-62	1.36381e-60
ENSMUSG00000067818	4.84907	363.875	5.53505e-61	1.4428e-59
ENSMUSG00000068079	0.746927	474.599	2.1116e-06	4.76995e-06
ENSMUSG00000074698	-0.447914	3999.75	6.60979e-07	1.56416e-06
ENSMUSG00000027465	0.0991791	806.212	0.418416	0.469014
ENSMUSG00000027646	-0.136738	2294.18	0.0855426	0.110486
ENSMUSG00000037773	1.09066	172.8	5.32828e-12	1.89475e-11
ENSMUSG00000027300	0.522718	178.661	7.67165e-06	1.63184e-05
ENSMUSG00000079043	-1.04949	462.777	1.51362e-17	7.55669e-17
ENSMUSG00000027341	0.517111	387.971	5.91489e-06	1.27168e-05
ENSMUSG00000027342	-1.40217	2186.67	3.6314e-22	2.34338e-21
ENSMUSG00000074731	-1.64686	123.715	4.4469e-16	2.04558e-15
ENSMUSG00000027452	0.200923	122.376	0.425688	0.476173
ENSMUSG00000027284	0.0252979	204.2	0.937519	0.947209
ENSMUSG00000090100	-0.561833	164.186	7.90217e-06	1.67838e-05
ENSMUSG00000027272	-0.121983	282.811	0.273674	0.320685
ENSMUSG00000056486	0.657951	420.453	5.02719e-10	1.53783e-09
ENSMUSG00000027104	-0.14838	679.409	0.255755	0.302199
ENSMUSG00000018770	-0.341384	9186.85	0.00094515	0.00161988
ENSMUSG00000068479	-1.88577	783.202	3.43651e-123	4.34718e-121
ENSMUSG00000039678	-0.775138	1419.88	3.99761e-12	1.4382e-11
ENSMUSG00000027634	-0.742296	148.883	8.80689e-07	2.05693e-06
ENSMUSG00000027635	-0.297676	252.103	0.0629024	0.0832953
ENSMUSG00000055485	1.397	253.347	3.78771e-23	2.57361e-22
ENSMUSG00000027639	-0.0796575	495.395	0.361209	0.412358
ENSMUSG00000027641	-0.554903	204.252	7.4062e-05	0.000142683
ENSMUSG00000016257	-0.922572	801.853	9.46223e-15	4.02742e-14
ENSMUSG00000027447	1.18634	2883.48	1.18758e-22	7.89459e-22
ENSMUSG00000039536	0.00785144	566.285	0.981713	0.983657
ENSMUSG00000052056	0.362877	1457.84	1.69454e-05	3.49053e-05
ENSMUSG00000038705	0.281194	446.364	0.00306394	0.00493744
ENSMUSG00000074649	1.30337	165.523	1.5572e-18	8.25324e-18
ENSMUSG00000027613	0.0496046	1404.46	0.59415	0.641023
ENSMUSG00000005882	-0.413281	977.163	6.38377e-05	0.000123595
ENSMUSG00000027404	0.60259	6054.66	2.3014e-19	1.27556e-18
ENSMUSG00000027406	-0.196591	1392.03	0.0141155	0.0206639
ENSMUSG00000027408	1.17414	253.261	4.55537e-14	1.86419e-13
ENSMUSG00000028080	-0.291841	229.453	0.0367974	0.0504674
ENSMUSG00000038848	-0.436786	3022.96	1.33249e-09	3.95372e-09
ENSMUSG00000087547	-1.47143	52.1123	8.45848e-10	2.54672e-09
ENSMUSG00000027650	0.0440176	173.266	0.846771	0.868996
ENSMUSG00000027490	-0.0379703	1014.24	0.631246	0.676464
ENSMUSG00000000876	1.03528	176.795	1.25572e-12	4.672e-12
ENSMUSG00000017307	-0.00665078	784.139	0.814404	0.842514
ENSMUSG00000034032	-0.383516	1872	8.38623e-07	1.96348e-06
ENSMUSG00000027293	0.568383	1130.85	2.73206e-09	7.91819e-09
ENSMUSG00000048486	-0.308585	197.769	0.0363023	0.0498281
ENSMUSG00000017707	1.17764	1122.03	6.95886e-13	2.63933e-12
ENSMUSG00000001767	-0.69063	1006.64	1.21821e-17	6.11739e-17
ENSMUSG00000037110	0.0324366	169.497	0.833328	0.857964
ENSMUSG00000027239	2.20087	6135.32	2.52143e-46	4.27797e-45
ENSMUSG00000040479	0.784021	1014.75	3.4553e-13	1.34066e-12
ENSMUSG00000027230	1.52395	196.459	4.44387e-15	1.92867e-14
ENSMUSG00000027698	0.160244	278.786	0.180233	0.219816
ENSMUSG00000002458	0.176389	404.866	0.0659948	0.0870286
ENSMUSG00000027601	-0.461264	1094.5	2.27683e-07	5.61182e-07
ENSMUSG00000017009	2.26116	7614.54	6.59397e-42	9.66292e-41
ENSMUSG00000045624	-0.951082	1954.7	5.39844e-27	4.31976e-26
ENSMUSG00000090553	-0.434819	5727.37	1.0315e-05	2.16467e-05
ENSMUSG00000102976	-0.609778	3257.87	1.32941e-11	4.6037e-11
ENSMUSG00000027162	-0.164858	846.042	0.221947	0.26583
ENSMUSG00000050199	0.862724	658.361	5.40458e-16	2.47684e-15
ENSMUSG00000027160	0.036854	1228.02	0.682527	0.72313
ENSMUSG00000043535	-0.924403	1783.83	2.75857e-18	1.44339e-17
ENSMUSG00000026799	0.0639995	508.309	0.548826	0.598276
ENSMUSG00000039844	-0.53789	654.589	8.05887e-06	1.7104e-05
ENSMUSG00000027287	-0.152306	624.451	0.340094	0.390951
ENSMUSG00000027285	0.0346403	938.335	0.710917	0.749701
ENSMUSG00000027357	0.0943542	1127.3	0.510833	0.561701
ENSMUSG00000026798	-0.642463	744.608	1.80733e-09	5.3151e-09
ENSMUSG00000059316	-0.247736	270.808	0.0891446	0.114759
ENSMUSG00000069020	-0.662635	926.624	1.32945e-05	2.76631e-05
ENSMUSG00000039787	1.13399	176.91	1.0319e-12	3.86434e-12
ENSMUSG00000026790	0.696675	2839.62	3.3193e-17	1.62878e-16
ENSMUSG00000091337	0.434052	405.629	0.00162039	0.00269867
ENSMUSG00000027207	-0.592381	233.335	0.000324581	0.000586072
ENSMUSG00000023330	0.723728	226.73	2.5381e-07	6.22369e-07
ENSMUSG00000015839	-0.108421	976.567	0.259374	0.305803
ENSMUSG00000000827	0.336769	2114.18	5.07676e-06	1.09945e-05
ENSMUSG00000000826	-0.0344491	1250.93	0.643734	0.688086
ENSMUSG00000002455	-0.01056	1030.87	0.891682	0.907721
ENSMUSG00000027248	0.202919	4845.35	0.107185	0.13636
ENSMUSG00000074884	-0.467726	4799.83	3.79047e-10	1.17244e-09
ENSMUSG00000027245	0.110807	3521.24	0.118366	0.149532
ENSMUSG00000027242	-0.978247	671.869	1.90858e-21	1.18282e-20
ENSMUSG00000060227	0.295116	256.24	0.0177102	0.0255096
ENSMUSG00000027002	0.064055	997.026	0.444936	0.495128
ENSMUSG00000051747	-1.89933	562.096	9.42105e-08	2.39692e-07
ENSMUSG00000044033	-1.29825	125.625	1.3527e-09	4.01099e-09
ENSMUSG00000042272	1.2181	197.207	1.00157e-18	5.35127e-18
ENSMUSG00000036202	-1.24687	7396.48	8.81244e-38	1.12137e-36
ENSMUSG00000002550	0.892957	443.481	3.26897e-16	1.51998e-15
ENSMUSG00000044627	-0.114297	6089.49	0.399643	0.450201
ENSMUSG00000039195	0.167261	200.389	0.24968	0.295792
ENSMUSG00000089824	-0.0826789	1407.12	0.356798	0.407919
ENSMUSG00000027551	0.609227	1478.62	1.97535e-15	8.77684e-15
ENSMUSG00000036752	-0.0749764	17727.5	0.539125	0.588746
ENSMUSG00000006471	-0.569343	342.446	5.8121e-07	1.3811e-06
ENSMUSG00000027630	0.35972	1021.43	0.000229163	0.00042058
ENSMUSG00000027550	-0.5547	264.639	2.38733e-06	5.36324e-06
ENSMUSG00000027552	0.217907	414.572	0.075281	0.0983153
ENSMUSG00000027533	-1.96536	160.199	4.8023e-31	4.59504e-30
ENSMUSG00000027536	-1.88257	698.195	2.94663e-45	4.79148e-44
ENSMUSG00000036894	1.50902	999.956	1.01706e-36	1.22532e-35
ENSMUSG00000027787	-0.206871	1482.89	0.0400695	0.0546155
ENSMUSG00000028019	-2.74912	118.762	2.69227e-30	2.48219e-29
ENSMUSG00000027665	0.547469	465.923	4.84862e-07	1.15984e-06
ENSMUSG00000027667	0.305323	710.805	0.00413367	0.00654358
ENSMUSG00000027668	-0.787117	786.555	1.21278e-22	8.05583e-22
ENSMUSG00000027496	-0.25861	3788.99	1.0938e-05	2.28871e-05
ENSMUSG00000027751	-0.249733	1565.87	0.00376332	0.00599482
ENSMUSG00000033900	-0.270557	163.035	0.0497919	0.0669129
ENSMUSG00000027998	-0.288084	623.824	0.00160413	0.00267314
ENSMUSG00000027246	0.169968	266.817	0.260746	0.30721
ENSMUSG00000046110	0.363194	95.6723	0.0819723	0.106277
ENSMUSG00000048222	-1.44531	1261.93	1.85785e-71	6.31668e-70
ENSMUSG00000027195	0.017721	2096.9	0.930069	0.940345
ENSMUSG00000027194	0.184889	246.505	0.125809	0.15831
ENSMUSG00000027193	-0.544119	1184.46	3.12075e-10	9.70174e-10
ENSMUSG00000068134	-0.592281	359.454	0.000433607	0.000773355
ENSMUSG00000057147	-0.579555	508.478	7.26624e-09	2.03729e-08
ENSMUSG00000027210	0.650479	578.368	0.017704	0.0255049
ENSMUSG00000041219	-0.154986	415.527	0.0804702	0.1045
ENSMUSG00000039983	-0.411009	337.598	0.000765498	0.00132385
ENSMUSG00000070730	-0.248082	921.726	0.0075506	0.0115283
ENSMUSG00000034278	0.288592	160.455	0.10243	0.130766
ENSMUSG00000034226	0.0575	88.9893	0.869386	0.888917
ENSMUSG00000027189	-0.993045	549.38	6.45984e-13	2.45765e-12
ENSMUSG00000075012	0.0638031	122.308	0.704627	0.744071
ENSMUSG00000027459	0.602402	471.509	0.000215665	0.000396909
ENSMUSG00000027378	0.847906	322.008	1.69546e-10	5.4016e-10
ENSMUSG00000051319	-0.308864	744.454	0.0199743	0.0286079
ENSMUSG00000027379	0.189483	611.961	0.0821584	0.106483
ENSMUSG00000074994	0.666258	1023.75	2.58568e-06	5.78316e-06
ENSMUSG00000027171	1.62893	128.64	5.41537e-11	1.80554e-10
ENSMUSG00000027170	-0.621151	4253.75	1.55422e-05	3.20994e-05
ENSMUSG00000005973	-0.864787	1418.13	6.66442e-13	2.53213e-12
ENSMUSG00000037376	-1.14327	1086.86	4.97434e-25	3.66661e-24
ENSMUSG00000026988	1.34879	221.77	5.8263e-21	3.51211e-20
ENSMUSG00000026987	-0.664873	1032.31	6.51224e-10	1.9776e-09
ENSMUSG00000026980	-2.67655	763.669	9.8667e-55	2.21024e-53
ENSMUSG00000034154	-0.732291	865.763	1.08753e-12	4.06736e-12
ENSMUSG00000072980	0.425409	150.542	0.00340812	0.00546544
ENSMUSG00000027305	0.0618121	256.742	0.556563	0.606173
ENSMUSG00000039145	-1.07736	457.58	5.93096e-20	3.38317e-19
ENSMUSG00000039128	0.131972	1684.03	0.210053	0.253064
ENSMUSG00000025816	0.602925	453.406	1.19112e-08	3.27873e-08
ENSMUSG00000015932	-0.275671	4382.55	0.0254285	0.0358751
ENSMUSG00000027424	0.0250973	1047.5	0.781319	0.813078
ENSMUSG00000027425	0.408827	874.764	3.38055e-08	8.96408e-08
ENSMUSG00000098387	0.0816907	97.7052	0.67905	0.71992
ENSMUSG00000026761	-0.111623	546.508	0.405766	0.45632
ENSMUSG00000026766	0.170899	974.187	0.139316	0.173681
ENSMUSG00000017144	0.97486	687.965	8.14051e-14	3.2676e-13
ENSMUSG00000062175	0.744295	1132.88	9.75908e-19	5.21738e-18
ENSMUSG00000027637	-0.277318	3063.52	0.00172029	0.00285675
ENSMUSG00000027642	0.35572	3785.55	3.01724e-08	8.04785e-08
ENSMUSG00000063019	0.0541792	519.553	0.591755	0.638679
ENSMUSG00000014867	0.752548	1405.97	1.75903e-20	1.02863e-19
ENSMUSG00000052406	-0.281524	630.132	0.000116611	0.000220555
ENSMUSG00000027782	-0.393373	1625.57	0.00580935	0.00901697
ENSMUSG00000028070	0.195637	1062.59	0.0665464	0.0876619
ENSMUSG00000039501	-0.721988	158.434	3.76499e-05	7.4606e-05
ENSMUSG00000017969	2.10468	569.143	8.76634e-62	2.30606e-60
ENSMUSG00000017929	-0.817717	443.882	2.36838e-09	6.88968e-09
ENSMUSG00000061136	-0.434006	4805.08	2.20817e-09	6.44541e-09
ENSMUSG00000038671	-0.0763822	492.572	0.346811	0.397769
ENSMUSG00000000823	0.368648	502.684	0.00261913	0.00425009
ENSMUSG00000017754	0.77042	329.478	5.17968e-08	1.34854e-07
ENSMUSG00000039834	0.164535	331.84	0.257604	0.304091
ENSMUSG00000039804	-0.376074	413.959	0.000723573	0.00125639
ENSMUSG00000044167	0.534064	515.997	6.88507e-07	1.62707e-06
ENSMUSG00000027722	-0.563949	587.849	1.72529e-11	5.92453e-11
ENSMUSG00000009555	-0.850984	1216.92	1.20628e-28	1.03868e-27
ENSMUSG00000039660	-0.26472	805.346	0.00275295	0.00445381
ENSMUSG00000039648	1.1504	161.93	1.60484e-12	5.93245e-12
ENSMUSG00000075419	-0.78562	230.18	2.77466e-07	6.78443e-07
ENSMUSG00000026860	0.0359254	606.593	0.836152	0.860151
ENSMUSG00000026853	1.0654	160.826	3.20571e-12	1.16303e-11
ENSMUSG00000037197	0.354771	2840.51	2.80478e-05	5.63709e-05
ENSMUSG00000058594	0.899555	982.791	3.8774e-22	2.49092e-21
ENSMUSG00000026767	-0.401746	492.473	0.0032669	0.00525073
ENSMUSG00000027077	-0.315585	324.791	0.23761	0.282583
ENSMUSG00000005881	-0.0568593	737.567	0.501287	0.55191
ENSMUSG00000067847	1.36774	704.996	9.43192e-34	1.01798e-32
ENSMUSG00000038116	-0.346706	2023.9	4.99615e-05	9.77858e-05
ENSMUSG00000026791	0.519723	49.9561	0.043883	0.0595022
ENSMUSG00000068966	0.420532	171.253	0.0109882	0.0163729
ENSMUSG00000026788	-1.29641	451.895	5.12099e-41	7.2452e-40
ENSMUSG00000026970	1.14463	2204.61	4.77662e-19	2.60383e-18
ENSMUSG00000017664	-0.0595953	398.854	0.541724	0.591209
ENSMUSG00000027610	-1.35418	617.621	4.28166e-40	5.87414e-39
ENSMUSG00000038324	0.949253	1062.98	1.19827e-31	1.18341e-30
ENSMUSG00000038312	0.675475	317.271	1.7219e-07	4.29826e-07
ENSMUSG00000026915	0.747647	1670.91	3.59057e-16	1.66322e-15
ENSMUSG00000035392	0.173244	180.504	0.190711	0.231676
ENSMUSG00000026750	0.727174	6240.93	1.06382e-19	6.00063e-19
ENSMUSG00000027472	1.03699	1081.31	1.31366e-15	5.88852e-15
ENSMUSG00000051413	-0.216392	165.6	0.264654	0.311218
ENSMUSG00000061411	-1.03518	115.618	9.5471e-10	2.86147e-09
ENSMUSG00000056941	-0.470802	573.187	2.58238e-05	5.19983e-05
ENSMUSG00000027487	-0.10651	610.575	0.23604	0.280948
ENSMUSG00000027488	0.307397	229.113	0.0267489	0.0375541
ENSMUSG00000017697	-0.878657	318.205	1.22027e-07	3.07914e-07
ENSMUSG00000018322	0.320405	967.397	0.0019631	0.00323869
ENSMUSG00000019715	0.0363519	887.104	0.780149	0.812057
ENSMUSG00000057738	0.562864	1476.64	4.86072e-06	1.05506e-05
ENSMUSG00000054766	-0.974186	30902.6	6.23399e-28	5.22659e-27
ENSMUSG00000027466	0.821589	755.302	1.64905e-16	7.78119e-16
ENSMUSG00000032715	1.48456	2785.76	1.2247e-20	7.24049e-20
ENSMUSG00000051817	2.35389	1990.05	1.82632e-95	1.13841e-93
ENSMUSG00000074682	1.05011	1463.46	5.01335e-33	5.2336e-32
ENSMUSG00000036632	0.220505	405.478	0.0311704	0.0433513
ENSMUSG00000036580	1.16341	202.868	1.33284e-20	7.86894e-20
ENSMUSG00000027794	-0.911787	166.501	7.94055e-09	2.21912e-08
ENSMUSG00000049504	0.149008	526.626	0.086149	0.111203
ENSMUSG00000057133	0.411419	691.157	5.65956e-05	0.000110144
ENSMUSG00000070708	-1.26921	1258.97	7.10844e-57	1.68914e-55
ENSMUSG00000027327	-0.241644	297.445	0.0332124	0.0459535
ENSMUSG00000068267	0.0658555	1644.22	0.514935	0.565561
ENSMUSG00000027763	-0.477503	306.677	0.000729964	0.00126621
ENSMUSG00000034640	0.570549	1408.99	1.4311e-09	4.23471e-09
ENSMUSG00000034544	0.245663	433.355	0.00908862	0.0137231
ENSMUSG00000052415	-1.27503	38.4085	3.93758e-06	8.63396e-06
ENSMUSG00000027907	0.138518	951.687	0.636348	0.681168
ENSMUSG00000068856	-0.863549	1684.95	9.7216e-09	2.69411e-08
ENSMUSG00000038902	-0.340093	844.537	0.0106381	0.0158897
ENSMUSG00000005774	0.398253	170.744	0.0186041	0.0267442
ENSMUSG00000027187	1.0475	1735.54	3.0887e-19	1.69879e-18
ENSMUSG00000027185	-0.322408	1929.47	3.39453e-06	7.48903e-06
ENSMUSG00000027710	-0.551501	648.86	9.28321e-09	2.5776e-08
ENSMUSG00000033883	-0.799887	234.074	9.38197e-10	2.81492e-09
ENSMUSG00000027714	0.225518	824.597	0.0337427	0.0466497
ENSMUSG00000037270	0.0993305	432.022	0.494914	0.545312
ENSMUSG00000084843	-1.42226	61.5992	9.38455e-12	3.28154e-11
ENSMUSG00000038932	1.51793	256.522	7.20953e-17	3.49388e-16
ENSMUSG00000038914	-1.04564	1205.79	4.23314e-19	2.3105e-18
ENSMUSG00000051149	-0.478381	1621.2	5.36236e-10	1.63745e-09
ENSMUSG00000078919	-0.224317	507.343	0.0351384	0.0484081
ENSMUSG00000027820	-1.8199	838.562	3.72836e-26	2.87636e-25
ENSMUSG00000027823	0.295763	1606.94	2.0396e-05	4.16242e-05
ENSMUSG00000027184	-0.638002	4620.46	1.44877e-10	4.63973e-10
ENSMUSG00000039671	1.71226	1281.3	5.229e-114	5.35475e-112
ENSMUSG00000006800	0.199826	1669.74	0.0759501	0.0991235
ENSMUSG00000027706	0.211117	2943.02	0.00350047	0.00560726
ENSMUSG00000037661	-1.14084	124.913	7.65112e-11	2.51298e-10
ENSMUSG00000037643	0.75893	1707.8	1.94441e-09	5.70264e-09
ENSMUSG00000027660	1.53548	448.172	1.56417e-20	9.19688e-20
ENSMUSG00000056260	0.160604	127.88	0.336716	0.387431
ENSMUSG00000046519	-0.0776763	197.786	0.597562	0.644058
ENSMUSG00000036825	0.323435	312.761	0.00795242	0.0121052
ENSMUSG00000027777	0.336818	625.008	0.0375276	0.0513706
ENSMUSG00000034349	-0.492934	3333.54	6.91311e-06	1.47964e-05
ENSMUSG00000068744	1.53154	5226.97	2.2554e-71	7.63817e-70
ENSMUSG00000048100	-0.627672	534.459	2.24638e-05	4.5617e-05
ENSMUSG00000028161	2.67945	1109.17	8.81308e-88	4.62257e-86
ENSMUSG00000046818	2.05271	459.623	8.06005e-28	6.72479e-27
ENSMUSG00000028030	-0.0673898	307.557	0.610899	0.65703
ENSMUSG00000028016	-0.257665	160.514	0.0629877	0.0833955
ENSMUSG00000028013	0.462491	1201.15	4.59953e-11	1.5425e-10
ENSMUSG00000040213	0.177628	191.292	0.159188	0.196123
ENSMUSG00000000340	0.503637	1261.76	1.38763e-05	2.87971e-05
ENSMUSG00000027959	-0.23089	257.207	0.0452598	0.0611858
ENSMUSG00000038400	-2.94126	599.209	2.91177e-72	1.00996e-70
ENSMUSG00000016256	1.38086	499.446	4.53409e-32	4.55634e-31
ENSMUSG00000016252	0.874509	3130.76	2.06211e-08	5.56931e-08
ENSMUSG00000028271	-0.407656	457.056	0.00293334	0.00473585
ENSMUSG00000033386	-0.517053	1994.45	3.42936e-06	7.56005e-06
ENSMUSG00000046722	0.271399	1086.44	0.000546022	0.000962467
ENSMUSG00000038712	-1.26216	1329.03	3.00359e-29	2.62837e-28
ENSMUSG00000015714	0.828647	1025.97	4.92549e-13	1.89063e-12
ENSMUSG00000015522	0.860879	1756.39	3.62615e-17	1.7743e-16
ENSMUSG00000044864	1.29289	371.039	1.13875e-28	9.81517e-28
ENSMUSG00000004127	-1.3179	597.649	3.79433e-41	5.40377e-40
ENSMUSG00000027702	-3.37545	309.264	5.63576e-67	1.707e-65
ENSMUSG00000074653	-3.07622	77.946	8.17097e-22	5.15299e-21
ENSMUSG00000027531	-0.929984	675.951	1.13092e-15	5.08794e-15
ENSMUSG00000036432	1.08684	199.575	2.58518e-08	6.93412e-08
ENSMUSG00000027742	0.955962	261.194	4.88104e-11	1.63309e-10
ENSMUSG00000036615	0.620322	168.118	1.26772e-05	2.64297e-05
ENSMUSG00000053931	0.978479	6456.9	1.02913e-22	6.87847e-22
ENSMUSG00000028152	2.00534	553.041	5.67637e-81	2.44141e-79
ENSMUSG00000027615	1.28542	201.055	1.10715e-17	5.56617e-17
ENSMUSG00000027936	0.734143	276.346	2.20006e-06	4.95807e-06
ENSMUSG00000042404	-0.782975	116.71	2.3065e-06	5.18706e-06
ENSMUSG00000042390	-0.230713	1757.11	0.0160137	0.0232372
ENSMUSG00000001016	-0.175784	3764.94	0.064448	0.0852108
ENSMUSG00000042312	-0.78937	48.3037	0.00409755	0.00649275
ENSMUSG00000039795	-0.78984	262.576	2.88183e-07	7.03847e-07
ENSMUSG00000027534	-0.0483956	307.513	0.59661	0.643354
ENSMUSG00000027679	-0.737938	830.197	1.50795e-17	7.53276e-17
ENSMUSG00000028059	2.5581	1222.5	3.82686e-86	1.93639e-84
ENSMUSG00000028060	0.0171273	808.117	0.896805	0.911886
ENSMUSG00000028057	1.2142	217.957	3.33646e-23	2.27238e-22
ENSMUSG00000054199	-0.320058	1333.44	0.000687584	0.00119753
ENSMUSG00000028053	-0.693398	437.213	2.1327e-07	5.27775e-07
ENSMUSG00000047557	-0.580452	99.7401	0.00134252	0.00226305
ENSMUSG00000039117	0.476938	320.049	0.00211163	0.00346712
ENSMUSG00000027566	0.54884	6117.41	3.87153e-05	7.65936e-05
ENSMUSG00000028145	-0.696857	184.504	1.03724e-06	2.41275e-06
ENSMUSG00000027804	-0.87335	2354.23	2.74705e-21	1.68786e-20
ENSMUSG00000027774	0.0173032	1261.19	0.883638	0.900812
ENSMUSG00000027775	-0.144478	941.143	0.113774	0.144242
ENSMUSG00000102422	0.369773	615.193	0.0265112	0.0372569
ENSMUSG00000027806	0.433531	255.315	0.00149965	0.00250875
ENSMUSG00000027810	-0.16319	1370.08	0.163125	0.200572
ENSMUSG00000075700	-0.60549	2129.66	6.7081e-05	0.000129641
ENSMUSG00000028048	0.29854	397.987	0.0159196	0.0231123
ENSMUSG00000033233	1.7425	165.609	1.50932e-25	1.13688e-24
ENSMUSG00000042035	-0.0107744	533.333	0.8995	0.914058
ENSMUSG00000041959	-0.550158	1739.92	4.53715e-05	8.93306e-05
ENSMUSG00000026796	-0.450235	714.094	0.000306312	0.000554481
ENSMUSG00000027951	-0.122322	730.019	0.213603	0.256909
ENSMUSG00000042572	-0.258799	1266.71	0.00470737	0.0073973
ENSMUSG00000027942	0.704668	632.993	6.8984e-11	2.27705e-10
ENSMUSG00000087260	-0.199819	838.787	0.0189682	0.0272349
ENSMUSG00000028086	-0.180933	1048.79	0.0534904	0.0715034
ENSMUSG00000028085	-0.0155634	209.251	0.914219	0.926825
ENSMUSG00000028082	0.294692	379.294	0.0267151	0.0375128
ENSMUSG00000028047	1.83607	339.559	4.1213e-31	3.95663e-30
ENSMUSG00000042747	0.419981	2322.25	3.10281e-07	7.54391e-07
ENSMUSG00000042737	0.664579	325.844	6.54503e-05	0.000126603
ENSMUSG00000028098	0.0991467	416.118	0.427219	0.477575
ENSMUSG00000028093	-0.50738	1090.61	0.000430971	0.000768972
ENSMUSG00000032952	-0.867121	215.67	1.02713e-10	3.3404e-10
ENSMUSG00000044098	-0.0758713	624.703	0.470128	0.520736
ENSMUSG00000051278	-0.168192	282.96	0.241346	0.286511
ENSMUSG00000028114	-0.0172836	481.18	0.818602	0.845839
ENSMUSG00000047583	-1.34791	228.952	3.10492e-22	2.01574e-21
ENSMUSG00000028184	3.23798	479.014	1.81883e-138	3.06776e-136
ENSMUSG00000028107	0.236241	975.761	0.0523716	0.0701606
ENSMUSG00000028106	-0.174354	907.52	0.137018	0.171114
ENSMUSG00000054942	0.957523	631.666	7.76476e-25	5.66999e-24
ENSMUSG00000028195	2.12055	1594.61	1.02953e-32	1.0606e-31
ENSMUSG00000058135	1.13304	690.062	5.37914e-13	2.05742e-12
ENSMUSG00000028397	0.346422	200.717	0.0122212	0.0180941
ENSMUSG00000039105	0.769682	2406.72	1.0206e-10	3.32169e-10
ENSMUSG00000045917	0.487307	118.188	0.00273428	0.00442609
ENSMUSG00000028437	-0.176568	577.481	0.0348956	0.0481044
ENSMUSG00000028443	-0.132069	384.282	0.328823	0.379313
ENSMUSG00000036073	0.13755	269.577	0.270038	0.316955
ENSMUSG00000001415	-0.100005	1770.38	0.268274	0.315086
ENSMUSG00000074480	1.06079	2415.84	2.45419e-31	2.37468e-30
ENSMUSG00000008604	0.334809	1199.48	0.00224854	0.00368348
ENSMUSG00000041355	0.341657	12973.9	1.5861e-06	3.61804e-06
ENSMUSG00000028517	0.547085	464.388	6.85525e-07	1.62047e-06
ENSMUSG00000054091	-0.0801468	1820.76	0.304511	0.353162
ENSMUSG00000058388	0.185792	336.762	0.0678916	0.0892831
ENSMUSG00000032902	0.504729	1295.58	3.19708e-05	6.37932e-05
ENSMUSG00000002228	0.349748	220.306	0.0538025	0.0719094
ENSMUSG00000002233	1.27813	753.377	1.91623e-14	8.01333e-14
ENSMUSG00000037072	0.123204	1636.96	0.458124	0.508554
ENSMUSG00000074182	-0.282016	1276.55	0.00511497	0.007994
ENSMUSG00000078784	-0.836273	830.488	3.15242e-11	1.06802e-10
ENSMUSG00000027709	0.0469548	402.877	0.809636	0.838085
ENSMUSG00000027708	0.0114216	321.414	0.916734	0.928828
ENSMUSG00000027985	6.13939	370.031	1.06007e-66	3.17724e-65
ENSMUSG00000000561	-0.787534	2940.39	2.98233e-25	2.22113e-24
ENSMUSG00000068749	-0.158424	3924.27	0.189537	0.230445
ENSMUSG00000068747	3.52907	316.157	4.90304e-110	4.39332e-108
ENSMUSG00000028199	-0.611995	310.245	5.75556e-07	1.36842e-06
ENSMUSG00000027082	-0.456293	368.738	0.00187731	0.00310252
ENSMUSG00000034101	0.600267	2249.83	3.93323e-06	8.62663e-06
ENSMUSG00000076437	-0.99779	6440.81	2.06428e-13	8.10448e-13
ENSMUSG00000033554	0.125372	556.501	0.205927	0.248511
ENSMUSG00000027291	0.279544	281.76	0.0174932	0.0252138
ENSMUSG00000033808	0.193873	651.245	0.0711016	0.0932342
ENSMUSG00000027288	-0.280842	4501.25	0.00140356	0.00236177
ENSMUSG00000028102	0.124445	321.963	0.362155	0.413109
ENSMUSG00000038354	-0.865149	424.19	4.22477e-07	1.01683e-06
ENSMUSG00000028101	0.57201	527.542	2.61195e-09	7.57775e-09
ENSMUSG00000027546	0.372089	648.633	0.0104257	0.0155861
ENSMUSG00000027547	-0.0934363	7247.79	0.564481	0.613322
ENSMUSG00000028127	-0.783314	609.988	1.56991e-19	8.75771e-19
ENSMUSG00000039735	-0.038456	778.341	0.629252	0.674714
ENSMUSG00000028330	0.17496	2041.88	0.0108357	0.0161624
ENSMUSG00000050150	-0.90772	164.81	2.60874e-10	8.18095e-10
ENSMUSG00000078578	-0.576696	6163.72	3.54301e-07	8.56577e-07
ENSMUSG00000028164	-2.98531	534.594	7.68438e-27	6.10351e-26
ENSMUSG00000028136	0.24914	1152.42	0.0042799	0.00676387
ENSMUSG00000028034	-0.140282	2535.08	0.0739015	0.0966257
ENSMUSG00000025437	-0.217757	710.709	0.0107544	0.0160468
ENSMUSG00000039068	-0.60277	619.184	3.9241e-08	1.03276e-07
ENSMUSG00000039047	-0.385948	394.283	0.000647104	0.00113161
ENSMUSG00000028062	0.626602	1665.76	1.13363e-09	3.38007e-09
ENSMUSG00000068923	1.85308	237.693	2.40889e-46	4.09511e-45
ENSMUSG00000048109	-0.793077	710.371	2.04202e-13	8.02078e-13
ENSMUSG00000049300	-0.519688	363.906	1.51448e-05	3.13087e-05
ENSMUSG00000001017	-0.610885	2748.29	2.13847e-19	1.18755e-18
ENSMUSG00000068739	1.21739	4013.44	1.09992e-20	6.51172e-20
ENSMUSG00000068732	-0.0251193	289.425	0.819507	0.846267
ENSMUSG00000027883	-0.0396457	254.67	0.735776	0.772413
ENSMUSG00000027882	0.0510235	83.5515	0.817424	0.84513
ENSMUSG00000028274	-0.505858	494.202	3.15508e-06	6.98584e-06
ENSMUSG00000028291	-0.115031	1818.64	0.256072	0.302407
ENSMUSG00000062937	-0.524114	925.634	8.0842e-10	2.43744e-09
ENSMUSG00000038007	-0.759474	441.508	1.03795e-10	3.37189e-10
ENSMUSG00000038368	1.02756	356.478	1.28181e-19	7.21133e-19
ENSMUSG00000045751	0.711982	653.372	2.0307e-09	5.94961e-09
ENSMUSG00000028261	-1.39367	789.509	1.33223e-43	2.05742e-42
ENSMUSG00000028412	-0.873894	1720.86	3.68427e-13	1.42372e-12
ENSMUSG00000028576	-1.56093	249.094	4.27223e-28	3.6171e-27
ENSMUSG00000027835	-0.141322	741.585	0.375101	0.425619
ENSMUSG00000099370	0.254689	1285.24	0.00919391	0.0138553
ENSMUSG00000034109	1.16094	72.7878	3.96727e-10	1.22405e-09
ENSMUSG00000027981	-0.764697	254.449	6.1649e-11	2.04278e-10
ENSMUSG00000014601	0.112569	521.828	0.429841	0.480256
ENSMUSG00000027893	0.654633	1858.53	4.93353e-12	1.76019e-11
ENSMUSG00000028159	-1.33257	185.001	2.04339e-18	1.07506e-17
ENSMUSG00000062127	0.145447	276.482	0.274947	0.322
ENSMUSG00000027905	-1.03554	1056.92	8.27621e-21	4.95076e-20
ENSMUSG00000068798	-0.574382	352.009	0.00414891	0.00656408
ENSMUSG00000042642	-0.327608	291.52	0.00215857	0.00354283
ENSMUSG00000028044	0.812151	3373.56	5.63892e-21	3.40871e-20
ENSMUSG00000008730	0.15345	635.614	0.209789	0.252781
ENSMUSG00000027845	-0.218856	195.467	0.0875818	0.112883
ENSMUSG00000052539	0.0290908	116.499	0.830595	0.855821
ENSMUSG00000040562	0.665394	347.213	0.000224794	0.000412914
ENSMUSG00000028104	-0.507969	309.375	0.00067586	0.00117854
ENSMUSG00000028099	-0.0262306	473.96	0.654928	0.698275
ENSMUSG00000048997	0.483528	147.394	0.0119097	0.0176695
ENSMUSG00000028096	0.115342	256.162	0.359964	0.41121
ENSMUSG00000038256	0.551441	289.525	4.38165e-06	9.54443e-06
ENSMUSG00000010538	0.410545	446.654	0.00886282	0.0134033
ENSMUSG00000001420	0.248705	96.1623	0.213238	0.256506
ENSMUSG00000064068	0.139735	881.504	0.347314	0.398187
ENSMUSG00000027953	0.150159	216.569	0.333158	0.383901
ENSMUSG00000039831	1.85118	259.317	1.08678e-24	7.89567e-24
ENSMUSG00000028124	1.27473	1611.34	3.94845e-29	3.44818e-28
ENSMUSG00000039756	-0.991613	3271.77	1.8256e-27	1.49418e-26
ENSMUSG00000027506	0.494243	2215.9	3.82135e-07	9.21539e-07
ENSMUSG00000040209	-1.79868	767.173	6.46834e-43	9.74442e-42
ENSMUSG00000038619	0.90732	503.714	4.21525e-21	2.56251e-20
ENSMUSG00000008958	0.739162	1067.74	8.65901e-17	4.16582e-16
ENSMUSG00000038777	-1.10414	113.06	6.88057e-08	1.77312e-07
ENSMUSG00000043542	1.24395	338.7	2.73722e-19	1.51224e-18
ENSMUSG00000027500	-0.864978	5191.11	5.27828e-11	1.7612e-10
ENSMUSG00000069114	-0.33805	315.037	0.0166476	0.0240838
ENSMUSG00000042626	1.20316	1698.49	1.53982e-49	2.95659e-48
ENSMUSG00000047824	0.0888577	997.582	0.228045	0.272299
ENSMUSG00000042613	0.889255	228.292	8.36191e-08	2.13884e-07
ENSMUSG00000027952	0.043165	940.922	0.719284	0.75741
ENSMUSG00000001025	-1.05904	1166	0.000727714	0.00126282
ENSMUSG00000038205	-0.316319	371.602	0.00529777	0.00826168
ENSMUSG00000027879	0.0272187	684.893	0.790752	0.821901
ENSMUSG00000068917	0.251366	721.116	0.0356769	0.0490636
ENSMUSG00000028049	-0.430026	970.207	1.41787e-06	3.24375e-06
ENSMUSG00000032657	0.254114	134.515	0.131943	0.165277
ENSMUSG00000033400	0.396006	370.591	4.07076e-05	8.04427e-05
ENSMUSG00000005813	-0.194129	844.891	0.0772485	0.10062
ENSMUSG00000028149	1.60779	523.165	1.20109e-41	1.74229e-40
ENSMUSG00000000563	-0.268408	6171.49	0.00800447	0.0121759
ENSMUSG00000028221	2.07502	271.986	1.46361e-59	3.72486e-58
ENSMUSG00000043252	-1.53925	322.693	7.46294e-38	9.51055e-37
ENSMUSG00000032913	-0.132823	318.741	0.257822	0.304307
ENSMUSG00000002227	0.778458	1873.66	2.69759e-06	6.01626e-06
ENSMUSG00000028126	-0.303685	1714.57	0.000124115	0.000234234
ENSMUSG00000092607	0.109431	252.704	0.422284	0.472918
ENSMUSG00000038766	-1.24596	456.198	9.05609e-39	1.19296e-37
ENSMUSG00000028187	-0.660644	1083.65	4.44255e-12	1.5903e-11
ENSMUSG00000005034	0.61052	533.133	4.63165e-09	1.31882e-08
ENSMUSG00000038612	-0.481998	4680.03	0.000133874	0.000251602
ENSMUSG00000027746	-0.134391	857.926	0.145961	0.181177
ENSMUSG00000027752	-0.458946	1586.54	2.69201e-06	6.00536e-06
ENSMUSG00000041220	-0.861944	3194.88	1.26687e-18	6.73523e-18
ENSMUSG00000027999	2.01467	350.033	7.9858e-67	2.41031e-65
ENSMUSG00000027770	-0.00118914	1360.16	0.977189	0.980037
ENSMUSG00000028078	0.515258	197.383	0.00104153	0.00177552
ENSMUSG00000041734	-0.684237	192.814	7.60165e-05	0.000146187
ENSMUSG00000028040	0.00534384	268.997	0.959037	0.965209
ENSMUSG00000028041	-0.0925517	251.634	0.462721	0.513193
ENSMUSG00000091405	-0.697712	14.5286	0.0877977	0.113144
ENSMUSG00000038393	0.727814	3246.27	2.36675e-06	5.31979e-06
ENSMUSG00000049940	0.419683	971.66	3.63046e-05	7.20231e-05
ENSMUSG00000048039	0.474337	662.098	3.04137e-07	7.40501e-07
ENSMUSG00000004891	1.84572	315.225	9.17344e-19	4.92571e-18
ENSMUSG00000028069	-0.473603	1455.78	2.54495e-05	5.13047e-05
ENSMUSG00000028194	-1.29505	662.456	2.87288e-14	1.18867e-13
ENSMUSG00000028191	0.542222	486.941	5.01566e-06	1.08732e-05
ENSMUSG00000036873	-0.889983	366.311	4.52181e-11	1.51821e-10
ENSMUSG00000036863	-0.602757	229.042	3.78547e-06	8.31316e-06
ENSMUSG00000034317	-0.356495	1596.61	0.00091824	0.00157596
ENSMUSG00000023087	-0.713208	533.051	3.09085e-07	7.51696e-07
ENSMUSG00000063273	0.114716	4170.2	0.179662	0.219214
ENSMUSG00000106223	1.03527	229.949	2.04221e-07	5.06547e-07
ENSMUSG00000028134	1.56074	364.548	7.61007e-35	8.5683e-34
ENSMUSG00000054414	0.146439	121.629	0.322845	0.373018
ENSMUSG00000000339	0.174947	758.305	0.0682497	0.0897127
ENSMUSG00000015711	-0.570845	1382.61	2.66721e-06	5.95775e-06
ENSMUSG00000015697	-0.77773	1837.22	1.89203e-13	7.4452e-13
ENSMUSG00000028068	-0.556645	428.417	6.97359e-07	1.64573e-06
ENSMUSG00000001419	0.676438	791.565	5.26288e-08	1.36854e-07
ENSMUSG00000001416	-0.198087	10141.2	0.0331789	0.0459146
ENSMUSG00000001418	0.833479	569.501	9.57643e-19	5.12929e-18
ENSMUSG00000025758	-0.810068	448.535	6.5701e-14	2.65583e-13
ENSMUSG00000025762	0.881386	184.745	5.48469e-11	1.82724e-10
ENSMUSG00000025764	-0.93553	6182.36	2.3668e-38	3.04778e-37
ENSMUSG00000027932	1.2968	501.909	2.1452e-17	1.0648e-16
ENSMUSG00000027933	-0.224489	2417.22	0.00064926	0.0011351
ENSMUSG00000039693	0.37773	849.041	9.89454e-05	0.000188511
ENSMUSG00000028347	0.224605	557.616	0.238127	0.283126
ENSMUSG00000045071	0.536797	256.823	3.23016e-06	7.14105e-06
ENSMUSG00000028385	1.11032	543.881	1.11677e-17	5.61123e-17
ENSMUSG00000038975	-0.274325	1236.88	0.0473007	0.0637943
ENSMUSG00000062908	-1.25808	1614.63	2.12868e-45	3.48779e-44
ENSMUSG00000028532	2.21067	388.809	1.42817e-60	3.70219e-59
ENSMUSG00000028029	-0.310182	4779.78	8.12131e-07	1.90353e-06
ENSMUSG00000028018	0.289028	245.979	0.0380662	0.0520581
ENSMUSG00000047187	0.562866	1105.07	2.54702e-19	1.40806e-18
ENSMUSG00000041235	2.02593	937.431	1.47548e-48	2.74128e-47
ENSMUSG00000038374	-0.233713	7336.04	0.000141345	0.000264949
ENSMUSG00000027940	-0.9794	7261.3	1.15267e-44	1.84641e-43
ENSMUSG00000027935	0.939136	63.2022	4.18858e-06	9.15168e-06
ENSMUSG00000027937	-0.43447	688.307	1.99209e-05	4.07224e-05
ENSMUSG00000052310	-0.498303	2645.69	2.02567e-07	5.02591e-07
ENSMUSG00000033767	1.59611	464.034	1.83723e-41	2.63838e-40
ENSMUSG00000033752	1.06055	468.775	4.13617e-12	1.48433e-11
ENSMUSG00000027993	0.237503	1035.65	0.0298074	0.041597
ENSMUSG00000045328	0.0849644	1366.37	0.525799	0.575876
ENSMUSG00000062232	0.144816	214.158	0.327715	0.378137
ENSMUSG00000061175	0.784685	431.388	2.09426e-11	7.15442e-11
ENSMUSG00000027809	0.65843	291.195	5.41082e-06	1.1668e-05
ENSMUSG00000027828	0.222697	1416.31	0.0760884	0.0992287
ENSMUSG00000027829	-0.3514	1422.74	0.00624532	0.00965533
ENSMUSG00000027699	-0.400709	2556.66	0.00353796	0.00566311
ENSMUSG00000039286	-1.15564	202.991	4.94148e-12	1.76157e-11
ENSMUSG00000035601	0.28412	213.662	0.0324121	0.0449764
ENSMUSG00000035572	0.411139	375.163	3.01929e-05	6.04139e-05
ENSMUSG00000032998	-0.160294	307.104	0.1464	0.18167
ENSMUSG00000053317	-0.0244476	2796.86	0.72684	0.764337
ENSMUSG00000066150	0.396348	749.305	4.51954e-05	8.90248e-05
ENSMUSG00000066148	-0.290543	1515.64	0.000955125	0.00163502
ENSMUSG00000028392	1.02536	119.17	3.25138e-07	7.89174e-07
ENSMUSG00000028703	1.08236	735.494	3.7734e-18	1.94714e-17
ENSMUSG00000028700	0.0813879	663.103	0.391941	0.442544
ENSMUSG00000028488	-2.67194	1015.4	6.47668e-97	4.1842e-95
ENSMUSG00000070934	-0.499036	1175.21	2.98694e-05	5.98083e-05
ENSMUSG00000035069	0.326195	389.959	0.00387835	0.00616406
ENSMUSG00000028519	0.816099	148.289	7.48702e-07	1.76141e-06
ENSMUSG00000015750	-1.29413	512.279	1.38649e-35	1.60953e-34
ENSMUSG00000015749	-0.0554515	3667.44	0.466865	0.517523
ENSMUSG00000038495	0.918153	480.663	1.34692e-20	7.94662e-20
ENSMUSG00000028405	0.369354	779.46	0.00403596	0.00640205
ENSMUSG00000028407	-0.170468	159.995	0.258736	0.305176
ENSMUSG00000033285	-0.659724	2584.53	2.39819e-26	1.87028e-25
ENSMUSG00000008763	-0.22599	377.325	0.0355989	0.0489793
ENSMUSG00000033222	-0.0223774	557.5	0.74481	0.780373
ENSMUSG00000040943	-3.61476	883.641	1.29571e-81	5.62912e-80
ENSMUSG00000003382	0.131131	181.1	0.394718	0.445177
ENSMUSG00000041977	1.38862	65.5924	2.11007e-10	6.6682e-10
ENSMUSG00000004897	0.108241	17753.5	0.0807572	0.104809
ENSMUSG00000035561	1.14389	138.117	6.96537e-08	1.79336e-07
ENSMUSG00000028292	-0.265146	675.928	0.00617845	0.00955709
ENSMUSG00000059482	0.136142	195.151	0.345476	0.396502
ENSMUSG00000028211	0.978095	2132.09	2.64975e-09	7.68482e-09
ENSMUSG00000028708	-0.472132	166.448	0.00183387	0.00303248
ENSMUSG00000028522	-0.284605	940.829	0.0046464	0.00731352
ENSMUSG00000032890	2.41299	242.063	1.80822e-53	3.8311e-52
ENSMUSG00000028626	-0.381415	93.2592	0.308382	0.357458
ENSMUSG00000028657	0.305214	820.411	0.000600359	0.00105286
ENSMUSG00000028796	1.63517	1239	1.88561e-31	1.83692e-30
ENSMUSG00000068922	0.309185	1290.51	0.00773401	0.0117874
ENSMUSG00000068921	0.0185827	1526.75	0.896833	0.911886
ENSMUSG00000041263	-0.101607	67.8407	0.557104	0.606652
ENSMUSG00000059743	0.903116	3743.11	1.21273e-11	4.20981e-11
ENSMUSG00000028613	1.8324	142.71	3.93931e-27	3.17879e-26
ENSMUSG00000028609	-0.019379	5345.55	0.727539	0.764828
ENSMUSG00000028608	-0.111044	362.61	0.249971	0.296068
ENSMUSG00000046861	1.11435	162.52	3.1346e-17	1.54255e-16
ENSMUSG00000028683	0.488916	568.696	4.32006e-06	9.4222e-06
ENSMUSG00000027968	-0.513448	2119.9	1.31681e-15	5.89959e-15
ENSMUSG00000074238	-0.152943	248.178	0.263801	0.310348
ENSMUSG00000028899	-0.899108	431.744	2.93179e-17	1.44606e-16
ENSMUSG00000053510	0.246745	835.997	0.0025141	0.00409201
ENSMUSG00000028552	0.614473	518.374	4.26607e-07	1.02591e-06
ENSMUSG00000028179	0.0239111	811.951	0.878313	0.896127
ENSMUSG00000055436	-0.601071	3192.72	1.57462e-15	7.03995e-15
ENSMUSG00000027569	-0.488708	445.032	0.000123663	0.000233432
ENSMUSG00000049401	1.07888	611.356	3.03701e-31	2.92981e-30
ENSMUSG00000028850	-0.535807	174.124	0.00535161	0.0083411
ENSMUSG00000028848	0.851375	613.049	3.48648e-18	1.80667e-17
ENSMUSG00000028252	-0.542996	544.507	0.00145265	0.00243913
ENSMUSG00000040455	-1.02013	217.415	7.6551e-16	3.47306e-15
ENSMUSG00000028248	-0.212744	1092.8	0.0984837	0.126009
ENSMUSG00000028247	-0.279844	742.883	0.0196541	0.0281587
ENSMUSG00000028514	-0.494454	820.206	8.88632e-10	2.66993e-09
ENSMUSG00000057375	-0.0485644	366.787	0.549663	0.598961
ENSMUSG00000028614	-0.564838	905.843	4.18714e-11	1.40695e-10
ENSMUSG00000028654	2.2476	379.269	4.60463e-73	1.65038e-71
ENSMUSG00000028653	0.280454	249.05	0.060921	0.0807834
ENSMUSG00000028527	-3.04891	1229.35	1.17146e-67	3.61179e-66
ENSMUSG00000028528	-1.13054	278.363	7.07407e-11	2.32968e-10
ENSMUSG00000034042	0.0273497	635.184	0.824895	0.850809
ENSMUSG00000038844	-0.13074	158.674	0.371888	0.422587
ENSMUSG00000027422	0.344214	2305.03	0.000550027	0.00096894
ENSMUSG00000027423	-0.870531	6590.1	3.18264e-36	3.76575e-35
ENSMUSG00000033423	0.265706	409.997	0.035631	0.0490082
ENSMUSG00000034210	-0.419083	404.037	3.1022e-05	6.19863e-05
ENSMUSG00000028710	-1.02679	341.185	3.31005e-21	2.02511e-20
ENSMUSG00000035212	0.102364	985.98	0.267045	0.313686
ENSMUSG00000028718	0.257868	211.011	0.0970389	0.124308
ENSMUSG00000028483	0.118456	273.473	0.418564	0.469118
ENSMUSG00000052407	-0.652413	33.3966	0.0246089	0.0347825
ENSMUSG00000067261	-1.46114	301.175	4.71773e-07	1.13104e-06
ENSMUSG00000073792	-1.21257	284.65	5.86709e-18	3.00409e-17
ENSMUSG00000025791	1.94	195.164	1.82213e-33	1.94466e-32
ENSMUSG00000028572	1.37224	304.953	1.54783e-26	1.21704e-25
ENSMUSG00000027864	-0.0356855	575.828	0.769012	0.802699
ENSMUSG00000033161	-0.112324	9685.19	0.188649	0.22943
ENSMUSG00000000085	0.539702	241.101	0.000316725	0.000572487
ENSMUSG00000035637	0.190685	1230.73	0.0188521	0.0270728
ENSMUSG00000028318	-0.0805028	610.24	0.529623	0.579621
ENSMUSG00000066324	0.328019	1533.44	0.000110137	0.000208769
ENSMUSG00000028245	2.12985	425.145	8.0793e-67	2.43e-65
ENSMUSG00000040550	-0.713659	1082.08	5.57374e-19	3.03067e-18
ENSMUSG00000039768	-0.098659	1097.97	0.393436	0.443964
ENSMUSG00000073700	1.34565	827.263	4.00787e-41	5.68906e-40
ENSMUSG00000040296	-1.71781	640.552	1.91115e-38	2.48205e-37
ENSMUSG00000036114	-0.647786	697.555	1.30107e-08	3.56882e-08
ENSMUSG00000029028	-0.278666	1625.91	0.00315616	0.00508223
ENSMUSG00000029029	0.212791	378.53	0.069359	0.0910463
ENSMUSG00000027890	1.34638	132.437	8.8003e-16	3.97794e-15
ENSMUSG00000027889	0.129392	514.402	0.254138	0.300453
ENSMUSG00000000001	0.153097	1033.77	0.170965	0.209403
ENSMUSG00000027671	-0.642594	4432.87	1.33506e-12	4.95648e-12
ENSMUSG00000027673	-0.0582329	3009.93	0.321919	0.371997
ENSMUSG00000056900	1.01255	223.397	1.18375e-11	4.11088e-11
ENSMUSG00000027677	-0.700524	989.666	3.14855e-10	9.78462e-10
ENSMUSG00000027680	-0.353225	4623	0.000141801	0.000265687
ENSMUSG00000027984	0.575129	2249.91	6.84157e-12	2.4159e-11
ENSMUSG00000073987	-0.498253	286.255	0.000164396	0.000306289
ENSMUSG00000015748	-0.444624	911.069	2.88114e-06	6.40402e-06
ENSMUSG00000028224	-1.0013	281.281	3.64569e-18	1.88463e-17
ENSMUSG00000089911	-0.502385	700.948	1.17249e-06	2.70904e-06
ENSMUSG00000029076	0.150948	1064.65	0.132432	0.165771
ENSMUSG00000059939	0.389592	160.117	0.0343371	0.0473878
ENSMUSG00000035495	-0.21763	498.452	0.0135471	0.0198725
ENSMUSG00000028329	0.815026	123.78	2.30704e-08	6.20938e-08
ENSMUSG00000039813	-0.402048	198.799	0.00498529	0.00780124
ENSMUSG00000028389	-0.183963	52.6572	0.399913	0.450446
ENSMUSG00000028948	0.151606	1488.16	0.0519754	0.069684
ENSMUSG00000039713	-0.97108	461.216	8.84163e-12	3.10052e-11
ENSMUSG00000028937	0.399012	437.865	0.00205594	0.00338214
ENSMUSG00000028467	-0.0615211	189.539	0.596728	0.643401
ENSMUSG00000028470	0.608883	1003.75	1.39353e-06	3.19147e-06
ENSMUSG00000028479	2.35176	214.245	3.60348e-34	3.96383e-33
ENSMUSG00000028456	-0.173081	161.557	0.232045	0.276692
ENSMUSG00000028458	1.16329	162.598	2.4248e-16	1.13298e-15
ENSMUSG00000028461	0.44336	378.37	0.0120466	0.017854
ENSMUSG00000028480	2.40283	2145.4	2.51103e-65	7.19997e-64
ENSMUSG00000028266	1.93676	613.166	7.81736e-52	1.59727e-50
ENSMUSG00000040151	-0.300651	392.421	0.00349717	0.00560408
ENSMUSG00000037062	0.199755	732.72	0.0766199	0.0998765
ENSMUSG00000028273	1.02594	384.291	5.90368e-14	2.39658e-13
ENSMUSG00000004591	-0.366284	1241.41	7.14281e-05	0.000137825
ENSMUSG00000028414	-0.451386	243.81	0.000269921	0.000491138
ENSMUSG00000028420	0.467432	139.343	0.00524621	0.00818721
ENSMUSG00000028233	-0.46586	1144.14	1.09286e-09	3.2619e-09
ENSMUSG00000070972	-0.551078	137.003	5.55474e-05	0.000108128
ENSMUSG00000028381	0.113453	399.291	0.423438	0.473964
ENSMUSG00000027881	-0.61041	1315.36	2.98551e-08	7.96817e-08
ENSMUSG00000059834	-0.107188	80.1537	0.560552	0.609668
ENSMUSG00000068523	-0.652425	916.168	4.54869e-10	1.39643e-09
ENSMUSG00000007379	-0.98718	589.424	4.11098e-22	2.63507e-21
ENSMUSG00000005687	-0.32158	3232.78	0.00265127	0.004299
ENSMUSG00000033014	0.462948	978.92	3.50481e-07	8.47578e-07
ENSMUSG00000037894	-2.75109	6916.91	3.49675e-74	1.26916e-72
ENSMUSG00000074212	-0.631182	248.878	1.77327e-07	4.42006e-07
ENSMUSG00000074637	-1.78196	6549.61	1.32106e-40	1.83879e-39
ENSMUSG00000037400	-0.486625	280.285	5.83992e-05	0.000113448
ENSMUSG00000027808	-0.142535	808.968	0.272313	0.319291
ENSMUSG00000027599	-0.659067	1495.54	1.53267e-09	4.53059e-09
ENSMUSG00000069094	0.528673	566.873	9.2253e-08	2.3499e-07
ENSMUSG00000027854	0.148692	521.512	0.198626	0.240543
ENSMUSG00000068823	-0.34682	7729.42	7.99189e-06	1.6966e-05
ENSMUSG00000027852	0.127569	2599.94	0.120422	0.151999
ENSMUSG00000074513	-0.087259	370.806	0.373652	0.42426
ENSMUSG00000042388	-2.34182	773.87	2.14347e-69	6.98415e-68
ENSMUSG00000042380	0.164392	350.985	0.216855	0.260419
ENSMUSG00000028645	2.15002	2384.02	5.16209e-87	2.67496e-85
ENSMUSG00000028643	-0.0120586	432.32	0.819199	0.846152
ENSMUSG00000028641	-0.110742	635.884	0.191338	0.232306
ENSMUSG00000028587	-1.47279	1264.62	9.78396e-54	2.10404e-52
ENSMUSG00000028582	0.410044	1223.63	1.17269e-07	2.96343e-07
ENSMUSG00000028567	0.677258	505.816	1.8419e-09	5.40937e-09
ENSMUSG00000073775	-0.0565299	454.488	0.54726	0.596645
ENSMUSG00000028910	1.15201	116.042	4.03807e-12	1.45094e-11
ENSMUSG00000028911	0.572304	1162.16	2.92573e-10	9.12183e-10
ENSMUSG00000028914	0.45927	288.276	0.000454041	0.000808291
ENSMUSG00000028737	0.674664	1263.84	1.84261e-10	5.84876e-10
ENSMUSG00000044303	2.73099	1160.31	2.99611e-72	1.03504e-70
ENSMUSG00000008489	-0.688648	552.317	4.49197e-09	1.28116e-08
ENSMUSG00000028521	0.380402	332.233	0.00625606	0.00966672
ENSMUSG00000028530	0.32964	457.084	0.00105348	0.00179517
ENSMUSG00000039298	0.465389	490.972	0.0001677	0.000312174
ENSMUSG00000028557	0.250697	282.616	0.120518	0.152098
ENSMUSG00000027931	-0.176018	376.516	0.214481	0.257821
ENSMUSG00000001018	0.0986499	584.359	0.263403	0.31
ENSMUSG00000015747	0.200177	196.149	0.20695	0.249605
ENSMUSG00000015943	0.0976613	934.44	0.413383	0.464158
ENSMUSG00000068855	-1.19051	160.642	2.8542e-05	5.72305e-05
ENSMUSG00000028066	-0.0469777	586.724	0.642905	0.687331
ENSMUSG00000050144	-0.567616	270.511	1.06582e-06	2.47655e-06
ENSMUSG00000028063	-0.0588805	684.579	0.559057	0.608427
ENSMUSG00000028165	-0.0456625	545.012	0.653845	0.697381
ENSMUSG00000028163	0.413426	214.33	0.0156707	0.0227778
ENSMUSG00000037174	0.422649	661.579	5.52167e-06	1.18981e-05
ENSMUSG00000037152	0.312856	1622.77	0.00142455	0.00239523
ENSMUSG00000027860	-1.28769	747.847	2.93745e-25	2.1896e-24
ENSMUSG00000039701	-0.413612	144.553	0.00650772	0.0100286
ENSMUSG00000028212	-1.76596	195.252	3.54385e-19	1.9429e-18
ENSMUSG00000042198	0.249275	936.26	0.0143005	0.0209028
ENSMUSG00000049119	-0.607514	515.75	0.00138956	0.00233915
ENSMUSG00000028243	-1.44638	163.3	3.98029e-19	2.17525e-18
ENSMUSG00000028249	0.64818	407.658	3.20691e-08	8.5405e-08
ENSMUSG00000027618	0.266005	309.428	0.0194827	0.027941
ENSMUSG00000027620	-0.638813	6346.99	7.62071e-14	3.06038e-13
ENSMUSG00000046229	1.85034	316.753	8.29966e-29	7.17524e-28
ENSMUSG00000102869	-3.10072	363.643	5.16033e-100	3.55113e-98
ENSMUSG00000028466	0.806458	395.032	1.3404e-08	3.66967e-08
ENSMUSG00000028468	1.31212	242.343	2.56302e-24	1.82963e-23
ENSMUSG00000038827	-1.10606	128.414	4.12394e-15	1.79253e-14
ENSMUSG00000028089	-0.412413	443.721	7.96052e-05	0.000152713
ENSMUSG00000038170	-0.216544	152.882	0.164132	0.201616
ENSMUSG00000053398	-1.58069	579.067	2.55772e-24	1.82737e-23
ENSMUSG00000045854	0.256644	228.509	0.0768717	0.100189
ENSMUSG00000028278	1.63263	722.916	2.98563e-33	3.15509e-32
ENSMUSG00000028277	1.19077	295.097	2.64549e-32	2.68039e-31
ENSMUSG00000040720	-0.32158	899.256	0.0019625	0.00323834
ENSMUSG00000078773	-0.455411	345.39	0.000143599	0.00026888
ENSMUSG00000001985	-1.61402	106.265	2.11137e-14	8.81649e-14
ENSMUSG00000050188	0.0869752	927.736	0.286114	0.333806
ENSMUSG00000006445	-0.653533	908.537	8.24368e-05	0.000157863
ENSMUSG00000006215	0.227576	249.681	0.116381	0.1472
ENSMUSG00000028836	-2.9556	108.225	5.56882e-28	4.6826e-27
ENSMUSG00000037366	-0.0478347	204.193	0.67133	0.713377
ENSMUSG00000028832	0.620474	3773.28	4.04841e-14	1.65989e-13
ENSMUSG00000078521	-0.357071	887.507	0.00243969	0.00398069
ENSMUSG00000028647	0.150944	821.924	0.107192	0.13636
ENSMUSG00000028646	1.11912	862.145	1.12337e-27	9.30047e-27
ENSMUSG00000090125	4.61497	1792.44	1.71527e-82	7.64496e-81
ENSMUSG00000028920	-0.321152	499.268	0.00363459	0.00580698
ENSMUSG00000028673	0.318939	229.578	0.0233601	0.0331371
ENSMUSG00000027803	0.485894	559.099	3.39177e-06	7.48487e-06
ENSMUSG00000036513	-0.806201	1069.9	2.28706e-13	8.95055e-13
ENSMUSG00000028138	-0.247408	4923.72	0.00147497	0.00247372
ENSMUSG00000028156	-0.972323	2213.26	1.40783e-16	6.6833e-16
ENSMUSG00000027715	0.128334	4441.63	0.10304	0.131409
ENSMUSG00000004895	0.316442	1247.38	0.000108843	0.000206636
ENSMUSG00000004896	-0.44201	137.936	0.00660782	0.0101701
ENSMUSG00000028180	-0.820562	1718.7	3.57242e-10	1.10579e-09
ENSMUSG00000039988	-0.359792	952.012	0.00161262	0.00268624
ENSMUSG00000063052	-0.141843	1192.56	0.0950967	0.121965
ENSMUSG00000063972	1.68761	1380.55	1.93331e-35	2.23826e-34
ENSMUSG00000026754	-0.356287	108.364	0.0224058	0.0318569
ENSMUSG00000035236	-0.615217	153.689	0.000353505	0.000635895
ENSMUSG00000026753	-0.645837	955.076	7.7475e-22	4.88951e-21
ENSMUSG00000027663	0.67769	1515.63	7.51355e-08	1.9293e-07
ENSMUSG00000027669	2.66473	351.335	1.77821e-99	1.21398e-97
ENSMUSG00000035696	0.710698	219.526	1.90672e-05	3.90701e-05
ENSMUSG00000049657	0.504501	226.511	0.00130617	0.0022061
ENSMUSG00000040183	0.0754924	199.881	0.646954	0.690716
ENSMUSG00000040128	1.3801	306.117	8.30959e-22	5.23273e-21
ENSMUSG00000040044	-0.34968	1138.1	0.00207093	0.00340549
ENSMUSG00000078498	-2.22142	294.333	1.33968e-32	1.37682e-31
ENSMUSG00000078497	-2.38808	174.374	3.04184e-21	1.865e-20
ENSMUSG00000018983	-0.017094	240.326	0.90808	0.921361
ENSMUSG00000036995	-1.0633	70.9051	2.07951e-05	4.23985e-05
ENSMUSG00000001604	-1.05447	1452.53	3.99174e-17	1.95207e-16
ENSMUSG00000066037	-1.11517	1060.93	4.34843e-25	3.21351e-24
ENSMUSG00000019338	0.42688	406.108	0.000922917	0.00158304
ENSMUSG00000005625	-0.350798	2140.57	0.00457878	0.00721235
ENSMUSG00000028218	-0.0184614	431.291	0.847119	0.869249
ENSMUSG00000028251	-0.771375	277.221	3.66513e-06	8.06327e-06
ENSMUSG00000028580	-0.682846	3103.76	4.30615e-30	3.92805e-29
ENSMUSG00000028581	-0.37988	1620.04	0.0046491	0.00731642
ENSMUSG00000041143	-0.214864	91.6449	0.289582	0.337349
ENSMUSG00000028745	0.479116	6821.57	3.66226e-09	1.04939e-08
ENSMUSG00000028207	0.519249	383.427	2.49609e-06	5.60172e-06
ENSMUSG00000028902	-0.355028	2492.16	8.84147e-07	2.06445e-06
ENSMUSG00000028894	-0.0673253	255.86	0.565479	0.614173
ENSMUSG00000028672	-0.421078	609.97	3.33944e-07	8.08951e-07
ENSMUSG00000028671	-0.108321	271.042	0.370858	0.421639
ENSMUSG00000007872	-4.05681	966.387	2.46454e-56	5.82416e-55
ENSMUSG00000028779	0.587128	403.416	1.70695e-07	4.26342e-07
ENSMUSG00000028773	0.279402	1863.26	0.432199	0.482577
ENSMUSG00000074088	-0.674516	3019.18	1.98274e-10	6.27964e-10
ENSMUSG00000057530	1.43261	707.38	1.24447e-26	9.83008e-26
ENSMUSG00000028760	1.67823	943.789	8.65817e-52	1.75241e-50
ENSMUSG00000028759	0.196834	780.877	0.0906581	0.116586
ENSMUSG00000028757	0.776526	3870.51	6.61523e-15	2.85234e-14
ENSMUSG00000041241	-0.359254	283.147	0.0127097	0.0187464
ENSMUSG00000029047	0.283119	232.694	0.0201134	0.0287927
ENSMUSG00000028676	-1.35276	2197.91	7.59124e-40	1.02834e-38
ENSMUSG00000039953	0.492904	1289.63	1.72444e-07	4.30334e-07
ENSMUSG00000028890	-0.695746	384.036	2.42825e-10	7.63721e-10
ENSMUSG00000028889	-0.189983	1474.18	0.0466208	0.0629563
ENSMUSG00000028792	-0.706638	5009.77	1.4504e-19	8.1385e-19
ENSMUSG00000028793	-1.007	657.706	1.3305e-15	5.95782e-15
ENSMUSG00000028284	-0.0547529	749.851	0.461167	0.511668
ENSMUSG00000028282	-1.11398	493.223	8.187e-19	4.41257e-18
ENSMUSG00000058006	-0.984902	1959.6	7.5026e-14	3.01717e-13
ENSMUSG00000011257	0.168165	2150.56	0.0530416	0.0709475
ENSMUSG00000028228	0.417748	472.015	0.00181926	0.00301237
ENSMUSG00000041058	0.00784104	427.658	0.98151	0.983568
ENSMUSG00000040359	-0.0294042	289.252	0.717023	0.755307
ENSMUSG00000055373	-1.59052	194.604	1.64648e-17	8.20569e-17
ENSMUSG00000018965	-0.27271	3306.99	0.0116422	0.0173024
ENSMUSG00000079562	0.621209	1126.89	5.18939e-09	1.47178e-08
ENSMUSG00000029221	1.91793	966.926	3.48562e-60	9.004e-59
ENSMUSG00000007613	-0.158311	234.871	0.280187	0.327602
ENSMUSG00000095567	-0.244824	2524.8	0.00634403	0.00978683
ENSMUSG00000040945	0.175105	13249.7	0.00453425	0.00714876
ENSMUSG00000028563	1.07658	260.593	3.46463e-10	1.07382e-09
ENSMUSG00000035407	-2.50898	82.8835	4.96651e-26	3.81106e-25
ENSMUSG00000049969	-1.37734	2517.57	1.95715e-34	2.17511e-33
ENSMUSG00000050323	-0.00335327	475.127	0.930465	0.940524
ENSMUSG00000040738	0.0557745	764.268	0.645576	0.689331
ENSMUSG00000045205	0.350323	156.317	0.0374511	0.0513025
ENSMUSG00000040728	4.24224	173.298	8.88704e-49	1.66188e-47
ENSMUSG00000028398	0.303849	1165.68	0.000659499	0.00115188
ENSMUSG00000028382	-1.04779	1174.28	3.80564e-16	1.75812e-15
ENSMUSG00000038544	0.0836525	755.707	0.427606	0.477946
ENSMUSG00000046862	-0.620371	285.358	8.08879e-07	1.89642e-06
ENSMUSG00000028478	-0.47805	7762.58	0.00021121	0.000389711
ENSMUSG00000035683	-0.313719	1200.4	0.00135358	0.00228035
ENSMUSG00000035649	-0.980953	319.782	2.79331e-15	1.2278e-14
ENSMUSG00000028869	0.270406	1533.54	0.00254544	0.00413754
ENSMUSG00000050213	-0.0943468	597.027	0.355237	0.406242
ENSMUSG00000028863	-1.13461	358.581	5.64248e-27	4.50247e-26
ENSMUSG00000089945	-0.854682	1677.16	1.61966e-07	4.05009e-07
ENSMUSG00000038729	-0.870096	1693.76	7.55205e-08	1.93803e-07
ENSMUSG00000028811	-0.360647	2196.55	0.00126393	0.00214107
ENSMUSG00000028309	-0.863593	669.993	2.16621e-33	2.30615e-32
ENSMUSG00000028312	-0.523292	2373.2	1.43744e-07	3.60175e-07
ENSMUSG00000060206	-0.597987	1770.37	2.38888e-09	6.94698e-09
ENSMUSG00000028426	-1.02588	4520.89	4.72454e-21	2.86402e-20
ENSMUSG00000039137	0.614471	112.765	0.000762846	0.00131953
ENSMUSG00000008305	0.0863888	414.417	0.487546	0.537883
ENSMUSG00000070923	-0.253744	276.943	0.105755	0.134592
ENSMUSG00000029071	0.77685	244.649	1.10934e-07	2.80747e-07
ENSMUSG00000029034	-0.12241	1252.65	0.214322	0.257665
ENSMUSG00000029033	0.440562	118.823	0.0233831	0.0331643
ENSMUSG00000023286	-0.0165289	2830.31	0.816023	0.843985
ENSMUSG00000028743	1.17422	893.37	5.97771e-49	1.13011e-47
ENSMUSG00000078517	-0.262379	793.293	0.00199613	0.00329004
ENSMUSG00000066036	-0.270429	1868.11	0.0254995	0.0359525
ENSMUSG00000041025	2.03786	284.655	2.61317e-29	2.29372e-28
ENSMUSG00000028434	-0.932872	192.762	2.42737e-08	6.52101e-08
ENSMUSG00000038764	1.70898	193.002	5.95146e-31	5.66937e-30
ENSMUSG00000034926	0.892441	3567.67	1.07848e-13	4.30292e-13
ENSMUSG00000043572	-0.126364	137.218	0.41391	0.464629
ENSMUSG00000061887	2.70874	3840.85	1.82882e-226	1.31096e-223
ENSMUSG00000028618	0.155358	2382.57	0.218149	0.261828
ENSMUSG00000010517	0.205293	2112.07	0.00471444	0.0074057
ENSMUSG00000028601	-1.39309	786.784	1.10358e-42	1.65096e-41
ENSMUSG00000048351	-0.897186	1191.71	1.18942e-24	8.62682e-24
ENSMUSG00000034610	0.0588172	614.637	0.699415	0.739202
ENSMUSG00000028854	-0.326709	265.273	0.010937	0.0163023
ENSMUSG00000037600	0.124768	104.725	0.512377	0.563254
ENSMUSG00000012123	-0.202431	151.461	0.151567	0.187676
ENSMUSG00000012126	-2.03215	16.3718	4.08708e-06	8.93899e-06
ENSMUSG00000006392	-0.201892	816.183	0.014975	0.0218219
ENSMUSG00000006390	1.16685	346.235	1.70029e-18	8.99501e-18
ENSMUSG00000028729	0.220247	2560.48	0.0164797	0.0238651
ENSMUSG00000057572	-0.253087	959.736	0.0142075	0.0207738
ENSMUSG00000040859	0.689696	427.279	1.5904e-09	4.69641e-09
ENSMUSG00000047945	0.874275	8673.94	8.91043e-28	7.4199e-27
ENSMUSG00000065999	-1.91839	960.484	5.94996e-35	6.73441e-34
ENSMUSG00000044496	0.185658	1777.91	0.00646896	0.00997418
ENSMUSG00000001089	-0.283003	880.512	0.00808103	0.0122883
ENSMUSG00000028977	0.242826	404.899	0.0486386	0.0654245
ENSMUSG00000028974	-0.0459776	61.8001	0.765718	0.799746
ENSMUSG00000028990	0.48196	433.724	3.81864e-05	7.55647e-05
ENSMUSG00000028988	0.941668	878.867	1.31769e-22	8.73246e-22
ENSMUSG00000042608	1.06302	575.286	1.2858e-24	9.31012e-24
ENSMUSG00000050212	1.16728	342.469	8.81924e-18	4.47446e-17
ENSMUSG00000028847	0.161473	612.857	0.178768	0.218215
ENSMUSG00000042489	-0.328483	558.024	0.000364492	0.000654229
ENSMUSG00000005968	0.623339	107.078	0.00489421	0.00767408
ENSMUSG00000068876	2.171	167.496	2.00334e-30	1.85298e-29
ENSMUSG00000005779	0.00668445	5148.32	0.894626	0.909965
ENSMUSG00000042367	-3.35349	839.755	4.6348e-43	7.04392e-42
ENSMUSG00000042357	-2.4821	880.037	1.16129e-44	1.85676e-43
ENSMUSG00000050890	-0.346291	319.569	0.00592104	0.00917917
ENSMUSG00000046671	0.326687	1500.6	1.44691e-07	3.62443e-07
ENSMUSG00000028452	0.601088	12690.3	3.046e-12	1.10743e-11
ENSMUSG00000028798	0.256152	4877.24	0.00314995	0.00507318
ENSMUSG00000040795	0.317843	115.671	0.0647297	0.0855125
ENSMUSG00000028795	-0.132709	159.126	0.374416	0.42501
ENSMUSG00000023232	2.16643	91.6771	1.0197e-17	5.13853e-17
ENSMUSG00000028772	-0.927927	722.847	3.04402e-18	1.58311e-17
ENSMUSG00000028766	-1.48874	3219.67	4.39484e-37	5.4161e-36
ENSMUSG00000028756	1.3724	206.551	9.54276e-17	4.58586e-16
ENSMUSG00000040928	-0.162117	896.705	0.0967198	0.123936
ENSMUSG00000050390	-0.0198429	771.14	0.927901	0.938483
ENSMUSG00000057236	-0.355005	7861.66	0.00463954	0.00730406
ENSMUSG00000028741	-0.10285	3301.88	0.284103	0.33164
ENSMUSG00000066000	-1.49166	927.456	1.42821e-31	1.40085e-30
ENSMUSG00000062518	-2.64285	248.747	8.33883e-45	1.33826e-43
ENSMUSG00000028840	-0.0367488	1240.56	0.58906	0.63617
ENSMUSG00000025328	0.895547	100.34	9.95469e-05	0.000189615
ENSMUSG00000028991	0.247602	619.266	0.0210572	0.0300538
ENSMUSG00000017264	-0.228938	1180.32	0.0337582	0.0466637
ENSMUSG00000006442	-0.237893	4365.71	0.0337722	0.0466755
ENSMUSG00000028591	-0.916177	359.788	2.21754e-07	5.47196e-07
ENSMUSG00000028430	-0.246767	1419.75	0.0215972	0.0307633
ENSMUSG00000028433	-0.0757869	1264.44	0.426626	0.476974
ENSMUSG00000028436	0.114171	697.644	0.163294	0.200723
ENSMUSG00000046312	-2.08104	134.422	3.56389e-34	3.9253e-33
ENSMUSG00000028487	0.93977	125.262	7.96775e-07	1.86906e-06
ENSMUSG00000038047	-0.669366	748.647	2.78872e-14	1.15552e-13
ENSMUSG00000028494	0.47799	536.758	0.00025161	0.000459815
ENSMUSG00000020220	-0.945598	207.54	3.10529e-11	1.05247e-10
ENSMUSG00000003032	-4.00137	1197.18	1.83891e-69	6.01457e-68
ENSMUSG00000034557	-0.000431129	304.089	0.990165	0.991202
ENSMUSG00000028568	-2.46129	747.935	8.34036e-58	2.0324e-56
ENSMUSG00000028559	-0.123489	360.256	0.288927	0.336632
ENSMUSG00000049878	-0.170378	1363.31	0.038133	0.0521329
ENSMUSG00000028431	-0.443735	1416.34	1.12368e-07	2.84123e-07
ENSMUSG00000038816	-0.208999	876.229	0.0745559	0.0974221
ENSMUSG00000055296	-1.11222	459.549	2.615e-14	1.08563e-13
ENSMUSG00000028633	-0.163839	2375.34	0.0254352	0.0358751
ENSMUSG00000028619	0.065976	191.888	0.703476	0.743038
ENSMUSG00000028617	0.467962	1138.25	4.38066e-05	8.64077e-05
ENSMUSG00000028577	-0.253684	3801.73	0.000115597	0.000218733
ENSMUSG00000062627	-0.677099	489.232	7.74966e-08	1.98755e-07
ENSMUSG00000052684	2.42146	266.988	5.00024e-30	4.54673e-29
ENSMUSG00000025413	-0.683629	854.826	1.95831e-14	8.18133e-14
ENSMUSG00000028409	-0.414964	3000.87	4.00321e-06	8.7667e-06
ENSMUSG00000028413	0.344859	1033.34	0.000368522	0.000661248
ENSMUSG00000028416	0.196649	796.826	0.0982508	0.125767
ENSMUSG00000028435	-6.3924	678.925	1.16088e-67	3.59205e-66
ENSMUSG00000008575	-2.93349	462.538	3.33288e-89	1.81452e-87
ENSMUSG00000028403	0.0211596	305.378	0.850437	0.871822
ENSMUSG00000028367	0.989825	5852.16	1.1597e-21	7.24983e-21
ENSMUSG00000038668	-3.31694	504.784	2.91724e-140	5.01882e-138
ENSMUSG00000028789	1.28213	146.331	1.04017e-13	4.15392e-13
ENSMUSG00000028884	-0.548212	4637.14	6.75471e-07	1.59758e-06
ENSMUSG00000037692	1.55881	1624.79	4.16434e-18	2.14501e-17
ENSMUSG00000028868	-0.0720152	2736.67	0.444558	0.494771
ENSMUSG00000050812	0.385522	526.751	0.000577152	0.0010132
ENSMUSG00000028378	1.38104	903.41	8.11158e-19	4.37466e-18
ENSMUSG00000028447	-0.434716	1666.14	2.09548e-07	5.19163e-07
ENSMUSG00000036078	-0.268927	1093.39	0.00601733	0.0093196
ENSMUSG00000073888	0.445268	154.457	0.00878305	0.013292
ENSMUSG00000028578	-0.735223	219.569	3.29812e-07	7.99391e-07
ENSMUSG00000028496	-0.180014	358.317	0.179103	0.218562
ENSMUSG00000066151	-0.653973	255.049	6.93968e-08	1.78728e-07
ENSMUSG00000066149	-1.53263	1393.51	3.57384e-42	5.30038e-41
ENSMUSG00000028391	0.191034	247.786	0.23858	0.28358
ENSMUSG00000078713	-1.20861	2285.72	8.76971e-20	4.95644e-19
ENSMUSG00000028322	0.108967	846.936	0.376112	0.426598
ENSMUSG00000045973	0.749268	585.418	3.65591e-15	1.59312e-14
ENSMUSG00000044813	3.23159	423.921	6.89755e-104	5.15937e-102
ENSMUSG00000028293	-0.0692242	317.691	0.602549	0.648702
ENSMUSG00000028295	0.158611	308.913	0.232224	0.27679
ENSMUSG00000039967	-1.27104	1314.19	1.44125e-30	1.34173e-29
ENSMUSG00000028333	-0.240538	12213.5	0.000708587	0.00123187
ENSMUSG00000028334	0.103821	1402.8	0.239517	0.284441
ENSMUSG00000028952	0.211971	105.931	0.278516	0.325914
ENSMUSG00000028943	-0.236986	49.4661	0.350369	0.401207
ENSMUSG00000006699	0.24766	4677.81	0.000100809	0.000191977
ENSMUSG00000051557	-0.479825	409.101	1.01904e-05	2.14166e-05
ENSMUSG00000003161	0.456687	433.009	5.01167e-05	9.80672e-05
ENSMUSG00000044700	0.450239	663.707	2.45544e-06	5.51192e-06
ENSMUSG00000028982	0.416809	604.61	0.00467477	0.00735144
ENSMUSG00000039911	-0.334079	48.0753	0.226721	0.270869
ENSMUSG00000028980	0.389418	254.313	0.00368646	0.0058822
ENSMUSG00000028917	0.412533	265.852	0.000883001	0.00151729
ENSMUSG00000078515	-0.602472	1018.72	5.9452e-14	2.41229e-13
ENSMUSG00000040715	0.44642	46.6157	0.0475862	0.0641493
ENSMUSG00000040697	0.332847	201.729	0.00796372	0.0121203
ENSMUSG00000029068	-0.470354	903.864	0.000196529	0.000363949
ENSMUSG00000065990	-0.163448	1376.49	0.0542059	0.0724036
ENSMUSG00000028797	0.201711	2790.66	0.141913	0.176662
ENSMUSG00000028788	-0.108988	7029.79	0.0912559	0.117302
ENSMUSG00000028393	0.183107	898.869	0.108194	0.137533
ENSMUSG00000028394	-0.830863	1057.96	3.15257e-25	2.34588e-24
ENSMUSG00000073755	0.658798	149.184	1.4701e-05	3.04425e-05
ENSMUSG00000028837	0.590467	6523.63	1.02927e-13	4.11229e-13
ENSMUSG00000028820	-0.36588	4706.18	0.00126931	0.00214788
ENSMUSG00000028607	1.6181	331.463	1.10619e-43	1.71141e-42
ENSMUSG00000028603	-1.80129	476.165	4.54589e-78	1.79375e-76
ENSMUSG00000047613	-0.400349	1219.35	0.000253125	0.000462093
ENSMUSG00000039523	0.318044	272.247	0.0192945	0.0276895
ENSMUSG00000028410	-1.02362	5290.32	2.57642e-22	1.68024e-21
ENSMUSG00000028419	0.216903	577.529	0.215199	0.258576
ENSMUSG00000028423	-0.318444	844.398	7.4087e-05	0.0001427
ENSMUSG00000036241	0.56213	3910.08	2.372e-21	1.4616e-20
ENSMUSG00000009863	-0.0467462	2879.03	0.598238	0.644481
ENSMUSG00000036622	1.30707	134.803	2.99347e-11	1.01497e-10
ENSMUSG00000078503	-2.18967	1159.63	7.0104e-49	1.32244e-47
ENSMUSG00000074656	-1.9603	33626.4	1.20022e-86	6.18221e-85
ENSMUSG00000027597	-1.95873	1431.54	8.31476e-124	1.06752e-121
ENSMUSG00000038383	0.563088	473.439	2.3749e-08	6.38603e-08
ENSMUSG00000038369	-1.19333	335.184	5.94256e-18	3.04092e-17
ENSMUSG00000029009	-0.740267	418.367	1.90546e-12	7.00459e-12
ENSMUSG00000029003	-0.390262	475.666	0.0118176	0.0175509
ENSMUSG00000041556	0.302284	117.767	0.139539	0.173908
ENSMUSG00000037266	-0.371874	2088.87	0.0195851	0.0280691
ENSMUSG00000028821	-0.0348635	882.472	0.677127	0.718471
ENSMUSG00000070605	-0.443324	710.409	0.00387924	0.00616406
ENSMUSG00000056300	-2.77618	514.16	2.78178e-62	7.45447e-61
ENSMUSG00000073684	0.810953	297.597	9.41143e-14	3.76895e-13
ENSMUSG00000029064	0.613824	6221.18	2.53267e-11	8.60768e-11
ENSMUSG00000029063	0.164854	1395.87	0.0532156	0.0711582
ENSMUSG00000051517	0.209097	285.059	0.0711693	0.0932982
ENSMUSG00000028464	3.05873	219.416	2.92678e-43	4.47178e-42
ENSMUSG00000028465	0.491207	1406.37	0.000271905	0.000494592
ENSMUSG00000028719	0.0702772	417.582	0.530335	0.580326
ENSMUSG00000028763	0.777039	1457.49	4.9136e-05	9.63235e-05
ENSMUSG00000043411	-1.39337	1754.38	1.13927e-46	1.95608e-45
ENSMUSG00000041351	0.292488	166.394	0.102727	0.131067
ENSMUSG00000028706	-1.04536	300.011	9.41044e-22	5.91297e-21
ENSMUSG00000028453	0.0439347	304.809	0.807596	0.836377
ENSMUSG00000028454	-0.150024	291.224	0.129188	0.162159
ENSMUSG00000028455	0.305658	8625.44	3.17504e-06	7.02641e-06
ENSMUSG00000036002	0.579834	261.426	4.91628e-05	9.63511e-05
ENSMUSG00000028556	0.372971	199.571	0.0153155	0.022303
ENSMUSG00000032897	-0.929848	1151.15	3.40346e-18	1.76577e-17
ENSMUSG00000028629	-0.490699	235.632	0.000232369	0.000426101
ENSMUSG00000032870	0.122217	249.994	0.320118	0.370164
ENSMUSG00000043207	-0.298014	534.865	0.000729566	0.00126578
ENSMUSG00000042558	0.480576	1379.14	3.37336e-06	7.44615e-06
ENSMUSG00000028842	-1.18111	174.276	8.2911e-09	2.31258e-08
ENSMUSG00000041530	0.62631	574.122	6.40516e-09	1.80469e-08
ENSMUSG00000060862	-0.392024	151.423	0.0225975	0.0321112
ENSMUSG00000036822	-0.85146	1645.09	5.73384e-21	3.46123e-20
ENSMUSG00000071014	-0.0374557	2772.34	0.677412	0.718686
ENSMUSG00000028411	1.07252	319.239	1.92102e-16	9.02e-16
ENSMUSG00000028691	0.076318	48468.4	0.404386	0.455071
ENSMUSG00000028689	-0.356163	108.084	0.0439896	0.0596091
ENSMUSG00000033985	-0.203397	292.483	0.0862515	0.111318
ENSMUSG00000028687	0.552389	329.199	1.47323e-05	3.04999e-05
ENSMUSG00000006398	0.40767	9587.02	4.31657e-10	1.32801e-09
ENSMUSG00000028962	0.00282414	237.391	0.88396	0.901024
ENSMUSG00000053841	-0.549662	1540.41	6.49182e-08	1.67796e-07
ENSMUSG00000003731	-0.179677	1062.29	0.0272896	0.038282
ENSMUSG00000053730	-0.173853	636.761	0.162933	0.200393
ENSMUSG00000028790	0.296776	2187.29	0.000324885	0.000586498
ENSMUSG00000038828	0.19663	516.656	0.166925	0.204834
ENSMUSG00000029165	1.05202	260.77	7.31065e-15	3.14117e-14
ENSMUSG00000054099	0.111971	451.809	0.577261	0.625233
ENSMUSG00000040584	-1.39645	284.614	1.42744e-17	7.13884e-17
ENSMUSG00000028970	-0.788011	327.124	5.85397e-06	1.25953e-05
ENSMUSG00000028898	-0.304052	1326.85	2.83512e-05	5.68876e-05
ENSMUSG00000029146	-0.0561552	852.912	0.505128	0.555996
ENSMUSG00000029148	0.731921	1330.38	2.46975e-10	7.76209e-10
ENSMUSG00000062761	1.0261	608.239	1.52263e-33	1.62906e-32
ENSMUSG00000029208	0.0586438	253.161	0.790561	0.821802
ENSMUSG00000036087	-0.746594	444.015	4.21974e-12	1.5118e-11
ENSMUSG00000029174	0.075961	852.128	0.316684	0.366538
ENSMUSG00000023353	1.02606	818.24	1.93534e-26	1.51343e-25
ENSMUSG00000028954	0.193458	1613.58	0.0156571	0.0227658
ENSMUSG00000029098	-0.0361543	347.314	0.738291	0.774391
ENSMUSG00000055401	-0.0363007	630.137	0.767384	0.801291
ENSMUSG00000029120	-1.61265	493.419	5.65675e-19	3.07193e-18
ENSMUSG00000063646	-1.09964	386.705	2.64786e-12	9.65533e-12
ENSMUSG00000000600	-0.928214	315.003	3.62533e-07	8.7574e-07
ENSMUSG00000040407	0.517483	568.236	6.90691e-05	0.000133363
ENSMUSG00000029048	0.229596	1213.07	0.00580064	0.00900508
ENSMUSG00000029050	0.389681	2123.8	6.15473e-07	1.46009e-06
ENSMUSG00000029053	-1.5909	71.7966	1.47194e-13	5.83754e-13
ENSMUSG00000036940	0.335339	4418.84	4.63603e-08	1.21176e-07
ENSMUSG00000028664	-0.0219432	164.758	0.819329	0.846184
ENSMUSG00000026234	-0.619084	23479.4	9.54831e-14	3.82199e-13
ENSMUSG00000026239	1.78536	206.353	2.96418e-22	1.93019e-21
ENSMUSG00000012117	0.428676	225.796	0.00037078	0.000664884
ENSMUSG00000050966	1.72585	4847.36	7.6292e-34	8.30714e-33
ENSMUSG00000029094	1.723	249.758	9.06301e-18	4.58858e-17
ENSMUSG00000029198	-0.590521	3443.29	1.23912e-10	3.99958e-10
ENSMUSG00000006216	-1.14902	65.7607	6.07918e-07	1.44376e-06
ENSMUSG00000040761	-1.0795	669.389	1.5208e-10	4.86135e-10
ENSMUSG00000006219	-1.3734	2347.62	1.54088e-33	1.64654e-32
ENSMUSG00000028649	0.211469	2363.75	0.158799	0.195729
ENSMUSG00000028648	-6.08128	399.062	3.44907e-89	1.86597e-87
ENSMUSG00000023075	-0.801734	1109.05	4.90718e-18	2.52009e-17
ENSMUSG00000029283	0.0122436	470.36	0.922056	0.93356
ENSMUSG00000038525	-0.217789	1148.49	0.0380756	0.0520626
ENSMUSG00000029017	-0.146545	1014.24	0.283333	0.330929
ENSMUSG00000028932	-0.573875	2855.49	9.98825e-14	3.99251e-13
ENSMUSG00000028896	-0.309397	3283.22	0.00310239	0.00499846
ENSMUSG00000066043	0.320525	256.169	0.00633376	0.0097745
ENSMUSG00000066042	0.966729	331.546	7.49883e-13	2.83414e-12
ENSMUSG00000045294	0.287162	3427.9	0.0387758	0.0529864
ENSMUSG00000048271	-0.201695	352.901	0.0704119	0.0924002
ENSMUSG00000029084	-2.70665	148.754	4.5984e-36	5.39638e-35
ENSMUSG00000039765	-0.763814	116.252	4.98274e-07	1.19093e-06
ENSMUSG00000029060	0.290377	186.017	0.130993	0.164281
[truncated: 6,603 more rows]

## Sheet: NEC_N2vsWT_d0_DEG
Gene	total.N2.vs.WT.d0.LFC	total.N2.vs.WT.d0.M	total.N2.vs.WT.d0.P	total.N2.vs.WT.d0.Q
ENSMUSG00000025934	0.425176	137.772	0.00202427	0.0605955
ENSMUSG00000025940	0.200758	442.871	0.0602048	0.46056
ENSMUSG00000026123	0.279037	224.425	0.00913506	0.164393
ENSMUSG00000026005	0.418215	769.076	6.41434e-05	0.00452264
ENSMUSG00000004768	0.107128	607.482	0.255518	0.777017
ENSMUSG00000026104	-0.104493	184.023	0.449628	0.880288
ENSMUSG00000010290	-0.0303634	275.318	0.828891	0.977649
ENSMUSG00000026213	0.12938	147.528	0.146662	0.668311
ENSMUSG00000006576	-0.140527	88.4049	0.133428	0.645441
ENSMUSG00000070871	-0.0270199	331.542	0.863814	0.980151
ENSMUSG00000025949	0.16121	486.976	0.0741704	0.5095
ENSMUSG00000026782	0.101574	542.225	0.199227	0.725975
ENSMUSG00000079470	-0.0840628	367.428	0.425955	0.867355
ENSMUSG00000036707	-0.111618	957.061	0.234165	0.759249
ENSMUSG00000032883	0.0808342	819.728	0.487053	0.895247
ENSMUSG00000026240	-0.0298876	765.294	0.80139	0.973693
ENSMUSG00000053333	0.0688136	406.833	0.45534	0.882369
ENSMUSG00000045216	0.258932	1014.8	0.00370541	0.0934721
ENSMUSG00000052748	0.156418	729.199	0.0462582	0.397516
ENSMUSG00000026484	0.0663594	819.546	0.595682	0.929166
ENSMUSG00000040297	-0.0729003	874.192	0.451069	0.880937
ENSMUSG00000026694	-0.0109199	216.525	0.899764	0.98533
ENSMUSG00000020423	0.0991345	1368.4	0.415195	0.862974
ENSMUSG00000026458	0.0848248	203.285	0.444449	0.877471
ENSMUSG00000042305	-0.0158786	1677.55	0.85275	0.978862
ENSMUSG00000009418	-0.131369	654.643	0.356888	0.84325
ENSMUSG00000026683	0.110817	417.909	0.229731	0.755809
ENSMUSG00000018196	0.210791	333.059	0.0339555	0.337671
ENSMUSG00000018189	0.040255	1090.03	0.612803	0.93215
ENSMUSG00000040918	0.291431	985.948	0.0330801	0.334377
ENSMUSG00000026578	-0.11182	138.896	0.250028	0.775114
ENSMUSG00000026575	-0.0759829	758.305	0.499105	0.900522
ENSMUSG00000026585	0.123399	1123.65	0.151722	0.670561
ENSMUSG00000037860	0.145433	654.558	0.376074	0.85366
ENSMUSG00000037461	-0.0839031	617.24	0.360172	0.844577
ENSMUSG00000026623	-0.05769	661.586	0.70829	0.951566
ENSMUSG00000026622	-0.0652279	445.024	0.569842	0.927853
ENSMUSG00000026553	-0.0275143	1971.14	0.877834	0.982147
ENSMUSG00000003464	-0.0828273	1082.54	0.294442	0.803749
ENSMUSG00000026554	0.00981628	1334.55	0.802082	0.973693
ENSMUSG00000009905	0.0972854	443.277	0.407938	0.861765
ENSMUSG00000009907	0.0140523	1172.94	0.831291	0.977649
ENSMUSG00000033364	-0.0621649	1646.24	0.532316	0.913786
ENSMUSG00000026135	-0.0307363	308.648	0.783697	0.971302
ENSMUSG00000026171	-0.151872	460.595	0.276171	0.793329
ENSMUSG00000010453	0.0758891	917.089	0.327701	0.825683
ENSMUSG00000001143	0.0324388	246.028	0.695914	0.949089
ENSMUSG00000048874	0.184513	1879.78	0.0136646	0.205253
ENSMUSG00000034486	-0.271872	560.429	0.205675	0.732023
ENSMUSG00000040693	0.201365	45.1945	0.114416	0.606788
ENSMUSG00000049866	-0.140764	668.597	0.191919	0.718046
ENSMUSG00000025950	0.449658	3075.96	4.28121e-08	1.15084e-05
ENSMUSG00000026003	-0.0662086	414.259	0.474333	0.888531
ENSMUSG00000025995	0.0447951	2343.01	0.565886	0.927853
ENSMUSG00000050122	-0.0464128	320.965	0.78167	0.971302
ENSMUSG00000026111	-0.0386391	633.702	0.777562	0.970204
ENSMUSG00000041426	0.00772755	314.079	0.929792	0.988194
ENSMUSG00000026097	-0.0154216	237.689	0.914918	0.987593
ENSMUSG00000026096	0.0126146	137.163	0.903386	0.985408
ENSMUSG00000026333	0.152066	86.4846	0.147024	0.668311
ENSMUSG00000034343	-0.181979	454.97	0.0166143	0.225557
ENSMUSG00000026307	-0.0541506	132.793	0.613193	0.93215
ENSMUSG00000026192	-0.152943	1514.14	0.100643	0.582187
ENSMUSG00000026270	-0.142232	380.357	0.205643	0.732023
ENSMUSG00000026174	0.0438581	1444.45	0.453155	0.881263
ENSMUSG00000026172	0.078823	143.091	0.363892	0.846513
ENSMUSG00000026568	0.0521428	434.925	0.653139	0.941562
ENSMUSG00000040713	-0.00324327	250.842	0.988217	0.997013
ENSMUSG00000056763	0.174157	709.967	0.373452	0.852783
ENSMUSG00000048960	0.167406	94.4968	0.160936	0.683305
ENSMUSG00000016918	-0.0688071	780.086	0.603899	0.929166
ENSMUSG00000097398	0.324925	52.9261	0.00670404	0.137608
ENSMUSG00000036206	-0.0351055	786.246	0.852025	0.978862
ENSMUSG00000055013	-0.118155	852.131	0.316469	0.817446
ENSMUSG00000040782	-0.078891	610.289	0.333374	0.830261
ENSMUSG00000033964	0.00785138	184.79	0.925799	0.988194
ENSMUSG00000033952	-0.0558471	740.748	0.646549	0.938827
ENSMUSG00000041570	0.0614904	340.022	0.416974	0.864293
ENSMUSG00000040124	-0.0629337	96.5358	0.583103	0.928182
ENSMUSG00000026019	0.0680734	2850.43	0.363916	0.846513
ENSMUSG00000026014	0.0482328	455.788	0.625253	0.933722
ENSMUSG00000026341	-0.0575383	3347.17	0.622957	0.933722
ENSMUSG00000026425	0.0236884	582.522	0.816374	0.9756
ENSMUSG00000026437	-0.283206	104.771	0.0126652	0.193854
ENSMUSG00000079550	-0.0857286	439.903	0.38933	0.853897
ENSMUSG00000026024	-0.0410054	566.163	0.651144	0.94056
ENSMUSG00000026021	0.132539	3598.08	0.243652	0.768572
ENSMUSG00000026775	0.0925708	2807.91	0.477968	0.890238
ENSMUSG00000036646	-0.0382908	803.703	0.687185	0.947469
ENSMUSG00000026955	-0.0497003	390.689	0.561752	0.926951
ENSMUSG00000015094	0.137772	400.209	0.100205	0.582187
ENSMUSG00000026974	-0.0940054	1514.16	0.279613	0.795119
ENSMUSG00000036833	-0.0346633	165.256	0.772528	0.969321
ENSMUSG00000026821	0.207857	308.065	0.032241	0.331346
ENSMUSG00000026812	-0.143475	261.498	0.174952	0.701542
ENSMUSG00000026806	-0.115145	354.951	0.2313	0.75731
ENSMUSG00000026803	0.262751	334.092	0.00728006	0.142975
ENSMUSG00000027011	-0.199734	564.943	0.0681601	0.490465
ENSMUSG00000042369	0.156574	346.45	0.114323	0.606788
ENSMUSG00000002733	0.0827097	386.929	0.403874	0.860188
ENSMUSG00000046994	0.115333	218.235	0.25526	0.777017
ENSMUSG00000025917	0.0990089	2567.63	0.319447	0.818952
ENSMUSG00000067851	0.150893	343.534	0.139495	0.659162
ENSMUSG00000079610	-0.21336	328.563	0.0115915	0.183628
ENSMUSG00000046337	-0.0674735	186.263	0.611234	0.930971
ENSMUSG00000037351	0.0142742	934.339	0.751737	0.963523
ENSMUSG00000025959	-0.147485	1106.66	0.284669	0.796804
ENSMUSG00000026082	0.316602	717.314	0.000540915	0.023149
ENSMUSG00000026162	0.162314	69.1073	0.0913642	0.562736
ENSMUSG00000026028	-0.293627	194.91	0.00253694	0.07155
ENSMUSG00000038079	-0.0179372	139.744	0.9139	0.987361
ENSMUSG00000033793	0.149771	379.982	0.0876193	0.549746
ENSMUSG00000079144	0.0227797	202.463	0.758229	0.965819
ENSMUSG00000026502	0.0699276	528.797	0.345574	0.834017
ENSMUSG00000026500	-0.0871755	220.47	0.440208	0.873919
ENSMUSG00000038949	0.108301	101.149	0.2376	0.762909
ENSMUSG00000038936	0.398049	289.228	0.000688782	0.0276865
ENSMUSG00000026490	0.0607665	247.089	0.520263	0.909121
ENSMUSG00000042111	0.00290436	837.245	0.941846	0.990073
ENSMUSG00000026456	0.352268	834.702	0.000499594	0.0215955
ENSMUSG00000000544	-0.0465915	327.148	0.735568	0.958241
ENSMUSG00000056268	0.278203	478.895	0.00732093	0.143293
ENSMUSG00000026504	0.132645	82.1235	0.157848	0.680263
ENSMUSG00000038034	0.0334664	237.496	0.705307	0.950844
ENSMUSG00000050229	0.0395918	557.254	0.635066	0.935061
ENSMUSG00000026596	-0.0862218	925.277	0.485042	0.894475
ENSMUSG00000025986	0.0831356	558.724	0.383512	0.853694
ENSMUSG00000026107	0.0443256	269.422	0.726284	0.956606
ENSMUSG00000042207	0.0584123	4547.92	0.390153	0.854402
ENSMUSG00000026429	0.0524085	600.789	0.673317	0.945954
ENSMUSG00000026426	0.113954	855.985	0.337716	0.831417
ENSMUSG00000043629	0.272949	897.485	0.00928936	0.16551
ENSMUSG00000034432	-0.0148338	1459.69	0.904483	0.985729
ENSMUSG00000041763	0.0923614	767.415	0.257151	0.778055
ENSMUSG00000026048	0.137428	1008.02	0.111429	0.602191
ENSMUSG00000049339	0.0691528	501.272	0.333529	0.830261
ENSMUSG00000026197	-0.108801	268.147	0.240622	0.765753
ENSMUSG00000026199	-0.0478724	289.677	0.658951	0.943845
ENSMUSG00000026201	-0.020067	787.765	0.855555	0.978862
ENSMUSG00000026203	-0.117544	173.931	0.249672	0.775056
ENSMUSG00000026439	-0.0749883	524.148	0.558092	0.924539
ENSMUSG00000046062	-0.0565006	1151.76	0.624701	0.933722
ENSMUSG00000026319	-0.0325498	317.487	0.776935	0.970147
ENSMUSG00000026208	-0.060331	379.837	0.698302	0.949279
ENSMUSG00000033021	-0.013983	404.09	0.91313	0.986817
ENSMUSG00000025971	0.0677599	471.351	0.569909	0.927853
ENSMUSG00000026039	0.0868143	924.544	0.333999	0.830845
ENSMUSG00000070738	-0.0727645	447.576	0.388811	0.853694
ENSMUSG00000026305	-0.412512	248.971	2.36505e-05	0.00191926
ENSMUSG00000038866	0.00432222	388.094	0.896383	0.984854
ENSMUSG00000044340	0.0403005	184.356	0.615391	0.93215
ENSMUSG00000026411	0.00984327	457.998	0.911513	0.986696
ENSMUSG00000041642	-0.0995106	208.172	0.410202	0.861765
ENSMUSG00000026708	-0.0641392	396.532	0.499448	0.90072
ENSMUSG00000067336	0.293521	215.946	0.0190519	0.246813
ENSMUSG00000041040	-0.0465754	477.502	0.730636	0.957906
ENSMUSG00000073664	0.210088	516.446	0.0977355	0.57694
ENSMUSG00000049439	0.144433	460.08	0.0978546	0.57694
ENSMUSG00000026584	-0.0869609	175.899	0.392423	0.855619
ENSMUSG00000041396	-0.112988	136.261	0.254741	0.776759
ENSMUSG00000026179	0.0220137	1144.7	0.812153	0.974548
ENSMUSG00000026176	-0.030395	297.837	0.808694	0.974274
ENSMUSG00000025925	0.0986951	1322.89	0.319451	0.818952
ENSMUSG00000061024	0.0522029	2558.67	0.426208	0.867545
ENSMUSG00000026339	0.262614	352.73	0.0176829	0.235098
ENSMUSG00000013275	-0.14812	349.566	0.205831	0.732023
ENSMUSG00000033257	-0.0573034	753.531	0.487629	0.89573
ENSMUSG00000026088	0.13425	568.001	0.197581	0.72477
ENSMUSG00000058407	0.0479778	1288.71	0.62537	0.933722
ENSMUSG00000048234	0.0517407	1594.48	0.47228	0.887935
ENSMUSG00000073643	-0.11678	710.092	0.212027	0.738402
ENSMUSG00000040865	0.0903961	352.998	0.453233	0.881263
ENSMUSG00000025968	0.117755	983.082	0.160528	0.683305
ENSMUSG00000066652	-0.405862	466.632	0.143626	0.664781
ENSMUSG00000026520	-0.102554	1427.53	0.321261	0.819575
ENSMUSG00000090071	0.0310989	196.4	0.668526	0.94513
ENSMUSG00000070644	-0.186756	104.393	0.0463781	0.397751
ENSMUSG00000034292	0.0212421	93.0263	0.765275	0.967506
ENSMUSG00000026311	0.0485667	231.289	0.584819	0.928182
ENSMUSG00000025964	-0.125169	1022.9	0.190395	0.718046
ENSMUSG00000025962	-0.022117	1162.84	0.843063	0.978236
ENSMUSG00000025958	0.119573	1077.53	0.18403	0.709739
ENSMUSG00000006304	-0.0156489	5014.88	0.912724	0.986817
ENSMUSG00000026032	-0.0858981	1344.52	0.406571	0.861765
ENSMUSG00000041859	0.00381821	7717.94	0.853044	0.978862
ENSMUSG00000079283	0.0666516	181.115	0.545014	0.91965
ENSMUSG00000037035	-0.0516622	90.8133	0.835232	0.978068
ENSMUSG00000004451	0.107263	1640.87	0.176017	0.702938
ENSMUSG00000026383	-0.112975	415.345	0.278447	0.794016
ENSMUSG00000026211	0.0265186	381.589	0.767554	0.967506
ENSMUSG00000026235	0.195869	1056.31	0.316792	0.817446
ENSMUSG00000005501	-0.0575338	268.083	0.608161	0.929529
ENSMUSG00000044783	-0.0755735	2523.52	0.393252	0.85596
ENSMUSG00000026204	0.000705285	118.947	0.989081	0.997013
ENSMUSG00000026209	0.0504609	1565.17	0.399652	0.857294
ENSMUSG00000032997	0.041808	980.621	0.530123	0.913302
ENSMUSG00000016481	0.14224	309.723	0.151004	0.670561
ENSMUSG00000026496	0.00624799	8284.34	0.831152	0.977649
ENSMUSG00000026499	0.0594663	440.606	0.416493	0.863886
ENSMUSG00000038806	0.0563634	1451.98	0.338806	0.831681
ENSMUSG00000073481	0.240569	1194.02	0.00271612	0.0761044
ENSMUSG00000016200	-0.0820753	141.154	0.447884	0.879115
ENSMUSG00000016181	0.0451377	502.525	0.610751	0.930971
ENSMUSG00000026657	-0.0153468	397.81	0.999787	1
ENSMUSG00000079442	0.020373	151.62	0.822123	0.976741
ENSMUSG00000026811	-0.228575	141.264	0.0487145	0.40916
ENSMUSG00000026857	-0.139757	346.654	0.139541	0.659162
ENSMUSG00000026848	-0.00874992	1005.79	0.94921	0.991968
ENSMUSG00000026755	-0.0143018	1453.16	0.808392	0.974192
ENSMUSG00000036086	0.0455058	326.123	0.569709	0.927853
ENSMUSG00000026355	-0.088961	3525.61	0.163815	0.683508
ENSMUSG00000026356	0.151357	2424.2	0.237492	0.762909
ENSMUSG00000002546	-0.0117557	413.787	0.952773	0.992409
ENSMUSG00000039205	0.00949078	224.639	0.883302	0.983656
ENSMUSG00000026820	-0.00677411	377.621	0.86874	0.980826
ENSMUSG00000027035	0.116347	332.721	0.300643	0.807201
ENSMUSG00000034220	0.13228	526.289	0.150268	0.670561
ENSMUSG00000026269	0.101136	471.612	0.293927	0.803749
ENSMUSG00000042046	-0.00135628	379.476	0.97	0.993569
ENSMUSG00000026427	-0.0341375	2193.41	0.653375	0.941745
ENSMUSG00000025907	0.0764712	329.41	0.411879	0.861765
ENSMUSG00000051285	0.457645	318.933	8.16052e-05	0.0055273
ENSMUSG00000026150	0.0335652	1504.06	0.661526	0.94454
ENSMUSG00000026159	-0.000617681	790.497	0.943599	0.9908
ENSMUSG00000026288	0.780273	628.356	8.12739e-13	1.1652e-09
ENSMUSG00000026289	0.0441568	999.123	0.614077	0.93215
ENSMUSG00000026393	0.0718046	488.118	0.520577	0.909121
ENSMUSG00000005886	0.0392235	171.294	0.67041	0.945654
ENSMUSG00000025935	0.112652	1693.24	0.0307247	0.325247
ENSMUSG00000025937	0.312834	1012.19	0.00661041	0.136424
ENSMUSG00000033159	0.136328	192.171	0.145989	0.668223
ENSMUSG00000026198	-0.0837274	282.752	0.394104	0.857164
ENSMUSG00000033124	-0.0238289	294.725	0.834229	0.977649
ENSMUSG00000026202	-0.499796	2824.07	5.29181e-06	0.000606935
ENSMUSG00000016528	-0.312566	1080.93	0.00553006	0.122287
ENSMUSG00000016526	-0.199527	815.681	0.147306	0.669021
ENSMUSG00000006010	0.262105	374.643	0.0041324	0.0998507
ENSMUSG00000026309	0.0429005	862.103	0.624409	0.933722
ENSMUSG00000067071	-0.047734	576.812	0.71919	0.954261
ENSMUSG00000026313	-0.126154	820.627	0.216959	0.742361
ENSMUSG00000041605	-0.0991631	87.7551	0.370503	0.852156
ENSMUSG00000023094	0.0450003	203.153	0.6888	0.947469
ENSMUSG00000061186	-0.366409	458.473	0.00597175	0.129393
ENSMUSG00000026618	-0.133144	685.623	0.0972372	0.57694
ENSMUSG00000026260	0.019644	1544.6	0.894053	0.984854
ENSMUSG00000073616	-0.0296824	1141.87	0.738633	0.95925
ENSMUSG00000058076	0.00997838	2215.67	0.823364	0.977177
ENSMUSG00000005674	0.0564295	739.479	0.624581	0.933722
ENSMUSG00000039318	0.0031427	461.297	0.895679	0.984854
ENSMUSG00000026617	0.257795	432.355	0.00276025	0.0763462
ENSMUSG00000026615	0.0644992	6368.61	0.330493	0.828126
ENSMUSG00000041406	-0.0706625	1029.25	0.285531	0.797188
ENSMUSG00000026463	-0.103966	212.463	0.576595	0.927853
ENSMUSG00000026883	-0.0590334	524.866	0.620271	0.933225
ENSMUSG00000026887	-0.198353	438.553	0.0341041	0.338366
ENSMUSG00000047250	-0.37745	35.2765	0.0110517	0.180736
ENSMUSG00000026749	-0.281785	335.228	0.0380415	0.361063
ENSMUSG00000026558	0.0456715	2613.62	0.44722	0.879021
ENSMUSG00000026688	-0.11385	899.221	0.328561	0.827365
ENSMUSG00000052534	0.168423	551.825	0.0799069	0.525102
ENSMUSG00000026398	0.169024	1159.02	0.166688	0.688054
ENSMUSG00000026526	0.0749541	1625.21	0.530077	0.913302
ENSMUSG00000026083	-0.10594	6552.34	0.345939	0.834017
ENSMUSG00000055322	-0.198494	182.551	0.195458	0.722117
ENSMUSG00000006299	-0.102255	3942.85	0.233091	0.758354
ENSMUSG00000006301	0.131911	417.281	0.168878	0.691755
ENSMUSG00000025930	0.0823258	179.687	0.462898	0.885638
ENSMUSG00000026556	-0.109033	630.694	0.251056	0.775434
ENSMUSG00000026469	-0.0619134	241.033	0.648601	0.939414
ENSMUSG00000033684	-0.134179	276.646	0.255558	0.777017
ENSMUSG00000054770	0.0630466	286.346	0.450584	0.880744
ENSMUSG00000026034	0.253062	1196.19	0.20705	0.733242
ENSMUSG00000026035	0.0819301	565.564	0.455918	0.882892
ENSMUSG00000026037	0.00196233	1948.66	0.950452	0.992003
ENSMUSG00000038174	0.139165	495.417	0.290936	0.803515
ENSMUSG00000026361	0.000456662	914.759	0.945452	0.991384
ENSMUSG00000018199	0.231921	480.449	0.0134243	0.203303
ENSMUSG00000070565	0.0755687	283.944	0.363511	0.846279
ENSMUSG00000001674	0.0314389	1126.68	0.677416	0.947086
ENSMUSG00000026433	-0.115502	116.515	0.244267	0.769407
ENSMUSG00000026434	0.206785	8780.49	0.0220941	0.272283
ENSMUSG00000038793	-0.240522	404.52	0.1255	0.624741
ENSMUSG00000026519	0.0998074	98.0672	0.370777	0.852183
ENSMUSG00000006005	-0.0733649	4036.18	0.496466	0.899909
ENSMUSG00000004364	0.0756001	1324.41	0.432896	0.871057
ENSMUSG00000026098	0.0244561	193.385	0.785966	0.971758
ENSMUSG00000026095	0.08029	765.678	0.424893	0.866349
ENSMUSG00000040648	-0.124476	499.767	0.257425	0.778064
ENSMUSG00000026094	0.204962	335.011	0.0415448	0.375782
ENSMUSG00000041303	0.173666	1096	0.0423886	0.37982
ENSMUSG00000073678	0.572596	454.932	9.6159e-09	3.18138e-06
ENSMUSG00000026245	-0.00266911	1231.7	0.939513	0.98907
ENSMUSG00000001138	-0.19441	500.887	0.0560342	0.444245
ENSMUSG00000061518	0.0883199	2306.9	0.391776	0.855127
ENSMUSG00000039748	-0.0597824	1442.69	0.534676	0.915858
ENSMUSG00000064302	0.0281046	697.43	0.807864	0.973693
ENSMUSG00000026380	-0.0120021	2686.03	0.999399	0.999981
ENSMUSG00000062169	-0.00693643	2002.44	0.949384	0.991968
ENSMUSG00000062510	0.0384931	703.506	0.688208	0.947469
ENSMUSG00000041075	0.161208	246.409	0.0820328	0.530614
ENSMUSG00000026020	0.0811816	8350	0.350203	0.838534
ENSMUSG00000026278	-0.127804	276.054	0.263954	0.783752
ENSMUSG00000026280	0.117719	636.565	0.10471	0.587825
ENSMUSG00000026283	-0.0465968	1209.74	0.508724	0.9045
ENSMUSG00000035437	0.090505	824.624	0.146728	0.668311
ENSMUSG00000026643	0.000437987	1352	0.936459	0.988886
ENSMUSG00000026648	0.346979	55.2665	0.0014169	0.0476102
ENSMUSG00000013593	0.0846189	2726.09	0.129375	0.633763
ENSMUSG00000062729	0.1359	94.3496	0.253843	0.776238
ENSMUSG00000053483	0.0970096	657.504	0.2108	0.736199
ENSMUSG00000062963	0.256044	1220.74	0.0537499	0.433324
ENSMUSG00000039157	0.137974	559.1	0.200129	0.726083
ENSMUSG00000026810	-0.111551	1006.42	0.219601	0.746055
ENSMUSG00000026457	0.011348	2672.85	0.803275	0.973693
ENSMUSG00000026455	0.0373352	515.338	0.597776	0.929166
ENSMUSG00000042229	0.0180469	635.775	0.762284	0.967263
ENSMUSG00000026604	0.298877	918.04	0.0256306	0.293184
ENSMUSG00000026634	-0.0101278	496.112	0.964262	0.993068
ENSMUSG00000052428	0.0292981	881.774	0.805623	0.973693
ENSMUSG00000026687	-0.0239434	1368.76	0.80364	0.973693
ENSMUSG00000026275	0.0154876	970.688	0.75147	0.963523
ENSMUSG00000026276	0.0963141	2636.13	0.338488	0.831668
ENSMUSG00000040423	0.0454712	625.311	0.574945	0.927853
ENSMUSG00000026223	-0.163195	805.523	0.110971	0.602191
ENSMUSG00000026229	0.0464577	2664.76	0.498073	0.900522
ENSMUSG00000026116	-0.0364601	1621.51	0.79069	0.973693
ENSMUSG00000026112	-0.037482	1153.84	0.642912	0.937908
ENSMUSG00000045005	-0.195525	1226.93	0.163208	0.683508
ENSMUSG00000026134	-0.00770454	699.302	0.951725	0.992409
ENSMUSG00000042197	0.0343956	696.607	0.616515	0.93215
ENSMUSG00000039395	0.113168	254.005	0.426492	0.867712
ENSMUSG00000026189	0.139293	296.672	0.225154	0.752558
ENSMUSG00000026000	0.160655	719.503	0.103518	0.587675
ENSMUSG00000026196	0.0488751	677.228	0.574505	0.927853
ENSMUSG00000018417	0.077093	540.506	0.395479	0.857244
ENSMUSG00000026103	0.0254668	349.193	0.787175	0.972465
ENSMUSG00000037470	0.0856031	1191.39	0.22119	0.747835
ENSMUSG00000026131	0.18261	1731.9	0.33127	0.828126
ENSMUSG00000026421	-0.341484	4432.44	0.0453225	0.3942
ENSMUSG00000041801	0.175384	5599.12	0.0574355	0.449167
ENSMUSG00000039210	-0.0484461	335.074	0.636843	0.935061
ENSMUSG00000026547	-0.224546	5085.21	0.124314	0.624255
ENSMUSG00000005681	0.12033	222.096	0.338843	0.831681
ENSMUSG00000052423	0.0688554	545.908	0.411055	0.861765
ENSMUSG00000013973	-0.00641379	852.293	0.984279	0.997013
ENSMUSG00000006412	-0.00108657	8716.71	0.950175	0.991968
ENSMUSG00000037434	0.0580095	637.409	0.59055	0.928182
ENSMUSG00000025903	0.442661	968.861	0.00366831	0.0930819
ENSMUSG00000033813	0.229171	1516.14	0.0668795	0.485483
ENSMUSG00000026675	-0.19153	281.769	0.0986886	0.578889
ENSMUSG00000013997	0.0771679	510.969	0.384841	0.853694
ENSMUSG00000026078	0.0730695	320.863	0.537438	0.91621
ENSMUSG00000003135	0.0349201	1136.19	0.604465	0.929166
ENSMUSG00000026074	0.292799	3316.48	8.79421e-06	0.000911419
ENSMUSG00000010609	-0.177706	393.469	0.0917261	0.563611
ENSMUSG00000026670	-0.00272218	657.537	0.932038	0.988496
ENSMUSG00000026667	-0.123168	472.822	0.22702	0.754569
ENSMUSG00000033671	-0.0292561	249.71	0.792956	0.973693
ENSMUSG00000026466	-0.0374218	654.14	0.657951	0.943845
ENSMUSG00000027007	-0.0364168	166.667	0.805936	0.973693
ENSMUSG00000027006	-0.0719596	987.14	0.312895	0.813373
ENSMUSG00000026843	-0.0601184	1201.3	0.78338	0.971302
ENSMUSG00000039356	0.0700731	702.03	0.461054	0.885638
ENSMUSG00000026842	-0.0582061	473.284	0.679125	0.947086
ENSMUSG00000069495	-0.0134301	623.746	0.949186	0.991968
ENSMUSG00000026764	-0.250891	200.199	0.0145534	0.211199
ENSMUSG00000055612	0.000183468	2088.94	0.919535	0.988194
ENSMUSG00000013698	-0.13859	174.644	0.1835	0.709666
ENSMUSG00000026277	-0.00615617	984.195	0.973282	0.994229
ENSMUSG00000026279	0.0600925	801.285	0.329128	0.827526
ENSMUSG00000026281	0.246502	4431.16	0.0105681	0.1779
ENSMUSG00000078184	0.0113864	625.533	0.827653	0.977649
ENSMUSG00000057335	0.176841	131.349	0.0647246	0.478401
ENSMUSG00000040848	0.0816218	155.733	0.435226	0.872202
ENSMUSG00000040843	-0.0110903	1644.26	0.90779	0.986256
ENSMUSG00000026571	0.171228	233.823	0.0417316	0.376806
ENSMUSG00000026566	-0.0210579	1246.84	0.916788	0.988194
ENSMUSG00000026663	-0.0492444	512.534	0.666354	0.94454
ENSMUSG00000026659	0.155039	1213.97	0.120417	0.615689
ENSMUSG00000026384	0.0147663	158.317	0.876073	0.981723
ENSMUSG00000036975	0.000786472	112.13	0.943582	0.9908
ENSMUSG00000050777	-0.0802364	254.639	0.57041	0.927853
ENSMUSG00000026385	0.0869597	2481.72	0.292666	0.803749
ENSMUSG00000026193	0.480955	2858.82	0.0016015	0.0517897
ENSMUSG00000042901	0.0043199	492.046	0.894126	0.984854
ENSMUSG00000072258	0.0483969	234.015	0.65835	0.943845
ENSMUSG00000025912	0.255176	254.685	0.0108374	0.179487
ENSMUSG00000045210	0.089798	367.757	0.269757	0.786337
ENSMUSG00000026470	-0.0419646	253.158	0.690838	0.947469
ENSMUSG00000033701	-0.0725399	563.688	0.356263	0.842611
ENSMUSG00000050565	0.127372	1521.27	0.01862	0.24416
ENSMUSG00000041779	-0.176603	211.122	0.142219	0.662382
ENSMUSG00000057363	0.0799099	524.052	0.293191	0.803749
ENSMUSG00000037503	-0.113996	987.543	0.218029	0.74365
ENSMUSG00000015488	0.0179889	194.484	0.813415	0.974551
ENSMUSG00000026374	0.0718358	5348.89	0.25928	0.779044
ENSMUSG00000048402	-0.088567	209.932	0.589406	0.928182
ENSMUSG00000026600	-0.181586	643.342	0.102414	0.58497
ENSMUSG00000060519	-0.332951	589.796	0.00329201	0.0852949
ENSMUSG00000033557	-0.0531157	461.439	0.628219	0.933722
ENSMUSG00000026594	0.0383122	685.613	0.605993	0.929166
ENSMUSG00000037262	0.0725798	346.05	0.414781	0.862865
ENSMUSG00000032666	0.0591271	160.965	0.567328	0.927853
ENSMUSG00000014980	0.036663	743.298	0.748383	0.96287
ENSMUSG00000042772	0.0719408	2019.78	0.345851	0.834017
ENSMUSG00000026479	-0.311504	322.963	0.0454909	0.394799
ENSMUSG00000014226	0.204769	4838.21	0.0786602	0.521693
ENSMUSG00000025969	-0.408206	504.458	0.00855403	0.156673
ENSMUSG00000025967	0.0683351	29373.3	0.404487	0.860279
ENSMUSG00000027520	0.00743439	1476.94	0.857057	0.979331
ENSMUSG00000036093	0.0878538	505.978	0.373171	0.852594
ENSMUSG00000055371	0.0582719	380.934	0.476053	0.889228
ENSMUSG00000051223	0.166762	6830.34	0.174043	0.700568
ENSMUSG00000026036	-0.0520688	631.833	0.543266	0.919326
ENSMUSG00000008475	0.122174	2347.34	0.302703	0.807201
ENSMUSG00000042751	-0.184727	521.424	0.065138	0.479611
ENSMUSG00000026473	-0.39852	1927.4	3.83022e-08	1.06282e-05
ENSMUSG00000048865	-0.119708	179.202	0.318841	0.818462
ENSMUSG00000026641	0.139359	3369.27	0.307779	0.809576
ENSMUSG00000038235	0.107167	1128.09	0.322218	0.820597
ENSMUSG00000026404	0.0560353	230.614	0.490955	0.897407
ENSMUSG00000041498	0.0591525	631.849	0.535274	0.915858
ENSMUSG00000041483	0.0224389	1468.22	0.743184	0.961189
ENSMUSG00000023150	0.034137	1436.56	0.681579	0.947176
ENSMUSG00000053286	0.26487	421.486	0.0101332	0.173292
ENSMUSG00000026483	-0.0652295	596.504	0.733357	0.957906
ENSMUSG00000043019	-0.0208556	195.665	0.879394	0.982433
ENSMUSG00000026511	4.38278e-05	717.603	0.932642	0.988496
ENSMUSG00000026510	-0.132999	198.405	0.149165	0.669731
ENSMUSG00000026377	0.0269477	1634.42	0.751654	0.963523
ENSMUSG00000026577	0.0430477	389.144	0.615817	0.93215
ENSMUSG00000026576	-0.0825719	1657.63	0.618461	0.933028
ENSMUSG00000037499	-0.0816591	528.336	0.476123	0.889228
ENSMUSG00000026626	-0.128601	1060.75	0.188642	0.716997
ENSMUSG00000017418	-0.0535469	488.756	0.635747	0.935061
ENSMUSG00000044628	0.135801	119.892	0.16704	0.688818
ENSMUSG00000026784	0.0275447	157.831	0.776193	0.970053
ENSMUSG00000049086	-0.0421355	292.267	0.740754	0.960425
ENSMUSG00000003051	0.263425	446.527	0.117703	0.612882
ENSMUSG00000041926	0.303312	655.309	0.00100211	0.0369528
ENSMUSG00000062580	0.01325	2311.93	0.85184	0.978862
ENSMUSG00000041879	-0.0162559	1506.46	0.924223	0.988194
ENSMUSG00000045658	0.393997	204.951	0.000137702	0.00794974
ENSMUSG00000026219	0.176694	4721.1	0.00624816	0.133036
ENSMUSG00000026930	-0.0897718	157.217	0.27129	0.788945
ENSMUSG00000026926	-0.0461806	1772.09	0.628685	0.933722
ENSMUSG00000038633	0.0213749	2277.23	0.675599	0.946175
ENSMUSG00000047539	0.0210245	829.622	0.693995	0.949089
ENSMUSG00000026509	-0.320751	209.05	0.00111926	0.0400138
ENSMUSG00000026743	0.10244	723.77	0.262273	0.781458
ENSMUSG00000051154	0.291701	562.924	0.00957026	0.168007
ENSMUSG00000043241	-0.00340218	1045.19	0.942194	0.990317
ENSMUSG00000039046	-0.0132899	298.615	0.95865	0.992409
ENSMUSG00000026662	-0.0267759	1213.6	0.807362	0.973693
ENSMUSG00000026664	0.131333	427.597	0.230252	0.755966
ENSMUSG00000026676	-0.267291	93.8852	0.0276659	0.305497
ENSMUSG00000025817	0.119296	924.615	0.13003	0.634675
ENSMUSG00000048707	0.104064	613.549	0.22646	0.753934
ENSMUSG00000026965	0.123655	593.579	0.209745	0.736117
ENSMUSG00000015337	0.139564	581.966	0.268649	0.78582
ENSMUSG00000007476	0.00767966	305.139	0.871145	0.981608
ENSMUSG00000046836	0.0330233	619.306	0.69115	0.947469
ENSMUSG00000056050	0.101688	890.058	0.210832	0.736199
ENSMUSG00000039246	-0.0252818	282.04	0.825147	0.977593
ENSMUSG00000001305	-0.0244387	2023.86	0.773759	0.96957
ENSMUSG00000037474	0.0131728	1371.11	0.80513	0.973693
ENSMUSG00000026728	0.158747	3343.22	0.175744	0.702485
ENSMUSG00000026718	0.0375883	219.983	0.74469	0.961692
ENSMUSG00000026565	0.0413732	1914.45	0.622547	0.933722
ENSMUSG00000026564	0.477725	683.855	0.0168378	0.226366
ENSMUSG00000026273	0.10193	276.382	0.240089	0.76554
ENSMUSG00000026274	-0.0457496	434.11	0.673341	0.945954
ENSMUSG00000034088	-0.0149167	2851.68	0.950133	0.991968
ENSMUSG00000043467	0.0910805	140.87	0.424103	0.866334
ENSMUSG00000026709	-0.0102237	440.05	0.978428	0.996062
ENSMUSG00000026701	0.188552	2830.59	0.108583	0.597205
ENSMUSG00000026781	0.29494	163.041	0.00510058	0.114557
ENSMUSG00000009030	0.199226	488.284	0.154961	0.676359
ENSMUSG00000075376	0.0764205	673.742	0.437666	0.872777
ENSMUSG00000039826	-0.156281	911.018	0.30137	0.807201
ENSMUSG00000039715	0.0384907	284.705	0.694291	0.949089
ENSMUSG00000015335	-0.0601195	453.216	0.586616	0.928182
ENSMUSG00000039686	0.247154	356.203	0.0223542	0.273568
ENSMUSG00000079658	0.0523885	1412.83	0.582904	0.928182
ENSMUSG00000026254	0.00133695	5965.75	0.989775	0.997013
ENSMUSG00000048000	0.0296311	1158.76	0.653798	0.94216
ENSMUSG00000026349	0.105787	1192.78	0.196395	0.723475
ENSMUSG00000036104	0.0455691	346.951	0.597935	0.929166
ENSMUSG00000056211	0.130044	632.551	0.254707	0.776759
ENSMUSG00000026353	0.0482258	1486.1	0.323242	0.82165
ENSMUSG00000026158	0.0635963	243.726	0.46559	0.885638
ENSMUSG00000026155	0.0625354	588.726	0.579787	0.928182
ENSMUSG00000026154	0.211531	409.252	0.0148175	0.212788
ENSMUSG00000025981	-0.0940527	334.056	0.422415	0.865687
ENSMUSG00000073676	-0.00454605	5843.09	0.920521	0.988194
ENSMUSG00000025979	0.227499	1390.46	0.103619	0.587675
ENSMUSG00000038241	0.0180024	250.199	0.847594	0.978236
ENSMUSG00000045503	-0.119942	982.546	0.123274	0.622303
ENSMUSG00000074797	-0.0254598	1916.83	0.7629	0.967344
ENSMUSG00000027312	-0.0575128	151.603	0.586381	0.928182
ENSMUSG00000052033	-0.0652138	977.4	0.398811	0.857244
ENSMUSG00000062590	0.0787497	215.278	0.414383	0.862663
ENSMUSG00000079445	-0.242899	888.254	0.0730842	0.507401
ENSMUSG00000027281	0.0354831	138.289	0.678587	0.947086
ENSMUSG00000032802	-0.0538145	427.092	0.683644	0.947176
ENSMUSG00000023572	0.0581906	501.576	0.417374	0.864298
ENSMUSG00000027259	-0.0896937	208.02	0.343557	0.833739
ENSMUSG00000027263	0.194401	230.984	0.0536065	0.432573
ENSMUSG00000027254	-0.0649812	210.664	0.640449	0.937161
ENSMUSG00000000308	0.199109	140.728	0.0924288	0.565084
ENSMUSG00000002728	0.0579345	240.367	0.646275	0.938637
ENSMUSG00000026999	-0.0514831	1013.82	0.724498	0.956606
ENSMUSG00000026792	-0.0625823	100.497	0.606444	0.929166
ENSMUSG00000036893	-0.020274	1406.48	0.934543	0.988531
ENSMUSG00000026972	0.178312	120.026	0.0425254	0.379854
ENSMUSG00000035666	-0.0629349	540.933	0.467024	0.886485
ENSMUSG00000017858	0.13554	651.995	0.0568801	0.447936
ENSMUSG00000017861	-0.0011906	2587.66	0.957103	0.992409
ENSMUSG00000026831	0.383191	659.889	0.0158772	0.220284
ENSMUSG00000026816	-0.214074	413.332	0.0157064	0.218619
ENSMUSG00000027498	-0.0338352	1056.54	0.672794	0.945954
ENSMUSG00000027502	-0.0579262	1162.74	0.578697	0.928145
ENSMUSG00000028640	0.433693	464.415	0.00693179	0.139215
ENSMUSG00000068735	0.118515	1417.5	0.430663	0.870637
ENSMUSG00000010911	-0.0271335	348.863	0.804441	0.973693
ENSMUSG00000042670	0.00206855	487.26	0.966169	0.993068
ENSMUSG00000027164	-0.0662604	175.211	0.481473	0.891852
ENSMUSG00000027163	0.0171751	357.421	0.854695	0.978862
ENSMUSG00000026854	-0.0351422	85.465	0.752103	0.963523
ENSMUSG00000000194	0.0620182	962.268	0.414579	0.862862
ENSMUSG00000062661	0.021119	224.979	0.806803	0.973693
ENSMUSG00000076441	-0.0565362	4186.24	0.59815	0.929166
ENSMUSG00000026478	0.0591221	2614.13	0.508685	0.9045
ENSMUSG00000042699	0.026583	2404.15	0.664068	0.94454
ENSMUSG00000026827	-0.206096	2448.85	0.0137202	0.205253
ENSMUSG00000060743	0.1961	3370.85	0.213341	0.739462
ENSMUSG00000014355	0.0345339	1341.06	0.578769	0.928145
ENSMUSG00000027387	0.151293	271.438	0.0754189	0.512588
ENSMUSG00000048327	-0.0614971	1055.4	0.444339	0.877458
ENSMUSG00000009621	-0.0463786	251.151	0.66191	0.94454
ENSMUSG00000026918	-0.157726	2684.74	0.170152	0.693671
ENSMUSG00000068394	0.00401406	138.257	0.943586	0.9908
ENSMUSG00000035093	0.0933912	267.684	0.266255	0.784521
ENSMUSG00000027206	0.0230402	1174.88	0.814268	0.974991
ENSMUSG00000032869	-0.284836	493.586	0.0022362	0.0654211
ENSMUSG00000004085	0.198245	400.535	0.0797364	0.525102
ENSMUSG00000027132	0.00734469	822.557	0.939793	0.989243
ENSMUSG00000055943	0.171614	515.014	0.173158	0.6996
ENSMUSG00000003604	0.00510645	777.996	0.899864	0.98533
ENSMUSG00000014353	-0.0420048	257.511	0.698383	0.949279
ENSMUSG00000026991	0.111069	1303.42	0.210331	0.736199
ENSMUSG00000035168	0.125404	904.667	0.144336	0.666081
ENSMUSG00000014959	-0.121464	1164.21	0.142729	0.663291
ENSMUSG00000041966	0.129411	560.053	0.111789	0.603265
ENSMUSG00000027012	0.0827855	1766.83	0.140532	0.661198
ENSMUSG00000027018	0.0512455	4897.16	0.43141	0.87092
ENSMUSG00000041921	0.0312928	148.42	0.789526	0.973693
ENSMUSG00000064263	-0.0315502	167.456	0.779543	0.971302
ENSMUSG00000051329	0.0218102	637.832	0.740766	0.960425
ENSMUSG00000008200	-0.0152311	658.212	0.934549	0.988531
ENSMUSG00000054387	0.187507	1834.02	0.122083	0.619855
ENSMUSG00000070643	0.301145	258.237	0.0321116	0.331346
ENSMUSG00000002102	0.169971	2604.66	0.175255	0.701785
ENSMUSG00000002103	-0.0260564	189.807	0.828477	0.977649
ENSMUSG00000034850	-0.0191661	338.488	0.910612	0.986696
ENSMUSG00000027367	-0.168945	851.681	0.0702243	0.495721
ENSMUSG00000005102	0.0338299	209.297	0.675593	0.946175
ENSMUSG00000040084	0.00349024	1735.28	0.811318	0.974548
ENSMUSG00000027353	-0.057144	238.427	0.600303	0.929166
ENSMUSG00000062098	-0.14757	305.097	0.127017	0.628655
ENSMUSG00000025982	0.279962	7596.79	0.00044997	0.0198494
ENSMUSG00000025980	0.00167752	13444.3	0.905169	0.985821
ENSMUSG00000027165	-0.0198219	316.864	0.872504	0.981634
ENSMUSG00000039449	-0.0596599	430.762	0.502162	0.902001
ENSMUSG00000026669	-0.00883018	1707.85	0.995656	0.999141
ENSMUSG00000026672	-0.0538948	206.704	0.723863	0.956606
ENSMUSG00000027655	-0.0663969	392.317	0.478411	0.890238
ENSMUSG00000070544	0.173867	2856.35	0.0551998	0.439503
ENSMUSG00000016933	0.0235595	426.014	0.827572	0.977649
ENSMUSG00000033068	0.104736	228.576	0.274273	0.791908
ENSMUSG00000033059	-0.245477	418.293	0.0177686	0.23551
ENSMUSG00000084762	0.364043	141.126	0.0168897	0.226366
ENSMUSG00000039943	0.0384293	352.343	0.62951	0.934051
ENSMUSG00000037761	-0.340479	303.818	0.00137326	0.0463247
ENSMUSG00000027099	-0.125035	455.224	0.409492	0.861765
ENSMUSG00000059005	0.0615334	6580.57	0.546625	0.91965
ENSMUSG00000042410	-0.0619897	949.258	0.5897	0.928182
ENSMUSG00000038533	0.140604	1116.91	0.0563985	0.445492
ENSMUSG00000027397	-0.117262	2798	0.283322	0.796134
ENSMUSG00000037885	-0.125621	295.56	0.25319	0.776124
ENSMUSG00000027198	-0.100701	613.276	0.252048	0.776124
ENSMUSG00000027010	0.109339	506.511	0.308519	0.810097
ENSMUSG00000027109	0.057283	1087.82	0.498281	0.900522
ENSMUSG00000010914	-0.0973656	496.342	0.269695	0.786337
ENSMUSG00000026849	-0.0399136	816.441	0.709575	0.951566
ENSMUSG00000026851	-0.0836802	527.036	0.407302	0.861765
ENSMUSG00000075415	0.0317696	956.282	0.628471	0.933722
ENSMUSG00000075023	-0.174916	169.726	0.255151	0.777017
ENSMUSG00000040174	0.0598697	195.766	0.540428	0.918113
ENSMUSG00000044308	0.161181	576.671	0.0928762	0.565964
ENSMUSG00000036053	0.147416	502.958	0.136614	0.652139
ENSMUSG00000026960	0.0893229	351.13	0.374973	0.853246
ENSMUSG00000055067	-0.0541904	370.976	0.627919	0.933722
ENSMUSG00000026492	-0.0479374	149.681	0.652642	0.94132
ENSMUSG00000026491	-0.0106114	1667.79	0.971701	0.993894
ENSMUSG00000026489	-0.0389341	118.115	0.703795	0.950325
ENSMUSG00000027087	0.329688	572.214	0.0106165	0.178365
ENSMUSG00000026917	0.014233	4828.24	0.79738	0.973693
ENSMUSG00000015846	0.230581	296.112	0.0136809	0.205253
ENSMUSG00000026837	-0.0383654	100.621	0.802432	0.973693
ENSMUSG00000026944	0.136089	183.167	0.140943	0.661198
ENSMUSG00000015095	0.0196911	546.137	0.829127	0.977649
ENSMUSG00000015092	-0.0214114	2039.4	0.837191	0.978068
ENSMUSG00000026817	0.150137	1168.9	0.239557	0.76548
ENSMUSG00000026814	0.17695	921.832	0.3866	0.853694
ENSMUSG00000009563	-0.0046076	411.223	0.981086	0.997013
ENSMUSG00000053746	-0.135958	175.988	0.13564	0.649877
ENSMUSG00000026516	-0.0725364	1495.57	0.340153	0.831922
ENSMUSG00000038733	-0.0811959	995.494	0.361801	0.844577
ENSMUSG00000036617	0.374629	2089.6	0.000435529	0.0193226
ENSMUSG00000048550	-0.014353	188.561	0.919777	0.988194
ENSMUSG00000027180	0.073768	624.155	0.388009	0.853694
ENSMUSG00000040282	-0.0339004	530.951	0.803281	0.973693
ENSMUSG00000016386	0.0382252	235.272	0.635043	0.935061
ENSMUSG00000027115	0.0988156	452.683	0.417075	0.864293
ENSMUSG00000027080	0.0610037	1763.22	0.361744	0.844577
ENSMUSG00000027076	0.0464136	1414	0.621804	0.933303
ENSMUSG00000027075	0.0380461	305.786	0.723597	0.956606
ENSMUSG00000001855	0.08486	739.398	0.271364	0.788945
ENSMUSG00000039262	0.193142	1647	0.0299347	0.320271
ENSMUSG00000039254	-0.0402587	160.752	0.742681	0.960768
ENSMUSG00000027176	0.0572546	1049.17	0.540508	0.918113
ENSMUSG00000027247	-0.0649085	1131.67	0.591268	0.928182
ENSMUSG00000027243	0.130041	207.096	0.21307	0.739462
ENSMUSG00000040506	-0.0260337	294.084	0.854966	0.978862
ENSMUSG00000027351	-0.153877	635.727	0.253506	0.776124
ENSMUSG00000027349	0.0163588	1039.98	0.740497	0.960425
ENSMUSG00000026977	-0.0618727	1768.91	0.466563	0.886411
ENSMUSG00000026914	0.0293439	3045.19	0.846811	0.978236
ENSMUSG00000052533	-0.0356486	4354.09	0.726998	0.956606
ENSMUSG00000026858	-0.191657	197.964	0.0762991	0.512588
ENSMUSG00000026856	-0.0579228	737.193	0.468916	0.887412
ENSMUSG00000039515	-0.0247143	1039.62	0.821922	0.976741
ENSMUSG00000027257	0.0359487	317.58	0.668003	0.944781
ENSMUSG00000027255	-0.00662085	223.464	0.925276	0.988194
ENSMUSG00000040549	0.0480796	1930.8	0.359136	0.844577
ENSMUSG00000027227	0.300657	342.771	0.00709293	0.140909
ENSMUSG00000027091	-0.135443	1909.62	0.0166554	0.225557
ENSMUSG00000027330	-0.140994	347.111	0.156989	0.67953
ENSMUSG00000068264	-0.0699611	176.884	0.467508	0.887161
ENSMUSG00000037523	-0.0821351	443.39	0.548929	0.91965
ENSMUSG00000037514	-0.00939596	810.675	0.913649	0.987213
ENSMUSG00000027333	0.110307	244.111	0.291501	0.803515
ENSMUSG00000079037	0.556794	484.926	5.33064e-09	2.18353e-06
ENSMUSG00000058793	0.134489	1443.93	0.0969226	0.57694
ENSMUSG00000027411	-0.122406	1226	0.175324	0.701785
ENSMUSG00000027303	-0.048514	356.643	0.677884	0.947086
ENSMUSG00000003283	0.254959	176.603	0.0731869	0.507595
ENSMUSG00000027454	0.118473	601.821	0.204428	0.730197
ENSMUSG00000027282	0.0663116	3487.27	0.471316	0.88774
ENSMUSG00000005505	-0.0125098	191.657	0.971907	0.993894
ENSMUSG00000005506	-0.0577213	4970.42	0.548167	0.91965
ENSMUSG00000036992	-0.0389612	857.41	0.631182	0.934051
ENSMUSG00000027439	-0.0362702	418.982	0.74335	0.961259
ENSMUSG00000067786	-0.303154	636.966	0.0207874	0.261042
ENSMUSG00000027649	0.00301542	603.465	0.957735	0.992409
ENSMUSG00000027651	-0.0765163	763.646	0.32333	0.82165
ENSMUSG00000027519	-0.0588188	372.754	0.553717	0.921359
ENSMUSG00000054455	-0.029905	676.744	0.759937	0.96606
ENSMUSG00000027522	0.101022	399.63	0.380512	0.853694
ENSMUSG00000016921	0.0672185	7713.54	0.51273	0.905986
ENSMUSG00000027509	0.00223188	2760.64	0.866182	0.98069
ENSMUSG00000027510	-0.029915	3046.32	0.86357	0.980151
ENSMUSG00000027598	-0.072578	457.093	0.406755	0.861765
ENSMUSG00000047459	0.123339	2006.04	0.125443	0.624741
ENSMUSG00000027602	0.151891	720.886	0.168664	0.691208
ENSMUSG00000033256	-0.301244	170.929	0.0201706	0.256667
ENSMUSG00000075040	0.00690518	110.473	0.927622	0.988194
ENSMUSG00000027244	0.288997	960.789	0.00123952	0.0435199
ENSMUSG00000027108	-0.0368975	2704.73	0.673749	0.946015
ENSMUSG00000041777	0.0108797	446.242	0.880475	0.982433
ENSMUSG00000005233	-0.00374979	1095.78	0.995384	0.999141
ENSMUSG00000027070	0.0935074	1059.3	0.58073	0.928182
ENSMUSG00000027086	-0.0150484	215.137	0.909576	0.986696
ENSMUSG00000038718	0.00959812	296.033	0.832352	0.977649
ENSMUSG00000026867	0.00322981	1407.44	0.878966	0.982326
ENSMUSG00000070953	-0.049242	788.443	0.59806	0.929166
ENSMUSG00000035949	0.0417945	1108.66	0.571554	0.927853
ENSMUSG00000025781	0.0158903	10642.8	0.89577	0.984854
ENSMUSG00000003662	0.0901029	669.986	0.359258	0.844577
ENSMUSG00000027173	-0.101951	327.011	0.457495	0.883559
ENSMUSG00000059842	-0.230901	95.9843	0.0183329	0.24132
ENSMUSG00000038467	-0.0810856	1237.99	0.365296	0.847211
ENSMUSG00000027593	0.0602311	10544	0.697954	0.949279
ENSMUSG00000027014	-0.0854251	355.98	0.468999	0.887412
ENSMUSG00000027223	-0.176659	409.187	0.135687	0.649877
ENSMUSG00000068742	-0.16086	379.536	0.14706	0.668311
ENSMUSG00000027131	-0.107173	289.878	0.381008	0.853694
ENSMUSG00000027167	-0.00627216	331.981	0.97052	0.993859
ENSMUSG00000027166	-0.115018	248.728	0.398309	0.857244
ENSMUSG00000005510	0.0346726	800.592	0.597324	0.929166
ENSMUSG00000040687	-0.0262683	247.725	0.827777	0.977649
ENSMUSG00000002109	0.173812	248.203	0.0647916	0.478401
ENSMUSG00000027122	-0.266081	1042.73	0.0308247	0.325247
ENSMUSG00000026966	0.0343829	890.157	0.886508	0.984449
ENSMUSG00000026958	0.0515297	249.607	0.635926	0.935061
ENSMUSG00000026956	0.197709	358.782	0.042569	0.379854
ENSMUSG00000089762	-0.198917	956.415	0.221732	0.747835
ENSMUSG00000039483	0.0181918	367.15	0.859537	0.979848
ENSMUSG00000050737	-0.106975	65.531	0.427843	0.869021
ENSMUSG00000019188	-0.0896904	419.163	0.391424	0.855009
ENSMUSG00000042814	0.112595	846.973	0.258047	0.778256
ENSMUSG00000042745	0.0398024	376.964	0.800542	0.973693
ENSMUSG00000027469	0.426289	2406.95	3.29816e-10	2.83707e-07
ENSMUSG00000068040	0.551338	2531.68	2.09068e-08	6.20139e-06
ENSMUSG00000046020	0.45335	414.591	3.52869e-07	6.59866e-05
ENSMUSG00000027475	0.384458	428.822	1.30015e-05	0.00124265
ENSMUSG00000042548	-0.0362488	2757.08	0.77234	0.969321
ENSMUSG00000026942	-0.0517855	734.248	0.625251	0.933722
ENSMUSG00000026779	-0.0259482	442.403	0.822675	0.976883
ENSMUSG00000026727	-0.0546905	432.557	0.726496	0.956606
ENSMUSG00000027575	0.0461812	340.449	0.603157	0.929166
ENSMUSG00000016344	0.0817639	228.843	0.432615	0.871057
ENSMUSG00000018326	0.0558516	5880.57	0.356445	0.84281
ENSMUSG00000018209	0.043722	644.135	0.493783	0.899571
ENSMUSG00000054057	0.335072	97.6947	0.00165018	0.0521871
ENSMUSG00000026740	-0.109093	195.745	0.316218	0.81734
ENSMUSG00000026737	-0.115017	127.905	0.29214	0.803749
ENSMUSG00000015961	0.0459487	3077.77	0.512256	0.905986
ENSMUSG00000039630	0.0329762	13071.4	0.628302	0.933722
ENSMUSG00000039108	0.0162529	1264.28	0.79867	0.973693
ENSMUSG00000039069	-0.094226	323.409	0.3895	0.853897
ENSMUSG00000039050	-0.0672842	186.503	0.464387	0.885638
ENSMUSG00000039041	-0.0404599	563.677	0.728666	0.957689
ENSMUSG00000017299	-0.0704999	553.84	0.420791	0.865254
ENSMUSG00000001403	-0.0750964	6152.64	0.485602	0.894672
ENSMUSG00000045822	-0.0804153	462.356	0.422627	0.865687
ENSMUSG00000017764	-0.0742925	391.69	0.449499	0.880288
ENSMUSG00000026869	-0.0547404	1146.92	0.567185	0.927853
ENSMUSG00000026927	-0.0755394	1173.1	0.379621	0.853694
ENSMUSG00000026924	-0.0129444	747.494	0.966291	0.993075
ENSMUSG00000026923	-0.0221649	859.369	0.865649	0.980552
ENSMUSG00000026922	-0.0633274	401.708	0.586855	0.928182
ENSMUSG00000026238	-0.012966	57924.8	0.983152	0.997013
ENSMUSG00000074749	-0.149081	151.038	0.16172	0.683457
ENSMUSG00000027433	0.00171005	1971.45	0.927392	0.988194
ENSMUSG00000027384	0.243655	371.878	0.0355975	0.345999
ENSMUSG00000068205	0.0388722	164.367	0.696825	0.94911
ENSMUSG00000008333	0.0675835	4127.92	0.452445	0.88109
ENSMUSG00000026187	0.0399526	2668.46	0.627412	0.933722
ENSMUSG00000039354	-0.0024195	266.573	0.998914	0.999821
ENSMUSG00000039323	0.420549	12440.9	0.000315587	0.0153372
ENSMUSG00000040225	0.0751976	4099.63	0.413024	0.861765
ENSMUSG00000006418	-0.0810449	1213.12	0.343966	0.833915
ENSMUSG00000027478	0.205545	12787.5	0.11901	0.615689
ENSMUSG00000027479	-0.00874421	3466.83	0.970936	0.993894
ENSMUSG00000050043	0.047871	914.2	0.540814	0.918113
ENSMUSG00000034075	-0.0716038	1400.33	0.505606	0.902767
ENSMUSG00000027079	0.0546167	605.031	0.610296	0.930971
ENSMUSG00000051730	0.115081	301.752	0.2922	0.803749
ENSMUSG00000041997	0.0715701	1182.69	0.256346	0.778055
ENSMUSG00000041975	-0.22271	168.636	0.016574	0.225557
ENSMUSG00000040383	-0.103616	816.948	0.30542	0.807853
ENSMUSG00000040321	-0.0490338	175.143	0.712746	0.95192
ENSMUSG00000027361	0.0123442	534.226	0.87857	0.982326
ENSMUSG00000027364	0.038721	1033.33	0.782282	0.971302
ENSMUSG00000074890	0.0276657	237.297	0.716781	0.952828
ENSMUSG00000027394	0.147822	350.749	0.119342	0.615689
ENSMUSG00000027395	-0.0947386	2300.97	0.457693	0.883743
ENSMUSG00000037938	0.190996	747.397	0.0251079	0.292871
ENSMUSG00000027652	-0.0736384	573.008	0.471839	0.88774
ENSMUSG00000033411	0.26275	413.522	0.0134642	0.203549
ENSMUSG00000027236	-0.112319	3012.43	0.111347	0.602191
ENSMUSG00000035268	-0.173336	345.532	0.0693425	0.495419
ENSMUSG00000026608	0.0407729	772.253	0.615907	0.93215
ENSMUSG00000026605	-0.0220778	2550.17	0.894132	0.984854
ENSMUSG00000026603	0.0400165	321.383	0.638435	0.936211
ENSMUSG00000027495	0.00741475	206.197	0.920767	0.988194
ENSMUSG00000074652	0.244207	49.8745	0.0227026	0.276611
ENSMUSG00000038685	-0.071806	682.018	0.481707	0.891873
ENSMUSG00000027582	0.00163993	340.749	0.969951	0.993569
ENSMUSG00000090077	-0.0192188	138.015	0.891767	0.984854
ENSMUSG00000013465	-0.138356	1262.65	0.0689467	0.494233
ENSMUSG00000036591	0.107934	377.768	0.308264	0.809873
ENSMUSG00000058835	0.101531	591.392	0.278895	0.794388
ENSMUSG00000026933	-0.0734753	888.485	0.398571	0.857244
ENSMUSG00000025782	-0.0773185	743.835	0.422175	0.865687
ENSMUSG00000027304	-0.0991286	1947.06	0.229523	0.755809
ENSMUSG00000027296	0.0711827	144.741	0.54478	0.91965
ENSMUSG00000027298	0.013752	1217.15	0.858493	0.979384
ENSMUSG00000033943	0.0291109	2680.96	0.735285	0.958078
ENSMUSG00000033902	0.0550227	109.825	0.538948	0.916755
ENSMUSG00000036352	-0.112692	690.48	0.107078	0.591958
ENSMUSG00000026932	-0.0242471	176.501	0.829504	0.977649
ENSMUSG00000015647	0.143199	614.911	0.276779	0.793329
ENSMUSG00000038990	-0.0587093	263.602	0.672003	0.945932
ENSMUSG00000090213	-0.115164	586.636	0.185042	0.711454
ENSMUSG00000027562	0.16151	199.375	0.194749	0.721718
ENSMUSG00000047213	0.0672622	773.847	0.520474	0.909121
ENSMUSG00000002428	0.0639807	822.467	0.44739	0.879021
ENSMUSG00000037730	-0.0515614	350.719	0.649444	0.939778
ENSMUSG00000027703	0.128228	112.453	0.288931	0.800261
ENSMUSG00000074643	-0.0544197	218.481	0.73705	0.958941
ENSMUSG00000087679	-0.208807	644.769	0.033349	0.334736
ENSMUSG00000075467	0.000947755	171.94	0.986589	0.997013
ENSMUSG00000036281	-0.0697397	586.28	0.616166	0.93215
ENSMUSG00000049950	-0.0380142	201.427	0.722454	0.956232
ENSMUSG00000026646	0.0326608	394.01	0.623859	0.933722
ENSMUSG00000109865	-0.0407227	2577.33	0.702427	0.95023
ENSMUSG00000027363	0.00218348	882.072	0.873364	0.981634
ENSMUSG00000001998	-0.0418358	85.9496	0.723985	0.956606
ENSMUSG00000001999	-0.0596648	240.306	0.564139	0.926951
ENSMUSG00000003660	0.0270457	3183.38	0.647127	0.938842
ENSMUSG00000027405	0.124554	10990.5	0.221603	0.747835
ENSMUSG00000039263	0.0533242	464.573	0.672339	0.945932
ENSMUSG00000027523	-0.164216	3223.62	0.23986	0.76554
ENSMUSG00000016253	-0.00522275	852.393	0.977733	0.996062
ENSMUSG00000038628	-0.0311033	690.86	0.754611	0.964083
ENSMUSG00000027540	-0.0392679	720.236	0.695855	0.949089
ENSMUSG00000044641	-0.131562	235.247	0.261567	0.780979
ENSMUSG00000074576	0.0924031	313.408	0.467672	0.887276
ENSMUSG00000046338	0.275683	64.2599	0.00409268	0.0994499
ENSMUSG00000027381	0.102095	411.639	0.26631	0.784521
ENSMUSG00000027067	-0.0554636	7265.49	0.464475	0.885638
ENSMUSG00000033955	-0.266018	463.551	0.0114887	0.183011
ENSMUSG00000027678	0.0232308	1629.13	0.727074	0.956606
ENSMUSG00000017760	0.119484	1244.31	0.220167	0.746796
ENSMUSG00000039849	-0.0362398	381.819	0.666844	0.94454
ENSMUSG00000043909	0.0274146	771.292	0.708655	0.951566
ENSMUSG00000033526	0.0712824	134.223	0.470314	0.88769
ENSMUSG00000027201	0.257703	847.462	0.0144321	0.210772
ENSMUSG00000042854	-0.13179	219.974	0.23898	0.764856
ENSMUSG00000074582	-0.0573759	268.073	0.594519	0.929166
ENSMUSG00000002718	-0.0369326	2677.36	0.832811	0.977649
ENSMUSG00000017999	-0.0423604	2047.95	0.602773	0.929166
ENSMUSG00000039463	-0.0112131	429.186	0.867332	0.980698
ENSMUSG00000027274	-0.111999	696.633	0.246707	0.772399
ENSMUSG00000027276	0.206323	409.332	0.0319338	0.330162
ENSMUSG00000027438	-0.0333917	162.171	0.759876	0.96606
ENSMUSG00000009549	-0.0194389	1816.71	0.850508	0.978862
ENSMUSG00000040093	0.0100963	337.72	0.85511	0.978862
ENSMUSG00000027340	-0.144631	243.035	0.272169	0.788945
ENSMUSG00000039725	-0.107454	279.223	0.318006	0.818316
ENSMUSG00000068290	-0.0926185	401.315	0.421518	0.865577
ENSMUSG00000074796	-0.0433871	422.906	0.736408	0.958805
ENSMUSG00000027309	0.124211	169.806	0.20677	0.733069
ENSMUSG00000027365	0.0355319	991.095	0.662951	0.94454
ENSMUSG00000027366	0.0425511	218.161	0.624508	0.933722
ENSMUSG00000034906	0.0430244	787.898	0.51795	0.907368
ENSMUSG00000044145	-0.0754059	54.9123	0.447094	0.879021
ENSMUSG00000007659	0.00164595	1276.85	0.984957	0.997013
ENSMUSG00000068115	0.25601	797.813	0.000874994	0.0336013
ENSMUSG00000067787	0.0720201	448.54	0.378464	0.853694
ENSMUSG00000004880	0.0518767	3094.3	0.576603	0.927853
ENSMUSG00000022995	0.299375	5117.99	0.000184375	0.00979007
ENSMUSG00000058318	0.0893601	906.498	0.324209	0.822713
ENSMUSG00000027222	-0.13855	210.147	0.188157	0.715847
ENSMUSG00000046814	-0.0558827	14.3119	0.257037	0.778055
ENSMUSG00000068580	-0.0539038	178.812	0.585677	0.928182
ENSMUSG00000027315	-0.00364213	1237.2	0.987114	0.997013
ENSMUSG00000034216	-0.0334221	455.422	0.739718	0.959888
ENSMUSG00000005804	-0.0390978	480.932	0.736177	0.958758
ENSMUSG00000098789	-0.0836749	492.373	0.397617	0.857244
ENSMUSG00000027331	-0.113181	836.099	0.191816	0.718046
ENSMUSG00000027332	-0.150714	417.442	0.136894	0.652807
ENSMUSG00000027111	-0.284483	3492.97	0.00599769	0.129629
ENSMUSG00000006494	-0.608907	992.595	1.00715e-07	2.34149e-05
ENSMUSG00000027324	-0.0945874	101.5	0.364059	0.846617
ENSMUSG00000027326	0.116618	643.098	0.330161	0.828126
ENSMUSG00000027323	-0.042675	1879.24	0.645334	0.938637
ENSMUSG00000027427	0.0571333	406.493	0.437906	0.872777
ENSMUSG00000027429	0.0611381	406.129	0.523496	0.911136
ENSMUSG00000074754	-0.0189214	394.805	0.836863	0.978068
ENSMUSG00000027430	-0.112694	447.678	0.300698	0.807201
ENSMUSG00000027133	-0.0916843	8666.23	0.507296	0.904219
ENSMUSG00000027313	-0.198976	399.472	0.158218	0.681179
ENSMUSG00000014077	-0.0695116	240.731	0.5342	0.915741
ENSMUSG00000085438	0.130741	1351.53	0.173233	0.6996
ENSMUSG00000027306	0.0204397	2750.25	0.75225	0.963523
ENSMUSG00000038696	-0.0400122	426.671	0.67966	0.947086
ENSMUSG00000026864	0.0880369	12987.7	0.573942	0.927853
ENSMUSG00000057110	0.0144404	414.684	0.845886	0.978236
ENSMUSG00000026921	-0.135252	979.667	0.269119	0.786332
ENSMUSG00000036186	-0.0841705	65.6718	0.451938	0.880937
ENSMUSG00000014873	-0.0879151	416.87	0.47546	0.888531
ENSMUSG00000036160	-0.143685	569.579	0.10178	0.584205
ENSMUSG00000015776	0.0596544	302.887	0.483012	0.893196
ENSMUSG00000015790	0.0603363	376.438	0.484445	0.893864
ENSMUSG00000026941	0.0411945	28.6353	0.613395	0.93215
ENSMUSG00000036504	0.0115054	1089.42	0.93565	0.988886
ENSMUSG00000015087	-0.0288253	776.763	0.767567	0.967506
ENSMUSG00000026878	-0.0698143	1688.93	0.269625	0.786337
ENSMUSG00000056436	-0.124381	212.084	0.308735	0.81017
ENSMUSG00000026895	-0.0880683	1163.08	0.21419	0.739648
ENSMUSG00000026889	-0.0350439	393.11	0.758229	0.965819
ENSMUSG00000026819	-0.116078	264.591	0.242475	0.767359
ENSMUSG00000009566	-0.2427	1879.71	0.00672634	0.137608
ENSMUSG00000042133	0.0406522	3055.12	0.566173	0.927853
ENSMUSG00000027088	0.0304972	334.488	0.746721	0.962637
ENSMUSG00000068882	-0.0076697	2941.02	0.984485	0.997013
ENSMUSG00000017721	-0.13186	485.312	0.309201	0.810899
ENSMUSG00000017723	0.0939645	1746.82	0.697619	0.949218
ENSMUSG00000027203	0.172193	14485.8	0.0417456	0.376806
ENSMUSG00000027573	-0.00254538	2348.41	0.940904	0.989566
ENSMUSG00000023393	-0.0814098	73.5938	0.514793	0.90604
ENSMUSG00000027455	0.0508451	2433.2	0.529576	0.913302
ENSMUSG00000032966	-0.0342392	3600.15	0.74674	0.962637
ENSMUSG00000027624	-0.393056	312.381	0.00679419	0.137839
ENSMUSG00000027628	-0.165084	1059.53	0.0550741	0.439468
ENSMUSG00000061689	-0.0479114	1247.72	0.574159	0.927853
ENSMUSG00000067818	0.0670804	363.875	0.508787	0.9045
ENSMUSG00000068079	-0.139385	474.599	0.274034	0.791908
ENSMUSG00000074698	-0.0217678	3999.75	0.913167	0.986817
ENSMUSG00000027465	-0.171048	806.212	0.106263	0.589944
[truncated: 7,688 more rows]

## Sheet: NEC_N2vsWT_d1_DEG
Gene	total.N2.vs.WT.d1.LFC	total.N2.vs.WT.d1.M	total.N2.vs.WT.d1.P	total.N2.vs.WT.d1.Q
[truncated: 8,602 more rows]

[truncated: 2 more sheets: NEC_N2vsWT_d4_DEG, DEC_N2vsWT_d6_DEG]
