# Supplementary material for: mRNA turnover dynamics are affected by cell differentiation and loss of the cytosine methyltransferase Nsun2
Source: Nucleic Acids Res. 2025 Oct 16;53(19):gkaf995. doi: 10.1093/nar/gkaf995 (PMC12529931; doi:10.1093/nar/gkaf995)
Supplement: gkaf995_Supplemental_Files [file gkaf995_supplemental_files.zip › SupplementaryTable_3_TUCseq_HL_NEC.xlsx]

## Sheet: Legend
Title: Supplementary Table S3. TUC-seq of NEC differentiation (half-lives)
Legend
Regulation.timepoint vs d0.HL.A	the posterior mean half-life of time point
Regulation.timepoint vs d0.HL.B	the posterior mean half-life of d0
Regulation.timepoint vs d0.HL.log2FC	log2 fold change of HL from one time point versus d0
Regulation.timepoint vs d0.HL.cred.lower	the lower CI boundary of the half-life log2 fold change
Regulation.timepoint vs d0.HL.cred.upper	the upper CI boundary of the half-life log2 fold change
Regulation.timepoint vs d0.HL.ROPE	the signed ROPE probability (negative means downregulation) for the half-life fold change
Regulation.Nsun2 vs WT.HL.A	the posterior mean half-life of Nsun2-/-
Regulation.Nsun2 vs WT.HL.B	the posterior mean half-life of WT
Regulation.Nsun2 vs WT.HL.log2FC	log2 fold change of Nsun2-/- half-life versus WT half-life
Regulation.Nsun2 vs WT.HL.cred.lower	the lower CI boundary of the half-life log2 fold change
Regulation.Nsun2 vs WT.HL.cred.upper	the upper CI boundary of the half-life log2 fold change
Regulation.Nsun2 vs WT.HL.ROPE	the signed ROPE probability (negative means downregulation) for the half-life fold change

## Sheet: NEC_WT_d1vsd0_HL
Gene	Regulation.d1.vs.d0.WT.HL.A	Regulation.d1.vs.d0.WT.HL.B	Regulation.d1.vs.d0.WT.HL.log2FC	Regulation.d1.vs.d0.WT.HL.cred.lower	Regulation.d1.vs.d0.WT.HL.cred.upper	Regulation.d1.vs.d0.WT.HL.ROPE
ENSMUSG00000025934	4.15961	7.56223	-0.613522	-3.47316	2.93426	-0.6339
ENSMUSG00000025940	3.47264	4.22376	-0.230638	-1.19526	0.872032	-0.4984
ENSMUSG00000026123	4.65883	2.70902	0.855678	-0.274747	2.16564	0.8432
ENSMUSG00000026005	4.0088	6.67566	-0.706706	-1.69247	0.342128	-0.8205
ENSMUSG00000004768	1.95752	2.04106	-0.162251	-1.95134	1.37748	-0.4344
ENSMUSG00000026104	4.48775	5.24012	0.103954	-2.10572	3.09996	-0.4266
ENSMUSG00000010290	2.3168	2.12163	0.217644	-1.08051	1.72707	0.459
ENSMUSG00000026213	3.76586	5.65403	-0.0582432	-2.68906	4.04452	-0.513
ENSMUSG00000006576	4.92151	1.98372	1.43861	-0.653007	3.83925	0.8653
ENSMUSG00000070871	3.1204	3.20499	-0.133815	-2.01678	1.50902	-0.429
ENSMUSG00000025949	2.02142	1.8604	0.162217	-0.820215	1.1979	0.4202
ENSMUSG00000026782	3.56917	3.29642	0.0285567	-1.58958	1.47573	0.4003
ENSMUSG00000079470	1.73964	2.01251	-0.27345	-1.65975	0.970716	-0.4962
ENSMUSG00000036707	3.56115	3.73376	-0.108106	-1.25456	0.920788	-0.3838
ENSMUSG00000032883	2.66772	2.58387	0.123519	-1.08157	1.50009	0.4049
ENSMUSG00000026240	3.50871	4.46124	-0.410068	-1.42089	0.43611	-0.6151
ENSMUSG00000053333	7.09679	7.25963	0.147251	-1.9539	2.70936	0.4363
ENSMUSG00000045216	1.12221	1.17705	-0.0768291	-0.551288	0.382472	-0.2242
ENSMUSG00000052748	2.69995	2.0819	0.439872	-0.521375	1.53415	0.631
ENSMUSG00000026484	3.02994	3.57433	-0.255568	-0.900843	0.364517	-0.5034
ENSMUSG00000040297	2.08826	1.50627	0.566974	-0.5347	1.92695	0.6896
ENSMUSG00000026694	1.61959	1.14604	0.61288	-1.65892	3.2009	0.6075
ENSMUSG00000020423	0.972534	0.925457	-0.0165515	-1.2145	0.997623	0.3289
ENSMUSG00000026458	5.80647	4.19811	0.432878	-1.12335	1.86516	0.6119
ENSMUSG00000042305	4.6538	4.8905	-0.0357526	-0.94028	0.951725	-0.3303
ENSMUSG00000009418	3.07407	3.58254	-0.211146	-1.44877	1.04931	-0.4724
ENSMUSG00000026683	4.32022	4.56942	0.00750158	-1.25771	1.46277	-0.3664
ENSMUSG00000018196	7.8804	5.57246	0.663634	-3.14954	5.02453	0.5777
ENSMUSG00000018189	9.16999	10.2057	-0.136955	-0.969318	0.724072	-0.3996
ENSMUSG00000040918	1.44241	1.14091	0.296229	-0.490335	0.994079	0.5643
ENSMUSG00000026578	8.77904	5.50846	-0.0251775	-6.26519	4.02919	0.5133
ENSMUSG00000026575	8.90462	8.60206	0.0125829	-1.41625	1.35916	0.3688
ENSMUSG00000026585	17.3839	13.1297	0.454769	-1.30708	2.336	0.5882
ENSMUSG00000037860	3.22154	2.7545	0.049759	-1.68487	1.39232	0.4262
ENSMUSG00000037461	4.67665	3.86999	0.271297	-0.557343	1.08583	0.5259
ENSMUSG00000026623	5.10221	5.15376	0.00794418	-1.04468	1.15592	-0.3251
ENSMUSG00000026622	2.42326	2.70288	-0.167168	-1.26244	0.863387	-0.4377
ENSMUSG00000026553	10.8035	11.5156	-0.0803716	-1.31809	1.18875	-0.3924
ENSMUSG00000003464	5.28601	7.26265	-0.50097	-2.23685	1.13954	-0.6197
ENSMUSG00000026554	3.6862	3.17524	0.42153	-1.3321	2.77064	0.5349
ENSMUSG00000009905	3.56527	3.10861	0.253863	-1.49644	2.15651	0.4884
ENSMUSG00000009907	4.44983	5.13168	-0.206625	-0.735175	0.34334	-0.4384
ENSMUSG00000033364	2.60925	2.53088	0.0405088	-1.14791	1.18682	0.3611
ENSMUSG00000026135	1.43585	1.54491	-0.110671	-0.818382	0.577967	-0.3411
ENSMUSG00000026171	2.19698	2.54824	-0.219079	-1.02006	0.568056	-0.4608
ENSMUSG00000010453	1.68955	1.21601	0.516554	-0.324861	1.43234	0.7246
ENSMUSG00000001143	2.63381	1.46409	0.897627	-0.574879	2.53689	0.7967
ENSMUSG00000048874	2.07164	1.97741	0.0802896	-0.404912	0.592293	0.241
ENSMUSG00000034486	0.837578	0.85377	-0.139998	-1.62085	1.13785	-0.4198
ENSMUSG00000040693	2.14679	0.943889	1.00554	-1.96823	3.69435	0.7253
ENSMUSG00000049866	1.17739	1.17989	-0.0524312	-1.42836	1.26103	-0.3732
ENSMUSG00000025950	10.1554	10.4002	-0.0459933	-0.890029	0.766579	-0.3015
ENSMUSG00000026003	7.05241	7.41038	-0.101629	-2.40718	2.15075	-0.4401
ENSMUSG00000025995	4.94727	5.30686	-0.0853209	-0.781088	0.659164	-0.3237
ENSMUSG00000050122	5.19433	5.02693	-0.773608	-5.91847	2.1836	-0.5389
ENSMUSG00000026111	3.41779	3.33488	0.00826235	-0.778163	0.745863	0.2656
ENSMUSG00000041426	12.4464	11.0746	0.829369	-2.01084	5.64721	0.5638
ENSMUSG00000026097	2.8314	3.26931	-0.264466	-1.43786	0.762658	-0.4918
ENSMUSG00000026096	2.33726	2.30829	0.263916	-2.37057	3.55405	0.4696
ENSMUSG00000026333	2.50013	2.13662	0.38487	-1.47067	2.59263	0.5273
ENSMUSG00000034343	4.13636	4.02814	0.00238697	-1.77022	1.6932	0.3831
ENSMUSG00000026307	5.54313	10.1787	-0.787495	-3.49837	2.111	-0.6716
ENSMUSG00000026192	6.36722	7.56837	-0.254127	-0.986196	0.485781	-0.5008
ENSMUSG00000026270	3.26947	3.47969	-0.00713	-1.2382	1.40427	-0.3645
ENSMUSG00000026174	6.15595	6.04892	0.0538015	-1.0808	1.25998	0.3564
ENSMUSG00000026172	11.9698	5.9029	0.768517	-2.36471	3.24897	0.6849
ENSMUSG00000026568	6.65864	13.853	-1.08686	-2.07485	-0.159863	-0.9606
ENSMUSG00000040713	5.77507	6.33411	-0.126294	-2.77647	2.538	-0.4575
ENSMUSG00000056763	1.51138	1.62194	-0.0811113	-1.23944	1.12194	-0.3858
ENSMUSG00000048960	2.12275	1.62535	0.356404	-3.19834	3.69455	0.5349
ENSMUSG00000016918	4.18836	3.73218	-0.215133	-3.39652	2.05238	-0.4346
ENSMUSG00000097398	6.85453	1.57947	1.60528	-3.34107	5.31373	0.7864
ENSMUSG00000036206	2.55876	2.71888	-0.061204	-1.27807	1.21067	-0.3868
ENSMUSG00000055013	3.77761	3.83599	-0.0205	-1.13262	1.06558	-0.3294
ENSMUSG00000040782	4.053	3.40029	0.0599569	-1.8278	1.50323	0.4427
ENSMUSG00000033964	1.03487	1.10409	0.0279698	-1.21204	1.49272	-0.3534
ENSMUSG00000033952	2.92055	2.94392	-0.0245722	-1.39989	1.30829	-0.3605
ENSMUSG00000041570	2.47904	2.44968	-0.123786	-2.66274	2.10163	-0.4353
ENSMUSG00000040124	1.00427	0.945075	0.19035	-1.07104	1.63472	0.4446
ENSMUSG00000026019	7.11886	8.30343	0.142408	-1.65493	2.74978	-0.4016
ENSMUSG00000026014	1.81108	1.91939	-0.0183431	-0.976741	1.12061	-0.3377
ENSMUSG00000026341	9.29141	8.99121	0.118605	-0.807693	1.21551	0.3738
ENSMUSG00000026425	3.68509	3.42921	0.164403	-1.86092	2.36234	0.4557
ENSMUSG00000026437	5.14459	7.53952	-0.289325	-2.19837	2.33226	-0.5613
ENSMUSG00000079550	5.58543	5.0314	0.135949	-0.558749	0.822432	0.3714
ENSMUSG00000026024	4.66288	3.97694	0.211203	-0.561013	0.939919	0.4627
ENSMUSG00000026021	9.79869	10.6794	-0.137024	-1.3143	0.980393	-0.4128
ENSMUSG00000026775	7.02277	7.94059	-0.122045	-1.17099	1.06416	-0.4225
ENSMUSG00000036646	3.90442	2.82667	0.465693	-0.0518535	0.977668	0.7941
ENSMUSG00000026955	4.63532	5.49809	-0.290121	-2.02323	1.28889	-0.5099
ENSMUSG00000015094	9.16178	9.44693	-0.0120463	-2.97967	3.02491	-0.4292
ENSMUSG00000026974	2.36092	2.43892	-0.0441523	-0.811962	0.720523	-0.2931
ENSMUSG00000036833	3.32081	3.34789	-0.260862	-2.73678	1.59248	-0.468
ENSMUSG00000026821	2.31964	1.81978	0.249049	-1.12874	1.44034	0.521
ENSMUSG00000026812	2.33955	1.8415	0.524584	-0.858238	2.34827	0.6062
ENSMUSG00000026806	3.22842	2.23961	0.532933	-0.105219	1.17318	0.8091
ENSMUSG00000026803	1.56078	1.40923	0.328922	-1.2128	2.27226	0.5091
ENSMUSG00000027011	4.70934	4.83785	0.0111696	-1.13567	1.26687	-0.338
ENSMUSG00000042369	3.33729	3.39232	-0.105131	-1.43669	1.02405	-0.3834
ENSMUSG00000002733	2.32692	3.1462	-0.178666	-1.81275	2.0248	-0.5099
ENSMUSG00000046994	1.25632	1.06489	0.356136	-1.0506	2.00122	0.5368
ENSMUSG00000025917	5.71109	6.60403	-0.227778	-1.17433	0.690873	-0.4751
ENSMUSG00000067851	3.29214	3.51675	0.475219	-2.14386	4.54937	0.4975
ENSMUSG00000079610	3.09004	2.88882	0.64336	-2.88007	5.91144	0.5358
ENSMUSG00000046337	3.30039	3.39599	0.484431	-2.16111	4.49479	0.5028
ENSMUSG00000037351	9.16544	7.84142	0.514693	-1.20408	2.96894	0.5607
ENSMUSG00000025959	1.11395	0.935513	0.424129	-0.996963	2.20725	0.5624
ENSMUSG00000026082	1.19888	1.24054	-0.0838129	-0.88001	0.62241	-0.3078
ENSMUSG00000026162	7.9277	7.49572	0.0289631	-2.07077	2.0429	0.4194
ENSMUSG00000026028	2.00485	1.70899	0.348062	-0.96544	1.92648	0.5315
ENSMUSG00000038079	6.30683	6.15576	0.545235	-2.00659	4.55423	0.5172
ENSMUSG00000033793	2.50928	2.3867	0.147441	-1.93714	2.41664	0.4513
ENSMUSG00000079144	2.20383	2.02364	0.335631	-1.40145	2.58769	0.4981
ENSMUSG00000026502	5.51048	4.10627	0.323253	-1.31758	1.74876	0.5594
ENSMUSG00000026500	7.84454	6.75452	-0.0952666	-2.99447	2.07497	0.4277
ENSMUSG00000038949	2.38638	3.72547	-0.837087	-4.5496	2.2259	-0.6328
ENSMUSG00000038936	9.44392	7.71943	0.594516	-1.33854	3.37004	0.5839
ENSMUSG00000026490	3.11393	3.0286	0.637337	-2.37292	5.27731	0.5273
ENSMUSG00000042111	3.01559	2.71641	0.165891	-0.635309	1.01313	0.4105
ENSMUSG00000026456	2.89441	1.65193	0.741343	-1.16766	2.54087	0.7193
ENSMUSG00000000544	4.09309	5.25834	-0.496133	-2.73633	1.38983	-0.5758
ENSMUSG00000056268	1.61429	2.48843	-0.578917	-1.55876	0.511104	-0.7449
ENSMUSG00000026504	2.87289	3.20822	-0.00162427	-4.71997	5.16885	-0.4666
ENSMUSG00000038034	8.37528	11.2059	-0.016789	-2.68619	3.65084	-0.4825
ENSMUSG00000050229	2.23216	2.8339	-0.307322	-1.11074	0.588246	-0.5709
ENSMUSG00000026596	2.09266	2.20011	-0.201138	-1.76492	1.12079	-0.4453
ENSMUSG00000025986	5.30905	3.82578	0.50402	-0.361051	1.44291	0.7134
ENSMUSG00000026107	1.72386	1.32586	0.495042	-0.686936	1.94082	0.6238
ENSMUSG00000042207	3.48766	3.86348	-0.138582	-0.661868	0.401247	-0.3416
ENSMUSG00000026429	2.07868	2.35679	-0.116426	-1.01025	0.924302	-0.4066
ENSMUSG00000026426	5.06015	3.75847	0.530304	-0.581768	1.89461	0.6601
ENSMUSG00000043629	1.55666	1.87365	-0.215164	-1.07968	0.740401	-0.4856
ENSMUSG00000034432	3.94193	4.27652	-0.0309207	-0.991626	1.13886	-0.3572
ENSMUSG00000041763	4.03372	4.81915	-0.292497	-1.28957	0.601412	-0.5219
ENSMUSG00000026048	2.39198	1.77506	0.423013	-0.684228	1.54437	0.6283
ENSMUSG00000049339	2.90945	3.10306	-0.142501	-1.25329	0.85409	-0.4034
ENSMUSG00000026197	4.41313	2.01802	0.982129	-1.58557	3.26074	0.7506
ENSMUSG00000026199	2.88513	3.43133	-0.361418	-2.64562	1.63779	-0.5215
ENSMUSG00000026201	4.47964	3.526	0.199169	-1.93391	1.97781	0.5013
ENSMUSG00000026203	3.23131	1.72774	0.991163	-0.811816	3.05266	0.7787
ENSMUSG00000026439	3.03229	2.86359	0.112633	-0.821103	1.10599	0.3734
ENSMUSG00000046062	1.29218	1.56597	-0.262286	-0.769318	0.272235	-0.5181
ENSMUSG00000026319	1.83677	2.39583	-0.354427	-1.66031	1.01572	-0.5721
ENSMUSG00000026208	14.3075	11.8674	0.26007	-2.16677	2.69845	0.5005
ENSMUSG00000033021	10.8986	15.501	-0.577416	-2.48106	1.11112	-0.6339
ENSMUSG00000025971	2.74387	2.95485	-0.171845	-1.24284	0.774761	-0.4231
ENSMUSG00000026039	2.40098	2.39964	0.0999136	-0.923188	1.35747	0.3708
ENSMUSG00000070738	4.02168	4.61617	-0.0508769	-1.60709	1.83991	-0.4289
ENSMUSG00000026305	2.89517	5.82769	-0.946576	-3.11889	1.322	-0.7524
ENSMUSG00000038866	1.55007	1.9269	-0.138392	-1.91051	2.00172	-0.4815
ENSMUSG00000044340	1.6805	2.45095	-0.205081	-2.58047	3.01681	-0.5266
ENSMUSG00000026411	4.54349	6.72246	-0.519316	-1.78024	0.874809	-0.6669
ENSMUSG00000041642	5.27874	8.27003	-0.310657	-2.45341	2.63694	-0.5717
ENSMUSG00000026708	1.33317	1.50564	-0.12024	-1.10611	0.955117	-0.4112
ENSMUSG00000067336	1.56457	1.90437	0.0253146	-1.97592	2.73496	-0.4432
ENSMUSG00000041040	3.00051	3.72352	-0.226546	-1.42392	1.19288	-0.5075
ENSMUSG00000073664	1.54714	1.6478	-0.0723913	-1.2603	1.14725	-0.3843
ENSMUSG00000049439	5.84362	4.83332	0.279514	-0.431289	1.00345	0.5312
ENSMUSG00000026584	2.49042	1.8757	0.931407	-1.29458	4.45208	0.6527
ENSMUSG00000041396	0.954538	1.03962	-0.118598	-0.784669	0.55527	-0.3518
ENSMUSG00000026179	10.6611	12.4281	-0.206946	-1.03321	0.67342	-0.4625
ENSMUSG00000026176	7.33438	5.37542	0.471324	-1.10181	2.13462	0.6035
ENSMUSG00000025925	4.34277	4.55454	-0.107623	-1.47452	1.17045	-0.4014
ENSMUSG00000061024	2.02813	2.42082	-0.252421	-0.643825	0.13345	-0.4995
ENSMUSG00000026339	3.16886	3.5662	-0.157974	-1.13979	0.845498	-0.4307
ENSMUSG00000013275	2.01561	2.27418	-0.181605	-1.14646	0.774289	-0.4454
ENSMUSG00000033257	6.78676	4.79409	0.397378	-1.14596	1.737	0.6046
ENSMUSG00000026088	4.91046	6.85876	-0.460593	-1.37168	0.469679	-0.6805
ENSMUSG00000058407	4.78244	5.67384	-0.21661	-0.906016	0.541772	-0.4731
ENSMUSG00000048234	2.62233	2.33373	0.246283	-0.68066	1.34153	0.4725
ENSMUSG00000073643	7.67223	6.56216	0.136443	-1.34003	1.40339	0.4489
ENSMUSG00000040865	1.6699	1.57419	0.0962034	-1.12037	1.32812	0.3937
ENSMUSG00000025968	5.6869	6.19516	-0.022908	-1.91555	2.1121	-0.4237
ENSMUSG00000066652	3.06077	6.30217	-0.54426	-2.65798	2.86058	-0.6564
ENSMUSG00000026520	4.67938	5.12797	-0.1426	-1.00603	0.7043	-0.3973
ENSMUSG00000090071	4.49838	1.56774	1.73656	-1.58232	5.77489	0.8201
ENSMUSG00000070644	5.38932	3.17415	1.36206	-2.00929	6.47283	0.6938
ENSMUSG00000034292	3.00732	2.20262	0.366752	-2.13472	2.67129	0.5556
ENSMUSG00000026311	1.03612	1.01035	-0.19422	-2.65934	1.75809	-0.4467
ENSMUSG00000025964	5.93393	4.23396	0.464786	-1.68685	2.61682	0.579
ENSMUSG00000025962	7.8965	8.30363	0.0434636	-1.07731	1.48239	-0.3375
ENSMUSG00000025958	2.12059	2.10888	0.00527812	-0.810903	0.812335	0.2673
ENSMUSG00000006304	6.50983	5.84935	0.115751	-1.2037	1.37168	0.4161
ENSMUSG00000026032	14.0011	15.5931	-0.0455153	-1.75318	1.95665	-0.4261
ENSMUSG00000041859	4.98011	6.25521	-0.331972	-0.808794	0.149628	-0.6369
ENSMUSG00000079283	6.71573	5.04553	0.571492	-1.3077	2.89745	0.6025
ENSMUSG00000037035	0.941214	1.18833	-0.297756	-2.60805	1.96834	-0.5171
ENSMUSG00000004451	9.55863	7.72542	0.412188	-0.841448	1.93306	0.5707
ENSMUSG00000026383	1.30578	1.63351	-0.165591	-1.54154	1.53368	-0.4857
ENSMUSG00000026211	3.45315	3.84175	0.29526	-2.9237	4.62985	0.4654
ENSMUSG00000026235	0.959301	1.00079	-0.0484578	-0.584339	0.511532	-0.2353
ENSMUSG00000005501	3.5041	2.21819	0.884131	-0.718082	2.93539	0.7578
ENSMUSG00000044783	2.48484	2.16816	0.253282	-0.568188	1.22563	0.4848
ENSMUSG00000026204	8.81333	1.65406	2.42165	-0.181908	5.15994	0.9529
ENSMUSG00000026209	22.6958	14.8742	0.657673	-0.30567	1.73164	0.7874
ENSMUSG00000032997	3.47423	4.50121	-0.320672	-1.17517	0.667828	-0.5851
ENSMUSG00000016481	3.48796	4.63524	-0.366726	-1.48693	0.848803	-0.589
ENSMUSG00000026496	13.2798	9.0427	0.532057	-0.536468	1.556	0.7117
ENSMUSG00000026499	1.7152	1.76147	-0.0834575	-1.16122	0.937013	-0.3648
ENSMUSG00000038806	1.85508	1.76451	0.0689786	-0.375773	0.501757	0.2061
ENSMUSG00000073481	12.9151	11.5843	0.275636	-3.17249	4.05939	0.493
ENSMUSG00000016200	2.64555	3.76344	-0.715919	-3.12943	1.18068	-0.6522
ENSMUSG00000016181	2.22495	2.0545	0.236687	-0.995925	1.69371	0.4668
ENSMUSG00000026657	1.52015	1.24058	0.331606	-0.449575	1.16097	0.5722
ENSMUSG00000079442	5.46386	4.99832	0.105101	-1.75215	1.90633	0.4385
ENSMUSG00000026811	5.00035	3.72764	0.384661	-2.80701	3.44802	0.5453
ENSMUSG00000026857	2.97701	3.56807	-0.0376441	-1.9895	2.44371	-0.4551
ENSMUSG00000026848	1.13629	0.951705	0.258174	-0.536949	1.06632	0.5106
ENSMUSG00000026755	4.11699	4.8063	-0.309204	-1.56394	0.780019	-0.5226
ENSMUSG00000036086	7.03438	5.4182	0.430673	-0.736915	1.7283	0.6083
ENSMUSG00000026355	8.41049	10.3512	-0.27639	-1.06522	0.557634	-0.5384
ENSMUSG00000026356	4.48929	3.71111	0.303809	-0.324064	0.977812	0.5582
ENSMUSG00000002546	3.05579	2.70394	-0.077134	-2.29759	1.51738	0.3923
ENSMUSG00000039205	6.30296	6.0352	-0.402364	-5.01407	2.76833	-0.4836
ENSMUSG00000026820	7.61544	6.35266	0.258348	-0.885987	1.35234	0.5133
ENSMUSG00000027035	2.33386	3.39723	-0.531185	-1.21648	0.177297	-0.7934
ENSMUSG00000034220	13.5767	10.8425	0.346503	-1.44066	2.18306	0.5362
ENSMUSG00000026269	7.78231	7.22904	-0.0148277	-2.39443	2.11007	0.4139
ENSMUSG00000042046	2.73818	2.23743	0.263082	-2.1649	2.60687	0.5088
ENSMUSG00000026427	10.5538	8.64279	0.25277	-0.657371	1.0714	0.5171
ENSMUSG00000025907	2.52997	3.67984	-0.533365	-2.09287	1.02594	-0.6455
ENSMUSG00000051285	2.64619	2.21046	0.431992	-1.53329	2.88236	0.5408
ENSMUSG00000026150	8.15233	7.10028	0.182719	-1.02335	1.32672	0.4613
ENSMUSG00000026159	5.03269	4.85206	0.0732635	-0.505653	0.695424	0.2697
ENSMUSG00000026288	2.82666	2.16716	0.00390358	-2.82412	1.97064	0.4643
ENSMUSG00000026289	1.52191	1.55171	-0.0617721	-0.871407	0.675567	-0.3018
ENSMUSG00000026393	3.47863	2.62684	0.231176	-1.86118	1.96186	0.5202
ENSMUSG00000005886	1.6849	3.48416	-0.894408	-2.46272	1.03702	-0.7898
ENSMUSG00000025935	7.04904	7.56416	-0.112647	-1.43512	1.20244	-0.4104
ENSMUSG00000025937	3.59454	4.49379	-0.163731	-1.8269	1.84351	-0.4909
ENSMUSG00000033159	4.63688	3.32185	0.91093	-1.48332	4.36407	0.6518
ENSMUSG00000026198	5.12363	7.95536	-0.468533	-2.18876	1.64597	-0.6245
ENSMUSG00000033124	5.46842	7.65085	-0.522244	-1.84582	0.707915	-0.6584
ENSMUSG00000026202	6.94848	7.88751	-0.224607	-0.982027	0.466764	-0.4582
ENSMUSG00000016528	7.24429	6.58165	-0.0531869	-1.93386	1.33132	0.3784
ENSMUSG00000016526	1.22434	1.33194	-0.114514	-0.806201	0.592525	-0.3471
ENSMUSG00000006010	2.27176	2.71728	0.0980206	-1.71524	2.72447	-0.4142
ENSMUSG00000026309	5.74325	5.99535	-0.178592	-1.97048	1.28397	-0.4345
ENSMUSG00000067071	2.54809	2.20192	0.0496079	-3.57874	3.36047	0.4587
ENSMUSG00000026313	1.46353	1.25905	0.405653	-1.09184	2.26599	0.5507
ENSMUSG00000041605	2.11601	1.66182	0.233886	-4.93979	5.16743	0.5103
ENSMUSG00000023094	2.82222	4.45144	-0.69771	-1.68555	0.189582	-0.8304
ENSMUSG00000061186	3.87162	3.35228	0.180733	-0.752309	1.07509	0.4466
ENSMUSG00000026618	9.87686	8.22184	0.273909	-0.622574	1.19187	0.5183
ENSMUSG00000026260	8.19168	6.9515	0.28111	-1.35367	2.05017	0.5101
ENSMUSG00000073616	13.5045	15.0537	-0.864913	-5.83381	2.17682	-0.5672
ENSMUSG00000058076	17.8758	17.4984	-0.232463	-2.52669	1.42157	-0.4441
ENSMUSG00000005674	11.4091	10.1544	-0.282491	-3.73067	1.84481	-0.4384
ENSMUSG00000039318	7.89493	3.93825	0.915231	-1.3295	2.92001	0.7526
ENSMUSG00000026617	4.70327	4.33056	0.143493	-0.702448	1.05178	0.3932
ENSMUSG00000026615	6.29575	6.58609	-0.012507	-1.00555	1.1048	-0.3307
ENSMUSG00000041406	5.23582	4.92293	0.0356687	-0.991505	0.962326	0.3362
ENSMUSG00000026463	5.19241	4.77515	0.115004	-1.04651	1.25012	0.3995
ENSMUSG00000026883	3.65482	3.13624	0.251922	-0.707478	1.28015	0.4893
ENSMUSG00000026887	8.19942	14.0006	-1.24925	-4.5958	0.8807	-0.7704
ENSMUSG00000047250	2.98835	2.055	1.26629	-1.40042	5.92772	0.6888
ENSMUSG00000026749	4.49582	5.66796	-0.39482	-2.10953	1.19836	-0.5646
ENSMUSG00000026558	5.58649	5.34495	0.0803524	-0.605595	0.795883	0.303
ENSMUSG00000026688	4.88565	4.50692	0.055644	-2.15156	2.09004	0.4351
ENSMUSG00000052534	2.61361	4.50248	-0.860299	-3.1967	1.27516	-0.7185
ENSMUSG00000026398	1.31936	1.3709	-0.0511226	-0.899887	0.802852	-0.3178
ENSMUSG00000026526	11.4083	16.7298	-0.673899	-2.58394	0.98283	-0.6754
ENSMUSG00000026083	7.56543	7.86456	-0.0723075	-0.957662	0.774359	-0.3278
ENSMUSG00000055322	2.58688	2.59708	0.0753016	-0.94971	1.28398	0.3505
ENSMUSG00000006299	12.2172	9.57933	0.398794	-0.358399	1.25127	0.6343
ENSMUSG00000006301	3.6202	3.26546	0.210006	-1.50442	2.0502	0.4687
ENSMUSG00000025930	1.40165	1.76584	-0.310904	-1.39427	0.807098	-0.5467
ENSMUSG00000026556	4.19327	4.86815	-0.185608	-1.28941	0.994678	-0.4573
ENSMUSG00000026469	2.51573	2.54334	-0.0212844	-1.49252	1.45121	-0.3747
ENSMUSG00000033684	4.18292	3.37505	-0.772839	-7.04997	2.43724	-0.5098
ENSMUSG00000054770	2.22274	2.35493	-0.378178	-4.06727	2.62664	-0.501
ENSMUSG00000026034	0.729609	0.789056	-0.117833	-0.667537	0.439609	-0.3127
ENSMUSG00000026035	6.53157	6.41237	0.247135	-1.36414	2.41849	0.4597
ENSMUSG00000026037	5.87817	6.26072	-0.0921291	-0.850464	0.659872	-0.3398
ENSMUSG00000038174	0.983026	1.07876	-0.145959	-0.925777	0.59879	-0.3843
ENSMUSG00000026361	2.78716	3.54724	-0.35034	-1.27699	0.580943	-0.5856
ENSMUSG00000018199	2.48317	3.26234	-0.382331	-1.4512	0.717822	-0.6039
ENSMUSG00000070565	1.71171	1.50646	0.0624368	-2.20922	2.06294	0.439
ENSMUSG00000001674	4.6494	5.61911	-0.259343	-1.00755	0.509437	-0.517
ENSMUSG00000026433	4.76256	3.82364	1.2451	-1.94033	7.03907	0.6314
ENSMUSG00000026434	3.36664	4.73757	-0.470658	-1.45121	0.534094	-0.6815
ENSMUSG00000038793	0.537952	0.71154	-0.763822	-6.04775	3.55545	-0.57
ENSMUSG00000026519	3.45644	2.80942	0.226965	-2.17187	2.42412	0.5043
ENSMUSG00000006005	5.99916	6.3915	-0.0934915	-0.635289	0.455059	-0.2767
ENSMUSG00000004364	4.2397	5.23194	-0.295677	-1.46422	0.924521	-0.5361
ENSMUSG00000026098	3.76693	4.38778	-0.50209	-3.14138	1.5189	-0.5549
ENSMUSG00000026095	6.5366	9.93258	-0.539232	-1.61582	0.674296	-0.7059
ENSMUSG00000040648	3.44924	5.2576	-0.360885	-2.17449	1.95873	-0.5828
ENSMUSG00000026094	0.879275	0.905659	-0.00953689	-1.30919	1.36097	-0.3618
ENSMUSG00000041303	5.19478	6.51925	-0.395007	-2.08697	1.18671	-0.5613
ENSMUSG00000073678	1.78297	2.5143	-0.307817	-1.73409	1.5377	-0.5704
ENSMUSG00000026245	11.5816	9.36577	0.263615	-1.53447	1.96394	0.5073
ENSMUSG00000001138	2.88423	2.65504	0.155865	-1.34518	1.76522	0.4408
ENSMUSG00000061518	23.0179	16.4543	0.468385	-0.421207	1.30601	0.7039
ENSMUSG00000039748	3.15563	3.22644	-0.0247189	-0.427798	0.38667	-0.129
ENSMUSG00000064302	2.72449	2.78324	0.0712572	-1.1647	1.56903	0.3728
ENSMUSG00000026380	5.27476	6.31268	-0.220183	-0.984815	0.628834	-0.487
ENSMUSG00000062169	5.54855	4.76483	0.228046	-0.392167	0.863109	0.4689
ENSMUSG00000062510	1.51686	1.09556	0.501828	-0.466096	1.5461	0.6918
ENSMUSG00000041075	0.9793	0.736516	0.386363	-0.977332	1.73707	0.5861
ENSMUSG00000026020	3.21146	3.68545	-0.187127	-0.575966	0.236575	-0.3841
ENSMUSG00000026278	2.4777	2.08676	0.154356	-2.43147	2.3857	0.484
ENSMUSG00000026280	4.80701	6.1583	-0.357931	-2.28632	1.55855	-0.548
ENSMUSG00000026283	1.46698	1.57087	-0.0842451	-0.526095	0.393877	-0.2388
ENSMUSG00000035437	2.54656	2.41088	0.150089	-0.81737	1.24038	0.4074
ENSMUSG00000026643	8.18929	8.64169	-0.0233548	-1.07107	1.16476	-0.3504
ENSMUSG00000026648	1.40759	1.08537	-0.214982	-8.50261	6.34995	0.4705
ENSMUSG00000013593	10.6635	10.5413	-0.047483	-1.34334	1.11216	-0.3549
ENSMUSG00000062729	8.08336	4.09947	0.705497	-2.57744	3.2472	0.6771
ENSMUSG00000053483	2.43316	1.82289	0.54613	-0.955771	2.28969	0.6273
ENSMUSG00000062963	13.6218	14.3295	-0.178717	-1.9792	1.36112	-0.4428
ENSMUSG00000039157	2.80115	3.52509	-0.332841	-0.765321	0.0983893	-0.6489
ENSMUSG00000026810	6.54004	5.05907	0.336334	-1.25461	1.8487	0.554
ENSMUSG00000026457	5.43602	6.58546	-0.276211	-0.722755	0.188568	-0.5517
ENSMUSG00000026455	3.85025	2.92431	0.4375	-0.49061	1.43597	0.6386
ENSMUSG00000042229	2.54696	2.79279	-0.152002	-1.2742	0.917271	-0.4197
ENSMUSG00000026604	3.49023	2.94929	0.278153	-0.596632	1.225	0.5094
ENSMUSG00000026634	3.26332	3.74062	-0.116228	-2.19411	2.12104	-0.4535
ENSMUSG00000052428	6.32126	5.40673	0.193884	-1.45457	1.77865	0.4786
ENSMUSG00000026687	9.17156	8.05457	0.195794	-0.875697	1.25944	0.4568
ENSMUSG00000026275	5.60472	8.05479	-0.567101	-1.4872	0.244648	-0.767
ENSMUSG00000026276	10.5819	11.4696	-0.128966	-0.658277	0.381626	-0.3141
ENSMUSG00000040423	1.84597	2.30214	-0.295308	-1.19413	0.66137	-0.5485
ENSMUSG00000026223	8.85128	8.68269	-0.0713474	-1.57528	1.20457	-0.3786
ENSMUSG00000026229	11.2243	8.82953	0.406301	-0.574941	1.54803	0.6016
ENSMUSG00000026116	4.62181	4.19956	0.180678	-1.00853	1.48571	0.4419
ENSMUSG00000026112	5.50664	4.46119	0.264692	-0.737273	1.17852	0.5225
ENSMUSG00000045005	0.825515	0.889059	-0.088766	-0.847624	0.702537	-0.3384
ENSMUSG00000026134	10.575	11.5174	-0.160702	-1.10614	0.685035	-0.4045
ENSMUSG00000042197	1.67213	1.47103	0.242308	-0.741506	1.3528	0.4761
ENSMUSG00000039395	2.81841	3.96604	-0.45619	-1.50719	0.66553	-0.6577
ENSMUSG00000026189	13.3108	9.00715	0.45102	-3.04868	3.76001	0.565
ENSMUSG00000026000	14.0807	8.71606	0.546078	-1.96051	2.69096	0.6261
ENSMUSG00000026196	3.86625	3.19945	0.317634	-0.516968	1.24999	0.545
ENSMUSG00000018417	5.38111	6.1341	-0.179949	-1.38688	0.980819	-0.4506
ENSMUSG00000026103	1.91371	1.90123	0.0454531	-1.4132	1.56987	0.3826
ENSMUSG00000037470	4.84557	5.33815	-0.0889511	-1.16395	1.08655	-0.3962
ENSMUSG00000026131	2.407	2.63632	-0.0747777	-1.2452	1.22528	-0.4028
ENSMUSG00000026421	6.93291	4.95635	0.492814	0.0791609	0.92276	0.8799
ENSMUSG00000041801	1.87244	1.81777	0.0066654	-0.906563	0.861818	0.2918
ENSMUSG00000039210	2.7816	2.3532	0.233547	-0.638996	1.08207	0.4858
ENSMUSG00000026547	19.3015	17.3682	0.147376	-1.23056	1.47565	0.442
ENSMUSG00000005681	12.0437	6.24595	0.930161	-1.76613	3.55369	0.7185
ENSMUSG00000052423	2.5955	2.76113	-0.21052	-1.66892	0.957359	-0.4473
ENSMUSG00000013973	5.21485	4.91556	0.0950128	-0.835636	1.02172	0.364
ENSMUSG00000006412	7.85492	8.49888	-0.113733	-0.407232	0.180271	-0.179
ENSMUSG00000037434	1.15885	1.9686	-0.769415	-1.40179	-0.130115	-0.947
ENSMUSG00000025903	5.77818	9.24986	-0.841224	-3.5277	1.32644	-0.681
ENSMUSG00000033813	8.60991	8.56728	0.0536757	-0.773751	0.977041	0.3108
ENSMUSG00000026675	1.12681	1.47633	-0.550958	-3.39188	1.8888	-0.5782
ENSMUSG00000013997	8.60331	6.28111	0.46007	-1.3991	2.31513	0.5911
ENSMUSG00000026078	6.31781	6.85883	-0.117227	-1.52846	1.31975	-0.4245
ENSMUSG00000003135	5.31764	5.71974	-0.0706865	-1.60605	1.56929	-0.41
ENSMUSG00000026074	5.71011	5.86124	-0.00119619	-1.20084	1.28687	-0.3455
ENSMUSG00000010609	6.19979	4.67575	-0.10895	-4.45915	2.95727	0.4664
ENSMUSG00000026670	7.19899	7.71164	-0.142685	-1.54918	1.09999	-0.4229
ENSMUSG00000026667	2.5235	3.61297	-0.624072	-2.0896	0.572806	-0.7087
ENSMUSG00000033671	2.12982	1.8625	0.293268	-1.16925	1.96955	0.509
ENSMUSG00000026466	2.41806	2.11142	0.225009	-0.599735	1.11801	0.4652
ENSMUSG00000027007	2.0404	1.87155	0.220415	-1.06992	1.72094	0.4652
ENSMUSG00000027006	8.52565	7.14001	0.42128	-1.35644	2.57658	0.5433
ENSMUSG00000026843	5.84051	6.24105	-0.134361	-1.12156	0.759637	-0.3854
ENSMUSG00000039356	3.86235	3.43423	0.118194	-1.13945	1.24665	0.4249
ENSMUSG00000026842	3.67699	3.11927	0.124217	-1.32808	1.26463	0.4461
ENSMUSG00000069495	1.11254	1.17528	-0.120387	-1.0065	0.721054	-0.3699
ENSMUSG00000026764	2.49035	1.80349	0.294825	-1.97394	2.16981	0.5514
ENSMUSG00000055612	2.73243	2.99359	-0.137581	-0.995561	0.699333	-0.3919
ENSMUSG00000013698	10.5567	3.10303	0.874161	-5.30842	4.49607	0.6928
ENSMUSG00000026277	3.91014	3.78633	0.128413	-1.15912	1.60188	0.4099
ENSMUSG00000026279	6.64598	7.41844	-0.190794	-1.25952	0.800908	-0.4468
ENSMUSG00000026281	7.43295	7.8523	-0.0298867	-1.15368	1.20082	-0.3553
ENSMUSG00000078184	3.92534	4.40819	-0.168652	-0.714964	0.387195	-0.3827
ENSMUSG00000057335	2.02943	1.54757	0.495137	-0.802879	2.01772	0.6199
ENSMUSG00000040848	5.41828	5.88444	-0.589294	-4.53003	2.1461	-0.5343
ENSMUSG00000040843	3.81342	4.17071	-0.100408	-1.19376	1.04235	-0.3972
ENSMUSG00000026571	2.79796	2.92192	-0.000668899	-2.00403	2.13794	-0.4033
ENSMUSG00000026566	5.05835	3.76211	0.4222	-0.448835	1.27618	0.6608
ENSMUSG00000026663	1.73672	1.92696	-0.0729079	-1.23479	1.27195	-0.3975
ENSMUSG00000026659	4.88377	4.98309	-0.0509741	-0.818895	0.679817	-0.2883
ENSMUSG00000026384	1.3123	1.32886	0.0140325	-1.17303	1.28831	0.3392
ENSMUSG00000036975	2.4443	1.87041	0.647081	-2.86741	4.85372	0.5718
ENSMUSG00000050777	3.9427	2.60831	0.6459	-0.727415	2.16939	0.7063
ENSMUSG00000026385	18.0175	21.4349	-0.0624749	-1.86567	2.21763	-0.4561
ENSMUSG00000026193	5.93187	5.64513	0.358543	-1.35816	2.76804	0.4949
ENSMUSG00000042901	5.51797	6.91455	-0.0465175	-2.07652	2.7291	-0.47
ENSMUSG00000072258	1.43451	1.29177	0.117226	-1.14154	1.30732	0.4149
ENSMUSG00000025912	0.797205	0.754404	0.0996291	-1.64325	1.90036	0.4264
ENSMUSG00000045210	1.62305	1.78949	-0.10303	-0.852571	0.727536	-0.3665
ENSMUSG00000026470	4.18425	4.95633	-0.191291	-1.85781	1.58423	-0.4786
ENSMUSG00000033701	8.31627	7.22616	0.170163	-0.962989	1.22279	0.4496
ENSMUSG00000050565	2.92296	3.39666	-0.188006	-0.96655	0.644889	-0.4463
ENSMUSG00000041779	3.87615	4.53346	0.119472	-1.90292	3.01112	-0.4165
ENSMUSG00000057363	4.09813	4.27886	-0.023574	-0.921995	0.956727	-0.3239
ENSMUSG00000037503	2.01358	2.21298	-0.162632	-0.904972	0.539641	-0.3951
ENSMUSG00000015488	7.15823	6.9921	0.655256	-2.3204	5.1611	0.5345
ENSMUSG00000026374	5.00483	4.94798	-0.0833555	-1.37557	0.993188	-0.3586
ENSMUSG00000048402	1.96794	1.66349	0.178187	-0.947953	1.15886	0.4588
ENSMUSG00000026600	4.73115	4.93234	-0.999234	-8.21582	3.39375	-0.5483
ENSMUSG00000060519	2.12047	2.51682	-0.359449	-1.93889	0.947571	-0.5364
ENSMUSG00000033557	2.47834	3.62633	-0.432516	-1.67211	1.09629	-0.6274
ENSMUSG00000026594	3.71871	4.05844	-0.025939	-1.396	1.58564	-0.398
ENSMUSG00000037262	1.19262	1.20186	0.176669	-1.22288	2.03906	0.4228
ENSMUSG00000032666	2.65367	2.14821	0.311074	-2.80797	3.30993	0.5205
ENSMUSG00000014980	4.20721	5.83044	-0.473133	-1.4213	0.455499	-0.6875
ENSMUSG00000042772	2.72981	2.71919	0.00869441	-0.635788	0.666536	0.2225
ENSMUSG00000026479	6.09216	4.97636	0.312023	-0.478374	1.16495	0.5548
ENSMUSG00000014226	6.76268	8.02679	-0.287858	-1.65828	0.975873	-0.5119
ENSMUSG00000025969	2.54796	2.74128	-0.0415784	-1.50792	1.53043	-0.401
ENSMUSG00000025967	14.7684	12.8881	0.219019	-0.599391	1.08283	0.4629
ENSMUSG00000027520	3.10805	3.14836	0.0675437	-0.907306	1.22004	0.3381
ENSMUSG00000036093	2.8736	2.8455	0.0380193	-0.806122	0.906013	0.3006
ENSMUSG00000055371	4.32316	3.78659	0.227593	-2.01921	2.54862	0.4831
ENSMUSG00000051223	7.60983	7.7949	-0.0289428	-0.558736	0.523451	-0.2069
ENSMUSG00000026036	4.33776	5.57604	-0.20688	-1.51912	1.4791	-0.5102
ENSMUSG00000008475	7.57669	7.45126	0.0669411	-0.892482	1.11983	0.3413
ENSMUSG00000042751	7.48862	8.21353	0.474723	-2.57156	5.14867	0.4855
ENSMUSG00000026473	5.60543	6.10722	-0.173318	-1.06581	0.62511	-0.4106
ENSMUSG00000048865	5.06048	4.80213	0.12752	-1.31025	1.69753	0.4203
ENSMUSG00000026641	2.12322	2.32746	-0.103754	-0.722293	0.571218	-0.3317
ENSMUSG00000038235	5.05097	4.46231	0.184067	-1.19708	1.5743	0.4583
ENSMUSG00000026404	3.02058	3.6537	-0.0705762	-1.72359	2.08864	-0.4555
ENSMUSG00000041498	3.19237	2.27951	0.440408	-0.846166	1.60362	0.6367
ENSMUSG00000041483	1.61304	1.74107	-0.11154	-0.729594	0.504798	-0.3273
ENSMUSG00000023150	5.57095	4.82696	0.418215	-1.02668	2.33083	0.5405
ENSMUSG00000053286	2.63143	3.27342	-0.253436	-1.49214	1.16462	-0.5165
ENSMUSG00000026483	6.22342	6.33834	-0.0824847	-2.68827	2.28636	-0.4266
ENSMUSG00000043019	2.82587	2.58555	0.134633	-1.73349	2.02156	0.4483
ENSMUSG00000026511	4.17012	4.46666	-0.00457287	-1.08692	1.29878	-0.3543
ENSMUSG00000026510	1.60063	1.70167	0.196377	-1.64335	2.75107	0.4364
ENSMUSG00000026377	3.82539	4.60783	-0.22569	-1.21206	0.818031	-0.4952
ENSMUSG00000026577	1.61174	2.8245	-0.676724	-2.88608	1.76462	-0.6641
ENSMUSG00000026576	2.91407	3.20746	-0.138127	-0.682254	0.408134	-0.34
ENSMUSG00000037499	15.3195	9.49246	0.734169	-1.29669	2.85728	0.6854
ENSMUSG00000026626	6.0493	5.77253	0.137293	-1.42494	1.86528	0.4309
ENSMUSG00000017418	1.51617	1.84995	0.0514958	-1.93145	2.71006	-0.4276
ENSMUSG00000044628	7.72576	4.17694	1.06598	-1.68746	4.40293	0.7095
ENSMUSG00000026784	3.76047	3.6591	0.0795236	-0.920832	1.16594	0.3561
ENSMUSG00000049086	6.06765	11.2601	-0.541717	-3.06816	2.95946	-0.6258
ENSMUSG00000003051	3.2512	3.00011	0.077926	-1.28773	1.32031	0.4027
ENSMUSG00000041926	11.8604	7.76981	1.07779	-1.23815	4.54494	0.6997
ENSMUSG00000062580	4.65367	5.71068	-0.277686	-1.34349	0.824568	-0.5264
ENSMUSG00000041879	7.78489	7.79724	0.0914965	-1.10498	1.49458	0.3828
ENSMUSG00000045658	1.93742	2.01733	-0.229697	-2.66189	1.84708	-0.4698
ENSMUSG00000026219	6.63547	7.01818	-0.0629233	-0.933484	0.844908	-0.3378
ENSMUSG00000026930	3.89873	2.75283	-0.119519	-4.62717	2.6981	0.4684
ENSMUSG00000026926	10.7871	9.70073	0.0784668	-1.24458	1.25782	0.3997
ENSMUSG00000038633	3.66547	3.64097	0.0367928	-0.581746	0.686077	0.2356
ENSMUSG00000047539	1.40668	1.7225	-0.333167	-1.49811	0.735554	-0.5513
ENSMUSG00000026509	8.68142	9.47775	0.0804381	-2.71144	3.40201	-0.4301
ENSMUSG00000026743	2.53753	1.89897	0.477174	-0.561532	1.66079	0.6476
ENSMUSG00000051154	10.1817	10.5401	-0.0421166	-1.17759	1.0646	-0.3532
ENSMUSG00000043241	4.8994	3.52477	0.435561	-0.481566	1.25456	0.6802
ENSMUSG00000039046	2.90327	1.96686	0.57379	-0.240653	1.40173	0.7826
ENSMUSG00000026662	4.90553	5.50066	-0.13377	-0.876513	0.673209	-0.3893
ENSMUSG00000026664	20.6071	10.7743	1.41217	-1.89179	6.3011	0.7206
ENSMUSG00000026676	4.37321	7.88951	-0.977793	-4.16091	1.91725	-0.6891
ENSMUSG00000025817	5.1596	5.23144	0.0293376	-0.968059	1.1623	0.3269
ENSMUSG00000048707	3.34827	3.39762	0.121845	-1.25047	1.81094	0.3983
ENSMUSG00000026965	8.43193	5.49132	0.570795	-2.39093	3.39796	0.6004
ENSMUSG00000015337	13.6099	12.4347	0.493765	-1.57282	3.60679	0.5268
ENSMUSG00000007476	2.94895	3.33605	-0.146185	-1.14006	0.96859	-0.4311
ENSMUSG00000046836	2.71965	2.04511	0.362376	-0.642926	1.2983	0.6046
ENSMUSG00000056050	5.02525	4.40853	0.244008	-0.711352	1.36494	0.4745
ENSMUSG00000039246	20.4219	17.0576	0.0774406	-3.83855	3.49426	0.4799
ENSMUSG00000001305	6.4574	5.71191	0.10327	-1.29999	1.38564	0.4257
ENSMUSG00000037474	1.10258	1.06484	0.0849628	-0.676454	0.909014	0.3267
ENSMUSG00000026728	8.2572	9.36195	-0.10553	-2.54251	2.48244	-0.4534
ENSMUSG00000026718	2.76544	2.46648	0.230369	-1.58842	2.25853	0.4737
ENSMUSG00000026565	1.93683	2.28862	-0.256866	-1.10662	0.544346	-0.4945
ENSMUSG00000026564	3.24856	3.82114	-0.186729	-1.14879	0.892519	-0.4605
ENSMUSG00000026273	2.26177	2.0517	0.1389	-0.544089	0.837437	0.3737
ENSMUSG00000026274	3.24472	4.06708	-0.0610843	-1.9595	2.47663	-0.4709
ENSMUSG00000034088	8.00339	6.99128	0.222274	-0.514795	1.00263	0.4583
ENSMUSG00000043467	0.785108	0.813182	-0.100896	-1.09576	0.831058	-0.3686
ENSMUSG00000026709	7.86187	7.41813	-0.312956	-3.66112	1.96375	-0.4645
ENSMUSG00000026701	6.40196	8.30564	-0.375053	-1.08636	0.336816	-0.6319
ENSMUSG00000026781	2.22056	2.77646	-0.303766	-2.28585	1.71912	-0.5196
ENSMUSG00000009030	2.41719	2.36951	-0.0153454	-1.43585	1.28173	-0.3461
ENSMUSG00000075376	1.12043	1.49828	-0.197642	-1.77467	1.82398	-0.5156
ENSMUSG00000039826	3.9659	3.54733	0.307175	-1.33513	2.33925	0.4988
ENSMUSG00000039715	7.80721	5.1896	0.740219	-1.39152	3.24204	0.6594
ENSMUSG00000015335	6.57909	4.24477	0.393595	-2.028	2.25976	0.5987
ENSMUSG00000039686	3.12248	2.64062	0.232124	-1.44909	1.93999	0.4903
ENSMUSG00000079658	6.01413	6.4794	-0.14936	-0.977142	0.590575	-0.3799
ENSMUSG00000026254	7.97653	7.66186	0.0221266	-0.923489	0.882022	0.3138
ENSMUSG00000048000	3.02809	2.81826	0.102518	-0.923756	1.13441	0.3871
ENSMUSG00000026349	1.45695	1.37505	0.118562	-0.753565	1.02355	0.3729
ENSMUSG00000036104	2.79382	4.3065	-0.640941	-2.14172	0.818083	-0.7082
ENSMUSG00000056211	1.47032	2.01397	-0.26799	-2.09189	2.02962	-0.5409
ENSMUSG00000026353	5.50352	5.98837	-0.109248	-0.981206	0.803698	-0.3737
ENSMUSG00000026158	2.54155	1.63905	1.2445	-1.67621	5.85046	0.6852
ENSMUSG00000026155	9.97497	11.5557	-0.167424	-1.17262	0.942446	-0.4536
ENSMUSG00000026154	9.81747	11.766	-0.365653	-4.93783	3.91419	-0.5151
ENSMUSG00000025981	1.72347	1.9887	-0.234116	-1.09751	0.559762	-0.4705
ENSMUSG00000073676	15.8319	13.7322	0.220069	-0.668625	1.13321	0.471
ENSMUSG00000025979	2.1338	2.93332	-0.448701	-1.05415	0.181024	-0.7455
ENSMUSG00000038241	3.40008	3.27234	0.525477	-2.91977	5.24895	0.518
ENSMUSG00000045503	4.62654	4.49335	-0.0731124	-1.71565	1.30141	-0.3757
ENSMUSG00000074797	7.03435	6.83596	0.103318	-0.827882	1.16257	0.362
ENSMUSG00000027312	1.49218	0.747171	0.995678	-0.501585	2.46021	0.8487
ENSMUSG00000052033	3.73309	3.63949	0.119946	-1.01679	1.43657	0.3874
ENSMUSG00000062590	4.17202	4.01308	0.0485713	-1.65798	1.76848	0.4031
ENSMUSG00000079445	2.13713	2.35175	-0.236282	-2.12695	1.36543	-0.4682
ENSMUSG00000027281	1.33276	1.24574	0.00635721	-1.41705	1.23661	0.3679
ENSMUSG00000032802	3.8216	3.3188	0.0559612	-2.12034	1.88553	0.4393
ENSMUSG00000023572	8.66337	7.95385	-0.0813021	-2.3108	1.66874	-0.3938
ENSMUSG00000027259	3.03547	4.44438	-0.325528	-2.21684	2.10469	-0.5649
ENSMUSG00000027263	3.78336	3.65354	0.574671	-1.69685	4.09241	0.5313
ENSMUSG00000027254	7.0697	4.74772	-0.271232	-5.38712	2.63603	0.4698
ENSMUSG00000000308	11.0652	5.85017	0.999114	-1.52656	3.71651	0.7299
ENSMUSG00000002728	1.23923	1.03336	0.344318	-0.676362	1.52493	0.5448
ENSMUSG00000026999	3.83359	4.83146	-0.351802	-1.0707	0.321823	-0.6091
ENSMUSG00000026792	1.61236	0.784895	-0.358798	-7.97777	3.57892	0.5026
ENSMUSG00000036893	4.3821	4.05719	0.178752	-1.20864	1.68276	0.4429
ENSMUSG00000026972	6.42405	4.79685	0.678873	-1.92707	4.05471	0.5873
ENSMUSG00000035666	1.80024	1.64862	0.175653	-0.587302	1.04372	0.4108
ENSMUSG00000017858	7.11067	6.39508	0.149358	-1.39682	1.66254	0.4502
ENSMUSG00000017861	4.25548	3.91072	0.160398	-1.1154	1.48353	0.4365
ENSMUSG00000026831	5.52082	4.86076	-0.15486	-3.23285	2.04359	-0.4204
ENSMUSG00000026816	3.53382	4.2402	-0.242323	-1.61302	1.21313	-0.5074
ENSMUSG00000027498	2.89611	3.25556	-0.112353	-1.01252	0.92191	-0.4029
ENSMUSG00000027502	6.96644	4.77394	0.335814	-2.72724	2.87844	0.5574
ENSMUSG00000028640	1.14698	1.63632	-0.276236	-1.9316	1.86124	-0.5518
ENSMUSG00000068735	5.2903	3.86997	0.626337	-4.30988	6.26006	0.553
ENSMUSG00000010911	15.5397	21.8422	-0.826446	-4.15317	1.40643	-0.6346
ENSMUSG00000042670	8.90501	7.58445	0.34178	-1.3522	2.30955	0.5212
ENSMUSG00000027164	1.58233	1.59144	0.0457367	-1.1896	1.41356	0.3607
ENSMUSG00000027163	4.21201	3.31861	0.227299	-2.28307	2.47144	0.5094
ENSMUSG00000026854	2.91335	3.31175	-0.210041	-4.57737	3.78815	-0.4879
ENSMUSG00000000194	3.02917	2.83105	0.121058	-1.82393	2.07422	0.4398
ENSMUSG00000062661	3.90891	6.22936	-1.6674	-7.6982	1.54441	-0.7239
ENSMUSG00000076441	16.4306	20.909	-0.238779	-1.7172	1.51866	-0.5207
ENSMUSG00000026478	7.28171	8.99367	-0.206642	-1.874	1.69177	-0.4974
ENSMUSG00000042699	2.86845	2.72693	0.0847289	-0.791178	0.983445	0.3487
ENSMUSG00000026827	5.93496	8.18224	-0.484238	-1.15517	0.155612	-0.762
ENSMUSG00000060743	16.3293	15.7062	0.0623976	-0.962058	1.10374	0.3539
ENSMUSG00000014355	5.55293	5.03142	0.138401	-1.31403	1.614	0.4355
ENSMUSG00000027387	2.26719	1.8802	0.329843	-0.761894	1.56124	0.5377
ENSMUSG00000048327	3.61525	4.88851	-0.434192	-1.06396	0.164964	-0.7224
ENSMUSG00000009621	3.83086	3.80789	-0.0867462	-2.6727	2.20671	-0.4297
ENSMUSG00000026918	3.63541	3.96059	-0.173366	-1.29314	0.840012	-0.4265
ENSMUSG00000068394	0.900107	0.874315	0.108228	-1.34864	1.69742	0.4069
ENSMUSG00000035093	2.15454	2.39198	0.106322	-1.55153	2.26621	0.3953
ENSMUSG00000027206	5.29393	5.33485	0.0895859	-1.19664	1.59222	0.383
ENSMUSG00000032869	5.30486	3.33531	0.728964	-0.275328	1.91852	0.8109
ENSMUSG00000004085	2.56865	4.08004	-0.433632	-2.59033	2.21698	-0.5929
ENSMUSG00000027132	2.15685	2.21517	-0.0405629	-0.362036	0.267538	-0.0943
ENSMUSG00000055943	2.50626	3.19969	-0.364168	-1.27262	0.534629	-0.6044
ENSMUSG00000003604	12.4326	13.446	0.187032	-1.78833	2.96973	0.4298
ENSMUSG00000014353	0.910002	1.004	-0.100574	-1.6982	1.5526	-0.4325
ENSMUSG00000026991	4.5175	4.75633	-0.0730379	-1.15105	0.995173	-0.3661
ENSMUSG00000035168	2.36878	2.47634	-0.060468	-1.05678	0.934142	-0.3512
ENSMUSG00000014959	9.85193	6.27405	0.57087	-0.929565	1.90868	0.6952
ENSMUSG00000041966	3.59099	4.88775	0.203502	-2.39842	4.6084	-0.4544
ENSMUSG00000027012	6.46621	4.92279	0.432767	-0.520975	1.48682	0.6356
ENSMUSG00000027018	11.7224	12.8934	-0.0645683	-1.26644	1.31834	-0.4012
ENSMUSG00000041921	5.05455	3.18336	0.753121	-1.05097	2.72874	0.7053
ENSMUSG00000064263	17.7149	16.3823	0.157651	-2.09781	2.52152	0.459
ENSMUSG00000051329	3.73386	4.68273	-0.284473	-1.97163	1.49245	-0.5255
ENSMUSG00000008200	1.29939	1.38179	0.0881668	-1.34919	1.92319	0.3849
ENSMUSG00000054387	2.2154	2.43787	-0.142435	-0.781115	0.488776	-0.364
ENSMUSG00000070643	4.12678	5.97116	-0.552273	-2.01321	0.862713	-0.6657
ENSMUSG00000002102	14.705	10.4866	0.643834	-0.786276	2.45128	0.6689
ENSMUSG00000002103	5.29866	2.16846	1.44064	-0.112547	3.31826	0.932
ENSMUSG00000034850	3.03377	3.8729	-0.388127	-1.9955	1.18072	-0.5655
ENSMUSG00000027367	5.17451	5.61854	-0.0528549	-1.184	1.1991	-0.3719
ENSMUSG00000005102	5.60823	3.27284	0.864862	-0.996882	2.94168	0.7335
ENSMUSG00000040084	9.75546	8.26125	0.244573	-0.567958	1.0437	0.4952
ENSMUSG00000027353	4.09655	3.6617	0.313585	-1.0896	2.07758	0.5015
ENSMUSG00000062098	1.17792	1.4227	-0.254199	-1.31761	0.839424	-0.5071
ENSMUSG00000025982	5.36729	6.21425	-0.192108	-0.693476	0.356019	-0.4217
ENSMUSG00000025980	8.4559	9.17049	-0.103368	-0.626423	0.466831	-0.2966
ENSMUSG00000027165	7.59425	9.20577	0.527266	-2.48575	5.79665	0.4765
ENSMUSG00000039449	2.53607	2.53698	-0.0287971	-0.865614	0.73685	-0.2793
ENSMUSG00000026669	2.40621	2.86255	-0.204134	-1.05837	0.738021	-0.4707
ENSMUSG00000026672	10.8525	3.9585	1.66437	-0.445605	4.36741	0.8942
ENSMUSG00000027655	3.98366	4.08158	-0.0805141	-2.06553	1.80043	-0.4146
ENSMUSG00000070544	5.36595	5.50553	-0.0173138	-1.34897	1.37013	-0.3602
ENSMUSG00000016933	5.42627	7.04269	-0.736718	-4.1093	1.69262	-0.5981
ENSMUSG00000033068	5.52545	3.21868	0.936679	-3.07672	5.49527	0.6382
ENSMUSG00000033059	6.53412	4.34093	0.500573	-1.4472	2.24543	0.6283
ENSMUSG00000084762	7.22135	3.67815	0.881936	-2.42015	4.04427	0.6743
ENSMUSG00000039943	4.99816	3.33216	0.290534	-2.38897	2.23478	0.5633
ENSMUSG00000037761	2.09291	2.11141	-0.0260772	-1.30215	1.23369	-0.3548
ENSMUSG00000027099	9.08448	10.2852	-0.174034	-0.851938	0.51554	-0.4158
ENSMUSG00000059005	8.66231	7.82436	0.263878	-0.912251	1.72725	0.4735
ENSMUSG00000042410	6.08309	6.03517	0.071139	-0.797012	1.08372	0.3268
ENSMUSG00000038533	1.61505	1.62377	-0.0129606	-0.510061	0.482341	-0.1673
ENSMUSG00000027397	1.38022	1.76228	-0.272253	-1.21272	0.831394	-0.542
ENSMUSG00000037885	1.75191	1.83205	-0.0837559	-0.786046	0.568855	-0.3044
ENSMUSG00000027198	9.60983	9.22952	-0.175743	-2.4629	1.50899	-0.4277
ENSMUSG00000027010	4.31647	4.90774	-0.227713	-1.64911	1.07039	-0.4761
ENSMUSG00000027109	1.11266	0.930338	0.224308	-0.478963	0.863335	0.4864
ENSMUSG00000010914	2.65965	2.96369	-0.154391	-1.44691	1.14064	-0.439
ENSMUSG00000026849	2.6669	3.32448	-0.299097	-0.902409	0.339133	-0.5715
ENSMUSG00000026851	5.44909	5.11538	0.0521643	-1.32284	1.32092	0.3903
ENSMUSG00000075415	4.07758	3.26434	0.285013	-0.608964	1.10632	0.5494
ENSMUSG00000075023	5.58696	4.73332	0.799487	-1.55333	4.55976	0.596
ENSMUSG00000040174	3.3124	3.0929	-0.0826499	-2.547	1.93524	0.4042
ENSMUSG00000044308	4.22997	3.3374	0.41749	-1.12232	2.13077	0.5709
ENSMUSG00000036053	3.8773	3.39277	0.211951	-1.06567	1.55123	0.4746
ENSMUSG00000026960	1.50351	1.43036	-0.0323976	-1.59615	1.31825	-0.3623
ENSMUSG00000055067	4.95739	6.35526	-0.353669	-1.74342	1.07272	-0.5672
ENSMUSG00000026492	1.0637	1.49298	-0.492684	-1.31427	0.312501	-0.7235
ENSMUSG00000026491	2.8547	2.58701	0.173228	-0.435874	0.879674	0.392
ENSMUSG00000026489	3.37105	3.84205	-0.098886	-2.21076	2.2361	-0.4565
ENSMUSG00000027087	4.42478	5.86108	-0.972521	-6.07153	2.55704	-0.6077
ENSMUSG00000026917	5.00953	4.64017	0.118713	-0.418561	0.663624	0.306
ENSMUSG00000015846	3.86496	3.25596	0.728839	-2.31444	4.99224	0.5721
ENSMUSG00000026837	5.8965	3.57704	0.307359	-6.59583	5.88087	0.5462
ENSMUSG00000026944	15.5556	4.77792	1.37521	-1.79851	3.66798	0.8237
ENSMUSG00000015095	9.31369	7.36909	1.04058	-1.98452	6.12988	0.6176
ENSMUSG00000015092	11.6498	11.4279	0.17163	-1.43853	2.11193	0.4373
ENSMUSG00000026817	6.75154	7.5645	-0.26151	-1.71465	0.927098	-0.4805
ENSMUSG00000026814	5.19317	5.82704	-0.245842	-1.52131	0.828271	-0.4724
ENSMUSG00000009563	7.7102	10.8119	-0.480852	-1.64105	0.729201	-0.6581
ENSMUSG00000053746	6.20933	7.04475	0.0211047	-2.0749	2.56898	-0.427
ENSMUSG00000026516	4.25048	3.81967	0.172379	-0.60457	0.984707	0.4131
ENSMUSG00000038733	4.83602	4.86437	-0.0599762	-1.46809	1.20144	-0.3732
ENSMUSG00000036617	4.62946	5.29768	-0.216309	-1.259	0.774341	-0.4694
ENSMUSG00000048550	4.51185	2.3911	0.194287	-4.62006	3.19885	0.555
ENSMUSG00000027180	6.17097	6.39907	0.163396	-2.50563	3.3401	0.4444
ENSMUSG00000040282	4.98152	4.91826	-0.033131	-1.71894	1.54587	-0.3866
ENSMUSG00000016386	2.01881	2.21165	0.0964508	-1.6938	2.40043	0.3981
ENSMUSG00000027115	1.2237	1.34397	-0.102597	-0.816877	0.670659	-0.3484
ENSMUSG00000027080	6.79901	10.0898	-0.641268	-1.95049	0.494015	-0.7363
ENSMUSG00000027076	2.80452	2.3509	0.264524	-0.24902	0.79248	0.5224
ENSMUSG00000027075	1.8766	1.46116	0.822602	-3.04189	6.14679	0.5754
ENSMUSG00000001855	5.40137	4.78031	0.151649	-1.19836	1.43393	0.4426
ENSMUSG00000039262	5.34199	4.09487	0.357076	-0.678284	1.33519	0.59
ENSMUSG00000039254	3.13794	1.86667	0.911813	-0.89933	3.06228	0.7451
ENSMUSG00000027176	4.10833	3.12579	0.23855	-1.35281	1.48231	0.5256
ENSMUSG00000027247	8.63119	13.4498	-0.628195	-1.6907	0.481839	-0.7673
ENSMUSG00000027243	2.03069	1.82802	0.252274	-1.40452	2.08571	0.4867
ENSMUSG00000040506	1.33264	2.19116	-0.585515	-2.38649	1.51706	-0.6605
ENSMUSG00000027351	1.98583	2.68589	-0.465429	-1.59498	0.601774	-0.6452
ENSMUSG00000027349	7.55028	7.94568	-0.105057	-1.59165	1.28607	-0.4071
ENSMUSG00000026977	2.16955	2.13483	0.0282844	-0.449059	0.497554	0.1705
ENSMUSG00000026914	11.6121	12.0143	-0.0725053	-0.722155	0.525344	-0.2727
ENSMUSG00000052533	13.278	12.0937	0.17765	-0.952414	1.4138	0.4328
ENSMUSG00000026858	3.51514	2.81346	0.525324	-1.76604	3.31141	0.568
ENSMUSG00000026856	4.25907	4.36101	-0.0095375	-0.971144	0.994543	-0.3179
ENSMUSG00000039515	7.96201	8.57796	-0.121346	-1.65269	1.38637	-0.4249
ENSMUSG00000027257	8.85413	6.78599	0.549731	-3.98302	5.69657	0.5442
ENSMUSG00000027255	3.05955	3.36078	-0.16449	-1.1164	0.685397	-0.4102
ENSMUSG00000040549	5.46371	5.32844	0.0179752	-1.02943	1.0017	0.3224
ENSMUSG00000027227	5.65583	9.40382	-0.778895	-3.51095	1.78218	-0.6597
ENSMUSG00000027091	5.12107	5.10516	0.0131781	-0.869642	0.894386	0.2901
ENSMUSG00000027330	5.64277	4.91591	-0.0575283	-2.86096	2.12146	0.4315
ENSMUSG00000068264	2.55247	1.98709	0.412383	-1.09115	2.01071	0.5789
ENSMUSG00000037523	4.38946	4.53793	-0.0565972	-1.42074	1.23737	-0.3808
ENSMUSG00000037514	6.03173	7.32045	-0.281366	-1.79651	1.28746	-0.5187
ENSMUSG00000027333	5.03538	5.20681	-0.405265	-3.71523	1.99051	-0.5026
ENSMUSG00000079037	2.3275	1.65218	0.199104	-2.46702	2.20693	0.5228
ENSMUSG00000058793	4.58915	4.24469	0.084776	-0.956358	1.05586	0.3764
ENSMUSG00000027411	3.89336	3.22175	0.366955	-1.22262	2.17234	0.5456
ENSMUSG00000027303	4.96938	4.25723	0.670251	-1.59232	4.10742	0.5753
ENSMUSG00000003283	6.04102	4.14058	0.116161	-3.06502	2.21333	0.5164
ENSMUSG00000027454	5.66882	8.03625	-0.200914	-1.9812	2.32395	-0.5301
ENSMUSG00000027282	10.979	12.2489	0.0269068	-1.9133	2.3976	-0.4161
ENSMUSG00000005505	1.93111	2.62112	-0.268395	-2.22165	2.08843	-0.5299
ENSMUSG00000005506	6.54532	6.66768	-0.0277166	-0.935001	0.863479	-0.3044
ENSMUSG00000036992	2.37086	2.38286	0.012837	-0.791693	0.836584	0.2695
ENSMUSG00000027439	3.1839	2.8364	0.106827	-1.11876	1.18798	0.4168
ENSMUSG00000067786	6.8948	5.27939	0.843588	-2.04936	5.03502	0.6046
ENSMUSG00000027649	15.4809	16.6651	0.416725	-2.73485	5.18281	0.4717
ENSMUSG00000027651	2.41065	2.62592	-0.118825	-1.17789	0.931106	-0.3988
ENSMUSG00000027519	1.28253	1.0551	0.255683	-1.03813	1.47556	0.5108
ENSMUSG00000054455	8.58768	7.73114	0.194259	-3.18572	3.82419	0.475
ENSMUSG00000027522	3.58759	3.04101	0.257422	-0.576054	1.12261	0.5049
ENSMUSG00000016921	5.84751	6.2272	-0.0714854	-0.866309	0.738298	-0.3316
ENSMUSG00000027509	6.73221	6.70682	0.0815386	-0.930186	1.27259	0.3531
ENSMUSG00000027510	3.03159	2.73782	0.175073	-0.638705	1.02364	0.4211
ENSMUSG00000027598	2.92126	3.04049	-0.108037	-1.06744	0.728732	-0.3522
ENSMUSG00000047459	18.9537	19.6106	-0.0308895	-2.66311	2.55728	-0.4272
ENSMUSG00000027602	16.7332	10.9333	0.618641	-3.61837	4.98814	0.5823
ENSMUSG00000033256	2.98255	4.69841	-0.306707	-2.77352	3.00532	-0.5641
ENSMUSG00000075040	1.14579	0.708995	0.248787	-3.37925	2.96963	0.5428
ENSMUSG00000027244	5.72216	6.21401	-0.114533	-0.90649	0.658788	-0.3667
ENSMUSG00000027108	13.1798	14.2758	0.000345623	-1.27192	1.50835	-0.372
ENSMUSG00000041777	3.24424	3.3975	-0.0459839	-1.23996	1.18784	-0.3693
ENSMUSG00000005233	5.61276	6.03624	-0.144489	-1.51573	1.11896	-0.4246
ENSMUSG00000027070	4.05818	3.62632	0.623285	-1.86761	4.40443	0.5532
ENSMUSG00000027086	3.24192	2.10118	0.618537	-2.08103	3.27639	0.6184
ENSMUSG00000038718	2.27309	2.31233	-0.0766492	-2.35577	2.02755	-0.4205
ENSMUSG00000026867	4.19481	3.78886	0.0079825	-1.54963	1.25855	0.3851
ENSMUSG00000070953	7.06285	6.3185	0.249885	-1.06411	1.7691	0.4748
ENSMUSG00000035949	3.39655	3.96179	-0.227912	-1.54405	1.09565	-0.4884
ENSMUSG00000025781	22.87	18.8891	0.262847	-0.965894	1.419	0.5146
ENSMUSG00000003662	5.26053	6.27109	-0.278431	-1.26382	0.627629	-0.5151
ENSMUSG00000027173	2.36492	2.59686	-0.13122	-1.19726	0.978049	-0.4134
ENSMUSG00000059842	0.944208	1.60383	-0.147311	-3.54166	4.81898	-0.5331
ENSMUSG00000038467	11.4296	12.114	-0.121208	-2.47823	2.15605	-0.4473
ENSMUSG00000027593	10.8348	11.3894	-0.0647759	-1.12062	1.0217	-0.363
ENSMUSG00000027014	2.39709	2.36055	0.153345	-1.00953	1.62931	0.4052
ENSMUSG00000027223	7.90799	7.26229	-0.195023	-4.272	2.90045	-0.4433
ENSMUSG00000068742	1.59098	1.83175	-0.235661	-1.20615	0.696364	-0.4827
ENSMUSG00000027131	6.32618	6.14549	0.00341268	-1.07737	0.997063	0.3229
ENSMUSG00000027167	7.35471	9.07612	-0.271703	-2.15633	1.69585	-0.5177
ENSMUSG00000027166	5.02737	6.17275	0.723285	-2.49857	7.1337	0.5003
ENSMUSG00000005510	8.52246	10.3848	-0.187166	-2.02703	1.90352	-0.4927
ENSMUSG00000040687	4.2758	3.60928	0.436698	-1.75969	3.06022	0.5423
ENSMUSG00000002109	5.69422	4.47639	0.28775	-2.1768	2.5381	0.523
ENSMUSG00000027122	3.13015	2.93228	0.105676	-0.683652	0.901424	0.3524
ENSMUSG00000026966	5.42057	4.30232	0.277898	-1.29847	1.74712	0.5263
ENSMUSG00000026958	1.94637	1.75263	0.222208	-1.83987	2.48376	0.4743
ENSMUSG00000026956	7.69143	7.12636	0.0138918	-2.39357	2.19201	0.4272
ENSMUSG00000089762	0.878751	0.741299	0.206346	-0.749278	1.10433	0.4683
ENSMUSG00000039483	1.05089	1.05958	-0.129494	-2.16256	1.66707	-0.4334
ENSMUSG00000050737	2.42598	2.84753	0.490565	-2.12881	5.0041	0.4791
ENSMUSG00000019188	3.28172	2.47868	0.35668	-1.09593	1.69716	0.5721
ENSMUSG00000042814	6.07613	5.46783	0.200319	-0.947529	1.50313	0.4557
ENSMUSG00000042745	0.774573	1.0839	-0.553961	-1.88535	0.649089	-0.6837
ENSMUSG00000027469	6.56519	7.07583	-0.0940741	-0.834025	0.694621	-0.3452
ENSMUSG00000068040	2.93649	2.62566	0.188971	-0.905542	1.33527	0.4467
ENSMUSG00000046020	5.6544	5.51186	0.155105	-2.9033	3.45856	0.4565
ENSMUSG00000027475	1.70117	2.10488	-0.0639451	-1.75693	2.17844	-0.4611
ENSMUSG00000042548	2.04914	2.25863	-0.167949	-0.897043	0.506218	-0.3944
ENSMUSG00000026942	2.73062	2.16924	0.229006	-1.81049	2.0251	0.5073
ENSMUSG00000026779	2.61006	2.97374	-0.206479	-0.917658	0.468732	-0.4419
ENSMUSG00000026727	5.58512	5.95372	0.0695701	-1.49624	2.08026	0.38
ENSMUSG00000027575	3.60623	4.68105	-0.127899	-1.8911	2.27019	-0.498
ENSMUSG00000016344	7.52833	7.80688	0.140786	-3.65917	4.40122	0.4573
ENSMUSG00000018326	7.86319	9.59794	-0.296191	-0.948252	0.333505	-0.5509
ENSMUSG00000018209	4.03861	4.00555	0.128274	-1.21532	1.77625	0.3972
ENSMUSG00000054057	1.24359	1.11888	0.62323	-1.95186	4.4584	0.5482
ENSMUSG00000026740	2.53484	1.62713	0.595219	-1.01121	2.09733	0.681
ENSMUSG00000026737	2.2611	5.00165	-1.16776	-4.87707	2.311	-0.7157
ENSMUSG00000015961	9.84153	10.3655	-0.114415	-1.10892	0.786647	-0.3765
ENSMUSG00000039630	6.43093	6.85917	-0.0701246	-0.586074	0.499879	-0.2531
ENSMUSG00000039108	7.28131	5.78804	0.309156	-1.00974	1.53976	0.5518
ENSMUSG00000039069	3.07946	3.56839	0.124489	-1.78343	2.86792	-0.409
ENSMUSG00000039050	4.06463	4.07193	0.218267	-1.61469	2.61741	0.4524
ENSMUSG00000039041	5.46931	5.06821	0.186507	-1.19599	1.77208	0.4426
ENSMUSG00000017299	6.0953	6.27654	-0.367635	-2.99676	1.38553	-0.4862
ENSMUSG00000001403	4.41831	4.4341	0.00267475	-0.613904	0.6348	0.2098
ENSMUSG00000045822	1.92404	2.18086	-0.265072	-1.71267	0.992282	-0.4897
ENSMUSG00000017764	1.59426	1.62852	-0.00500476	-1.05978	1.07276	-0.3252
ENSMUSG00000026869	4.38885	6.12376	-0.497946	-1.79479	0.722228	-0.6504
ENSMUSG00000026927	2.24368	1.95989	0.200972	-0.41744	0.847287	0.4298
ENSMUSG00000026924	5.19513	6.27876	-0.358409	-2.38706	1.41597	-0.5294
ENSMUSG00000026923	1.8036	1.75265	0.027866	-1.02903	1.03686	0.3359
ENSMUSG00000026922	6.22083	5.26543	-0.197658	-3.67563	2.23214	-0.4351
ENSMUSG00000026238	9.55014	9.52702	0.00751282	-0.507437	0.528285	0.173
ENSMUSG00000074749	5.7915	8.87219	-0.313634	-4.00927	4.33952	-0.5492
ENSMUSG00000027433	6.86898	7.2512	-0.0729523	-1.22004	1.07724	-0.3749
ENSMUSG00000027384	4.92074	5.50074	-0.412177	-2.86124	1.38125	-0.5257
ENSMUSG00000068205	5.45444	7.57551	-0.609495	-2.41874	0.86636	-0.651
ENSMUSG00000008333	7.89596	7.98649	0.0281648	-0.699964	0.850236	0.26
ENSMUSG00000026187	20.4309	13.3678	0.585779	-0.627874	1.75022	0.7287
ENSMUSG00000039354	3.77861	3.10403	0.26066	-1.78094	2.26038	0.5089
ENSMUSG00000039323	10.8715	11.8084	-0.0666965	-0.899635	0.881588	-0.3516
ENSMUSG00000040225	4.07776	4.17823	0.0533909	-0.944169	1.29352	0.3314
ENSMUSG00000006418	2.50467	2.16253	0.17762	-0.633606	0.907363	0.4374
ENSMUSG00000027478	12.7711	14.2229	-0.112132	-1.02684	0.886933	-0.3991
ENSMUSG00000027479	5.88172	6.19701	-0.113081	-1.21789	0.888069	-0.3778
ENSMUSG00000050043	5.13954	4.9148	0.153728	-1.14889	1.6538	0.4257
ENSMUSG00000034075	4.25384	4.05307	0.0448314	-0.981216	1.00597	0.3461
ENSMUSG00000027079	1.68239	2.23392	-0.423651	-1.06213	0.19364	-0.7078
ENSMUSG00000051730	5.48655	6.92464	-0.325688	-1.47239	0.839965	-0.5577
ENSMUSG00000041997	2.17891	2.06142	0.043128	-0.772745	0.782122	0.3023
ENSMUSG00000041975	7.37887	4.91518	0.253757	-5.49999	5.03164	0.5356
ENSMUSG00000040383	3.69268	3.87152	0.0313251	-1.02497	1.34096	-0.3309
ENSMUSG00000040321	0.894312	0.736298	0.261916	-0.909273	1.40734	0.5115
ENSMUSG00000027361	2.88102	2.48834	0.359361	-1.15426	2.19681	0.5282
ENSMUSG00000027364	10.2906	11.6552	-0.222824	-1.50816	0.946088	-0.4682
ENSMUSG00000074890	0.907683	0.933584	-0.153349	-1.74295	1.22853	-0.4265
ENSMUSG00000027394	1.74149	2.38551	-0.341548	-1.86662	1.4422	-0.5654
ENSMUSG00000027395	5.50538	4.70789	0.260663	-0.46476	1.05271	0.4963
ENSMUSG00000037938	4.3387	3.16928	0.407378	-1.25148	1.96195	0.585
ENSMUSG00000027652	5.0935	3.56778	0.542565	-0.378905	1.52021	0.7302
ENSMUSG00000033411	2.20845	1.83815	0.123687	-2.14938	2.13208	0.4683
ENSMUSG00000027236	6.07245	7.49144	-0.258763	-0.957649	0.539821	-0.5247
ENSMUSG00000035268	7.54934	8.03784	-0.278702	-5.40282	4.23866	-0.4869
ENSMUSG00000026608	2.85226	2.85847	0.0993641	-1.17117	1.59627	0.3868
ENSMUSG00000026605	4.01657	3.90027	-0.0241441	-1.23106	1.00216	0.3186
ENSMUSG00000026603	4.26317	7.22845	0.368667	-3.29714	7.48289	-0.4879
ENSMUSG00000027495	2.16051	2.24782	-0.100709	-1.69495	1.40562	-0.4075
ENSMUSG00000074652	2.19584	2.00209	0.40764	-4.11534	6.00217	0.5012
ENSMUSG00000038685	3.91351	4.44673	-0.228452	-1.58185	1.03933	-0.4738
ENSMUSG00000027582	3.5048	4.71068	-0.461945	-2.80272	1.7533	-0.5771
ENSMUSG00000090077	1.44209	1.41003	0.0474048	-1.37972	1.45418	0.3826
ENSMUSG00000013465	6.38931	7.37781	-0.221305	-1.4082	0.936762	-0.4756
ENSMUSG00000036591	3.32311	2.6845	0.350377	-0.628586	1.44246	0.5661
ENSMUSG00000058835	5.34778	5.40013	0.0773647	-1.17698	1.54528	0.3717
ENSMUSG00000026933	1.68349	1.88693	-0.119339	-0.876033	0.761688	-0.3875
ENSMUSG00000025782	2.09591	1.4981	0.486554	-0.0281714	1.00221	0.8167
ENSMUSG00000027304	4.035	3.98768	0.0303074	-0.705131	0.800854	0.2691
ENSMUSG00000027296	7.30322	8.25319	-0.324482	-2.40692	1.40344	-0.5076
ENSMUSG00000027298	5.15513	3.49112	0.461167	-0.85448	1.55756	0.6626
ENSMUSG00000033943	2.22344	2.53579	-0.162654	-1.03	0.747078	-0.4265
ENSMUSG00000033902	1.99435	2.32237	-0.268461	-1.5489	0.875514	-0.5002
ENSMUSG00000036352	9.16614	11.3816	-0.169254	-1.78282	1.77986	-0.4874
ENSMUSG00000026932	5.52847	3.28286	0.846926	-1.02785	2.96414	0.7266
ENSMUSG00000015647	2.88519	2.20024	0.399557	-1.06576	1.92038	0.5803
ENSMUSG00000038990	3.94405	4.87193	-0.21276	-2.36762	2.08736	-0.4981
ENSMUSG00000090213	3.86052	3.98831	-0.0456945	-1.10742	1.02836	-0.3456
ENSMUSG00000027562	4.27251	6.07624	-0.0961666	-2.32204	3.24839	-0.5121
ENSMUSG00000047213	3.25106	3.41017	-0.0208455	-0.907809	0.99439	-0.3225
ENSMUSG00000002428	5.95725	5.51048	0.277289	-1.10604	2.02057	0.4825
ENSMUSG00000037730	1.30781	1.25392	0.0619087	-0.795822	0.916865	0.3237
ENSMUSG00000027703	5.73801	2.86831	0.738104	-2.11182	2.90223	0.6943
ENSMUSG00000074643	3.83246	4.89442	-0.0644583	-2.00633	2.64644	-0.4772
ENSMUSG00000087679	5.2538	5.15683	0.122689	-1.83256	2.27522	0.4352
ENSMUSG00000075467	8.09228	8.06273	-0.160162	-3.17518	2.47412	-0.4476
ENSMUSG00000036281	2.20643	2.4167	0.261688	-1.69436	3.19439	0.4494
ENSMUSG00000049950	1.0199	1.08512	0.266844	-1.69704	2.92556	0.4616
ENSMUSG00000026646	2.52898	2.72591	-0.101039	-0.798166	0.612138	-0.3398
ENSMUSG00000109865	9.50153	8.82644	0.050105	-1.16635	1.16624	0.3758
ENSMUSG00000027363	9.06236	5.13548	0.513111	-1.88904	2.25927	0.6496
ENSMUSG00000001998	2.90734	2.30065	0.406852	-1.37877	2.36449	0.5552
ENSMUSG00000001999	5.93001	4.67465	0.166585	-5.15249	5.03598	0.5015
ENSMUSG00000003660	11.0777	10.3414	0.0992777	-0.979844	1.17503	0.3868
ENSMUSG00000027405	2.65409	2.36518	0.195623	-0.433076	0.8741	0.4141
ENSMUSG00000039263	13.231	12.5702	-0.565098	-5.75175	2.80545	-0.5053
ENSMUSG00000027523	17.0668	13.6453	0.749629	-1.26839	3.86833	0.6118
ENSMUSG00000016253	10.3114	7.85319	-0.0599688	-3.31392	2.04151	0.4653
ENSMUSG00000038628	5.78126	5.20518	0.161264	-0.563797	0.930967	0.4012
ENSMUSG00000027540	4.12962	5.18011	-0.345497	-1.01201	0.277483	-0.6101
ENSMUSG00000044641	1.15471	1.02789	0.233332	-1.77817	2.41522	0.486
ENSMUSG00000074576	1.70395	1.9565	-0.2237	-1.17517	0.66475	-0.4676
ENSMUSG00000046338	6.85498	1.9978	0.723434	-7.4137	5.64805	0.6564
ENSMUSG00000027381	1.17751	1.5895	-0.480258	-1.53888	0.472171	-0.6655
ENSMUSG00000027067	9.13152	9.63862	-0.0800031	-0.789726	0.623576	-0.3143
ENSMUSG00000033955	7.84377	7.51718	0.161173	-2.36583	2.98463	0.4584
ENSMUSG00000027678	3.95403	4.24864	-0.159451	-1.05695	0.616454	-0.3965
ENSMUSG00000017760	8.67286	7.48791	0.212403	-2.2699	2.68707	0.4881
ENSMUSG00000039849	3.22129	4.26473	-0.15895	-2.31086	2.67161	-0.5068
ENSMUSG00000043909	5.02091	4.26419	0.213836	-1.25857	1.65945	0.4864
ENSMUSG00000033526	1.50572	1.25753	0.157401	-1.78872	1.91523	0.4756
ENSMUSG00000027201	4.88333	4.97741	-0.0130333	-1.74342	1.81126	-0.3936
ENSMUSG00000042854	2.0078	1.90889	0.0205133	-1.0107	0.941993	0.3266
ENSMUSG00000074582	3.70363	4.06103	0.0284974	-1.67576	2.14232	-0.4017
ENSMUSG00000002718	7.82663	8.8643	-0.132396	-0.982449	0.837045	-0.4108
ENSMUSG00000017999	6.80593	6.14308	-0.0627708	-2.06251	1.49875	0.3878
ENSMUSG00000039463	1.52522	1.3373	0.404465	-1.58049	2.92444	0.5241
ENSMUSG00000027274	2.27483	2.86588	-0.254178	-1.49303	1.16344	-0.52
ENSMUSG00000027276	0.9252	1.04447	-0.184665	-0.794094	0.39997	-0.4096
ENSMUSG00000027438	1.17683	1.72565	-0.0846203	-2.27118	3.09499	-0.5102
ENSMUSG00000009549	10.9426	12.675	-0.0990604	-1.2883	1.35435	-0.4321
ENSMUSG00000040093	3.34576	3.63572	-0.137396	-1.52225	1.2063	-0.4348
ENSMUSG00000027340	2.83988	2.35297	0.102073	-1.77096	1.55859	0.4594
ENSMUSG00000039725	1.39359	1.42736	-0.298821	-2.72444	1.55479	-0.4785
ENSMUSG00000068290	5.17852	4.84291	-0.0201646	-3.1728	2.82775	0.436
ENSMUSG00000074796	3.7858	3.86248	-0.263206	-3.02809	1.9119	-0.4682
ENSMUSG00000027309	1.71039	2.51039	-0.636073	-5.44364	3.70345	-0.5695
ENSMUSG00000027365	2.67555	2.32769	0.236015	-1.16557	1.74502	0.4827
ENSMUSG00000027366	3.67604	5.41638	0.667349	-3.2399	8.18192	0.4654
ENSMUSG00000034906	4.76512	4.54942	0.0657051	-1.18934	1.33213	0.379
ENSMUSG00000044145	2.4151	2.84841	-0.0697685	-2.77535	3.04912	-0.4647
ENSMUSG00000007659	4.12945	3.80314	0.0817758	-1.03249	1.12511	0.3843
ENSMUSG00000068115	3.1569	3.49632	-0.0345798	-1.43959	1.6455	-0.406
ENSMUSG00000067787	3.02733	2.75297	0.111751	-1.10791	1.25912	0.4085
ENSMUSG00000004880	9.20764	10.1519	-0.191387	-1.33007	0.824417	-0.4414
ENSMUSG00000022995	5.07368	5.44507	-0.0812199	-1.18668	1.11573	-0.3883
ENSMUSG00000058318	4.48888	2.86325	0.466037	-1.63972	2.14375	0.63
ENSMUSG00000027222	6.27078	5.91172	0.051711	-1.22785	1.25587	0.3804
ENSMUSG00000046814	0.952085	1.08769	-0.216688	-2.49533	2.0306	-0.4838
ENSMUSG00000068580	5.84308	5.58028	-0.18487	-6.68284	5.56272	-0.4649
ENSMUSG00000027315	5.87517	5.29598	0.258263	-0.87464	1.58885	0.4811
ENSMUSG00000034216	1.9917	1.48458	0.276324	-1.48308	1.69716	0.5423
ENSMUSG00000005804	3.88467	4.76687	-0.320461	-1.55204	0.846704	-0.5385
ENSMUSG00000098789	6.36201	4.12191	0.485449	-1.23957	1.85875	0.6556
ENSMUSG00000027331	8.72077	9.04169	-0.0764818	-1.44693	1.24498	-0.3853
ENSMUSG00000027332	5.62161	5.07829	0.108773	-1.02973	1.14908	0.4037
ENSMUSG00000027111	4.5506	4.54935	-0.0141187	-0.786093	0.759139	-0.2621
ENSMUSG00000006494	4.61609	6.41657	-0.392558	-2.22591	1.66066	-0.579
ENSMUSG00000027324	1.81104	1.40211	0.263146	-1.88692	2.19306	0.5192
ENSMUSG00000027326	4.90562	4.40662	0.170152	-0.787404	1.16413	0.4254
ENSMUSG00000027323	7.18955	8.391	-0.126821	-1.29659	1.26984	-0.4437
ENSMUSG00000027427	1.37599	1.79138	-0.294529	-1.65501	1.22758	-0.5421
ENSMUSG00000027429	4.08763	7.19366	-0.786777	-2.03064	0.557388	-0.8055
ENSMUSG00000074754	1.92661	2.03996	-0.084057	-0.758489	0.593299	-0.3056
ENSMUSG00000027430	6.41124	5.64225	-0.17536	-3.87669	2.57837	-0.4339
ENSMUSG00000027133	10.2196	7.53841	0.430386	-0.546663	1.38667	0.6553
ENSMUSG00000027313	0.604604	1.98051	-1.6653	-3.26871	-0.0513405	-0.9583
ENSMUSG00000014077	9.12587	12.4566	-0.0339016	-2.58529	3.67651	-0.494
ENSMUSG00000085438	2.31864	3.16321	-0.42632	-1.20118	0.40772	-0.6732
ENSMUSG00000027306	6.40362	7.00104	-0.161665	-0.874061	0.469308	-0.3767
ENSMUSG00000038696	4.78974	4.85957	-0.307794	-3.63042	2.32917	-0.4831
ENSMUSG00000026864	3.7643	4.28642	-0.133927	-0.908886	0.761015	-0.4147
ENSMUSG00000057110	3.11737	2.87611	0.116559	-1.98538	2.12061	0.4445
ENSMUSG00000026921	9.0341	7.54141	0.296511	-0.892647	1.59096	0.5216
ENSMUSG00000036186	4.76114	3.19376	-0.106784	-5.12808	3.16317	0.4868
ENSMUSG00000014873	3.32255	3.79069	-0.150984	-0.930187	0.711403	-0.4228
ENSMUSG00000036160	1.99826	1.93411	0.0727856	-0.696571	0.876216	0.3181
ENSMUSG00000015776	3.25199	2.25018	0.451118	-0.744422	1.47791	0.6654
ENSMUSG00000015790	7.46792	5.03139	0.770313	-0.869204	2.86803	0.702
ENSMUSG00000026941	1.49631	1.13353	0.510703	-1.27263	2.58555	0.59
ENSMUSG00000036504	11.7836	8.38672	0.150552	-2.72894	2.17807	0.5212
ENSMUSG00000015087	4.42703	3.28375	0.159603	-4.67278	4.13174	0.5093
ENSMUSG00000026878	3.79638	3.71141	-0.00981564	-1.00485	0.874408	0.2911
ENSMUSG00000056436	10.5926	6.63886	0.780081	-1.27573	3.11807	0.6818
ENSMUSG00000026895	11.4852	10.2531	0.139821	-0.840571	1.05867	0.4128
ENSMUSG00000026889	1.42064	1.52063	-0.10622	-0.89963	0.660549	-0.358
ENSMUSG00000026819	0.927358	0.855938	0.1026	-0.720448	0.925275	0.3566
ENSMUSG00000009566	5.5708	4.62356	0.313827	-0.497208	1.24065	0.5416
ENSMUSG00000042133	3.74864	4.19314	-0.161551	-0.932557	0.619572	-0.4082
ENSMUSG00000027088	1.38465	1.2883	0.143197	-0.855641	1.21417	0.4077
ENSMUSG00000068882	7.50261	7.00476	0.191508	-1.14468	1.70269	0.4505
ENSMUSG00000017721	3.37672	4.12982	-0.451456	-3.90968	2.5777	-0.5336
ENSMUSG00000017723	1.84769	1.22973	0.590107	-0.231669	1.42622	0.7992
ENSMUSG00000027203	8.03641	9.86493	-0.273163	-0.787533	0.299345	-0.5503
ENSMUSG00000027573	5.13999	6.19579	-0.238647	-1.13707	0.738477	-0.5042
ENSMUSG00000023393	2.18461	1.1355	-0.123296	-6.03218	3.02746	0.5182
ENSMUSG00000027455	9.4232	10.7838	-0.270295	-1.36844	0.644054	-0.4888
ENSMUSG00000032966	10.6708	10.1596	0.072884	-1.33455	1.50669	0.3931
ENSMUSG00000027624	3.58754	6.11767	-0.574531	-2.31035	1.65715	-0.6703
ENSMUSG00000027628	3.46125	4.09539	-0.197105	-1.20983	0.933572	-0.4718
ENSMUSG00000061689	5.68749	5.007	0.217231	-0.957066	1.48835	0.4722
ENSMUSG00000067818	0.953837	1.48336	-0.905982	-4.43272	1.85204	-0.652
ENSMUSG00000068079	3.40944	3.3602	-0.119144	-2.08252	1.52174	-0.417
ENSMUSG00000074698	6.86357	6.55312	0.0735646	-0.543602	0.723316	0.2856
ENSMUSG00000027465	4.03182	3.51053	0.169198	-0.990064	1.25732	0.4487
ENSMUSG00000027646	4.21436	3.81407	0.138566	-0.622979	0.873877	0.3862
ENSMUSG00000037773	2.88099	1.96834	-0.506729	-8.47367	4.36961	0.458
ENSMUSG00000027300	4.58347	2.47424	0.627067	-2.50359	3.01469	0.6597
ENSMUSG00000079043	2.00445	2.28586	-0.18836	-0.7362	0.376207	-0.4159
ENSMUSG00000027341	3.22894	4.10173	-0.609007	-4.16289	2.20687	-0.5666
ENSMUSG00000027342	4.80394	5.61304	-0.207559	-1.04143	0.658399	-0.4669
ENSMUSG00000074731	0.938586	1.54105	-0.705335	-1.68052	0.277611	-0.822
ENSMUSG00000027452	13.7479	7.58999	0.642575	-2.41982	3.10328	0.6517
ENSMUSG00000027284	1.85201	1.44678	0.101288	-2.13767	1.74769	0.479
ENSMUSG00000090100	1.40765	1.11714	0.430676	-1.57835	2.69773	0.5509
ENSMUSG00000027272	2.81244	2.4106	0.358703	-1.47721	2.50692	0.5154
ENSMUSG00000056486	4.34188	5.82604	-0.258368	-1.73969	1.62007	-0.538
ENSMUSG00000027104	2.3503	1.92006	0.33241	-0.587194	1.30683	0.5598
ENSMUSG00000018770	14.7974	16.9873	-0.226775	-1.09745	0.586748	-0.4677
ENSMUSG00000068479	3.40147	3.02681	0.116679	-0.885236	0.972505	0.3983
ENSMUSG00000039678	7.11264	5.89726	0.159613	-3.21255	3.30363	0.4876
ENSMUSG00000027634	3.96867	3.61754	0.343617	-3.21917	4.5739	0.4967
ENSMUSG00000027635	4.41236	3.39775	0.0393385	-2.70893	2.00493	0.4647
ENSMUSG00000055485	4.15109	2.94134	0.556027	-0.554019	1.82744	0.6942
ENSMUSG00000027639	7.17498	8.15626	-0.194166	-1.28264	0.894673	-0.4626
ENSMUSG00000027641	2.58161	3.95378	-0.490852	-2.18903	1.47439	-0.6291
ENSMUSG00000016257	4.01936	5.27276	-0.339752	-2.1465	1.62271	-0.5552
ENSMUSG00000027447	7.36844	8.13984	-0.232898	-1.8999	1.23905	-0.4703
ENSMUSG00000039536	6.0888	5.68247	-0.10788	-2.41425	1.73956	-0.4067
ENSMUSG00000052056	0.980229	1.00873	-0.0286826	-0.45212	0.424481	-0.1521
ENSMUSG00000038705	1.70839	1.58214	0.0573952	-0.88742	0.907591	0.3359
ENSMUSG00000074649	2.53782	3.71124	-0.0398298	-3.01555	4.34458	-0.5062
ENSMUSG00000027613	10.0505	9.74642	-0.0117674	-1.93761	1.71778	0.3944
ENSMUSG00000005882	4.01086	3.83711	0.0713217	-0.853089	0.99793	0.3444
ENSMUSG00000027404	12.3771	9.2114	0.414075	-0.169141	0.973351	0.7187
ENSMUSG00000027406	10.5412	14.7798	-0.473724	-1.4001	0.468071	-0.6882
ENSMUSG00000027408	3.95735	3.36844	0.186302	-4.41392	4.52418	0.4922
ENSMUSG00000028080	5.78621	9.76401	-0.518352	-2.2863	1.78861	-0.6483
ENSMUSG00000038848	2.58737	2.60051	-0.0128968	-0.451824	0.413255	-0.1376
ENSMUSG00000087547	1.86736	1.26345	-0.562057	-13.8328	8.72042	0.4775
ENSMUSG00000027650	5.76394	4.79256	-0.282977	-4.52197	2.42706	-0.4425
ENSMUSG00000027490	3.14469	3.87705	-0.295557	-1.12734	0.565593	-0.5484
ENSMUSG00000000876	6.05291	4.40588	0.426356	-3.8318	4.5691	0.5434
ENSMUSG00000017307	5.98485	5.04073	0.283835	-1.27452	1.96582	0.5066
ENSMUSG00000034032	7.33759	7.17177	0.0475092	-1.57267	1.69441	0.3996
ENSMUSG00000027293	5.37264	4.38968	0.148487	-1.60262	1.57653	0.476
ENSMUSG00000048486	1.82809	2.45939	-0.564292	-2.24229	0.810015	-0.648
ENSMUSG00000017707	6.08916	7.00341	-0.136739	-1.17413	1.05047	-0.437
ENSMUSG00000001767	6.46912	8.49172	-0.402548	-1.20842	0.376347	-0.6498
ENSMUSG00000037110	2.25302	2.25196	0.103247	-1.2072	1.65225	0.3946
ENSMUSG00000027239	14.982	19.4828	-0.555794	-2.78303	1.24663	-0.5975
ENSMUSG00000040479	8.93421	7.69403	-0.23039	-3.45446	1.83246	-0.4303
ENSMUSG00000027230	6.59572	8.20575	0.164125	-2.85611	4.66557	-0.454
ENSMUSG00000027698	2.87496	3.96636	-0.48983	-1.96035	0.932652	-0.6295
ENSMUSG00000002458	8.49166	9.42276	0.357972	-2.49317	4.56515	0.462
ENSMUSG00000027601	6.17049	8.2551	-0.481018	-1.66466	0.56734	-0.6469
ENSMUSG00000017009	2.92623	3.15903	-0.143411	-1.03341	0.679574	-0.3869
ENSMUSG00000045624	2.53922	2.45672	0.0710405	-0.451988	0.644364	0.2516
ENSMUSG00000090553	19.0203	17.3531	0.0472662	-1.27434	1.1649	0.3813
ENSMUSG00000102976	2.37219	1.96161	0.291436	-0.504281	1.13449	0.5351
ENSMUSG00000027162	2.36095	2.35781	0.0819003	-0.953173	1.31561	0.3561
ENSMUSG00000050199	2.19795	1.77809	0.259525	-0.69528	1.14924	0.5221
ENSMUSG00000027160	5.28414	4.8429	0.142918	-1.82671	2.2294	0.4494
ENSMUSG00000043535	3.76489	3.4458	0.157164	-0.537194	0.920666	0.3879
ENSMUSG00000026799	5.40222	6.91976	0.151	-2.11549	3.75532	-0.4385
ENSMUSG00000039844	1.84655	0.850215	1.07543	-0.466835	2.53622	0.871
ENSMUSG00000027287	15.0857	12.1079	0.811519	-2.41593	5.4546	0.5809
ENSMUSG00000027285	3.05428	3.42579	-0.139746	-1.23408	1.00424	-0.4243
ENSMUSG00000027357	6.69031	6.30959	0.098332	-1.05239	1.26751	0.3873
ENSMUSG00000026798	12.8514	10.6211	0.70175	-1.38848	3.93144	0.5922
ENSMUSG00000059316	5.20759	6.34116	-0.584759	-3.87505	1.88301	-0.5662
ENSMUSG00000069020	4.14681	2.99541	0.443743	-0.474896	1.29625	0.679
ENSMUSG00000039787	5.72386	3.9435	0.127601	-3.8937	2.94025	0.5188
ENSMUSG00000026790	6.2971	6.00935	0.271002	-1.41144	2.4474	0.4715
ENSMUSG00000091337	7.4626	10.7744	-0.904549	-4.18091	1.26146	-0.6649
ENSMUSG00000027207	9.05039	7.15925	0.363503	-0.853487	1.65681	0.5736
ENSMUSG00000023330	2.72738	3.48203	-0.538395	-2.50547	1.00811	-0.6049
ENSMUSG00000015839	1.07576	1.60477	-0.564105	-1.02756	-0.0921821	-0.9097
ENSMUSG00000000827	8.64328	7.97005	0.161965	-0.639792	1.06088	0.401
ENSMUSG00000000826	3.26549	3.06234	0.0343705	-1.27068	1.14227	0.3624
ENSMUSG00000002455	8.69578	8.84798	0.0488401	-1.37823	1.61661	0.3762
ENSMUSG00000027248	7.68406	9.48632	-0.285978	-1.53801	1.0314	-0.5258
ENSMUSG00000074884	13.2153	13.0536	-0.0423287	-1.26636	1.04861	-0.339
ENSMUSG00000027245	4.52347	4.42606	0.0378566	-0.512318	0.581901	0.2188
ENSMUSG00000027242	3.43767	3.57315	-0.0272652	-1.34844	1.33473	-0.3736
ENSMUSG00000060227	3.29569	3.50848	0.0451496	-1.55237	1.96745	-0.3885
ENSMUSG00000027002	9.57899	10.6026	-0.146899	-0.85592	0.575235	-0.39
ENSMUSG00000051747	3.26615	3.11944	0.299129	-1.60596	2.71707	0.4827
ENSMUSG00000044033	2.31345	1.39332	0.232858	-4.43492	3.70529	0.5549
ENSMUSG00000042272	3.09325	3.23549	0.341673	-2.48149	4.20951	0.475
ENSMUSG00000036202	3.46561	3.18171	0.152949	-0.443883	0.796505	0.3669
ENSMUSG00000002550	2.90866	2.44455	0.330348	-1.10014	1.93527	0.5292
ENSMUSG00000044627	13.7561	14.2487	-0.0743056	-1.25889	1.06155	-0.375
ENSMUSG00000039195	8.60303	6.65462	0.485607	-1.04031	2.31614	0.5967
ENSMUSG00000089824	2.98632	3.24021	-0.113849	-0.643765	0.418208	-0.3064
ENSMUSG00000027551	3.08379	2.87512	0.143934	-0.973988	1.37517	0.4155
ENSMUSG00000036752	5.39496	7.61807	-0.470061	-1.06246	0.196518	-0.7694
ENSMUSG00000006471	3.16625	2.4187	0.533125	-0.920748	2.29065	0.6246
ENSMUSG00000027630	2.80086	3.52938	-0.401118	-1.74218	0.757102	-0.5801
ENSMUSG00000027550	4.93612	4.44095	0.254077	-1.44539	2.17003	0.4876
ENSMUSG00000027552	3.61126	3.80401	-0.15917	-1.67088	1.13925	-0.428
ENSMUSG00000027533	12.2378	18.6004	-0.833831	-3.93666	1.58902	-0.6533
ENSMUSG00000027536	3.9666	3.70815	0.0551706	-0.975716	1.00695	0.3508
ENSMUSG00000036894	2.21835	2.07277	0.082961	-0.648518	0.818162	0.3303
ENSMUSG00000027787	2.54804	2.42344	0.0908355	-0.569221	0.785466	0.3145
ENSMUSG00000028019	1.88026	2.96528	-0.529012	-2.03432	1.21252	-0.6582
ENSMUSG00000027665	1.891	2.07432	-0.144387	-1.35173	1.05202	-0.4214
ENSMUSG00000027667	2.10752	1.49999	0.578165	-0.738777	2.06104	0.6775
ENSMUSG00000027668	7.81711	7.74348	0.0316161	-0.62547	0.729115	0.2582
ENSMUSG00000027496	3.44638	4.09872	-0.220014	-0.87618	0.50179	-0.4816
ENSMUSG00000027751	2.12515	2.17185	0.179815	-1.58565	2.42519	0.4392
ENSMUSG00000033900	1.19937	1.75768	-0.237353	-2.43196	2.66056	-0.5328
ENSMUSG00000027998	6.2002	6.67735	-0.143131	-1.42012	1.08308	-0.4221
ENSMUSG00000027246	7.71434	8.82553	0.244876	-2.42648	4.1791	0.4413
ENSMUSG00000046110	7.91771	4.35502	1.07166	-0.709638	3.31914	0.7973
ENSMUSG00000048222	3.37979	3.07877	0.133611	-0.458219	0.724075	0.3439
ENSMUSG00000027195	8.48926	6.30989	0.465551	-0.281009	1.28485	0.7063
ENSMUSG00000027194	1.83409	1.70029	0.070019	-0.976063	1.06188	0.3653
ENSMUSG00000027193	6.83667	7.97841	-0.1357	-1.17538	1.11521	-0.4505
ENSMUSG00000068134	0.85874	0.951303	-0.110847	-1.14267	0.924537	-0.3961
ENSMUSG00000057147	7.02332	10.43	-0.538143	-3.00067	1.95256	-0.6094
ENSMUSG00000027210	2.59563	2.20141	0.31601	-1.02629	1.86442	0.522
ENSMUSG00000041219	2.44328	1.80742	0.421632	-1.43222	2.26392	0.5762
ENSMUSG00000039983	2.57235	2.78828	-0.118183	-0.99377	0.755169	-0.3792
ENSMUSG00000070730	4.61213	5.86815	-0.350695	-1.56325	0.828822	-0.5684
ENSMUSG00000034278	7.05499	4.51245	0.761059	-2.39846	4.33213	0.6218
ENSMUSG00000034226	1.20067	0.667088	0.284812	-5.02835	4.34949	0.5536
ENSMUSG00000027189	4.40983	5.76628	-0.254677	-1.59945	1.42271	-0.5353
ENSMUSG00000075012	0.719778	0.894265	-0.325069	-1.29001	0.626471	-0.5601
ENSMUSG00000027459	1.10921	1.53564	-0.442035	-2.10535	1.31358	-0.6009
ENSMUSG00000027378	17.3726	7.91	1.04605	-1.51713	3.35988	0.7624
ENSMUSG00000051319	3.47373	4.50065	-0.253378	-1.66862	1.41764	-0.5288
ENSMUSG00000027379	6.47758	6.30104	0.101589	-2.88098	3.15004	0.4522
ENSMUSG00000074994	2.39509	3.24329	-0.305234	-1.53042	1.25474	-0.5624
ENSMUSG00000027171	1.65852	1.22498	0.178152	-3.72864	3.45862	0.5088
ENSMUSG00000027170	11.9331	12.8677	-0.15012	-1.28822	0.885646	-0.4082
ENSMUSG00000005973	8.34582	6.65498	0.429686	-1.13502	2.28	0.568
ENSMUSG00000037376	4.29036	5.90726	-0.440063	-1.02898	0.183599	-0.7446
ENSMUSG00000026988	4.06112	5.4815	0.165665	-2.80586	4.73666	-0.4601
ENSMUSG00000026987	2.13241	1.79637	0.19454	-1.12782	1.42599	0.475
ENSMUSG00000026980	7.70899	8.0928	-0.087387	-2.12715	1.89678	-0.4277
ENSMUSG00000034154	1.63771	1.97169	-0.281499	-1.43705	0.830059	-0.5185
ENSMUSG00000072980	4.35687	3.77306	0.177087	-1.90828	2.23399	0.4731
ENSMUSG00000027305	3.58344	3.38922	0.171772	-1.29857	1.88087	0.4364
ENSMUSG00000039145	2.25662	2.10312	0.101027	-0.898437	1.07885	0.3766
ENSMUSG00000039128	12.5885	16.4229	-0.740062	-4.33457	1.79102	-0.6016
ENSMUSG00000025816	4.73852	3.3006	0.651092	-0.821972	2.4802	0.6775
ENSMUSG00000015932	8.10674	7.19916	0.194796	-0.404843	0.836281	0.4189
ENSMUSG00000027424	1.96421	1.67685	0.214471	-0.457144	0.84893	0.4568
ENSMUSG00000027425	4.25381	3.82129	0.179709	-0.873653	1.29201	0.4417
ENSMUSG00000098387	3.22754	2.36638	0.454874	-1.03066	1.96159	0.6137
ENSMUSG00000026761	3.54824	3.45895	0.038442	-0.535144	0.607445	0.229
ENSMUSG00000026766	3.02061	5.21886	-0.856285	-2.00837	0.166427	-0.8712
ENSMUSG00000017144	0.554385	0.51999	0.0178147	-1.09661	1.05991	0.3404
ENSMUSG00000062175	2.77029	2.27506	0.280239	-0.784866	1.34832	0.5224
ENSMUSG00000027637	5.64689	6.02825	-0.0277191	-0.887743	0.989052	-0.3303
ENSMUSG00000027642	14.3982	14.4196	0.00219705	-1.00414	1.01969	0.309
ENSMUSG00000063019	2.54642	2.32138	0.35087	-1.23704	2.39726	0.5068
ENSMUSG00000014867	9.4609	8.07224	0.256251	-0.645795	1.19204	0.499
ENSMUSG00000052406	3.27928	2.42077	0.340977	-1.4266	1.85988	0.5684
ENSMUSG00000027782	4.49226	5.25583	-0.192969	-0.884142	0.562854	-0.4524
ENSMUSG00000028070	13.7517	10.5781	0.381963	-0.832523	1.56885	0.5877
ENSMUSG00000039501	0.768739	0.984066	-0.336047	-1.2468	0.623833	-0.5772
ENSMUSG00000017969	7.68726	5.72536	0.047413	-3.93052	3.06117	0.4894
ENSMUSG00000017929	2.60515	3.10897	-0.346728	-1.8613	0.958616	-0.5354
ENSMUSG00000061136	5.58615	6.18695	-0.165357	-1.03041	0.656823	-0.4098
ENSMUSG00000038671	7.80288	5.79336	0.188124	-2.10611	1.92193	0.5197
ENSMUSG00000000823	3.09156	2.30999	0.585311	-0.93318	2.44477	0.6454
ENSMUSG00000017754	11.9404	16.1673	-0.447101	-2.37661	1.4325	-0.588
ENSMUSG00000039834	3.54884	2.63214	0.302191	-1.28676	1.56965	0.5624
ENSMUSG00000039804	2.70763	2.12447	0.390393	-0.442498	1.32583	0.6162
ENSMUSG00000044167	2.12436	2.03475	0.0506037	-1.06405	1.18514	0.3594
ENSMUSG00000027722	2.87635	2.67745	0.0931825	-1.06047	1.18819	0.3975
ENSMUSG00000009555	2.53912	2.50502	0.0524139	-0.676112	0.864858	0.2919
ENSMUSG00000039660	6.08862	4.43253	0.291097	-1.62045	1.82658	0.5521
ENSMUSG00000039648	6.42819	3.78176	0.495175	-3.04551	3.45577	0.5988
ENSMUSG00000075419	1.89801	3.05945	-0.583502	-2.20886	1.27353	-0.6695
ENSMUSG00000026860	16.551	12.534	0.305146	-1.91102	2.37531	0.5371
ENSMUSG00000026853	5.56867	3.63591	0.623438	-2.57863	3.803	0.6057
ENSMUSG00000037197	5.97819	7.00215	-0.215381	-0.896602	0.471708	-0.4617
ENSMUSG00000058594	10.3747	8.0673	0.230984	-1.44992	1.59049	0.5185
ENSMUSG00000026767	5.22114	4.59142	0.377786	-1.27311	2.50407	0.5265
ENSMUSG00000027077	9.71063	4.76498	0.823832	-3.33872	4.31152	0.6619
ENSMUSG00000005881	18.7183	11.0572	0.465949	-2.34738	2.54605	0.6184
ENSMUSG00000067847	12.8484	18.6566	-0.791487	-3.59222	1.27061	-0.6528
ENSMUSG00000038116	2.77405	3.02109	-0.0391991	-1.02714	1.12501	-0.359
ENSMUSG00000026791	5.40539	3.75685	0.712109	-1.6207	3.47191	0.6304
ENSMUSG00000068966	1.92049	2.01561	0.205636	-1.75112	2.79249	0.4393
ENSMUSG00000026788	0.700773	0.806632	-0.136048	-1.19244	1.02206	-0.4226
ENSMUSG00000026970	6.0192	6.1717	-0.0256448	-1.51783	1.44153	-0.3759
ENSMUSG00000017664	7.61178	6.86422	0.803838	-2.03994	5.4615	0.5623
ENSMUSG00000027610	6.16194	4.20273	0.411069	-1.3333	1.77089	0.6189
ENSMUSG00000038324	10.3748	12.873	-0.350411	-1.29648	0.490051	-0.5741
ENSMUSG00000038312	12.3301	13.1049	0.123232	-3.42914	4.21579	0.4419
ENSMUSG00000026915	9.14596	13.2587	-0.562898	-2.04998	0.862325	-0.6648
ENSMUSG00000035392	3.23121	2.59056	0.19284	-1.70894	1.79697	0.4982
ENSMUSG00000026750	15.1647	13.7891	0.117466	-0.791565	0.925633	0.3867
ENSMUSG00000027472	3.22689	1.95526	0.676309	-0.641012	1.89926	0.7591
ENSMUSG00000051413	0.498029	0.481756	0.0620107	-1.03315	1.1709	0.3639
ENSMUSG00000061411	2.43175	2.72331	-0.470049	-3.26579	1.49106	-0.5346
ENSMUSG00000056941	5.51628	5.23207	0.0202274	-1.32325	1.17753	0.3639
ENSMUSG00000027487	5.37137	6.03159	-0.192524	-2.10583	1.67423	-0.4744
ENSMUSG00000027488	5.75925	6.38285	-1.01166	-6.21813	1.80663	-0.5895
ENSMUSG00000017697	10.1269	12.4777	-0.578044	-3.83651	1.82276	-0.5641
ENSMUSG00000018322	6.21663	6.51621	-0.148333	-1.47947	0.991864	-0.4112
ENSMUSG00000019715	5.2802	3.97533	0.341592	-0.946136	1.46908	0.5851
ENSMUSG00000057738	8.22944	6.8204	0.29677	-0.87208	1.48491	0.53
ENSMUSG00000054766	13.8566	14.0522	-0.0206549	-0.705916	0.678578	-0.2484
ENSMUSG00000027466	9.99713	7.08457	0.463422	-1.34598	2.1788	0.6071
ENSMUSG00000032715	1.4111	2.56412	-0.858894	-1.39585	-0.313606	-0.9851
ENSMUSG00000051817	3.42852	3.48229	0.0135113	-1.58805	1.71407	0.3775
ENSMUSG00000074682	1.57429	2.1414	-0.422079	-1.08154	0.257944	-0.706
ENSMUSG00000036632	4.58299	4.09288	0.284881	-1.12317	1.98974	0.4925
ENSMUSG00000036580	2.57446	7.23194	-1.39029	-3.0453	0.521945	-0.9039
ENSMUSG00000027794	7.09229	17.2548	-1.15827	-4.68319	2.53415	-0.7294
ENSMUSG00000049504	1.43668	1.57023	-0.129293	-0.932736	0.68313	-0.3808
ENSMUSG00000057133	1.70102	1.40855	0.23064	-1.06381	1.41001	0.4983
ENSMUSG00000070708	2.76172	2.74501	0.103824	-0.938201	1.33664	0.3691
ENSMUSG00000027327	11.1038	6.87413	0.447439	-5.51474	5.82222	0.5562
ENSMUSG00000068267	4.19749	4.63386	-0.121805	-0.80608	0.604274	-0.3616
ENSMUSG00000027763	1.25183	1.06079	0.214145	-1.11499	1.50925	0.4864
ENSMUSG00000034640	0.512556	0.505396	0.0335345	-0.420798	0.495122	0.1663
ENSMUSG00000034544	4.81087	7.38643	-0.23857	-2.23049	2.72678	-0.5501
ENSMUSG00000052415	1.67903	1.42096	0.439829	-1.41803	2.8331	0.5402
ENSMUSG00000027907	13.9169	13.9866	-0.0162943	-1.48355	1.39238	-0.3663
ENSMUSG00000068856	5.64447	4.78781	0.257751	-0.38706	0.946282	0.5015
ENSMUSG00000038902	1.77655	1.69346	0.108276	-0.569462	0.866952	0.3301
ENSMUSG00000005774	3.80205	2.54516	0.451329	-1.28684	1.80533	0.6443
ENSMUSG00000027187	10.7283	12.8615	-0.377849	-2.43696	1.37197	-0.5335
ENSMUSG00000027185	5.9792	4.68207	0.301299	-1.08002	1.57451	0.5431
ENSMUSG00000027710	5.00263	4.76834	0.000301315	-1.69733	1.53046	0.3818
ENSMUSG00000033883	0.897712	0.961129	-0.0189139	-1.8726	1.98353	-0.4089
ENSMUSG00000027714	2.25893	1.87959	0.289118	-0.31523	0.935153	0.546
ENSMUSG00000037270	3.21981	2.71778	0.29103	-0.883109	1.58348	0.5174
ENSMUSG00000084843	1.47203	1.11097	0.617852	-1.71903	3.48632	0.5926
ENSMUSG00000038932	4.34511	7.58055	-1.42626	-7.64611	2.91281	-0.668
ENSMUSG00000038914	1.5701	1.32683	0.350485	-0.739104	1.6968	0.5389
ENSMUSG00000051149	1.65514	1.69463	-0.0118095	-0.519555	0.55931	-0.1801
ENSMUSG00000078919	5.45892	6.6757	-0.327004	-2.53475	1.71788	-0.5217
ENSMUSG00000027820	3.04972	3.48116	-0.101743	-1.2634	1.27274	-0.4304
ENSMUSG00000027823	5.85699	7.66082	-0.457136	-1.78769	0.714319	-0.6187
ENSMUSG00000027184	6.65196	8.89914	-0.377235	-1.2316	0.575044	-0.6322
ENSMUSG00000039671	2.31518	1.96597	0.234622	-0.237097	0.698429	0.4742
ENSMUSG00000006800	11.2286	10.4355	0.15252	-0.759716	1.17296	0.4017
ENSMUSG00000027706	2.33014	2.51705	-0.0486408	-0.877884	0.926857	-0.3402
ENSMUSG00000037661	1.3406	1.33101	0.0049378	-0.841849	0.84982	0.283
ENSMUSG00000037643	6.42747	8.1055	-0.375393	-2.06279	1.2615	-0.5572
ENSMUSG00000027660	2.49821	1.52387	0.67993	-0.393262	1.69101	0.8033
ENSMUSG00000056260	0.955084	1.30404	-0.60662	-3.57106	2.02431	-0.5946
ENSMUSG00000046519	3.16039	3.93702	-0.304522	-1.37393	0.825548	-0.5464
ENSMUSG00000036825	3.85826	3.07943	0.344927	-1.01818	1.74949	0.5575
ENSMUSG00000027777	2.87033	3.09949	-0.0282164	-1.56102	1.71302	-0.3985
ENSMUSG00000034349	3.43087	3.28073	0.0646225	-0.291405	0.423192	0.1517
ENSMUSG00000068744	3.61142	2.95421	0.28945	-0.175914	0.753951	0.5752
ENSMUSG00000048100	2.8805	2.73872	0.0206441	-1.42331	1.36091	0.3757
ENSMUSG00000028161	2.82145	2.98109	-0.0180837	-1.39557	1.51645	-0.3828
ENSMUSG00000046818	1.72357	1.368	0.269716	-0.905097	1.32604	0.5313
ENSMUSG00000028030	3.90652	5.08684	-0.340229	-1.4011	0.842641	-0.5792
ENSMUSG00000028016	1.57719	1.67988	-0.191725	-1.59644	0.958337	-0.433
ENSMUSG00000028013	11.8311	11.5123	0.323646	-1.83783	3.24386	0.4846
ENSMUSG00000040213	3.70426	2.36911	0.353095	-5.93263	5.69399	0.5386
ENSMUSG00000000340	3.48086	3.60508	-0.0723546	-0.794306	0.587588	-0.2928
ENSMUSG00000027959	2.8955	3.03924	-0.015468	-1.53463	1.64622	-0.3888
ENSMUSG00000038400	1.63509	1.49073	0.139718	-0.349532	0.642193	0.3183
ENSMUSG00000016256	8.03108	7.04907	0.0378535	-1.92683	1.67722	0.4284
ENSMUSG00000016252	16.6562	16.4642	0.00677212	-0.916489	0.912847	0.2968
ENSMUSG00000028271	2.40041	2.9082	-0.308146	-1.11521	0.438296	-0.5456
ENSMUSG00000033386	4.77705	5.00434	-0.0307258	-0.798761	0.847647	-0.3103
ENSMUSG00000046722	2.40138	2.49618	-0.0430354	-0.745422	0.672414	-0.2836
ENSMUSG00000038712	6.75594	6.11895	0.151846	-0.410341	0.749944	0.3605
ENSMUSG00000015714	5.51168	5.32998	0.0625848	-0.58705	0.756486	0.2787
ENSMUSG00000015522	6.70701	6.01073	0.113685	-0.839861	0.930014	0.3932
ENSMUSG00000044864	1.57929	1.68629	0.0738961	-1.3594	1.86204	0.3752
ENSMUSG00000004127	4.42929	3.59602	0.265437	-1.45172	1.9148	0.518
ENSMUSG00000027702	5.01099	4.13143	0.312139	-1.43392	2.10855	0.5233
ENSMUSG00000074653	0.781296	1.08506	-0.421554	-3.28127	2.48755	-0.5594
ENSMUSG00000027531	8.8215	8.25102	0.152134	-0.785172	1.21759	0.4037
ENSMUSG00000036432	1.5016	1.70001	-0.088437	-1.29983	1.31772	-0.4236
ENSMUSG00000027742	4.89453	5.22002	0.329811	-1.77374	3.52076	0.4619
ENSMUSG00000036615	3.10367	2.14409	0.397323	-1.9808	2.3955	0.5817
ENSMUSG00000053931	6.82121	7.67989	-0.18308	-0.805165	0.408693	-0.407
ENSMUSG00000028152	3.93131	2.98948	0.188165	-2.32789	2.13314	0.5046
ENSMUSG00000027615	2.13866	2.26629	-0.197222	-1.64576	1.02943	-0.4393
ENSMUSG00000027936	1.81126	1.44851	0.317385	-0.362716	0.991689	0.5802
ENSMUSG00000042404	5.61242	7.14299	0.32731	-3.27894	6.06577	0.4491
ENSMUSG00000042390	1.69902	1.60864	0.0982706	-0.442529	0.668017	0.2846
ENSMUSG00000001016	4.85014	4.63808	0.0789275	-0.84117	1.03033	0.3507
ENSMUSG00000042312	3.48303	7.75031	-1.21554	-3.83654	1.21767	-0.7866
ENSMUSG00000039795	9.34944	5.70073	0.502899	-1.5578	2.06153	0.6548
ENSMUSG00000027534	1.2438	0.95862	0.303155	-1.04204	1.52057	0.5533
ENSMUSG00000027679	16.1005	17.5485	-0.239573	-2.08355	1.30025	-0.4738
ENSMUSG00000028059	3.40357	2.12575	0.631645	-1.36132	2.52319	0.6736
ENSMUSG00000028060	0.941478	1.01442	-0.122942	-0.650964	0.387724	-0.3062
ENSMUSG00000028057	2.61829	3.1255	0.064365	-1.88544	2.85594	-0.4283
ENSMUSG00000054199	4.04643	3.4097	0.254565	-0.73857	1.2666	0.4986
ENSMUSG00000028053	0.818423	0.896412	-0.061293	-1.13944	1.14153	-0.3783
ENSMUSG00000047557	10.205	3.85062	0.743776	-4.25836	3.882	0.6802
ENSMUSG00000039117	2.70201	2.18207	0.167323	-1.49226	1.48163	0.4859
ENSMUSG00000027566	17.3872	16.4065	0.0485834	-0.997113	1.01346	0.3502
ENSMUSG00000028145	2.18153	2.26748	-0.147788	-1.71425	1.23819	-0.4249
ENSMUSG00000027804	8.73002	9.49893	-0.149992	-0.889793	0.516727	-0.3748
ENSMUSG00000027774	7.04291	6.80812	0.146599	-0.970642	1.48262	0.4021
ENSMUSG00000027775	8.05666	9.18444	0.165137	-1.74133	2.93008	0.4154
ENSMUSG00000102422	3.02817	3.36877	-0.0793759	-1.54356	1.56198	-0.422
ENSMUSG00000027806	1.46179	1.01605	0.513002	-0.195197	1.19528	0.7768
ENSMUSG00000027810	4.66242	5.07058	0.0230816	-1.58026	1.94828	-0.3971
ENSMUSG00000075700	4.53412	6.22077	-0.453821	-1.39567	0.495921	-0.6721
ENSMUSG00000028048	6.58538	11.682	-0.361164	-3.04918	3.47727	-0.586
ENSMUSG00000033233	2.87082	2.99559	-0.320637	-2.69137	1.47453	-0.4879
ENSMUSG00000042035	4.15989	2.85485	0.497738	-1.00704	1.86364	0.6502
ENSMUSG00000041959	16.8246	17.0071	-0.0902801	-1.36678	1.00214	-0.3704
ENSMUSG00000026796	6.70702	5.29536	0.290217	-0.681129	1.15248	0.5567
ENSMUSG00000027951	3.39658	3.19302	0.122215	-0.851733	1.17309	0.3876
ENSMUSG00000042572	3.74632	3.40288	0.129788	-0.446583	0.681401	0.3396
ENSMUSG00000027942	1.56318	1.48008	0.0831881	-0.503694	0.681366	0.2814
ENSMUSG00000087260	8.8154	9.42293	-0.214338	-2.04079	1.33428	-0.4559
ENSMUSG00000028086	1.69026	1.95313	-0.184416	-0.86809	0.549705	-0.4323
ENSMUSG00000028085	6.45592	5.69147	0.501655	-1.56381	3.41335	0.5375
ENSMUSG00000028082	5.32245	4.2807	0.666432	-1.37981	3.57852	0.5993
ENSMUSG00000028047	6.62905	4.38983	0.697724	-1.23755	2.88765	0.6682
ENSMUSG00000042747	13.4119	13.0347	0.0175466	-1.61999	1.58552	0.3898
ENSMUSG00000042737	6.25624	5.20382	0.348299	-1.00825	1.85246	0.5436
ENSMUSG00000028098	4.60306	5.71547	-0.330503	-2.5463	1.79722	-0.5275
ENSMUSG00000028093	7.36585	8.05197	0.0656035	-1.34721	1.95656	-0.3797
ENSMUSG00000032952	3.54037	3.31279	0.14432	-0.796684	1.17789	0.3973
ENSMUSG00000044098	1.52987	1.3226	0.206343	-0.855742	1.28115	0.4671
ENSMUSG00000051278	1.28583	1.11411	0.416605	-1.28274	2.56106	0.5428
ENSMUSG00000028114	2.27352	2.59991	0.0300125	-1.58288	2.08807	-0.4092
ENSMUSG00000047583	2.72047	2.31025	0.366304	-0.864497	1.89435	0.5382
ENSMUSG00000028184	2.21912	1.40413	0.614017	-0.953234	2.02889	0.7056
ENSMUSG00000028107	5.44414	4.28787	0.754317	-1.22132	3.89623	0.6204
ENSMUSG00000028106	2.85283	2.56227	0.171752	-1.01439	1.40773	0.4417
ENSMUSG00000054942	3.69689	4.21728	-0.128575	-1.79606	1.61665	-0.45
ENSMUSG00000028195	0.300981	0.2724	0.0268774	-1.29124	1.36843	0.3616
ENSMUSG00000058135	10.7514	5.50653	0.778521	-2.44554	3.51889	0.6687
ENSMUSG00000028397	3.14718	2.52267	0.2936	-0.70964	1.22672	0.5468
ENSMUSG00000039105	12.975	16.3122	-0.435941	-2.24625	1.06871	-0.5693
ENSMUSG00000045917	2.01551	3.29756	-0.59209	-3.65048	2.65502	-0.6064
ENSMUSG00000028437	2.09326	1.8835	0.305948	-1.07638	2.08748	0.4947
ENSMUSG00000028443	8.26532	6.48413	0.843811	-2.15889	5.0942	0.5972
ENSMUSG00000036073	4.11789	4.29359	-0.3021	-5.20273	3.9298	-0.4832
ENSMUSG00000001415	2.37473	1.79394	0.375867	-0.548198	1.25205	0.6223
ENSMUSG00000074480	2.06925	1.93586	0.0799936	-1.17505	1.25449	0.3931
ENSMUSG00000008604	6.87859	5.29607	0.3845	-0.359683	1.16401	0.6365
ENSMUSG00000041355	9.05446	10.9977	-0.240895	-1.03666	0.668753	-0.5081
ENSMUSG00000028517	1.05317	1.15082	-0.0431961	-1.21474	1.31604	-0.3899
ENSMUSG00000054091	4.78479	4.78327	-0.0255437	-0.793026	0.676603	-0.2585
ENSMUSG00000058388	3.28617	3.33058	0.0285329	-1.29951	1.47747	0.3569
ENSMUSG00000032902	3.72225	3.3706	0.266886	-0.951442	1.76224	0.484
ENSMUSG00000002228	6.19877	1.04162	1.91159	-2.89279	5.26445	0.8318
ENSMUSG00000002233	16.8387	21.3818	-0.809417	-5.52572	2.54682	-0.5766
ENSMUSG00000037072	7.79507	9.99788	-0.379163	-1.24879	0.432091	-0.6182
ENSMUSG00000074182	7.67602	6.48796	0.060449	-1.79933	1.48568	0.4382
ENSMUSG00000078784	9.6252	10.4245	-0.0530033	-1.38532	1.42512	-0.3961
ENSMUSG00000027709	4.33205	3.70875	0.445349	-1.34061	2.79497	0.5413
ENSMUSG00000027708	1.9931	2.13492	0.198329	-1.5305	2.55018	0.4301
ENSMUSG00000027985	3.61982	0.96214	1.7599	-0.594606	3.85503	0.9146
ENSMUSG00000000561	5.18897	4.12121	0.336139	0.0511938	0.628993	0.7245
ENSMUSG00000068749	11.6677	13.3855	-0.0839961	-1.53397	1.69781	-0.4383
ENSMUSG00000068747	7.21651	4.39264	0.752305	-2.16615	3.82329	0.6385
ENSMUSG00000028199	6.36406	13.0624	-0.736545	-3.71945	3.0026	-0.6604
ENSMUSG00000027082	7.54544	6.95189	0.2284	-2.28344	2.95891	0.4741
ENSMUSG00000034101	6.09705	5.90485	0.0506907	-0.944343	1.04578	0.3396
ENSMUSG00000076437	11.8808	11.582	0.0932451	-0.70184	1.01316	0.3353
ENSMUSG00000033554	2.12216	1.74862	0.268596	-0.626356	1.14379	0.5153
ENSMUSG00000027291	3.22095	3.87048	-0.384099	-1.87624	0.8661	-0.5556
ENSMUSG00000033808	2.63037	1.9797	0.401015	-0.309386	1.07725	0.6782
ENSMUSG00000027288	4.86234	5.81481	-0.252592	-1.0589	0.537569	-0.5008
ENSMUSG00000028102	3.36888	2.77907	0.250104	-0.534094	0.973187	0.5094
ENSMUSG00000038354	7.48745	3.27268	0.875367	-3.14379	4.1929	0.6754
ENSMUSG00000028101	2.73794	2.84153	-0.129834	-1.39443	0.969094	-0.3984
ENSMUSG00000027546	8.73267	10.8778	-0.379288	-2.13563	1.20306	-0.5497
ENSMUSG00000027547	2.60504	2.89255	-0.148027	-0.428198	0.14404	-0.2324
ENSMUSG00000028127	2.96575	3.48046	-0.189348	-1.19916	0.913764	-0.4656
ENSMUSG00000039735	4.0666	4.11175	-0.00602947	-1.01104	1.04159	-0.3149
ENSMUSG00000028330	12.5843	10.323	0.383357	-0.794634	1.75645	0.566
ENSMUSG00000050150	3.9296	3.13813	0.2646	-1.20432	1.5889	0.5222
ENSMUSG00000078578	4.52816	5.08995	-0.17379	-0.746574	0.397603	-0.3906
ENSMUSG00000028164	0.966535	0.945845	0.0356497	-0.564928	0.652025	0.2375
ENSMUSG00000028136	5.03614	4.95669	0.0367749	-0.866998	0.979232	0.3124
ENSMUSG00000028034	1.89187	2.3892	-0.158109	-1.55968	1.65654	-0.4877
ENSMUSG00000025437	5.07588	3.85147	0.395242	-0.210322	1.00563	0.6819
ENSMUSG00000039068	1.83308	1.88056	-0.0256697	-0.781928	0.756213	-0.2837
ENSMUSG00000039047	4.44501	5.78589	-0.199267	-2.71552	2.70869	-0.5088
ENSMUSG00000028062	15.8386	13.892	0.118663	-1.21755	1.31648	0.4304
ENSMUSG00000068923	2.16473	1.99014	0.33557	-1.36244	2.49108	0.5003
ENSMUSG00000048109	1.98079	2.50256	-0.338282	-0.902749	0.22123	-0.6242
ENSMUSG00000049300	2.87556	2.90032	0.0166628	-2.3371	2.4243	0.4119
ENSMUSG00000001017	5.31332	5.86532	-0.11654	-0.949712	0.765211	-0.3839
ENSMUSG00000068739	11.8376	21.0715	-0.838117	-1.51866	-0.168862	-0.9573
ENSMUSG00000068732	3.04946	2.76783	0.107335	-0.794809	0.938362	0.38
ENSMUSG00000027883	2.56343	2.02427	0.355586	-0.810243	1.53025	0.569
ENSMUSG00000027882	2.90899	1.70157	0.677753	-1.34541	2.52112	0.6871
ENSMUSG00000028274	3.05707	3.68513	-0.290658	-1.16994	0.542493	-0.5277
ENSMUSG00000028291	3.36751	3.87309	-0.193568	-0.616795	0.252725	-0.3977
ENSMUSG00000062937	6.92374	7.36761	-0.00382521	-1.06244	1.28004	-0.346
ENSMUSG00000038007	2.58015	2.72967	0.0310535	-1.60711	1.91856	-0.3866
ENSMUSG00000038368	5.32526	6.53928	-0.326898	-2.57238	1.90152	-0.5266
ENSMUSG00000045751	3.39618	2.82126	0.24508	-0.511984	0.949052	0.5059
ENSMUSG00000028261	1.55233	1.67746	-0.0680168	-0.877713	0.811394	-0.3409
ENSMUSG00000028412	8.86878	8.78195	0.0446138	-1.24727	1.38429	0.3736
ENSMUSG00000028576	5.22917	6.2239	-0.707914	-4.42815	1.64001	-0.5754
ENSMUSG00000027835	3.60098	3.98464	-0.243427	-1.53492	0.842979	-0.4674
ENSMUSG00000099370	4.57738	4.80038	-0.103265	-1.25933	0.978235	-0.3845
ENSMUSG00000034109	1.25305	1.41573	-0.274718	-3.21444	2.41642	-0.4958
ENSMUSG00000027981	1.50789	1.20453	0.285931	-0.664741	1.20661	0.5456
ENSMUSG00000014601	4.27771	3.6168	0.290204	-1.124	1.81954	0.5091
ENSMUSG00000027893	8.6665	8.15253	0.115071	-1.06876	1.36637	0.3975
ENSMUSG00000028159	3.14264	2.61919	0.637852	-1.45041	3.56768	0.5823
ENSMUSG00000062127	1.88228	1.69775	0.154613	-1.69641	2.05071	0.4545
ENSMUSG00000027905	3.03571	2.73306	0.145101	-0.466006	0.729399	0.3644
ENSMUSG00000068798	5.89094	6.18804	-0.195099	-2.04755	1.38861	-0.4509
ENSMUSG00000042642	4.33818	2.66949	0.619698	-1.16285	2.22256	0.6844
ENSMUSG00000028044	6.74858	6.24826	0.121729	-0.357767	0.623331	0.2866
ENSMUSG00000008730	2.90045	3.13013	-0.0656676	-1.18428	1.11033	-0.3787
ENSMUSG00000027845	0.779343	0.90243	-0.161582	-1.2245	0.996339	-0.4452
ENSMUSG00000052539	2.50643	1.96689	0.719639	-1.96034	4.3394	0.5931
ENSMUSG00000040562	11.5094	13.6927	0.140568	-2.71205	3.98873	-0.443
ENSMUSG00000028104	6.15819	11.8138	-0.804857	-3.02671	1.73547	-0.7049
ENSMUSG00000028099	5.34081	3.63791	0.560041	-0.142503	1.27833	0.8077
ENSMUSG00000048997	1.42543	1.49936	-0.0222797	-1.61223	1.65573	-0.399
ENSMUSG00000028096	2.9915	2.73303	-0.728923	-6.28475	2.40986	-0.5137
ENSMUSG00000038256	2.02618	1.89614	0.130515	-0.923456	1.2772	0.3945
ENSMUSG00000010538	20.8886	15.4763	0.172414	-3.48357	3.05529	0.5149
ENSMUSG00000001420	4.19707	2.45874	1.10009	-1.3661	4.36631	0.722
ENSMUSG00000064068	8.86984	7.36804	0.147969	-2.34983	2.35874	0.4761
ENSMUSG00000027953	8.11214	10.8737	-0.0961317	-3.65785	4.31125	-0.4984
ENSMUSG00000039831	3.68316	1.98911	1.18336	-0.948224	4.06665	0.7827
ENSMUSG00000028124	3.85324	3.98709	-0.142846	-1.58977	1.11466	-0.4128
ENSMUSG00000039756	3.05107	3.26211	-0.0938056	-0.662486	0.469068	-0.2864
ENSMUSG00000027506	8.14337	11.1899	-0.200649	-2.05051	2.29545	-0.5239
ENSMUSG00000040209	2.9661	3.06961	-0.0180288	-0.780882	0.821612	-0.2839
ENSMUSG00000038619	3.08673	3.12071	0.129234	-1.12284	1.75741	0.3952
ENSMUSG00000008958	6.74417	4.69259	0.489458	-0.840905	1.75285	0.6522
ENSMUSG00000038777	3.5355	3.11175	0.193495	-2.30638	2.81627	0.4766
ENSMUSG00000043542	2.89342	2.24439	0.0294235	-2.67097	2.02407	0.4667
ENSMUSG00000027500	12.2879	11.896	0.125937	-0.928003	1.36506	0.3915
ENSMUSG00000069114	1.95551	2.23553	-0.290109	-2.27727	1.50398	-0.4996
ENSMUSG00000042626	9.10917	6.59041	0.505131	-0.647708	1.77566	0.6642
ENSMUSG00000047824	2.60545	2.48902	0.0808042	-1.02408	1.2297	0.3773
ENSMUSG00000042613	3.37421	3.86655	-1.03734	-6.25412	1.86633	-0.606
ENSMUSG00000027952	12.8217	8.80128	0.589703	-1.04369	2.32397	0.657
ENSMUSG00000001025	65.2557	17.6156	1.8408	-3.61845	7.10617	0.7762
ENSMUSG00000038205	1.76185	1.33438	0.552535	-0.833275	2.28307	0.632
ENSMUSG00000027879	5.50125	4.13006	0.377348	-0.521196	1.18101	0.6345
ENSMUSG00000068917	2.23898	1.69358	0.485668	-0.574305	1.72441	0.6522
ENSMUSG00000028049	7.73655	7.40733	-0.0151555	-2.15611	1.93846	0.4048
ENSMUSG00000032657	10.6004	6.46927	1.08634	-2.09064	5.2435	0.6713
ENSMUSG00000033400	2.98301	1.63698	0.995125	-0.726972	3.02745	0.7912
ENSMUSG00000005813	4.7222	4.26112	0.150922	-0.653499	0.957707	0.407
ENSMUSG00000028149	3.17604	4.07457	0.161103	-2.17122	3.76441	-0.4318
ENSMUSG00000000563	14.7862	15.493	-0.142943	-1.76353	1.26512	-0.419
ENSMUSG00000028221	5.70157	4.76244	0.475274	-3.23948	4.97475	0.5311
ENSMUSG00000043252	1.76989	2.57694	-0.505324	-1.41515	0.477958	-0.7159
ENSMUSG00000032913	1.69392	1.35174	0.190164	-1.46301	1.53932	0.4913
ENSMUSG00000002227	4.38751	3.56924	0.2771	-0.449482	0.956339	0.5404
ENSMUSG00000028126	0.95396	1.05464	-0.118012	-0.701969	0.509604	-0.3337
ENSMUSG00000092607	3.37928	3.21822	0.2904	-2.50331	3.68295	0.4867
ENSMUSG00000038766	2.55456	2.16723	0.244422	-0.325228	0.810104	0.4915
ENSMUSG00000028187	3.85737	5.10437	-0.421665	-1.35436	0.470398	-0.6467
ENSMUSG00000005034	3.17167	3.61158	-0.104902	-1.59989	1.57667	-0.4402
ENSMUSG00000038612	1.8734	2.04398	-0.128628	-0.418476	0.154965	-0.202
ENSMUSG00000027746	4.48223	4.87867	-0.101608	-0.892481	0.749201	-0.3585
ENSMUSG00000027752	9.68085	6.67359	0.488976	-0.48159	1.33224	0.7164
ENSMUSG00000041220	2.85637	2.99196	-0.0407936	-0.87993	0.844956	-0.3145
ENSMUSG00000027999	7.97019	3.11192	1.2171	-0.615148	2.68509	0.8876
ENSMUSG00000027770	4.64032	4.62141	0.0883382	-1.08932	1.44229	0.3716
ENSMUSG00000028078	4.3253	3.90754	-0.343679	-4.07511	2.0474	-0.4602
ENSMUSG00000041734	2.56362	3.24902	-0.475698	-2.98404	1.77709	-0.563
ENSMUSG00000028040	1.94779	2.74178	-0.469757	-1.60663	0.723124	-0.66
ENSMUSG00000028041	6.31333	6.03978	-0.485536	-4.63856	2.23022	-0.4993
ENSMUSG00000091405	0.611263	0.496337	-0.677849	-9.24041	4.78071	-0.4921
ENSMUSG00000038393	0.375252	0.361335	0.000707576	-0.905665	0.907762	0.285
ENSMUSG00000049940	4.01869	3.67544	0.0565071	-1.94019	1.85772	0.431
ENSMUSG00000048039	3.10062	2.42442	0.357463	-0.496431	1.2443	0.5964
ENSMUSG00000004891	3.0846	5.20804	-0.89976	-2.86352	0.645063	-0.7724
ENSMUSG00000028069	3.54604	3.46843	0.0368675	-0.905364	1.0067	0.3216
ENSMUSG00000028194	14.2487	13.7193	-0.379105	-4.41653	2.55101	-0.4749
ENSMUSG00000028191	2.18216	1.65349	0.432795	-0.371034	1.28717	0.6659
ENSMUSG00000036873	1.82548	2.55124	-0.566849	-1.85585	0.535968	-0.6932
ENSMUSG00000036863	1.31238	1.17078	0.0112471	-2.01785	1.73722	0.4126
ENSMUSG00000034317	1.22612	1.33587	-0.112966	-0.811791	0.618205	-0.3538
ENSMUSG00000023087	1.23219	1.21008	0.0710087	-0.82431	1.02224	0.3369
ENSMUSG00000063273	3.6336	3.55546	0.0298746	-0.521159	0.565858	0.2084
ENSMUSG00000106223	9.21055	5.92761	0.599051	-2.93167	3.96565	0.6046
ENSMUSG00000028134	3.66569	2.79196	0.319883	-1.43954	1.91835	0.5508
ENSMUSG00000054414	1.70934	2.07071	0.131826	-1.99173	3.22939	-0.4239
ENSMUSG00000000339	5.6645	6.94191	-0.193319	-1.4312	1.29752	-0.4887
ENSMUSG00000015711	5.19389	4.77226	0.157177	-0.966393	1.37375	0.4268
ENSMUSG00000015697	5.21886	4.8167	0.114874	-0.497078	0.739766	0.3265
ENSMUSG00000028068	4.27161	4.29781	-0.0940842	-2.32185	1.95968	-0.4244
ENSMUSG00000001419	4.50855	2.89952	0.657974	-0.780538	2.10993	0.7146
ENSMUSG00000001416	12.6141	11.2235	0.167139	-0.430233	0.769175	0.3892
ENSMUSG00000001418	5.53937	6.08111	-0.165638	-1.77562	1.33286	-0.4455
ENSMUSG00000025758	1.27407	1.33607	-0.0263719	-0.864855	0.895944	-0.3069
ENSMUSG00000025762	4.29425	5.20999	0.0880763	-4.19107	5.46158	-0.471
ENSMUSG00000025764	0.744582	0.774014	-0.057914	-0.677185	0.560697	-0.2642
ENSMUSG00000027932	8.31493	4.53681	0.590797	-3.13059	3.61984	0.6182
ENSMUSG00000027933	8.03834	8.02995	-0.00233412	-0.988766	0.967461	-0.3024
ENSMUSG00000039693	3.5687	4.04112	-0.270433	-1.52106	0.795094	-0.498
ENSMUSG00000028347	5.04967	5.37936	-0.035127	-1.21754	1.29161	-0.3737
ENSMUSG00000045071	3.75565	2.2096	0.905504	-1.12322	3.20388	0.7238
ENSMUSG00000028385	1.80792	2.51752	-0.474147	-1.2347	0.29683	-0.722
ENSMUSG00000038975	0.947766	0.879172	0.136304	-0.644354	0.959829	0.3813
ENSMUSG00000062908	8.55123	9.98857	-0.199009	-1.22997	0.924722	-0.4683
ENSMUSG00000028532	2.03362	1.71721	0.152003	-1.28147	1.40345	0.4594
ENSMUSG00000028029	9.68955	9.51505	0.074359	-1.05742	1.32806	0.375
ENSMUSG00000028018	2.22648	2.94369	-0.212496	-1.83618	1.84617	-0.5143
ENSMUSG00000047187	6.38224	8.48959	-0.332987	-1.50249	1.00716	-0.5734
ENSMUSG00000041235	2.58454	2.40522	0.190715	-1.87535	2.36837	0.4641
ENSMUSG00000038374	8.22658	8.88072	-0.113169	-0.509736	0.284976	-0.24
ENSMUSG00000027940	9.4932	10.9361	-0.225381	-1.0351	0.498871	-0.4588
ENSMUSG00000027935	2.9458	3.17927	-0.341626	-6.70326	4.97387	-0.4985
ENSMUSG00000027937	3.69239	3.56229	0.106794	-0.909963	1.24348	0.3838
ENSMUSG00000052310	6.56551	7.40828	-0.223843	-1.43903	0.868176	-0.4647
ENSMUSG00000033767	1.4063	1.31999	0.136195	-1.01804	1.38207	0.4124
ENSMUSG00000033752	11.4892	7.25001	0.91418	-2.81867	5.36252	0.6258
ENSMUSG00000027993	3.02095	3.58823	-0.235987	-1.51787	1.10049	-0.4919
ENSMUSG00000045328	3.38108	4.35532	-0.332388	-1.13306	0.544448	-0.589
ENSMUSG00000062232	1.16882	1.57958	-0.3429	-1.97939	1.4426	-0.558
ENSMUSG00000061175	2.84596	3.23206	-0.19025	-1.29568	0.889327	-0.4522
ENSMUSG00000027809	7.58299	29.6442	-2.06783	-4.37197	-0.0356385	-0.9622
ENSMUSG00000027828	5.21224	6.30934	-0.182298	-1.55933	1.47369	-0.4847
ENSMUSG00000027829	0.601976	0.561072	0.141488	-0.556359	0.890919	0.3662
ENSMUSG00000027699	2.92323	3.23937	-0.164112	-1.01934	0.64978	-0.4126
ENSMUSG00000039286	1.46549	1.20109	0.323357	-0.823904	1.59422	0.5388
ENSMUSG00000035601	6.31443	4.27866	0.633542	-2.6408	4.12989	0.5954
ENSMUSG00000035572	2.08757	2.22448	-0.108568	-1.5561	1.31075	-0.4193
ENSMUSG00000032998	1.06407	0.955619	0.174749	-0.645106	1.02574	0.4259
ENSMUSG00000053317	18.071	14.6308	0.0401672	-2.24839	1.60415	0.46
ENSMUSG00000066150	3.52331	3.16982	0.148636	-0.82294	1.10138	0.4213
ENSMUSG00000066148	2.9199	2.79582	0.0798563	-0.454414	0.629281	0.2586
ENSMUSG00000028392	6.77344	5.58781	0.09782	-2.21541	1.97428	0.4669
ENSMUSG00000028703	6.65227	8.33445	-0.760465	-4.16639	1.43812	-0.6099
ENSMUSG00000028700	6.3699	4.96103	0.419436	-0.727269	1.7238	0.5981
ENSMUSG00000028488	4.56584	3.44852	0.392111	-0.695453	1.47098	0.608
ENSMUSG00000070934	3.58705	4.63062	-0.371309	-0.959185	0.217997	-0.6659
ENSMUSG00000035069	7.21627	9.54873	-0.308418	-2.06995	1.59322	-0.5395
ENSMUSG00000028519	3.92152	4.65272	0.148193	-2.47495	3.69011	-0.4352
ENSMUSG00000015750	6.21359	5.86941	0.158293	-0.911061	1.43129	0.412
ENSMUSG00000015749	7.72889	8.86042	-0.113543	-1.17638	1.09876	-0.4221
ENSMUSG00000038495	2.87918	2.22645	0.51635	-0.988478	2.36702	0.6053
ENSMUSG00000028405	11.0385	4.99051	0.946035	-1.02018	2.44422	0.809
ENSMUSG00000028407	4.25996	6.7742	-0.794916	-4.73466	2.64944	-0.6208
ENSMUSG00000033285	6.36008	6.89403	-0.11438	-0.725345	0.496457	-0.3232
ENSMUSG00000008763	2.75364	4.34186	-0.72318	-2.00766	0.383813	-0.789
ENSMUSG00000033222	4.67402	4.8493	-0.116423	-1.43643	1.07598	-0.4019
ENSMUSG00000040943	1.3684	1.37192	0.107608	-1.04466	1.48245	0.3824
ENSMUSG00000003382	0.555443	0.607025	-0.153521	-1.68765	1.34733	-0.4494
ENSMUSG00000041977	1.25772	0.884753	0.364006	-6.88957	6.87856	0.5268
ENSMUSG00000004897	11.8929	11.2012	0.144703	-0.869996	1.29225	0.4068
ENSMUSG00000035561	3.22717	2.40703	-0.243929	-5.20745	2.90423	0.4465
ENSMUSG00000028292	15.7267	13.0892	0.206747	-1.57066	1.84148	0.4925
ENSMUSG00000059482	2.87334	3.45581	-0.265118	-1.82202	1.29855	-0.5136
ENSMUSG00000028211	2.67414	2.43935	0.0766815	-1.20459	1.24989	0.396
ENSMUSG00000028708	4.72671	2.6464	0.688771	-1.56322	2.5665	0.6957
ENSMUSG00000028522	2.01352	2.17796	-0.0809769	-0.852741	0.742129	-0.3425
ENSMUSG00000032890	10.8491	3.80447	0.990746	-4.33185	4.8063	0.6951
ENSMUSG00000028626	1.88417	6.2408	-1.66419	-5.00285	1.74895	-0.8215
ENSMUSG00000028657	4.03811	6.0663	-0.529073	-2.78804	1.85026	-0.6148
ENSMUSG00000028796	5.79238	4.48484	0.345928	-0.646186	1.31388	0.5847
ENSMUSG00000068922	9.35017	6.83177	0.615774	-1.44506	3.02512	0.6185
ENSMUSG00000068921	13.0415	11.3579	0.0829941	-1.39969	1.25313	0.424
ENSMUSG00000041263	6.71261	3.22284	0.955389	-1.50786	3.16387	0.7467
ENSMUSG00000059743	5.12928	4.69844	0.132463	-0.930065	1.23766	0.407
ENSMUSG00000028613	3.40117	1.5517	0.314156	-7.06775	5.37048	0.5788
ENSMUSG00000028609	9.68954	10.118	0.00796644	-1.15689	1.33569	-0.3491
ENSMUSG00000028608	4.6848	4.03216	0.262249	-2.36144	2.96464	0.5028
ENSMUSG00000046861	6.03203	3.19662	0.489731	-2.8118	2.72609	0.6335
ENSMUSG00000028683	6.24588	5.45253	0.08197	-1.83944	1.73689	0.4381
ENSMUSG00000027968	8.02488	7.8836	0.0703891	-0.687208	0.934675	0.3106
ENSMUSG00000074238	2.42267	2.89094	-0.331739	-2.00959	1.19784	-0.5298
ENSMUSG00000028899	6.95662	7.30085	-0.027318	-1.41391	1.44218	-0.3799
ENSMUSG00000053510	7.89131	6.98962	0.139893	-0.911025	1.09696	0.427
ENSMUSG00000028552	5.81988	7.35908	-0.225946	-1.5256	1.39099	-0.5136
ENSMUSG00000028179	4.51134	5.88889	-0.150542	-1.79167	2.06553	-0.5025
ENSMUSG00000055436	3.30637	3.44271	-0.0364847	-0.589496	0.572308	-0.2327
ENSMUSG00000027569	2.05891	2.16469	-0.0685464	-1.45021	1.32983	-0.3947
ENSMUSG00000049401	5.7176	4.33753	0.300953	-2.18671	2.55282	0.5332
ENSMUSG00000028850	2.80571	1.53974	-0.178797	-9.00139	5.54391	0.5098
ENSMUSG00000028848	3.27335	3.67963	-0.125175	-1.10422	0.980506	-0.4216
ENSMUSG00000028252	6.27464	8.28799	-0.464839	-2.04936	0.985019	-0.6055
ENSMUSG00000040455	3.2735	3.33461	-0.0747748	-1.50251	1.22778	-0.3794
ENSMUSG00000028248	1.8426	1.36129	0.537786	-0.562182	1.86218	0.6683
ENSMUSG00000028247	13.105	10.9205	0.478496	-1.17594	2.62394	0.5595
ENSMUSG00000028514	3.27426	4.02785	-0.278109	-1.10178	0.59005	-0.5365
ENSMUSG00000057375	6.93714	6.92768	-0.360456	-3.7861	2.12655	-0.4819
ENSMUSG00000028614	6.80055	5.25208	0.409306	-0.445146	1.32199	0.6315
ENSMUSG00000028654	2.59526	2.57617	0.00712291	-1.30804	1.32939	0.3577
ENSMUSG00000028653	1.82656	1.45219	0.462562	-1.75486	3.02228	0.5494
ENSMUSG00000028527	2.67856	2.6317	-0.0114368	-0.891107	0.813424	-0.2734
ENSMUSG00000028528	2.15517	2.34025	-0.0923739	-0.833736	0.719066	-0.3453
ENSMUSG00000034042	2.96874	2.26414	0.390826	-1.6344	2.45002	0.5583
ENSMUSG00000038844	3.84696	2.77473	0.771561	-1.65138	4.02885	0.6251
ENSMUSG00000027422	4.15991	3.64094	0.070026	-1.5111	1.38753	0.4207
ENSMUSG00000027423	3.89448	3.90848	0.00395	-0.661765	0.677432	0.2303
ENSMUSG00000033423	8.26839	11.6217	-0.532272	-2.45857	1.27655	-0.6236
ENSMUSG00000034210	3.04966	2.52339	0.254441	-1.18516	1.6546	0.5055
ENSMUSG00000028710	4.27871	4.62838	-0.40198	-2.79305	1.35188	-0.5109
ENSMUSG00000035212	7.00012	6.57848	0.10779	-1.07196	1.33914	0.3966
ENSMUSG00000028718	1.41332	1.07933	0.303072	-1.33405	1.78165	0.5415
ENSMUSG00000028483	2.07562	3.40394	-0.658787	-2.1284	0.863171	-0.7197
ENSMUSG00000052407	1.54723	1.07085	0.658002	-4.72232	6.58072	0.5533
ENSMUSG00000067261	0.980216	0.877356	0.200668	-0.607512	1.03413	0.4395
ENSMUSG00000073792	3.9665	4.58517	-0.0458618	-2.26146	2.62462	-0.4533
ENSMUSG00000025791	3.47552	8.02957	-1.10007	-3.51886	1.57882	-0.7647
ENSMUSG00000028572	3.26194	3.61015	0.0638574	-1.89158	2.51809	-0.4122
ENSMUSG00000027864	4.79405	4.56341	0.100911	-0.769106	1.05208	0.3591
ENSMUSG00000033161	10.3327	10.1581	0.0485203	-0.619954	0.769679	0.2673
ENSMUSG00000000085	2.10602	2.93228	-0.771169	-5.23942	2.7665	-0.5893
ENSMUSG00000035637	15.6248	21.1979	-0.522324	-3.95297	2.62145	-0.5631
ENSMUSG00000028318	7.05223	7.18482	-0.0198971	-1.12545	1.09433	-0.3366
ENSMUSG00000066324	2.5477	3.21693	-0.300059	-1.41326	0.88488	-0.5441
ENSMUSG00000028245	6.33047	7.10515	-0.329886	-2.37433	1.31853	-0.511
ENSMUSG00000040550	4.68026	5.34236	-0.269274	-1.76024	1.02316	-0.4913
ENSMUSG00000039768	5.80341	5.73602	0.00341905	-1.69308	1.72106	0.3807
ENSMUSG00000073700	1.17255	1.1689	0.0211626	-0.809727	0.896201	0.2856
ENSMUSG00000040296	4.37267	4.64546	-0.154025	-1.32984	0.853753	-0.4058
ENSMUSG00000036114	2.70562	3.63109	-0.506	-1.67026	0.455492	-0.679
ENSMUSG00000029028	4.26349	4.85808	-0.191245	-0.619828	0.233574	-0.3903
ENSMUSG00000029029	5.47142	4.7752	0.169588	-0.707327	0.979763	0.4386
ENSMUSG00000027890	6.89486	5.43194	0.459532	-3.31258	4.44403	0.54
ENSMUSG00000027889	3.95016	3.5115	0.192669	-0.780334	1.21802	0.4489
ENSMUSG00000000001	5.90216	7.35288	-0.296514	-1.06967	0.488216	-0.5524
ENSMUSG00000027671	6.77338	6.95879	-0.00376452	-0.677227	0.759683	-0.2523
ENSMUSG00000027673	10.7134	11.2712	-0.0951762	-0.858031	0.632456	-0.3298
ENSMUSG00000056900	2.55615	1.64855	0.506055	-1.48175	2.20233	0.636
ENSMUSG00000027677	2.5217	2.17861	0.265806	-0.635827	1.29524	0.4938
ENSMUSG00000027680	5.45769	5.19428	0.101999	-0.670921	0.927188	0.3432
ENSMUSG00000027984	17.0828	15.3271	0.344702	-1.09853	2.25766	0.5078
ENSMUSG00000073987	13.8384	8.55454	0.251148	-3.86597	3.15336	0.5546
ENSMUSG00000015748	3.92566	3.07772	0.169825	-1.69347	1.66902	0.4935
ENSMUSG00000028224	2.80966	3.51157	-0.622239	-3.78757	1.6993	-0.5784
ENSMUSG00000089911	1.52342	1.55078	-0.0146087	-0.566207	0.565826	-0.2037
ENSMUSG00000029076	7.57482	7.20129	0.0742086	-0.786445	0.920791	0.333
ENSMUSG00000059939	3.50428	2.24334	-0.596814	-7.60624	2.90496	-0.4587
ENSMUSG00000035495	2.81247	3.52413	-0.26212	-1.18304	0.755392	-0.5302
ENSMUSG00000028329	4.03577	5.27726	0.0105263	-3.1171	4.27483	-0.4825
ENSMUSG00000039813	1.57087	1.81042	-0.125941	-2.15898	2.12852	-0.4622
ENSMUSG00000028389	0.97063	1.12156	-0.347076	-3.88933	2.86906	-0.5088
ENSMUSG00000028948	2.7389	2.76623	-0.0230075	-0.81252	0.754498	-0.2747
ENSMUSG00000039713	2.39687	2.9244	-0.31804	-2.81003	2.10225	-0.5141
ENSMUSG00000028937	12.3639	8.25102	0.488552	-3.52953	4.28494	0.5652
ENSMUSG00000028467	3.37503	3.09686	0.178378	-1.66516	2.18179	0.4561
ENSMUSG00000028470	6.79573	6.80739	-0.115983	-2.56532	2.09783	-0.4322
ENSMUSG00000028479	4.5864	2.20252	0.35277	-4.75682	3.54667	0.593
ENSMUSG00000028456	6.3413	2.97068	-0.164692	-7.16691	3.48822	0.5286
ENSMUSG00000028458	7.0047	2.09881	1.59471	-1.56757	4.39962	0.834
ENSMUSG00000028461	5.47054	4.25437	0.284586	-3.07042	3.46371	0.5204
ENSMUSG00000028480	5.43823	5.26806	0.0643731	-1.42863	1.58578	0.392
ENSMUSG00000028266	2.16659	1.78405	0.307681	-0.645095	1.33693	0.5361
ENSMUSG00000040151	2.82133	2.90623	-0.0862532	-1.01983	0.785234	-0.3401
ENSMUSG00000037062	5.86343	8.90915	-0.632205	-1.90079	0.565517	-0.7306
ENSMUSG00000028273	5.55612	5.06211	0.138231	-1.26239	1.5561	0.4287
ENSMUSG00000004591	3.35916	3.72143	-0.112265	-0.889238	0.720661	-0.3702
ENSMUSG00000028414	1.65655	1.9447	-0.168015	-1.8711	1.70554	-0.4764
ENSMUSG00000028420	2.17494	1.44432	0.596357	-2.21679	3.51207	0.6039
ENSMUSG00000028233	3.36128	3.5872	-0.126811	-0.897036	0.559457	-0.3469
ENSMUSG00000070972	1.81229	1.74497	-0.06158	-1.8298	1.45853	-0.3814
ENSMUSG00000028381	3.34222	2.81585	0.250126	-1.12214	1.61577	0.4997
ENSMUSG00000027881	1.1936	1.11853	0.148944	-0.712019	1.12764	0.395
ENSMUSG00000059834	3.77419	3.21032	0.33677	-2.48337	3.40564	0.512
ENSMUSG00000068523	11.7086	19.6625	-0.683958	-1.78788	0.564781	-0.7813
ENSMUSG00000007379	2.01151	1.96218	-0.0754923	-1.54516	1.14191	-0.3728
ENSMUSG00000005687	12.0072	12.9681	0.0702427	-1.58622	2.17855	-0.3875
ENSMUSG00000033014	3.02749	2.9621	-0.0456538	-1.26861	0.988482	-0.3351
ENSMUSG00000037894	12.3811	15.3423	-0.303691	-1.26413	0.68444	-0.5446
ENSMUSG00000074212	2.46898	3.87248	-0.680247	-1.63616	0.193876	-0.8261
ENSMUSG00000074637	1.10329	1.20416	-0.120339	-0.751929	0.521071	-0.3354
ENSMUSG00000037400	1.92805	2.90785	-0.712448	-2.27994	0.600701	-0.7325
ENSMUSG00000027808	3.07329	3.07365	0.0159942	-0.765133	0.818565	0.2705
ENSMUSG00000027599	4.40745	3.7976	0.205323	-0.266366	0.65432	0.4268
ENSMUSG00000069094	2.40291	2.18867	0.166577	-0.92409	1.3525	0.427
ENSMUSG00000027854	3.64838	3.91731	-0.161253	-1.61391	1.15578	-0.4344
ENSMUSG00000068823	6.61485	7.97831	-0.148333	-1.34859	1.34572	-0.4762
ENSMUSG00000027852	5.75127	6.12402	-0.0306848	-0.951105	1.00313	-0.3382
ENSMUSG00000074513	4.20277	3.38092	0.120408	-2.17562	1.92791	0.4787
ENSMUSG00000042388	9.34045	7.76604	0.297806	-0.935988	1.65013	0.5176
ENSMUSG00000042380	4.69725	5.39559	0.0787884	-2.90466	3.86048	-0.4451
ENSMUSG00000028645	2.86335	3.28152	-0.261546	-1.43638	0.792672	-0.4939
ENSMUSG00000028643	8.78939	9.66389	-0.243968	-4.1411	3.33529	-0.487
ENSMUSG00000028641	7.73487	7.51482	-0.069972	-1.83099	1.41988	-0.3842
ENSMUSG00000028587	1.66951	2.07427	-0.304844	-0.814989	0.220593	-0.5901
ENSMUSG00000028582	4.32012	4.75012	-0.141567	-1.8798	1.54457	-0.4408
ENSMUSG00000028567	6.92909	8.92657	-0.372427	-2.0496	1.31967	-0.5558
ENSMUSG00000073775	1.73507	2.2754	-0.40122	-1.20988	0.380703	-0.6447
ENSMUSG00000028910	2.58884	2.70507	-0.0101081	-6.10021	6.14276	-0.4593
ENSMUSG00000028911	2.9607	2.92632	-0.00925978	-0.807204	0.723488	-0.2524
ENSMUSG00000028914	4.05119	3.55325	0.313257	-1.64693	2.56776	0.5084
ENSMUSG00000028737	9.73452	7.54261	0.312878	-1.50725	2.01243	0.5367
ENSMUSG00000044303	6.24362	3.53625	0.874284	-0.207777	2.09242	0.8625
ENSMUSG00000008489	1.712	1.63422	0.108369	-0.697721	1.01833	0.3552
ENSMUSG00000028521	3.03552	3.34832	-0.125507	-0.987205	0.787222	-0.3979
ENSMUSG00000028530	8.11084	5.94856	0.126524	-3.05168	2.49224	0.5031
ENSMUSG00000039298	4.31487	3.39526	0.378531	-0.712266	1.54212	0.5764
ENSMUSG00000028557	3.71844	2.59667	0.403512	-1.62552	2.19482	0.5871
ENSMUSG00000027931	8.92465	6.26158	0.8622	-1.18965	3.73677	0.6641
ENSMUSG00000001018	5.78739	9.32473	-0.654443	-1.47733	0.25843	-0.8277
ENSMUSG00000015747	5.05077	6.71708	-0.315403	-2.50101	2.10655	-0.538
ENSMUSG00000015943	5.99281	6.38621	0.13349	-1.92809	2.77523	0.4197
ENSMUSG00000068855	1.44798	1.16113	0.501872	-1.2245	2.6239	0.5796
ENSMUSG00000028066	11.2359	9.11679	0.492005	-2.0013	3.46143	0.5512
ENSMUSG00000050144	1.67669	2.08515	-0.462643	-2.60353	1.32069	-0.5707
ENSMUSG00000028063	2.44088	2.55054	-0.0773323	-1.82515	1.60179	-0.4174
ENSMUSG00000028165	4.26656	5.29577	-0.318471	-2.17072	1.55903	-0.5349
ENSMUSG00000028163	2.65507	2.23039	0.498817	-1.5537	3.0747	0.5532
ENSMUSG00000037174	1.99383	2.07715	-0.0729875	-0.886469	0.722012	-0.322
ENSMUSG00000037152	17.4782	14.4243	0.324758	-0.770309	1.5253	0.5388
ENSMUSG00000027860	2.77453	2.89311	-0.0365296	-0.849264	0.852495	-0.3127
ENSMUSG00000039701	0.8218	0.726433	0.284534	-0.892292	1.61256	0.5049
ENSMUSG00000028212	0.876962	0.912259	-0.120872	-1.54637	1.21256	-0.4129
ENSMUSG00000042198	5.78426	5.6232	-0.0580986	-1.5104	1.16665	-0.3603
ENSMUSG00000049119	1.15682	1.21505	-0.0790186	-0.736907	0.558565	-0.2959
ENSMUSG00000028243	4.06946	3.85464	0.481813	-1.6897	3.78376	0.5227
ENSMUSG00000028249	6.29233	5.49398	0.107734	-2.321	2.28378	0.4569
ENSMUSG00000027618	5.88232	5.47689	0.0555991	-2.15736	2.14928	0.4331
ENSMUSG00000027620	2.35901	2.49366	-0.0715977	-0.473204	0.352819	-0.1899
ENSMUSG00000046229	5.19292	5.38367	0.513434	-2.31683	4.8257	0.5006
ENSMUSG00000102869	2.45426	2.50719	-0.0481886	-0.931887	0.770607	-0.3089
ENSMUSG00000028466	4.49635	3.24894	0.405372	-0.862939	1.49234	0.6251
ENSMUSG00000028468	2.29448	3.13767	-0.554335	-2.72753	1.37783	-0.6108
ENSMUSG00000038827	2.62561	4.62776	-0.557929	-4.29759	3.7065	-0.5981
ENSMUSG00000028089	7.87525	9.14639	-0.225796	-1.08932	0.592903	-0.4707
ENSMUSG00000038170	4.05094	2.2006	0.785405	-1.36491	2.74695	0.7201
ENSMUSG00000053398	18.2377	19.2494	-0.179035	-2.00409	1.38635	-0.445
ENSMUSG00000045854	7.87964	6.82268	0.249893	-1.14765	1.76772	0.4921
ENSMUSG00000028278	3.17274	4.46873	-0.480565	-1.42537	0.501712	-0.6848
ENSMUSG00000028277	3.08287	4.41593	-0.455703	-1.58436	0.874192	-0.6543
ENSMUSG00000040720	7.17841	5.56502	0.323096	-0.785477	1.29838	0.5714
ENSMUSG00000078773	2.37708	2.55949	-0.0894977	-1.3031	1.17445	-0.4053
ENSMUSG00000001985	2.72156	3.51927	-0.364554	-1.37617	0.639118	-0.5938
ENSMUSG00000050188	4.90397	5.06808	-0.0375386	-1.42485	1.37368	-0.3785
ENSMUSG00000006445	0.430439	0.377474	0.173427	-0.47548	0.829736	0.408
ENSMUSG00000006215	2.24597	2.62783	-0.242644	-2.34785	1.80649	-0.4911
ENSMUSG00000028836	3.35755	3.49919	0.0690632	-2.79592	3.29288	0.4263
ENSMUSG00000037366	4.56859	5.26091	-0.83643	-5.05441	1.62022	-0.5872
ENSMUSG00000028832	2.28276	2.86247	-0.235956	-1.29746	0.994166	-0.5146
ENSMUSG00000078521	1.28038	1.24115	-0.0303576	-1.14781	0.961608	-0.3186
ENSMUSG00000028647	7.39914	6.65941	0.199628	-0.921697	1.4343	0.4469
ENSMUSG00000028646	1.64928	2.41154	-0.550368	-1.61334	0.504256	-0.7149
ENSMUSG00000090125	1.36313	1.35445	0.00372901	-0.659595	0.651618	0.2293
ENSMUSG00000028920	2.67588	2.55247	-0.152956	-2.63955	1.77696	-0.4265
ENSMUSG00000028673	2.7478	3.82941	-0.31587	-4.57382	4.43558	-0.5266
ENSMUSG00000027803	3.02156	3.60268	-0.234413	-1.85071	1.44971	-0.4966
ENSMUSG00000036513	4.14757	4.79294	-0.283904	-1.4351	0.657213	-0.4969
ENSMUSG00000028138	18.3016	17.2603	0.0960437	-0.988075	1.23305	0.3845
ENSMUSG00000028156	5.73107	7.29168	-0.269434	-1.17553	0.831656	-0.5462
ENSMUSG00000027715	6.8161	7.40441	-0.166554	-1.10011	0.645107	-0.407
ENSMUSG00000004895	1.34867	1.31545	0.0785238	-0.74514	0.976208	0.335
ENSMUSG00000004896	0.757388	0.974358	-0.145961	-1.88936	1.94445	-0.4794
ENSMUSG00000028180	5.41206	5.95128	-0.0316402	-1.1163	1.30398	-0.3761
ENSMUSG00000039988	2.70264	3.49738	-0.213469	-1.92153	1.88639	-0.5177
ENSMUSG00000063052	7.01525	6.66639	0.244988	-1.14264	2.08265	0.458
ENSMUSG00000063972	5.09315	6.4774	-0.37669	-2.19466	1.32904	-0.5548
ENSMUSG00000026754	1.46191	1.03814	0.118323	-3.12372	2.50833	0.5021
ENSMUSG00000035236	1.5998	1.24169	0.495443	-1.22164	2.60383	0.5837
ENSMUSG00000026753	5.01848	6.58708	-0.390313	-1.3441	0.563837	-0.6213
ENSMUSG00000027663	3.18589	2.69897	0.200122	-1.15675	1.47192	0.4796
ENSMUSG00000027669	4.90706	3.33129	0.239795	-5.01142	4.45093	0.5404
ENSMUSG00000035696	2.55609	2.88515	-0.0847816	-1.78303	1.82138	-0.4423
ENSMUSG00000049657	1.19304	1.21165	-0.0342794	-1.61063	1.54203	-0.3871
ENSMUSG00000040183	3.40224	3.30292	0.00810267	-2.41772	2.35435	0.4175
ENSMUSG00000040128	1.28256	1.33414	0.0578201	-1.40029	1.76462	0.3803
ENSMUSG00000040044	10.3136	11.2759	-0.634742	-4.84242	2.16021	-0.5405
ENSMUSG00000078498	1.60996	1.92755	-0.269348	-0.845923	0.297544	-0.5278
ENSMUSG00000078497	1.64773	1.56823	-0.18469	-2.5963	1.67492	-0.4327
ENSMUSG00000018983	0.72759	0.776038	-0.142593	-1.06385	0.717779	-0.3921
ENSMUSG00000036995	2.56181	2.00415	-0.606083	-8.21373	4.17476	-0.4832
ENSMUSG00000001604	9.64587	17.5594	-0.608129	-2.98776	2.26337	-0.6461
ENSMUSG00000066037	2.82574	3.93987	-0.45466	-1.39268	0.561047	-0.6738
ENSMUSG00000019338	2.51775	2.7622	-0.229325	-1.67476	1.03982	-0.4651
ENSMUSG00000005625	9.49336	9.20207	-0.125627	-1.98138	1.30206	-0.4029
ENSMUSG00000028218	5.19555	5.02882	0.0806016	-1.17996	1.41288	0.3898
ENSMUSG00000028251	5.49867	6.41845	-0.0559584	-2.09652	2.33911	-0.4545
ENSMUSG00000028580	1.66964	1.50844	0.176549	-0.396332	0.806053	0.3903
ENSMUSG00000028581	10.598	9.53142	-0.254215	-3.71259	2.14733	-0.4491
ENSMUSG00000041143	4.46744	2.53977	0.818048	-1.24345	2.93103	0.7149
ENSMUSG00000028745	11.9287	11.2005	0.146166	-0.655478	1.10605	0.3834
ENSMUSG00000028207	3.59504	5.67456	-0.567898	-2.01918	1.08407	-0.6807
ENSMUSG00000028902	9.18729	9.75196	-0.265908	-1.98528	1.05224	-0.471
ENSMUSG00000028894	4.40525	4.08411	0.111758	-0.575705	0.816102	0.3461
ENSMUSG00000028672	9.04399	8.17895	0.249495	-1.36343	2.0941	0.4752
ENSMUSG00000028671	13.901	9.85972	0.978933	-2.87894	6.3937	0.6055
ENSMUSG00000007872	0.986603	1.03896	-0.0687682	-0.882271	0.758227	-0.3295
ENSMUSG00000028779	6.55664	4.3722	0.683092	-0.787214	2.44217	0.7036
ENSMUSG00000028773	9.40859	24.9809	-1.69165	-6.39553	2.2135	-0.772
ENSMUSG00000074088	5.93295	7.06984	-0.250636	-0.837516	0.365136	-0.5083
ENSMUSG00000057530	4.80237	3.68177	0.193831	-1.68582	1.62681	0.5155
ENSMUSG00000028760	4.23789	3.14716	0.433141	-0.785196	1.68497	0.6142
ENSMUSG00000028759	1.91941	1.66293	0.186801	-0.473903	0.791157	0.4327
ENSMUSG00000028757	10.5029	13.0689	-0.140171	-1.49372	1.61138	-0.481
ENSMUSG00000041241	2.04141	2.23872	0.170429	-1.60229	2.60477	0.4228
ENSMUSG00000029047	3.85304	3.47719	0.0273514	-2.87042	2.67542	0.4384
ENSMUSG00000028676	3.3232	3.30633	0.0705994	-0.740001	1.02685	0.3215
ENSMUSG00000039953	10.0171	11.1935	-0.281586	-3.35072	2.49764	-0.4955
ENSMUSG00000028890	1.32179	1.27034	0.0539753	-0.952905	1.01015	0.3465
ENSMUSG00000028889	1.40538	1.66956	-0.267334	-0.96584	0.383988	-0.5071
ENSMUSG00000028792	5.44905	6.37413	-0.224878	-0.603377	0.150878	-0.4515
ENSMUSG00000028793	1.70266	1.86709	-0.154678	-0.77612	0.431408	-0.3676
ENSMUSG00000028284	3.73883	5.26886	-0.426071	-1.56372	0.901846	-0.6353
ENSMUSG00000028282	1.82227	1.98639	-0.052609	-1.25939	1.25345	-0.3889
ENSMUSG00000058006	5.70228	4.50367	0.375442	-0.374613	1.21981	0.6128
ENSMUSG00000011257	4.28836	3.62249	0.254025	-0.184958	0.72403	0.4971
ENSMUSG00000028228	6.29724	5.86545	0.416759	-1.62104	3.20341	0.5219
ENSMUSG00000041058	2.51519	4.4191	-0.866435	-2.77145	0.918645	-0.7526
ENSMUSG00000040359	4.13295	4.09194	-0.00564809	-1.08628	1.04931	0.3141
ENSMUSG00000055373	1.33414	1.17552	0.284104	-0.899702	1.70159	0.5004
ENSMUSG00000018965	5.3708	6.20064	-0.190566	-0.942857	0.582119	-0.4382
ENSMUSG00000079562	4.48305	4.23797	0.0752265	-0.976019	1.09242	0.3686
ENSMUSG00000029221	4.75113	4.0586	0.222833	-0.620266	1.07216	0.4768
ENSMUSG00000007613	1.88348	3.15935	-0.753229	-1.91258	0.365924	-0.8114
ENSMUSG00000095567	6.72896	6.18819	0.190277	-1.82843	2.38215	0.4668
ENSMUSG00000040945	11.9412	11.6324	0.0240381	-0.986327	1.03043	0.324
ENSMUSG00000028563	2.86638	5.93331	-1.11845	-2.27067	-0.118481	-0.9543
ENSMUSG00000035407	6.02437	3.47338	0.250416	-6.34352	5.13642	0.55
ENSMUSG00000049969	1.74906	1.87322	-0.109206	-0.556376	0.312727	-0.2522
ENSMUSG00000050323	6.9419	8.27341	-0.246739	-1.68981	1.20633	-0.4997
ENSMUSG00000040738	6.75057	6.44561	0.0206754	-1.16641	1.07107	0.3464
ENSMUSG00000045205	3.09566	2.82268	-0.013567	-2.33462	1.86888	0.4181
ENSMUSG00000040728	4.80092	1.15098	2.45255	-0.445694	6.3704	0.9307
ENSMUSG00000028398	5.32689	7.92491	-0.554044	-1.44229	0.391954	-0.7616
ENSMUSG00000028382	4.57294	4.63399	0.00982148	-1.01455	1.10751	0.3128
ENSMUSG00000038544	1.24443	0.902349	0.338928	-1.56359	2.00575	0.5638
ENSMUSG00000046862	1.17709	1.11854	0.097447	-0.733099	0.964764	0.3594
ENSMUSG00000028478	10.8413	12.5229	-0.262231	-1.80314	1.09966	-0.493
ENSMUSG00000035683	7.60197	13.3772	-0.851258	-2.46143	0.61586	-0.7886
ENSMUSG00000035649	2.38914	2.07908	0.0701417	-1.49098	1.37107	0.4193
ENSMUSG00000028869	4.44231	4.46794	0.018055	-1.08303	1.15789	0.3348
ENSMUSG00000050213	1.0152	0.95166	0.0719737	-0.989628	1.08045	0.3666
ENSMUSG00000028863	6.0262	6.77529	-0.179589	-2.19428	1.82089	-0.47
ENSMUSG00000089945	2.46276	2.83524	-0.203184	-1.06276	0.666796	-0.4612
ENSMUSG00000038729	2.46493	2.8393	-0.201432	-1.05707	0.647166	-0.4549
ENSMUSG00000028811	7.09534	10.4451	-0.566444	-1.61816	0.451777	-0.7346
ENSMUSG00000028309	3.59457	3.47812	0.038989	-0.546145	0.604919	0.235
ENSMUSG00000028312	4.37867	4.47451	-0.0377846	-0.98812	0.911736	-0.3208
ENSMUSG00000060206	2.25983	2.13919	0.115903	-0.553323	0.85451	0.3394
ENSMUSG00000028426	5.36969	5.08456	0.112335	-0.555527	0.862132	0.327
ENSMUSG00000039137	3.0924	2.37345	0.335737	-1.07942	1.61484	0.5645
ENSMUSG00000008305	2.16359	2.11307	0.043944	-0.78603	0.856905	0.2977
ENSMUSG00000070923	2.55736	2.94205	-0.245674	-1.96375	1.35385	-0.486
ENSMUSG00000029071	4.38385	3.47818	0.872683	-1.54198	4.6783	0.6196
ENSMUSG00000029034	7.82364	9.11727	-0.189733	-1.23913	0.927259	-0.4639
ENSMUSG00000029033	3.57269	2.80832	0.379771	-3.05485	3.95624	0.5352
ENSMUSG00000023286	4.8564	4.9669	0.0497287	-0.863508	1.14423	0.3241
ENSMUSG00000028743	14.8803	12.4868	-0.0626717	-3.00023	2.1068	0.4375
ENSMUSG00000078517	7.95345	8.53231	0.386957	-1.94694	4.01457	0.4784
ENSMUSG00000066036	8.44671	6.33994	0.440455	-0.62473	1.58245	0.6337
ENSMUSG00000041025	2.39399	2.35655	-0.0994322	-1.60729	1.1259	-0.3865
ENSMUSG00000028434	9.28682	7.32171	0.50309	-1.22734	2.67652	0.5824
ENSMUSG00000038764	1.55984	1.18476	0.275677	-1.73613	2.0095	0.5297
ENSMUSG00000034926	4.19889	4.4576	-0.0806973	-0.529603	0.380526	-0.2233
ENSMUSG00000043572	1.49009	1.36131	-0.137716	-2.66191	1.73372	-0.4132
ENSMUSG00000061887	8.1989	6.63022	0.189048	-1.63606	1.73141	0.494
ENSMUSG00000028618	6.54096	9.36041	-0.463355	-1.43682	0.619898	-0.6778
ENSMUSG00000010517	9.31966	7.40788	0.343162	-0.506786	1.2329	0.5842
ENSMUSG00000028601	14.3787	16.5362	-0.408446	-3.01017	1.71818	-0.5274
ENSMUSG00000048351	3.39754	4.89211	-0.482364	-1.32611	0.459102	-0.7073
ENSMUSG00000034610	2.3471	2.15042	0.0729062	-1.58483	1.58331	0.4151
ENSMUSG00000028854	4.69022	3.26692	0.348888	-1.69138	2.06684	0.5684
ENSMUSG00000037600	3.27608	3.00455	-0.0739144	-2.36519	1.78518	-0.4017
ENSMUSG00000012123	5.15812	3.98857	0.630795	-2.00883	3.91498	0.5805
ENSMUSG00000012126	1.58483	1.53283	-0.0014693	-2.0412	1.89093	0.4121
ENSMUSG00000006392	7.26297	4.94159	0.451168	-1.19528	1.87611	0.6285
ENSMUSG00000006390	6.28669	3.32409	0.188937	-4.58966	3.13732	0.5611
ENSMUSG00000028729	9.46025	9.86073	-0.0498676	-0.611408	0.539107	-0.2459
ENSMUSG00000057572	13.924	13.803	-0.124807	-3.32809	2.76491	-0.4487
ENSMUSG00000040859	1.40528	1.84503	-0.355219	-1.39294	0.797074	-0.593
ENSMUSG00000047945	9.64635	9.31247	0.04979	-0.340055	0.440221	0.1512
ENSMUSG00000065999	1.32307	1.46767	-0.10733	-1.85891	1.75068	-0.4417
ENSMUSG00000044496	3.40113	4.19821	-0.330532	-0.940957	0.226571	-0.5961
ENSMUSG00000001089	3.3904	2.74105	0.422636	-0.721831	1.84167	0.5871
ENSMUSG00000028977	1.34874	1.17427	0.250765	-0.702563	1.30922	0.4855
ENSMUSG00000028974	3.20832	2.77059	0.307892	-2.35997	3.27963	0.5008
ENSMUSG00000028990	2.53542	1.83584	0.379704	-0.930923	1.5087	0.6101
ENSMUSG00000028988	6.74026	6.70871	0.0599858	-1.01543	1.27928	0.353
ENSMUSG00000042608	4.02431	3.48742	0.422194	-1.81055	3.08661	0.533
ENSMUSG00000050212	3.8045	5.29368	-0.879929	-4.35243	1.39195	-0.6466
ENSMUSG00000028847	9.16728	13.873	-0.770598	-2.90956	0.998215	-0.6977
ENSMUSG00000042489	2.42173	2.86502	-0.173547	-1.49985	1.2994	-0.4743
ENSMUSG00000005968	1.4841	1.24195	0.280405	-0.979789	1.58955	0.5118
ENSMUSG00000068876	3.4145	5.4145	-0.374885	-2.56258	2.57953	-0.5842
ENSMUSG00000005779	17.4477	18.4159	-0.0380459	-1.6897	1.71724	-0.4042
ENSMUSG00000042367	4.35426	3.60936	0.270864	-0.442785	0.988094	0.5259
ENSMUSG00000042357	3.68856	5.04528	-0.484604	-2.40899	1.32207	-0.597
ENSMUSG00000050890	0.435698	0.446671	-0.0532398	-0.788981	0.670888	-0.2937
ENSMUSG00000046671	5.71676	5.54419	0.0397653	-0.916064	0.98574	0.3239
ENSMUSG00000028452	6.98787	6.08404	0.176562	-0.520204	0.823165	0.4188
ENSMUSG00000028798	24.6627	19.454	0.539947	-1.35159	2.93945	0.5789
ENSMUSG00000040795	1.83892	1.07468	0.653775	-1.13571	2.22999	0.7038
ENSMUSG00000028795	12.4907	7.79235	0.666394	-1.9537	3.23466	0.6347
ENSMUSG00000023232	4.98954	2.96437	0.895962	-2.21585	4.41883	0.6645
ENSMUSG00000028772	6.90435	5.02416	0.380553	-1.24159	1.79507	0.586
ENSMUSG00000028766	9.39128	11.487	-0.233311	-1.25705	0.921792	-0.5051
ENSMUSG00000028756	5.88898	8.2557	-0.267518	-3.72501	3.72491	-0.5287
ENSMUSG00000040928	5.77192	5.8043	0.057081	-0.963111	1.24503	0.3379
ENSMUSG00000050390	1.60728	2.05522	-0.361871	-0.918096	0.176862	-0.6595
ENSMUSG00000057236	12.0534	12.9503	-0.0849544	-0.883664	0.756573	-0.3429
ENSMUSG00000028741	6.9084	6.83403	0.0392778	-0.671765	0.813049	0.2794
ENSMUSG00000066000	2.10948	2.13129	0.0286116	-1.11082	1.24345	0.3454
ENSMUSG00000062518	1.55349	1.54293	0.0532164	-0.926133	1.10844	0.3383
ENSMUSG00000028840	4.07823	2.50652	0.616662	-0.532912	1.6128	0.7716
ENSMUSG00000025328	3.97018	4.86369	0.503387	-2.78773	6.01077	0.4734
ENSMUSG00000028991	6.53045	4.94016	0.289285	-1.62078	1.93693	0.5417
ENSMUSG00000017264	5.39725	4.2583	0.259181	-0.966523	1.30714	0.5344
ENSMUSG00000006442	10.0442	8.78238	0.166516	-1.16771	1.45257	0.455
ENSMUSG00000028591	5.33423	4.64144	0.2049	-0.671043	1.11993	0.4573
ENSMUSG00000028430	7.35007	7.99881	-0.208213	-1.47759	0.87283	-0.4503
ENSMUSG00000028433	6.93972	8.39259	-0.363763	-1.90154	0.966606	-0.5412
ENSMUSG00000028436	3.17478	3.44846	-0.124691	-1.06807	0.807415	-0.395
ENSMUSG00000046312	3.43843	2.16952	0.702528	-2.52969	4.11604	0.6168
ENSMUSG00000028487	2.0112	2.2006	-0.143215	-2.18073	1.8475	-0.4589
ENSMUSG00000038047	2.28529	2.27945	0.0579294	-0.965121	1.20807	0.3424
ENSMUSG00000028494	8.96824	8.26009	0.327234	-1.29791	2.42385	0.4956
ENSMUSG00000020220	1.88912	1.99008	-0.198489	-1.97579	1.30003	-0.4523
ENSMUSG00000003032	1.17868	1.17888	0.0367514	-0.83052	0.986395	0.3031
ENSMUSG00000034557	4.80034	3.14696	1.04331	-3.18299	6.44944	0.622
ENSMUSG00000028568	6.65781	8.90401	-0.529719	-2.04169	0.742226	-0.6406
ENSMUSG00000028559	7.61868	5.56363	0.281367	-1.5636	1.70286	0.5541
ENSMUSG00000049878	1.80717	1.95101	-0.11292	-0.581797	0.354123	-0.2758
ENSMUSG00000028431	6.98868	6.73988	0.0803538	-0.561629	0.79474	0.2957
ENSMUSG00000038816	6.03687	7.70188	-0.0678236	-2.08727	2.70079	-0.4777
ENSMUSG00000055296	0.968159	0.938548	0.128052	-1.16273	1.56449	0.4081
ENSMUSG00000028633	5.15418	4.85984	0.10094	-0.674275	0.938361	0.3438
ENSMUSG00000028619	3.56511	2.48519	0.247162	-2.4866	2.26861	0.541
ENSMUSG00000028617	6.61017	5.56548	0.22684	-0.443122	0.850218	0.4834
ENSMUSG00000028577	8.70626	6.84641	0.362905	-0.248328	1.01172	0.6391
ENSMUSG00000062627	2.42723	1.75066	0.541521	-0.639285	1.89804	0.6699
ENSMUSG00000052684	0.513098	0.585302	0.01828	-2.09394	2.41113	-0.4219
ENSMUSG00000025413	4.52065	4.59477	0.0501873	-1.15378	1.41688	0.361
ENSMUSG00000028409	9.3767	9.96419	-0.240383	-1.86592	1.0583	-0.4602
ENSMUSG00000028413	4.02741	3.30329	0.266409	-0.758885	1.23759	0.5233
ENSMUSG00000028416	16.9215	10.5638	0.358413	-2.39198	2.26826	0.5908
ENSMUSG00000028435	5.23675	8.02693	-0.452553	-2.12561	1.68592	-0.6214
ENSMUSG00000008575	0.596965	0.533119	0.203874	-0.719648	1.17483	0.4515
ENSMUSG00000028403	2.20424	2.1414	0.0500399	-1.21595	1.35745	0.3775
ENSMUSG00000028367	18.9661	19.5075	-0.0573853	-0.887242	0.723364	-0.313
ENSMUSG00000038668	1.31679	1.61267	-0.212909	-1.17684	0.876118	-0.4865
ENSMUSG00000028789	3.31834	2.90907	-0.148547	-3.03192	1.9009	-0.4151
ENSMUSG00000028884	2.88029	2.71727	0.0830506	-0.226758	0.400199	0.1484
ENSMUSG00000037692	1.09245	1.04782	0.0940979	-0.848463	1.12481	0.3599
ENSMUSG00000028868	5.87124	5.45126	0.100089	-0.724483	0.907444	0.3456
ENSMUSG00000050812	4.51709	3.33992	0.728526	-1.20264	3.3667	0.6414
ENSMUSG00000028378	5.37687	5.55438	-0.397617	-3.62636	1.89844	-0.5006
ENSMUSG00000028447	11.0606	12.7949	0.00505892	-1.89137	2.47894	-0.4336
ENSMUSG00000036078	5.17213	6.45749	-0.402079	-1.80492	0.809605	-0.5747
ENSMUSG00000073888	4.77522	3.44946	0.544511	-2.62736	3.97242	0.5729
ENSMUSG00000028578	3.57303	4.00422	-0.16457	-1.92256	1.62549	-0.4638
ENSMUSG00000028496	2.35215	2.74425	-0.013767	-1.63125	2.07669	-0.4303
ENSMUSG00000066151	4.88318	3.78427	0.411656	-0.914851	1.80269	0.5918
ENSMUSG00000066149	5.66942	5.13729	0.160087	-1.41241	1.76424	0.4495
ENSMUSG00000028391	4.92399	3.41172	0.479935	-2.00141	2.82523	0.5939
ENSMUSG00000078713	6.05356	6.36866	-0.0434626	-0.859637	0.827634	-0.3137
ENSMUSG00000028322	4.58145	4.88238	-0.103511	-1.2929	1.07493	-0.3963
ENSMUSG00000045973	2.1232	2.66194	-0.280922	-1.17581	0.731525	-0.5415
ENSMUSG00000044813	1.66414	1.15854	0.245393	-2.1176	2.08609	0.5363
ENSMUSG00000028293	7.44087	8.1964	-0.19112	-2.01391	1.47103	-0.46
ENSMUSG00000028295	4.71299	5.20263	0.0355896	-2.06713	2.6599	-0.4288
ENSMUSG00000039967	1.09518	1.17815	-0.100339	-0.606673	0.426218	-0.2837
ENSMUSG00000028333	4.15164	3.96502	0.0650184	-0.255441	0.385404	0.1221
ENSMUSG00000028334	9.91902	9.42289	0.00609698	-1.65367	1.46044	0.3821
ENSMUSG00000028952	1.59873	1.27904	0.331599	-1.84068	2.60431	0.5278
ENSMUSG00000028943	2.60796	1.03687	0.354924	-6.879	4.86592	0.6035
ENSMUSG00000006699	10.4805	11.3762	-0.11229	-0.54819	0.336375	-0.2679
ENSMUSG00000051557	5.85148	5.76141	0.0147379	-1.26485	1.22976	0.3537
ENSMUSG00000003161	13.0126	12.6894	-0.234684	-3.50666	2.22936	-0.4562
ENSMUSG00000044700	2.89579	1.84285	0.613195	-0.368666	1.49502	0.7912
ENSMUSG00000028982	3.05363	2.85388	0.18117	-1.17876	1.74403	0.4455
ENSMUSG00000039911	1.58797	2.39111	-0.720109	-2.95205	1.2328	-0.6672
ENSMUSG00000028980	6.37387	5.32205	0.851233	-2.45541	5.87728	0.5742
ENSMUSG00000028917	3.30237	3.93911	0.0237499	-1.90496	2.64846	-0.4367
ENSMUSG00000078515	3.53367	3.38041	0.074186	-0.385141	0.563901	0.2256
ENSMUSG00000040715	1.96659	2.65392	-0.433276	-5.20892	4.37988	-0.5363
ENSMUSG00000040697	2.46086	1.85825	0.434115	-0.550369	1.47049	0.6359
ENSMUSG00000029068	1.86686	1.55938	0.286999	-0.588124	1.21188	0.5262
ENSMUSG00000065990	9.86509	8.65204	0.175698	-0.601971	0.945682	0.431
ENSMUSG00000028797	6.82478	6.87657	0.0628324	-1.31263	1.56882	0.3756
ENSMUSG00000028788	4.09173	5.1417	-0.312455	-1.20003	0.620833	-0.5621
ENSMUSG00000028393	16.4024	21.914	-0.486753	-2.32575	1.17056	-0.5996
ENSMUSG00000028394	3.16943	2.99238	0.0943029	-0.625593	0.83027	0.3299
ENSMUSG00000073755	3.52832	2.59036	-0.138118	-4.8085	2.95585	0.4691
ENSMUSG00000028837	14.5538	14.0588	0.0674629	-0.521569	0.695502	0.2734
ENSMUSG00000028820	5.98784	6.76918	-0.168362	-1.32755	0.993199	-0.4414
ENSMUSG00000028607	6.18794	4.01861	0.227326	-2.95443	2.40362	0.5507
ENSMUSG00000028603	8.40636	10.6374	-0.299238	-1.81624	1.32154	-0.5342
ENSMUSG00000047613	2.25444	2.55547	-0.218441	-1.02968	0.507598	-0.453
ENSMUSG00000039523	4.10839	3.64172	-0.185569	-3.10304	1.83867	-0.4222
ENSMUSG00000028410	6.11202	7.00862	-0.167534	-0.968254	0.724252	-0.4317
ENSMUSG00000028419	5.68915	7.83512	-0.395307	-1.39867	0.753975	-0.6249
ENSMUSG00000028423	4.67878	5.78996	-0.29958	-1.82258	1.21352	-0.5274
ENSMUSG00000036241	6.75257	6.87364	-0.00785056	-1.00548	1.01434	-0.3162
ENSMUSG00000009863	11.3982	15.4534	-0.367788	-1.38306	0.809487	-0.607
ENSMUSG00000036622	7.1955	2.71337	0.746038	-4.51237	4.22805	0.6675
ENSMUSG00000078503	1.9706	2.1172	0.0787266	-1.381	1.94249	0.3864
ENSMUSG00000074656	6.24114	7.77834	-0.323403	-0.978542	0.330051	-0.59
ENSMUSG00000027597	17.9166	15.4937	0.198069	-0.592783	0.976463	0.4511
ENSMUSG00000038383	4.943	5.97016	-0.316981	-2.04307	1.2628	-0.5293
ENSMUSG00000038369	2.79587	2.74865	-0.000181406	-1.18026	1.10359	0.3312
ENSMUSG00000029009	2.04057	2.34208	-0.203872	-0.70159	0.276791	-0.4188
ENSMUSG00000029003	8.46879	6.85538	0.753265	-1.6277	4.34306	0.5964
ENSMUSG00000041556	11.9674	8.66435	0.765958	-1.93451	4.35509	0.6101
ENSMUSG00000037266	0.918732	0.710643	0.338705	-0.509761	1.12041	0.5992
ENSMUSG00000028821	5.48582	6.32763	-0.272134	-1.39536	0.645071	-0.4889
ENSMUSG00000070605	2.83838	2.23026	0.314003	-0.467861	1.01179	0.5869
ENSMUSG00000056300	1.81961	1.96314	-0.0331249	-1.22556	1.31861	-0.3751
ENSMUSG00000073684	5.14221	4.69046	-0.268679	-3.35933	1.84226	-0.4477
ENSMUSG00000029064	11.2465	12.5769	-0.1507	-0.916246	0.649528	-0.4053
ENSMUSG00000029063	11.0337	8.75289	0.327114	-1.83715	2.45701	0.5343
ENSMUSG00000051517	3.40066	3.34722	-0.198554	-2.34264	1.42851	-0.4337
ENSMUSG00000028464	7.4554	3.41991	0.853909	-3.08682	4.09757	0.6755
ENSMUSG00000028465	6.42062	5.12489	0.24327	-1.11484	1.41263	0.514
ENSMUSG00000028719	6.86053	8.86272	-0.451195	-2.04008	0.975494	-0.5955
ENSMUSG00000028763	10.5777	5.77454	0.853058	-1.06517	2.73265	0.7496
ENSMUSG00000043411	4.99851	4.00368	0.300081	-0.381934	0.952133	0.5724
ENSMUSG00000041351	6.94476	3.09954	1.18043	-2.65387	5.18948	0.7034
ENSMUSG00000028706	3.07843	3.87048	-0.206778	-1.68846	1.56748	-0.5005
ENSMUSG00000028453	3.89183	4.75107	-0.174601	-1.97314	1.90142	-0.4822
ENSMUSG00000028454	4.34996	3.50454	0.760575	-2.22944	5.01013	0.5776
ENSMUSG00000028455	17.1957	18.9181	-0.108112	-0.954535	0.822734	-0.3821
ENSMUSG00000036002	1.89935	2.08277	-0.0344878	-1.9031	2.05008	-0.4254
ENSMUSG00000028556	3.43519	3.45489	-0.0583237	-1.28887	1.02102	-0.3524
ENSMUSG00000032897	5.25154	6.46511	-0.265523	-1.04369	0.58581	-0.5251
ENSMUSG00000028629	1.99421	1.85964	0.0954947	-0.642532	0.81603	0.3366
ENSMUSG00000032870	5.67105	3.60156	0.561322	-2.3336	3.17781	0.6127
ENSMUSG00000043207	4.04483	4.98292	-0.266847	-1.47118	0.993148	-0.5181
ENSMUSG00000042558	3.5675	4.53773	-0.38816	-1.32518	0.450982	-0.6164
ENSMUSG00000028842	1.95228	2.01844	-0.0728876	-0.960852	0.751449	-0.3344
ENSMUSG00000041530	3.30273	2.77115	0.235366	-0.491	0.917342	0.4882
ENSMUSG00000060862	2.52542	2.14105	0.51149	-1.73789	3.38434	0.5509
ENSMUSG00000036822	0.901078	1.17201	-0.345431	-1.04819	0.438032	-0.6192
ENSMUSG00000071014	33.7719	19.7343	0.155982	-4.00414	2.68882	0.5535
ENSMUSG00000028411	4.35927	2.61725	0.874307	-1.73075	3.82623	0.684
ENSMUSG00000028691	12.8737	14.0543	-0.118011	-0.715946	0.487208	-0.3244
ENSMUSG00000028689	3.4945	1.57147	1.16684	-0.52904	2.93227	0.8603
ENSMUSG00000033985	2.20157	2.49545	-0.0958986	-1.20372	1.17569	-0.4139
ENSMUSG00000028687	4.5175	4.33995	0.250921	-2.18301	3.27712	0.4722
ENSMUSG00000006398	5.78662	7.16267	-0.214419	-1.16874	0.963202	-0.4973
ENSMUSG00000028962	4.63976	2.91873	0.465839	-1.72119	2.1282	0.6292
ENSMUSG00000053841	4.02523	3.57237	0.159907	-0.300913	0.609254	0.3476
ENSMUSG00000003731	6.36523	6.02433	-0.0177163	-1.42685	1.12683	0.3509
ENSMUSG00000053730	4.04713	3.76582	0.0891871	-0.575598	0.725972	0.3172
ENSMUSG00000028790	7.8146	8.601	-0.0341751	-1.35362	1.55913	-0.4015
ENSMUSG00000038828	4.62124	3.62699	0.334333	-0.586614	1.20779	0.5808
ENSMUSG00000029165	5.73173	5.27958	-0.254093	-3.4149	1.91656	-0.4431
ENSMUSG00000054099	1.36115	1.29575	0.184464	-1.59249	2.28564	0.4498
ENSMUSG00000040584	1.30936	1.47865	-0.231221	-2.48837	1.82821	-0.4824
ENSMUSG00000028970	1.7384	2.3916	0.109126	-2.5747	4.09484	-0.4588
ENSMUSG00000028898	7.80593	8.64584	-0.150373	-1.194	0.874792	-0.419
ENSMUSG00000029146	7.19037	7.76569	-0.119652	-1.25576	1.00762	-0.4015
ENSMUSG00000029148	6.37481	5.33102	0.426521	-0.901736	2.12747	0.5607
ENSMUSG00000062761	4.16481	3.39328	0.502646	-0.988958	2.5251	0.5864
ENSMUSG00000029208	1.72515	3.54103	-1.05282	-2.17414	0.0441314	-0.9285
ENSMUSG00000036087	2.85127	3.28678	-0.529617	-3.0603	1.26582	-0.5608
ENSMUSG00000029174	4.41827	4.30312	0.0386556	-0.748489	0.822595	0.2917
ENSMUSG00000023353	4.97951	6.32807	-0.337705	-2.29886	1.62785	-0.5394
ENSMUSG00000028954	5.60718	5.63871	-0.0131331	-1.12682	1.07239	-0.3302
ENSMUSG00000029098	2.84639	2.99021	-0.0303039	-2.48675	2.44135	-0.4248
ENSMUSG00000055401	9.29267	14.9476	-0.792918	-3.30596	1.37864	-0.6785
ENSMUSG00000029120	5.12933	3.85072	0.539666	-1.60958	2.99783	0.5886
ENSMUSG00000063646	2.9535	3.46808	-0.31058	-1.97407	1.14518	-0.511
ENSMUSG00000000600	0.927909	1.00316	0.0933246	-1.51334	2.11433	0.3941
ENSMUSG00000040407	4.31478	3.35441	0.597806	-1.06558	2.8254	0.622
ENSMUSG00000029048	7.34134	6.98548	0.0814925	-1.20555	1.36475	0.3925
ENSMUSG00000029050	4.96789	4.78015	0.0391655	-0.602446	0.647996	0.2528
ENSMUSG00000029053	3.96891	3.26872	0.121963	-3.23347	3.02798	0.4848
ENSMUSG00000036940	6.25017	7.14911	-0.200247	-1.00473	0.587417	-0.4494
ENSMUSG00000028664	4.72522	3.46521	0.494074	-1.68709	2.77161	0.5867
ENSMUSG00000026234	5.76194	5.71068	0.0147155	-0.79461	0.844199	0.2755
ENSMUSG00000026239	4.98564	4.01756	-0.102818	-3.68292	2.28918	0.4422
ENSMUSG00000012117	5.63275	6.58726	-0.648026	-3.88931	1.52009	-0.5766
ENSMUSG00000050966	6.9694	6.35416	0.138599	-0.656825	0.928465	0.3854
ENSMUSG00000029094	2.51326	2.18933	0.66097	-2.40498	5.01168	0.5495
ENSMUSG00000029198	6.77304	7.69371	-0.184583	-0.63991	0.279335	-0.3848
ENSMUSG00000006216	5.99167	3.20848	1.10125	-1.03947	3.83095	0.7593
ENSMUSG00000040761	1.44117	1.82777	-0.324186	-1.52563	0.912107	-0.5549
ENSMUSG00000006219	9.35843	8.57955	0.100887	-0.636316	0.790185	0.3418
ENSMUSG00000028649	5.40238	4.39914	0.37462	-0.875215	1.80656	0.5545
ENSMUSG00000028648	13.6195	14.7764	0.133193	-1.81199	2.69828	0.4147
ENSMUSG00000023075	2.51741	3.29674	-0.403304	-1.43213	0.558231	-0.6175
ENSMUSG00000029283	2.18599	1.45987	0.629047	-0.195896	1.55534	0.808
ENSMUSG00000038525	6.29258	5.5976	0.174082	-0.533443	0.896898	0.4107
ENSMUSG00000029017	11.7008	8.77667	0.441801	-0.632054	1.61371	0.6302
ENSMUSG00000028932	8.375	8.88096	-0.160971	-1.29072	0.820337	-0.4082
ENSMUSG00000028896	4.09413	4.71577	-0.163619	-0.892002	0.660033	-0.4318
ENSMUSG00000066043	2.35685	2.82559	-0.0532143	-2.14335	2.49064	-0.4583
ENSMUSG00000066042	0.495234	0.512307	-0.120285	-1.25942	0.933963	-0.3966
ENSMUSG00000045294	1.78959	1.90878	-0.0937764	-0.424665	0.242493	-0.1703
ENSMUSG00000048271	2.104	2.53049	-0.227658	-1.17515	0.784166	-0.4927
ENSMUSG00000029084	5.91143	4.98399	0.473839	-1.91637	3.4535	0.5391
ENSMUSG00000039765	5.09976	3.87557	0.481743	-0.946257	2.10377	0.6061
ENSMUSG00000029060	8.48576	2.13763	1.40813	-3.92645	5.19415	0.7516
[truncated: 6,603 more rows]

## Sheet: NEC_WT_d4vsd0_HL
Gene	Regulation.d4.vs.d0.WT.HL.A	Regulation.d4.vs.d0.WT.HL.B	Regulation.d4.vs.d0.WT.HL.log2FC	Regulation.d4.vs.d0.WT.HL.cred.lower	Regulation.d4.vs.d0.WT.HL.cred.upper	Regulation.d4.vs.d0.WT.HL.ROPE
ENSMUSG00000025934	2.61384	7.56283	-1.39584	-4.07254	1.59371	-0.8156
ENSMUSG00000025940	2.62649	4.22495	0.51732	-2.77607	7.11009	-0.4555
ENSMUSG00000026123	6.09382	2.70639	2.28267	-0.897109	8.65569	0.8403
ENSMUSG00000026005	12.6926	6.67618	1.99577	-1.15097	8.11632	0.7879
ENSMUSG00000004768	4.20128	2.04475	1.18355	-1.18747	3.90246	0.7862
ENSMUSG00000026104	6.74321	5.24021	1.66455	-2.00919	9.12272	0.6647
ENSMUSG00000010290	5.5684	2.12119	2.03029	-0.494174	6.24863	0.8944
ENSMUSG00000026213	7.22562	5.64182	1.39589	-2.01433	7.90653	0.6452
ENSMUSG00000006576	6.36725	1.98843	1.84034	-0.319293	4.49781	0.9261
ENSMUSG00000070871	3.14156	3.2202	0.524839	-2.56139	5.1352	0.5042
ENSMUSG00000025949	3.52161	1.85776	1.90479	-1.15317	7.60741	0.7941
ENSMUSG00000026782	11.0481	3.29816	2.07435	-0.462861	5.48761	0.9158
ENSMUSG00000079470	2.66208	2.01586	0.905393	-1.72834	4.72381	0.6343
ENSMUSG00000036707	6.77853	3.72614	1.64301	-1.26123	6.56576	0.767
ENSMUSG00000032883	4.53608	2.58791	1.17567	-0.819067	3.97627	0.7827
ENSMUSG00000026240	8.54382	4.45647	1.07961	-0.645388	3.14074	0.8189
ENSMUSG00000053333	18.5688	7.24326	1.74817	-0.783399	5.39698	0.8615
ENSMUSG00000045216	2.06126	1.17734	1.41692	-0.941404	5.29815	0.7792
ENSMUSG00000052748	4.89528	2.0827	2.23059	-0.728922	8.1262	0.8572
ENSMUSG00000026484	3.31352	3.5796	0.638944	-2.01731	5.34433	0.5165
ENSMUSG00000040297	3.0407	1.50833	1.92141	-0.976336	7.29243	0.8194
ENSMUSG00000026694	0.907029	1.14669	1.0895	-3.19571	9.39854	0.5332
ENSMUSG00000020423	1.5432	0.92331	1.14107	-1.26652	4.54657	0.7224
ENSMUSG00000026458	14.2687	4.20325	1.86237	-0.00267086	4.00716	0.9574
ENSMUSG00000042305	6.03928	4.89339	0.948314	-1.52405	5.17043	0.6321
ENSMUSG00000009418	2.73753	3.58497	0.195722	-2.3522	4.21915	-0.4379
ENSMUSG00000026683	6.59303	4.57052	1.1831	-1.34486	5.4883	0.6884
ENSMUSG00000018196	34.0642	5.52249	2.41214	-0.954368	5.26047	0.9226
ENSMUSG00000018189	9.4833	10.2278	1.01205	-2.1978	7.41187	0.5512
ENSMUSG00000040918	1.58431	1.14087	1.09792	-1.45346	5.06105	0.6682
ENSMUSG00000026578	10.9284	5.4401	0.296847	-5.93347	4.47829	0.5777
ENSMUSG00000026575	7.0753	8.58685	0.410587	-2.49366	5.23987	0.4642
ENSMUSG00000026585	12.3	13.153	0.634713	-2.38951	5.50788	0.5186
ENSMUSG00000037860	5.56618	2.75559	1.41862	-1.49944	5.37135	0.7612
ENSMUSG00000037461	3.80062	3.87075	0.671685	-1.88247	5.08673	0.5339
ENSMUSG00000026623	14.1742	5.16097	2.16019	-0.472604	6.67616	0.9
ENSMUSG00000026622	4.45901	2.70544	1.01076	-0.966634	3.641	0.7374
ENSMUSG00000026553	18.1102	11.5233	1.75047	-1.59025	8.10741	0.7258
ENSMUSG00000003464	12.5093	7.25174	1.34656	-1.49248	5.77871	0.7237
ENSMUSG00000026554	12.232	3.18407	2.68521	-0.0952144	7.64619	0.9497
ENSMUSG00000009905	9.08261	3.11522	2.25974	-0.726226	7.37265	0.885
ENSMUSG00000009907	8.2015	5.13437	1.78071	-1.35203	7.9274	0.7408
ENSMUSG00000033364	5.15935	2.52786	1.54554	-0.90647	5.42546	0.8196
ENSMUSG00000026135	2.83595	1.54124	1.54154	-0.947981	5.64498	0.7908
ENSMUSG00000026171	3.29499	2.54681	1.03016	-1.48953	5.25224	0.6416
ENSMUSG00000010453	3.501	1.2166	2.50414	-0.515365	8.0448	0.9089
ENSMUSG00000001143	9.48019	1.46173	3.03658	0.914731	6.15527	0.9959
ENSMUSG00000048874	2.93803	1.97748	1.08754	-1.0419	4.50526	0.7202
ENSMUSG00000034486	1.42673	0.856864	2.19315	-1.96176	10.3479	0.7365
ENSMUSG00000040693	2.80649	0.948305	1.33672	-1.65161	3.89206	0.808
ENSMUSG00000049866	2.56685	1.17241	1.65746	-0.993611	5.83317	0.8189
ENSMUSG00000025950	10.631	10.4235	0.542434	-1.74	4.14765	0.5192
ENSMUSG00000026003	10.3025	7.41901	1.17095	-2.33619	6.65441	0.6413
ENSMUSG00000025995	5.609	5.31478	1.0409	-1.92507	6.56091	0.5879
ENSMUSG00000050122	8.90222	5.05869	0.660819	-4.96601	6.07097	0.5855
ENSMUSG00000026111	4.31154	3.33352	1.61207	-1.84151	8.7418	0.6703
ENSMUSG00000041426	13.1798	11.0822	0.735864	-1.83145	4.65742	0.5774
ENSMUSG00000026097	4.25252	3.26504	0.813838	-1.54319	4.29917	0.6162
ENSMUSG00000026096	2.69862	2.29968	1.19984	-2.51961	7.72453	0.6065
ENSMUSG00000026333	2.96895	2.12957	0.64777	-1.27215	3.03553	0.6289
ENSMUSG00000034343	6.922	4.03645	0.988787	-1.28207	3.74792	0.7205
ENSMUSG00000026307	6.38663	10.1922	-0.278452	-3.43563	4.05486	-0.5582
ENSMUSG00000026192	10.6823	7.58715	1.24726	-1.37165	5.99018	0.6824
ENSMUSG00000026270	4.81221	3.4878	2.10735	-1.8002	10.865	0.707
ENSMUSG00000026174	8.43028	6.05269	1.25975	-1.5866	6.0047	0.6774
ENSMUSG00000026172	4.65185	5.91068	0.214852	-3.91262	6.15518	-0.4608
ENSMUSG00000026568	7.10604	13.8747	-0.1422	-3.00806	4.88556	-0.5667
ENSMUSG00000040713	6.21427	6.27118	0.377879	-2.86202	4.6485	0.4831
ENSMUSG00000056763	4.37472	1.62417	1.69403	-0.175096	4.22597	0.9311
ENSMUSG00000048960	3.48659	1.61401	0.892163	-2.28995	3.62761	0.7055
ENSMUSG00000016918	7.60336	3.73804	1.65327	-2.93708	8.02182	0.7114
ENSMUSG00000097398	2.3966	1.58779	0.0795054	-4.7231	3.6517	0.5125
ENSMUSG00000036206	2.67663	2.72055	0.768749	-2.0843	5.71614	0.5442
ENSMUSG00000055013	4.90535	3.84091	0.942651	-1.53328	4.9983	0.6217
ENSMUSG00000040782	5.86893	3.39723	1.61991	-1.91352	7.37299	0.7159
ENSMUSG00000033964	1.80128	1.10353	1.10441	-0.854154	4.05937	0.7593
ENSMUSG00000033952	5.11727	2.93489	1.92897	-1.49656	8.50569	0.7501
ENSMUSG00000041570	2.7279	2.45595	0.394281	-2.82914	4.24611	0.5133
ENSMUSG00000040124	1.25266	0.947325	0.683815	-1.11233	3.02241	0.6423
ENSMUSG00000026019	30.36	8.29689	2.56789	0.145066	6.84417	0.9666
ENSMUSG00000026014	4.99494	1.92179	2.19642	-0.513651	6.98856	0.8894
ENSMUSG00000026341	22.9932	8.99917	1.92545	-0.324471	5.76519	0.9087
ENSMUSG00000026425	10.0258	3.43227	2.40245	-0.960354	8.28151	0.8664
ENSMUSG00000026437	7.66465	7.5404	0.174698	-1.44838	2.19773	0.4344
ENSMUSG00000079550	6.96202	5.03114	0.783404	-1.04367	3.33056	0.6623
ENSMUSG00000026024	6.77705	3.97591	1.20919	-0.950781	4.42397	0.7658
ENSMUSG00000026021	16.7793	10.7155	1.46559	-1.47225	6.51772	0.7179
ENSMUSG00000026775	18.2595	7.9586	2.2097	-0.819636	8.11006	0.8468
ENSMUSG00000036646	3.57753	2.82708	0.599116	-1.01976	2.85994	0.609
ENSMUSG00000026955	12.1545	5.46175	1.44467	-0.975776	4.61003	0.8207
ENSMUSG00000015094	26.7177	9.4594	1.47839	-1.43552	4.24961	0.8237
ENSMUSG00000026974	2.92472	2.44047	1.06953	-1.67647	6.00063	0.6269
ENSMUSG00000036833	3.89003	3.33694	0.379551	-2.80352	4.02764	0.5181
ENSMUSG00000026821	2.58804	1.82029	1.21701	-1.85204	5.89989	0.666
ENSMUSG00000026812	2.65848	1.84268	1.66508	-1.51769	7.95504	0.7118
ENSMUSG00000026806	2.69733	2.24235	1.2691	-1.72065	6.95493	0.6418
ENSMUSG00000026803	1.98297	1.41518	2.16722	-1.82943	10.5148	0.7213
ENSMUSG00000027011	6.89213	4.83701	0.70304	-0.912642	2.7746	0.6761
ENSMUSG00000042369	3.45002	3.38666	0.0487101	-1.62706	1.71049	0.402
ENSMUSG00000002733	7.16885	3.14532	1.66718	-0.45437	5.08011	0.8821
ENSMUSG00000046994	1.63794	1.0672	1.42947	-1.3715	6.25409	0.72
ENSMUSG00000025917	12.6699	6.60831	1.35334	-0.829796	4.53158	0.8057
ENSMUSG00000067851	6.89984	3.50809	1.87001	-1.191	7.39101	0.7841
ENSMUSG00000079610	7.92633	2.88366	1.72622	-1.39565	5.62665	0.8239
ENSMUSG00000046337	12.9843	3.39725	2.25438	-0.00876896	5.39512	0.9578
ENSMUSG00000037351	12.3289	7.85879	1.9611	-1.45803	9.23168	0.7326
ENSMUSG00000025959	2.57873	0.934181	1.88957	-0.125197	4.86296	0.935
ENSMUSG00000026082	2.02303	1.24037	1.4876	-1.3136	6.16465	0.7428
ENSMUSG00000026162	2.31912	7.53381	-1.15532	-4.25429	3.43342	-0.7425
ENSMUSG00000026028	3.0499	1.71109	1.60065	-1.11233	6.29365	0.774
ENSMUSG00000038079	8.45471	6.10641	1.48886	-1.82654	7.95246	0.666
ENSMUSG00000033793	7.10641	2.38381	2.25474	-0.834465	7.39996	0.8748
ENSMUSG00000079144	2.93744	2.02253	1.29354	-1.45665	5.98614	0.6929
ENSMUSG00000026502	7.63147	4.1226	1.46188	-1.40305	5.93119	0.7429
ENSMUSG00000026500	3.32743	6.68962	-0.345435	-4.57401	5.77239	-0.5831
ENSMUSG00000038949	2.52933	3.73862	-0.443479	-4.6652	4.16127	-0.5536
ENSMUSG00000038936	18.2289	7.70639	1.38129	-0.106501	3.25992	0.9283
ENSMUSG00000026490	5.53773	3.03273	2.14275	-1.76366	9.96592	0.7449
ENSMUSG00000042111	4.37474	2.72357	1.3329	-1.13623	5.39459	0.7416
ENSMUSG00000026456	5.17737	1.64462	2.55954	-0.932409	8.6046	0.8754
ENSMUSG00000000544	11.7622	5.24125	1.85665	-1.68051	7.49995	0.7795
ENSMUSG00000056268	4.24675	2.48642	1.28117	-0.951254	4.74795	0.7605
ENSMUSG00000026504	4.15522	3.18961	0.255071	-4.20888	4.21173	0.514
ENSMUSG00000038034	8.10765	11.2128	-0.104367	-2.58375	3.39442	-0.5065
ENSMUSG00000050229	11.7315	2.83333	2.22723	0.86471	3.99928	0.9978
ENSMUSG00000026596	3.37105	2.20153	1.21614	-1.7995	5.8592	0.6757
ENSMUSG00000025986	7.39191	3.82123	1.87811	-1.03203	7.24357	0.8065
ENSMUSG00000026107	4.14682	1.32545	1.93526	0.253322	4.34149	0.9754
ENSMUSG00000042207	4.95312	3.867	0.956431	-1.3118	4.74334	0.6394
ENSMUSG00000026429	3.5848	2.36328	1.2919	-1.15709	5.55228	0.7154
ENSMUSG00000026426	15.6193	3.75351	3.6286	-0.181654	12.1653	0.9516
ENSMUSG00000043629	4.30705	1.87128	1.71415	-0.46174	5.07188	0.8845
ENSMUSG00000034432	4.27313	4.27667	0.809546	-1.86079	5.52704	0.555
ENSMUSG00000041763	7.26665	4.8228	1.25542	-1.42132	5.65114	0.7008
ENSMUSG00000026048	4.57648	1.78077	2.04892	-0.635697	6.39115	0.8784
ENSMUSG00000049339	4.19564	3.1078	0.959353	-1.5316	4.79327	0.6392
ENSMUSG00000026197	4.76839	2.037	1.40635	-1.71169	5.05616	0.772
ENSMUSG00000026199	3.36569	3.42758	0.0242781	-2.53792	2.72964	0.423
ENSMUSG00000026201	5.50438	3.5407	1.47332	-2.12345	7.75231	0.6714
ENSMUSG00000026203	5.99749	1.72851	2.32059	-0.356453	6.33452	0.928
ENSMUSG00000026439	8.82434	2.86257	2.2324	-0.176762	6.29309	0.9355
ENSMUSG00000046062	2.12733	1.56656	1.02084	-1.27993	4.69425	0.6788
ENSMUSG00000026319	4.24985	2.39098	1.29578	-1.03741	4.95886	0.7604
ENSMUSG00000026208	6.79182	11.8595	-0.843754	-3.23435	1.38173	-0.6983
ENSMUSG00000033021	20.7348	15.6497	0.44487	-1.71625	2.67494	0.5699
ENSMUSG00000025971	2.75076	2.93987	0.485683	-2.07749	4.6394	0.4886
ENSMUSG00000026039	4.75831	2.40273	1.57806	-0.740867	5.26612	0.8265
ENSMUSG00000070738	12.417	4.61119	2.22796	-0.5698	7.29812	0.889
ENSMUSG00000026305	3.97651	5.84588	0.652538	-3.23557	8.26115	0.4682
ENSMUSG00000038866	2.55659	1.92792	0.82283	-1.42235	4.12513	0.6306
ENSMUSG00000044340	1.98944	2.4453	0.154333	-2.43284	3.87	-0.4359
ENSMUSG00000026411	7.37857	6.7229	1.00277	-1.96235	6.42656	0.5885
ENSMUSG00000041642	7.65543	8.23929	0.459696	-2.1257	4.58353	0.4849
ENSMUSG00000026708	1.90795	1.50556	0.94395	-1.45213	4.73487	0.6434
ENSMUSG00000067336	2.20516	1.89381	1.07592	-1.86868	6.20116	0.6172
ENSMUSG00000041040	5.16191	3.7197	1.0868	-1.34155	5.19738	0.6756
ENSMUSG00000073664	3.85931	1.64579	1.50396	-0.337291	4.12643	0.8877
ENSMUSG00000049439	9.78086	4.82604	1.85778	-0.882551	7.29354	0.8192
ENSMUSG00000026584	2.42626	1.87436	1.5414	-1.75003	8.1494	0.6728
ENSMUSG00000041396	1.635	1.04273	0.882936	-0.703655	2.99115	0.7521
ENSMUSG00000026179	10.5939	12.4228	0.916607	-2.29178	7.37517	0.528
ENSMUSG00000026176	16.1637	5.35885	1.85442	-0.308022	4.79721	0.9241
ENSMUSG00000025925	10.6169	4.56301	2.11159	-1.06969	7.65857	0.8316
ENSMUSG00000061024	2.5921	2.42409	0.652895	-1.5698	4.19717	0.5551
ENSMUSG00000026339	4.46294	3.57617	0.480993	-1.0588	2.33865	0.5882
ENSMUSG00000013275	3.23125	2.28197	1.6018	-1.68051	7.68307	0.6968
ENSMUSG00000033257	11.2399	4.78128	1.95625	-1.18888	7.29509	0.8174
ENSMUSG00000026088	5.26261	6.83787	0.901513	-2.57449	8.00194	0.5091
ENSMUSG00000058407	8.77733	5.67031	1.3678	-1.17476	5.80353	0.7283
ENSMUSG00000048234	4.05106	2.33535	1.13879	-0.641676	3.71163	0.8025
ENSMUSG00000073643	13.1113	6.54638	1.82634	-1.41466	7.47143	0.7801
ENSMUSG00000040865	3.16094	1.58351	1.34331	-0.734997	4.3233	0.8219
ENSMUSG00000025968	14.8149	6.21209	2.02035	-1.03161	7.2001	0.8345
ENSMUSG00000066652	43.3227	6.29622	3.47766	1.02689	7.88577	0.9978
ENSMUSG00000026520	11.1974	5.11836	2.06408	-0.922923	7.69503	0.8332
ENSMUSG00000090071	16.2851	1.58899	3.26566	0.359799	5.95015	0.9778
ENSMUSG00000070644	7.90681	3.17021	1.57209	-1.35414	5.22229	0.806
ENSMUSG00000034292	10.4539	2.17909	2.36939	-0.389202	5.48144	0.9398
ENSMUSG00000026311	1.57702	1.00757	0.994046	-2.36946	5.17482	0.6492
ENSMUSG00000025964	15.7117	4.19773	2.02952	-0.455827	4.90492	0.9221
ENSMUSG00000025962	8.53534	8.29426	0.640723	-1.68099	4.56342	0.5399
ENSMUSG00000025958	3.14324	2.10882	1.23473	-1.30796	5.53507	0.7024
ENSMUSG00000006304	14.4972	5.86794	1.93792	-0.83901	6.38675	0.8584
ENSMUSG00000026032	15.6261	15.6434	0.768273	-2.20251	5.85116	0.5421
ENSMUSG00000041859	6.68711	6.25532	0.917161	-1.76797	5.70752	0.5817
ENSMUSG00000079283	13.2283	5.04816	1.56397	-0.354321	3.99337	0.9068
ENSMUSG00000037035	1.44469	1.18564	1.06847	-2.36275	6.73881	0.609
ENSMUSG00000004451	18.2594	7.70112	2.2147	-0.760584	7.89935	0.8586
ENSMUSG00000026383	3.31278	1.63507	1.49254	-0.610602	4.80026	0.8392
ENSMUSG00000026211	18.5827	3.86455	3.22102	-0.571606	9.88986	0.925
ENSMUSG00000026235	1.16879	0.99957	0.647095	-1.34714	3.51327	0.5908
ENSMUSG00000005501	9.75734	2.21805	2.15909	1.33955	3.0471	1
ENSMUSG00000044783	4.78623	2.16992	1.61462	-0.417093	4.88009	0.8794
ENSMUSG00000026204	9.80569	1.65397	2.51526	-0.00816102	4.97146	0.963
ENSMUSG00000026209	11.9758	14.866	0.598453	-2.25685	5.95536	0.485
ENSMUSG00000032997	6.31008	4.49946	0.94119	-1.08349	4.13859	0.6799
ENSMUSG00000016481	13.8394	4.66197	2.00695	-0.109898	5.3557	0.9423
ENSMUSG00000026496	21.7943	9.07133	2.22421	-0.91196	7.94145	0.8485
ENSMUSG00000026499	4.26683	1.7611	1.88086	-0.720498	5.98873	0.8643
ENSMUSG00000038806	2.0256	1.76483	1.05834	-1.70043	6.01927	0.6119
ENSMUSG00000073481	9.60534	11.6041	0.812938	-3.8127	8.79788	0.5049
ENSMUSG00000016200	9.50128	3.7561	1.28326	-1.44866	3.82224	0.8028
ENSMUSG00000016181	4.49033	2.0551	1.29296	-0.0780518	2.9694	0.9331
ENSMUSG00000026657	2.80786	1.23977	1.67517	-0.457865	4.98592	0.8825
ENSMUSG00000079442	10.9027	4.99843	1.49807	-1.13193	5.18582	0.8026
ENSMUSG00000026811	6.21619	3.69788	1.11336	-2.6181	5.85577	0.655
ENSMUSG00000026857	5.0399	3.57306	0.878758	-1.39625	4.09141	0.6538
ENSMUSG00000026848	1.83788	0.953422	1.41437	-0.768209	4.73833	0.8196
ENSMUSG00000026755	6.71382	4.81523	1.1073	-1.67627	5.65397	0.6511
ENSMUSG00000036086	21.1474	5.42367	2.32825	0.36203	5.31183	0.982
ENSMUSG00000026355	7.47312	10.3478	0.0720013	-2.14946	3.68693	-0.4699
ENSMUSG00000026356	2.93266	3.71423	-0.258571	-1.19411	0.863942	-0.5379
ENSMUSG00000002546	8.01327	2.68638	1.37738	-0.910981	3.1605	0.8753
ENSMUSG00000039205	18.9749	6.12313	1.28505	-3.39697	4.91238	0.7476
ENSMUSG00000026820	8.03075	6.35726	1.14024	-1.70725	6.24056	0.6394
ENSMUSG00000027035	5.04	3.39138	0.84482	-0.796789	3.21258	0.7139
ENSMUSG00000034220	9.7304	10.8436	0.68063	-2.5355	6.4695	0.5058
ENSMUSG00000026269	13.0629	7.21239	1.44785	-2.01819	6.64554	0.7113
ENSMUSG00000042046	9.06441	2.24822	2.70697	-0.751421	8.2394	0.9065
ENSMUSG00000026427	18.0808	8.61318	1.40762	-0.573099	4.22633	0.8472
ENSMUSG00000025907	2.30287	3.68536	0.770236	-3.17222	8.73042	0.4711
ENSMUSG00000051285	9.33333	2.21226	2.22541	0.30579	4.53301	0.9784
ENSMUSG00000026150	17.222	7.13423	2.07394	-0.822505	7.19143	0.8534
ENSMUSG00000026159	10.8615	4.85278	1.47799	-0.226815	3.92396	0.9108
ENSMUSG00000026288	5.34014	2.17077	1.40318	-2.06165	5.21045	0.7539
ENSMUSG00000026289	3.19764	1.54972	1.52414	-0.7232	4.90213	0.8289
ENSMUSG00000026393	3.81638	2.61807	0.542418	-1.91787	3.01252	0.602
ENSMUSG00000005886	2.30415	3.48323	-0.0370131	-2.48932	3.74725	-0.5041
ENSMUSG00000025935	10.2588	7.58251	0.483136	-1.03448	2.13082	0.6076
ENSMUSG00000025937	16.0085	4.50338	3.07386	-0.373212	10.1822	0.9259
ENSMUSG00000033159	7.95594	3.32779	1.43502	-0.443606	3.81949	0.8862
ENSMUSG00000026198	6.52346	7.97179	0.781998	-2.51981	7.14894	0.5043
ENSMUSG00000033124	5.29325	7.66398	0.31162	-2.7472	5.6609	-0.4627
ENSMUSG00000026202	5.38629	7.92024	-0.0234233	-2.40735	3.7502	-0.4951
ENSMUSG00000016528	7.11098	6.57955	0.381965	-2.32683	3.76593	0.497
ENSMUSG00000016526	1.41277	1.33197	0.800028	-1.80777	5.07601	0.5795
ENSMUSG00000006010	4.60182	2.71229	1.08165	-0.65047	3.55921	0.7817
ENSMUSG00000026309	11.0954	6.01372	1.4263	-1.57848	5.8246	0.7363
ENSMUSG00000067071	3.76969	2.1715	1.40389	-3.10627	7.74773	0.6587
ENSMUSG00000026313	3.48282	1.25843	1.57652	0.382001	2.99993	0.9844
ENSMUSG00000041605	5.47039	1.64106	1.07221	-3.89369	4.30115	0.7305
ENSMUSG00000023094	4.7232	4.44699	0.504125	-1.70361	3.82643	0.5242
ENSMUSG00000061186	5.84059	3.35122	0.886204	-0.509259	2.45152	0.8093
ENSMUSG00000026618	13.0737	8.23237	1.37105	-1.20179	5.7697	0.7338
ENSMUSG00000026260	8.15411	6.96576	0.875067	-1.95167	5.51958	0.5909
ENSMUSG00000073616	10.823	15.1279	-0.496682	-6.14268	5.08362	-0.5466
ENSMUSG00000058076	23.4186	17.4602	0.686235	-2.4111	4.59858	0.5872
ENSMUSG00000005674	31.9669	10.2005	1.69398	-2.19635	5.87805	0.7944
ENSMUSG00000039318	16.9358	3.93673	2.09207	-0.256964	4.43049	0.944
ENSMUSG00000026617	9.20393	4.33377	2.07601	-0.894995	7.82472	0.83
ENSMUSG00000026615	15.8754	6.58895	1.56089	-0.173161	4.0302	0.92
ENSMUSG00000041406	9.2056	4.93882	1.53259	-1.09019	5.93776	0.7744
ENSMUSG00000026463	4.5695	4.76359	0.971812	-2.29284	7.13119	0.5543
ENSMUSG00000026883	3.92294	3.13495	1.13609	-1.6346	6.10316	0.6417
ENSMUSG00000026887	7.371	13.8684	-0.567258	-4.94346	4.91041	-0.5923
ENSMUSG00000047250				#NUM!	#NUM!
ENSMUSG00000026749	4.5829	5.71264	0.610691	-2.79904	6.71131	0.4814
ENSMUSG00000026558	8.51948	5.35852	1.0989	-0.87695	4.28505	0.7396
ENSMUSG00000026688	30.0646	4.51499	3.82399	-0.204064	11.1267	0.9573
ENSMUSG00000052534	5.67826	4.5103	0.476847	-2.15641	3.50911	0.5483
ENSMUSG00000026398	1.63697	1.3708	0.754487	-1.46882	4.11349	0.6013
ENSMUSG00000026526	9.70243	16.7954	0.444362	-3.52224	8.46417	-0.4885
ENSMUSG00000026083	8.24863	7.89395	0.530328	-1.69247	3.83721	0.5261
ENSMUSG00000055322	1.86058	2.59486	0.343214	-2.36061	5.03389	0.4381
ENSMUSG00000006299	13.3132	9.5685	1.71564	-1.59418	8.45806	0.6973
ENSMUSG00000006301	7.52205	3.24496	1.88345	-1.0064	6.60396	0.8316
ENSMUSG00000025930	5.58378	1.76677	1.8882	0.184604	4.16402	0.9695
ENSMUSG00000026556	15.8993	4.86059	2.14855	-0.0246274	5.44328	0.9521
ENSMUSG00000026469	3.47268	2.53978	1.46378	-1.88305	7.77579	0.6614
ENSMUSG00000033684	7.39302	3.4012	0.299146	-5.94819	4.13861	0.5867
ENSMUSG00000054770	8.19482	2.34033	1.55221	-2.27691	4.67678	0.8124
ENSMUSG00000026034	1.3832	0.789406	1.34887	-0.929148	4.88819	0.7811
ENSMUSG00000026035	7.03319	6.42422	1.6839	-2.10938	9.99954	0.6411
ENSMUSG00000026037	7.82772	6.27982	1.55889	-1.84759	8.63322	0.6618
ENSMUSG00000038174	1.24398	1.08162	0.505792	-1.36744	2.97288	0.5624
ENSMUSG00000026361	4.89898	3.55282	1.11341	-1.45395	5.42769	0.6678
ENSMUSG00000018199	3.51556	3.26148	0.436818	-1.54716	3.26891	0.5187
ENSMUSG00000070565	6.04346	1.48873	2.56024	-0.814647	7.42536	0.902
ENSMUSG00000001674	5.58816	5.62067	0.600204	-1.77563	4.54159	0.5168
ENSMUSG00000026433	8.74278	3.81137	1.6338	-0.781624	5.19335	0.8399
ENSMUSG00000026434	9.06673	4.74622	1.39323	-0.788778	4.69424	0.8158
ENSMUSG00000038793	2.06537	0.705327	1.00345	-4.03705	4.87293	0.6857
ENSMUSG00000026519	2.24363	2.80594	0.37679	-3.21673	5.76335	0.4609
ENSMUSG00000006005	7.73858	6.38421	0.874173	-1.42998	4.74787	0.6177
ENSMUSG00000004364	5.24179	5.24759	0.429323	-1.82161	3.78462	0.4994
ENSMUSG00000026098	6.63927	4.40622	0.607154	-2.53631	3.9272	0.5983
ENSMUSG00000026095	6.35883	9.95781	-0.140345	-2.36793	3.34969	-0.5324
ENSMUSG00000040648	14.4179	5.2681	1.72714	-0.0492686	4.28109	0.9419
ENSMUSG00000026094	1.17741	0.905675	0.899197	-1.55679	4.35154	0.6401
ENSMUSG00000041303	11.834	6.50242	1.20557	-1.37046	4.73088	0.7406
ENSMUSG00000073678	5.18402	2.51503	1.60417	-0.654666	5.37063	0.842
ENSMUSG00000026245	20.4331	9.31255	1.65984	-1.19059	6.10977	0.799
ENSMUSG00000001138	4.25944	2.65449	2.00357	-1.70236	9.61709	0.7356
ENSMUSG00000061518	19.3655	16.4274	0.872617	-1.65198	5.07585	0.601
ENSMUSG00000039748	5.02458	3.22456	1.39701	-1.17221	5.94023	0.7334
ENSMUSG00000064302	4.43229	2.77544	1.05472	-0.897207	3.97701	0.7414
ENSMUSG00000026380	6.38606	6.31211	1.10555	-2.00642	7.18254	0.5837
ENSMUSG00000062169	9.16974	4.7675	2.01971	-1.0648	8.10401	0.805
ENSMUSG00000062510	2.4203	1.09638	1.50253	-0.428134	4.35991	0.8825
ENSMUSG00000041075	3.6432	0.739307	2.39364	0.720991	4.36523	0.9923
ENSMUSG00000026020	4.43892	3.68733	0.871212	-1.39342	4.78416	0.621
ENSMUSG00000026278	2.89943	2.09365	2.03178	-2.67053	11.6992	0.6723
ENSMUSG00000026280	9.9522	6.17188	1.41415	-1.74345	6.67829	0.7008
ENSMUSG00000026283	2.66263	1.57185	1.67287	-1.1569	6.8797	0.769
ENSMUSG00000035437	3.84346	2.4066	1.06252	-0.828266	3.8458	0.7509
ENSMUSG00000026643	12.2609	8.64967	1.66948	-1.60621	8.28709	0.6985
ENSMUSG00000026648	2.39744	1.0906	-0.0834171	-7.86569	4.40452	0.5329
ENSMUSG00000013593	11.583	10.4758	0.207322	-1.52108	2.0771	0.4669
ENSMUSG00000062729	3.60813	4.13798	0.320498	-3.84204	6.17794	0.4598
ENSMUSG00000053483	5.70441	1.82397	1.81962	0.255066	3.77964	0.9754
ENSMUSG00000062963	11.1396	14.3492	0.341245	-2.88653	5.60292	0.4426
ENSMUSG00000039157	5.14891	3.52754	1.29797	-1.311	5.86093	0.7079
ENSMUSG00000026810	8.75005	5.08046	1.8476	-1.57428	8.57844	0.737
ENSMUSG00000026457	19.3019	6.5977	2.13893	-0.146494	5.89746	0.9356
ENSMUSG00000026455	5.89902	2.9182	2.10414	-1.02947	8.2224	0.8138
ENSMUSG00000042229	2.30881	2.80378	0.933736	-2.56389	7.90083	0.524
ENSMUSG00000026604	6.04542	2.94167	1.67946	-0.776142	5.8098	0.8348
ENSMUSG00000026634	7.99146	3.7457	1.58416	-1.13959	5.75511	0.796
ENSMUSG00000052428	7.92329	5.41006	0.784614	-1.43677	3.66942	0.6498
ENSMUSG00000026687	13.6849	8.03086	1.20303	-0.985051	4.55856	0.755
ENSMUSG00000026275	7.05438	8.05289	0.462376	-2.12514	4.97394	0.478
ENSMUSG00000026276	30.9891	11.4916	2.26937	-0.487831	7.27321	0.8998
ENSMUSG00000040423	2.7972	2.30236	0.800256	-1.46947	4.29639	0.6105
ENSMUSG00000026223	12.594	8.72893	1.04651	-1.75787	5.32804	0.6514
ENSMUSG00000026229	11.8912	8.82648	1.29872	-1.5241	6.41251	0.675
ENSMUSG00000026116	4.6998	4.20486	1.01263	-1.88368	6.27042	0.5982
ENSMUSG00000026112	7.0897	4.45811	1.30976	-1.29972	5.48863	0.7185
ENSMUSG00000045005	1.6139	0.888161	1.41326	-0.842325	5.08074	0.7979
ENSMUSG00000026134	12.6865	11.5248	0.922885	-1.87051	5.71554	0.5857
ENSMUSG00000042197	3.60262	1.46906	1.69439	-0.276745	4.59855	0.9122
ENSMUSG00000039395	3.94546	3.96152	0.803949	-2.01406	5.71825	0.5526
ENSMUSG00000026189	11.5288	9.0613	0.587553	-3.32667	5.23985	0.5461
ENSMUSG00000026000	17.715	8.69898	1.66989	-2.10009	7.17407	0.7467
ENSMUSG00000026196	10.2853	3.2075	2.66504	-0.327579	8.14609	0.928
ENSMUSG00000018417	13.0419	6.11448	1.79451	-0.866698	6.29073	0.8262
ENSMUSG00000026103	4.33727	1.89778	1.34807	-0.40055	3.46795	0.8815
ENSMUSG00000037470	7.1689	5.36438	1.4587	-1.71889	7.35568	0.6751
ENSMUSG00000026131	8.42739	2.6378	1.66999	0.772947	2.56589	0.9978
ENSMUSG00000026421	13.7687	4.95775	2.09421	-0.230566	6.05371	0.9271
ENSMUSG00000041801	1.84481	1.81895	0.598928	-1.88665	4.57608	0.5358
ENSMUSG00000039210	3.73755	2.34522	1.65024	-1.41231	7.50022	0.7331
ENSMUSG00000026547	21.5109	17.3561	1.0803	-1.88185	6.05516	0.6272
ENSMUSG00000005681	8.78006	6.26769	0.505719	-2.19113	3.19812	0.58
ENSMUSG00000052423	5.21911	2.77399	1.75469	-1.48174	7.33657	0.7575
ENSMUSG00000013973	6.76918	4.90176	1.43055	-1.55081	7.1425	0.6756
ENSMUSG00000006412	46.6784	8.50962	3.28202	0.627987	8.13685	0.9903
ENSMUSG00000037434	0.863774	1.95979	-0.48176	-3.07485	3.62338	-0.6242
ENSMUSG00000025903	14.4849	9.25138	1.49603	-2.61521	8.20942	0.6646
ENSMUSG00000033813	23.0616	8.56442	1.72151	0.0746773	4.15034	0.9546
ENSMUSG00000026675	3.09288	1.45303	1.15119	-2.0077	4.53428	0.7237
ENSMUSG00000013997	10.4879	6.22738	2.02328	-1.85724	10.0468	0.7279
ENSMUSG00000026078	5.87208	6.83398	0.720556	-2.49243	6.48583	0.5062
ENSMUSG00000003135	4.69438	5.71009	0.908433	-2.6639	7.82534	0.5243
ENSMUSG00000026074	11.4295	5.87026	1.50397	-0.877923	5.3075	0.803
ENSMUSG00000010609	7.35436	4.55565	0.784424	-4.40489	6.42772	0.5944
ENSMUSG00000026670	13.0007	7.77827	0.823472	-0.875771	2.7398	0.7391
ENSMUSG00000026667	2.08823	3.60097	-0.477157	-2.91599	2.6296	-0.6154
ENSMUSG00000033671	1.57297	1.86497	0.665607	-2.39919	5.91158	0.508
ENSMUSG00000026466	3.64142	2.10413	1.2757	-0.853821	4.59758	0.7772
ENSMUSG00000027007	2.36528	1.87151	1.01969	-1.58421	5.34388	0.6362
ENSMUSG00000027006	10.54	7.13357	1.64581	-1.69117	8.11272	0.7028
ENSMUSG00000026843	11.4774	6.24326	1.76295	-1.2551	7.29226	0.7712
ENSMUSG00000039356	11.7565	3.43735	1.9139	0.0931536	4.06593	0.9636
ENSMUSG00000026842	4.694	3.10147	0.982355	-1.55888	4.64444	0.6687
ENSMUSG00000069495	1.62024	1.1763	0.868168	-1.30556	3.97142	0.6578
ENSMUSG00000026764	3.07124	1.79114	1.26215	-1.9939	6.0095	0.6878
ENSMUSG00000055612	4.79374	2.99108	1.10271	-1.01044	4.17774	0.7354
ENSMUSG00000013698	6.40609	3.14729	0.450798	-6.37962	5.19422	0.5869
ENSMUSG00000026277	32.2067	3.79981	4.02826	1.05919	9.75787	0.9961
ENSMUSG00000026279	9.87078	7.41109	0.581643	-1.14284	2.68092	0.6229
ENSMUSG00000026281	18.3333	7.84518	1.8728	-0.643819	6.15824	0.8641
ENSMUSG00000078184	3.39417	4.40796	-0.0600091	-1.81079	2.4987	-0.4749
ENSMUSG00000057335	2.1797	1.54641	1.5898	-1.6181	7.76681	0.6934
ENSMUSG00000040848	11.0895	5.92596	0.566059	-3.72093	3.84502	0.6179
ENSMUSG00000040843	5.73901	4.17198	0.916141	-1.28378	4.28375	0.6631
ENSMUSG00000026571	5.74912	2.92349	2.31582	-1.69168	10.4106	0.7746
ENSMUSG00000026566	11.3851	3.76345	2.50662	-0.456634	7.77902	0.9102
ENSMUSG00000026663	2.50249	1.92499	0.859708	-1.37118	4.2454	0.6361
ENSMUSG00000026659	11.2371	4.97409	2.16053	-0.89521	7.88965	0.8408
ENSMUSG00000026384	1.57897	1.32768	1.10485	-1.81258	6.27176	0.6235
ENSMUSG00000036975	1.97729	1.87674	0.522328	-3.24171	5.55882	0.513
ENSMUSG00000050777	5.01818	2.60833	1.87999	-1.21585	7.75768	0.7848
ENSMUSG00000026385	36.6715	21.3647	1.08912	-0.961617	3.96624	0.7498
ENSMUSG00000026193	26.0696	5.65157	3.55836	0.0766286	11.023	0.9647
ENSMUSG00000042901	11.441	6.85792	2.14506	-1.67289	10.2998	0.7429
ENSMUSG00000072258	3.50562	1.29687	2.50211	-0.850185	9.13259	0.8684
ENSMUSG00000025912	1.57291	0.75249	1.82354	-1.28035	6.81416	0.7966
ENSMUSG00000045210	1.93275	1.79043	0.691824	-1.58564	4.38497	0.5697
ENSMUSG00000026470	8.10269	4.94551	1.26601	-1.41286	5.35749	0.7212
ENSMUSG00000033701	8.85652	7.2344	0.911991	-1.71924	5.13193	0.6102
ENSMUSG00000050565	4.48864	3.39696	1.19659	-1.45733	5.8733	0.6686
ENSMUSG00000041779	8.454	4.53062	1.44617	-0.927955	5.20432	0.7859
ENSMUSG00000057363	10.9924	4.29071	2.09074	-0.49618	6.61897	0.8943
ENSMUSG00000037503	3.97923	2.20708	1.46898	-1.01784	5.65617	0.7782
ENSMUSG00000015488	20.2152	6.97079	1.65739	-0.4841	4.06107	0.903
ENSMUSG00000026374	8.36063	4.96556	1.22903	-1.33858	5.08676	0.7189
ENSMUSG00000048402	1.59627	1.67069	0.237409	-1.87975	3.09875	0.4564
ENSMUSG00000026600	12.6855	4.96473	0.960489	-6.81222	7.46826	0.6415
ENSMUSG00000060519	3.29349	2.52272	0.842245	-1.85348	4.65067	0.6126
ENSMUSG00000033557	5.54797	3.63341	1.47034	-1.36129	6.58046	0.7198
ENSMUSG00000026594	5.92677	4.06708	1.53027	-1.57988	7.23925	0.7055
ENSMUSG00000037262	1.91042	1.20109	1.83927	-1.43123	8.28308	0.7444
ENSMUSG00000032666	3.91916	2.1547	1.02805	-2.22035	4.66675	0.6834
ENSMUSG00000014980	6.71806	5.84354	1.01975	-1.79298	6.0371	0.5996
ENSMUSG00000042772	6.11958	2.72154	1.65892	-0.48032	4.95632	0.8717
ENSMUSG00000026479	7.14488	4.97014	0.708792	-0.719492	2.58877	0.6941
ENSMUSG00000014226	12.7698	8.07703	1.27117	-1.48247	5.61071	0.7112
ENSMUSG00000025969	3.79012	2.73899	1.05193	-1.45587	5.20866	0.6615
ENSMUSG00000025967	20.1652	12.8798	1.58216	-1.34423	7.06792	0.7353
ENSMUSG00000027520	5.0886	3.15075	1.11347	-0.823885	3.98903	0.7587
ENSMUSG00000036093	4.35848	2.85419	0.765126	-0.565427	2.52233	0.7399
ENSMUSG00000055371	12.0317	3.77444	1.85781	-0.625169	4.86518	0.8978
ENSMUSG00000051223	9.72269	7.78993	0.95639	-1.44107	4.99389	0.6305
ENSMUSG00000026036	4.83103	5.58565	0.386495	-1.9406	4.17227	0.46
ENSMUSG00000008475	11.4059	7.44966	1.9424	-1.48849	9.40567	0.7273
ENSMUSG00000042751	30.4513	8.21395	2.21141	-0.374914	5.78304	0.9303
ENSMUSG00000026473	4.86389	6.09037	-0.0381582	-1.98683	2.68375	-0.4685
ENSMUSG00000048865	4.54967	4.7771	0.446706	-1.97623	4.40306	0.484
ENSMUSG00000026641	9.10233	2.32909	2.7669	0.127558	7.43892	0.9672
ENSMUSG00000038235	12.8373	4.45146	2.16834	-0.562224	6.56762	0.8972
ENSMUSG00000026404	6.91647	3.64889	1.28071	-0.732309	4.10926	0.809
ENSMUSG00000041498	4.75426	2.26685	1.67497	-1.02172	5.93787	0.8113
ENSMUSG00000041483	2.47249	1.74758	1.25606	-1.37307	5.86508	0.6902
ENSMUSG00000023150	18.7208	4.83439	2.81771	0.049213	7.74342	0.9621
ENSMUSG00000053286	13.1995	3.27691	2.78684	0.0308834	7.84889	0.9597
ENSMUSG00000026483	7.63952	6.294	0.668035	-2.51445	5.1233	0.5575
ENSMUSG00000043019	4.58489	2.59591	1.3802	-1.52452	5.83578	0.7355
ENSMUSG00000026511	4.29115	4.47347	0.474916	-1.68656	4.04486	0.4893
ENSMUSG00000026510	1.81704	1.69944	0.588202	-1.65294	4.06881	0.5457
ENSMUSG00000026377	5.5187	4.58873	1.09927	-1.67357	6.32097	0.6265
ENSMUSG00000026577	2.15929	2.81044	0.429572	-2.82359	5.89438	0.4582
ENSMUSG00000026576	7.29076	3.20795	2.0727	-0.720407	7.23024	0.8542
ENSMUSG00000037499	6.92534	9.48204	1.12742	-3.19157	10.2898	0.517
ENSMUSG00000026626	8.70331	5.76122	1.78764	-1.71439	8.99843	0.712
ENSMUSG00000017418	3.93177	1.85067	1.9966	-0.992525	7.27395	0.8298
ENSMUSG00000044628	3.95456	4.16485	0.187643	-2.75284	3.8635	0.4545
ENSMUSG00000026784	4.56246	3.66292	1.09838	-1.57485	5.88137	0.6331
ENSMUSG00000049086	7.18162	11.2826	-0.00410821	-3.00354	4.77941	-0.5119
ENSMUSG00000003051	3.81532	2.99587	1.01496	-1.77948	5.628	0.6263
ENSMUSG00000041926	6.1494	7.7409	0.844674	-2.57957	7.59138	0.5103
ENSMUSG00000062580	7.7655	5.71114	1.12538	-1.47596	5.48216	0.6663
ENSMUSG00000041879	23.5836	7.80538	2.40657	-0.333258	7.40658	0.9181
ENSMUSG00000045658	3.98763	2.02273	1.4309	-2.00411	6.09109	0.7253
ENSMUSG00000026219	14.1634	7.02573	1.92279	-0.983064	7.27272	0.8153
ENSMUSG00000026930	3.49442	2.81211	0.961497	-4.75399	8.73327	0.5624
ENSMUSG00000026926	15.6098	9.68162	1.42398	-1.52983	6.48321	0.7133
ENSMUSG00000038633	5.00981	3.64084	1.11261	-1.26186	5.19281	0.6804
ENSMUSG00000047539	2.09917	1.71454	0.878278	-1.72484	4.93527	0.6108
ENSMUSG00000026509	6.10575	9.52501	-0.289766	-3.28603	3.78752	-0.5594
ENSMUSG00000026743	4.18133	1.90105	1.78784	-0.699106	6.01778	0.8498
ENSMUSG00000051154	8.08911	10.5137	0.636575	-2.5639	6.59865	0.4897
ENSMUSG00000043241	7.13735	3.51947	1.82637	-0.990406	7.06056	0.8093
ENSMUSG00000039046	6.50679	1.96878	1.89457	0.463934	3.75159	0.9889
ENSMUSG00000026662	8.41472	5.49959	1.16063	-1.03854	4.92922	0.7209
ENSMUSG00000026664	15.9746	10.7189	0.988273	-2.18739	5.44817	0.6372
ENSMUSG00000026676	3.70872	7.89726	-0.863494	-4.65186	3.54033	-0.6598
ENSMUSG00000025817	10.4526	5.23867	1.29892	-0.483907	3.83467	0.8525
ENSMUSG00000048707	2.71702	3.38634	0.137683	-1.97437	3.32065	-0.4238
ENSMUSG00000026965	11.7131	5.54982	1.47207	-2.07128	6.23969	0.7301
ENSMUSG00000015337	5.24596	12.4296	-0.141614	-3.42975	6.29318	-0.587
ENSMUSG00000007476	2.94874	3.33704	0.508001	-2.04228	4.66898	0.4956
ENSMUSG00000046836	4.03651	2.04376	1.56838	-1.03463	5.61448	0.8009
ENSMUSG00000056050	7.267	4.40438	1.18624	-0.901541	4.38283	0.7531
ENSMUSG00000039246	25.237	16.975	0.632166	-3.39944	4.97456	0.5754
ENSMUSG00000001305	8.05235	5.73958	1.00557	-1.71444	5.09106	0.6526
ENSMUSG00000037474	1.81147	1.06596	1.16568	-0.75403	4.15271	0.7774
ENSMUSG00000026728	10.9149	9.36991	0.696991	-2.31323	4.89181	0.5695
ENSMUSG00000026718	6.59049	2.46229	2.04918	-0.843229	6.58954	0.8607
ENSMUSG00000026565	3.60477	2.28796	0.820452	-0.715155	2.79425	0.7381
ENSMUSG00000026564	3.43147	3.81994	0.229291	-1.74292	3.11805	0.4343
ENSMUSG00000026273	3.3407	2.05049	1.56641	-1.24966	6.61161	0.7518
ENSMUSG00000026274	6.82149	4.06362	1.82159	-1.45962	8.08252	0.7441
ENSMUSG00000034088	8.05212	6.96242	1.43111	-1.90283	7.90167	0.6338
ENSMUSG00000043467	2.156	0.811979	1.74367	-0.40275	4.62942	0.9102
ENSMUSG00000026709	4.31398	7.41142	0.0164775	-4.69557	7.15124	-0.5244
ENSMUSG00000026701	11.603	8.29205	0.797622	-0.990913	3.30762	0.6736
ENSMUSG00000026781	5.05293	2.79459	1.27763	-1.46154	5.14754	0.7399
ENSMUSG00000009030	2.59073	2.37951	0.464399	-1.84178	3.62653	0.522
ENSMUSG00000075376	2.97529	1.49565	1.59434	-0.764657	5.32921	0.8211
ENSMUSG00000039826	12.8485	3.54816	2.60421	-0.170286	7.48137	0.9393
ENSMUSG00000039715	20.9195	5.19616	2.08366	0.131608	4.28571	0.9681
ENSMUSG00000015335	12.6432	4.21139	2.15749	-1.45342	7.58722	0.8285
ENSMUSG00000039686	12.635	2.64197	2.68877	0.0878277	6.59117	0.9661
ENSMUSG00000079658	9.13668	6.49716	1.10594	-1.39578	5.2589	0.6758
ENSMUSG00000026254	10.4282	7.6337	0.988767	-1.43085	4.75834	0.6546
ENSMUSG00000048000	4.11105	2.8135	1.67078	-1.61995	8.17984	0.7053
ENSMUSG00000026349	6.00358	1.37421	2.42571	0.704498	4.89751	0.9935
ENSMUSG00000036104	4.57138	4.32476	0.306362	-1.74201	2.94331	0.4868
ENSMUSG00000056211	4.48505	2.00782	2.35748	-1.1358	9.23895	0.8264
ENSMUSG00000026353	6.65702	5.99231	1.02295	-1.8235	6.26089	0.5973
ENSMUSG00000026158	3.376	1.63115	1.88857	-1.42226	7.57409	0.7841
ENSMUSG00000026155	13.0943	11.6	1.1656	-1.82699	6.88145	0.6065
ENSMUSG00000026154	14.1347	11.6024	0.285925	-4.36956	4.89868	0.5094
ENSMUSG00000025981	3.02928	1.98465	1.22219	-1.23464	5.46335	0.7069
ENSMUSG00000073676	17.4986	13.6935	1.21811	-1.60714	6.33342	0.6445
ENSMUSG00000025979	4.23598	2.92313	1.03674	-1.08703	4.53022	0.6953
ENSMUSG00000038241	4.39274	3.27572	1.04513	-2.60096	6.53164	0.6093
ENSMUSG00000045503	7.01186	4.4986	1.68784	-1.93595	8.49492	0.7052
ENSMUSG00000074797	9.36268	6.83518	1.07506	-1.32978	4.99356	0.6743
ENSMUSG00000027312	2.67902	0.742096	2.38369	-0.228511	6.39878	0.9401
ENSMUSG00000052033	8.5357	3.63833	1.5501	-0.236981	4.18176	0.9064
ENSMUSG00000062590	5.70259	4.02888	1.26282	-1.87394	6.40876	0.661
ENSMUSG00000079445	4.30731	2.32826	1.25156	-1.49559	4.8809	0.735
ENSMUSG00000027281	2.41552	1.24605	3.196	-1.81124	14.7435	0.7841
ENSMUSG00000032802	3.26416	3.34185	0.86417	-2.90299	7.10172	0.5456
ENSMUSG00000023572	6.46687	7.8587	0.56322	-3.33956	6.74165	0.4822
ENSMUSG00000027259	4.71279	4.45572	0.598046	-1.83504	4.22238	0.5395
ENSMUSG00000027263	16.1546	3.65768	2.26011	0.986556	3.79023	0.9995
ENSMUSG00000027254	3.20945	4.69646	-0.983485	-6.80224	3.36287	-0.6064
ENSMUSG00000000308	5.56277	5.85397	-0.0251551	-2.41182	2.51501	-0.4281
ENSMUSG00000002728	3.74623	1.03604	3.16036	-0.248769	10.0263	0.939
ENSMUSG00000026999	3.95885	4.82881	0.676352	-2.35215	6.16765	0.5072
ENSMUSG00000026792	2.90597	0.783396	0.611247	-7.26529	4.90224	0.651
ENSMUSG00000036893	9.17112	4.05455	1.92488	-0.873257	6.84975	0.8385
ENSMUSG00000026972	4.99956	4.81805	0.500754	-2.40904	4.7224	0.507
ENSMUSG00000035666	2.79611	1.64665	1.44186	-0.984259	5.58457	0.7738
ENSMUSG00000017858	14.6791	6.40788	1.57122	-0.817143	4.84147	0.8439
ENSMUSG00000017861	4.96177	3.91231	1.10708	-1.68973	5.93641	0.6408
ENSMUSG00000026831	9.09091	4.85142	0.866636	-2.60608	4.2228	0.6651
ENSMUSG00000026816	3.56008	4.25098	0.591545	-2.37314	5.78088	0.4931
ENSMUSG00000027498	4.0821	3.24952	0.925931	-1.40722	4.78737	0.632
ENSMUSG00000027502	4.92459	4.74003	1.2228	-3.54222	9.63279	0.5629
ENSMUSG00000028640	5.18332	1.63801	1.84348	0.374999	3.70516	0.9831
ENSMUSG00000068735	43.4783	3.89384	3.26456	-1.22721	7.18426	0.9325
ENSMUSG00000010911	14.216	21.6398	-0.352843	-4.38841	4.33848	-0.5486
ENSMUSG00000042670	12.8473	7.61939	1.19608	-1.20988	4.72739	0.7317
ENSMUSG00000027164	1.46669	1.58978	0.623798	-2.1163	5.21008	0.5116
ENSMUSG00000027163	2.773	3.31248	-0.0152611	-3.0939	3.81441	-0.4667
ENSMUSG00000026854	3.00021	3.31613	-0.462545	-4.47714	2.66331	-0.5171
ENSMUSG00000000194	7.64431	2.81832	2.10773	-0.923072	6.89089	0.859
ENSMUSG00000062661	4.48528	6.24363	-0.450542	-7.52207	6.66388	-0.5355
ENSMUSG00000076441	10.0259	20.9113	-0.147876	-3.18276	5.47841	-0.5756
ENSMUSG00000026478	11.0295	8.95435	0.880943	-1.74462	4.98125	0.604
ENSMUSG00000042699	5.55799	2.71986	1.83285	-0.945039	6.9222	0.8215
ENSMUSG00000026827	9.98826	8.20631	1.09738	-1.66421	5.89632	0.6298
ENSMUSG00000060743	25.8076	15.7409	1.58796	-1.35983	7.03903	0.7417
ENSMUSG00000014355	13.2132	5.03679	1.77681	-0.597014	5.2202	0.8835
ENSMUSG00000027387	10.3645	1.8792	3.31058	0.517431	8.51613	0.9859
ENSMUSG00000048327	4.53439	4.88718	0.379934	-1.74665	3.78834	0.4706
ENSMUSG00000009621	6.42159	3.77277	1.31557	-2.24121	6.46528	0.6834
ENSMUSG00000026918	12.1986	3.96914	2.47242	-0.561078	7.94523	0.9034
ENSMUSG00000068394	4.28795	0.874041	2.572	0.639962	5.21576	0.9918
ENSMUSG00000035093	3.49302	2.39326	1.39367	-1.35723	6.38686	0.7049
ENSMUSG00000027206	6.74073	5.34165	1.15162	-1.56565	6.0679	0.6443
ENSMUSG00000032869	6.37016	3.33853	1.65129	-0.898134	6.2719	0.8008
ENSMUSG00000004085	5.29296	4.06882	0.79498	-1.66157	4.36084	0.6114
ENSMUSG00000027132	2.53265	2.21422	1.12649	-1.73678	6.34285	0.6185
ENSMUSG00000055943	4.5936	3.21221	0.990119	-1.23756	4.37413	0.6805
ENSMUSG00000003604	26.1465	13.3838	1.42116	-0.874323	4.9526	0.8046
ENSMUSG00000014353	3.31248	0.998419	1.95739	-0.0781743	4.59451	0.9461
ENSMUSG00000026991	5.5692	4.76405	1.11002	-1.86472	6.25761	0.6167
ENSMUSG00000035168	4.21014	2.47036	1.18233	-0.928894	4.39096	0.7616
ENSMUSG00000014959	6.43697	6.30454	0.839326	-2.36106	6.24164	0.5505
ENSMUSG00000041966	16.4171	4.88418	1.87736	0.328202	3.77587	0.9804
ENSMUSG00000027012	10.9562	4.92149	1.99116	-0.751287	7.11559	0.8481
ENSMUSG00000027018	22.1847	12.8625	1.83765	-1.30465	7.97271	0.7566
ENSMUSG00000041921	8.82018	3.20679	1.67557	-0.404265	4.22797	0.9065
ENSMUSG00000064263	5.79565	16.2514	-1.15452	-3.84713	2.60366	-0.7667
ENSMUSG00000051329	6.02237	4.69297	1.3936	-2.02327	7.87378	0.6416
ENSMUSG00000008200	4.23559	1.37676	2.08919	-0.0330299	5.35162	0.9523
ENSMUSG00000054387	8.08749	2.42726	2.3948	-0.0382035	6.54338	0.9495
ENSMUSG00000070643	7.85113	6.00248	1.0115	-1.72432	5.50719	0.6251
ENSMUSG00000002102	10.6656	10.5177	1.17757	-2.0824	7.67052	0.5878
ENSMUSG00000002103	9.8607	2.15953	2.51926	0.616814	5.34421	0.9912
ENSMUSG00000034850	3.96055	3.85156	0.806335	-2.32361	5.96555	0.551
ENSMUSG00000027367	8.43072	5.6083	1.17613	-1.17519	5.07739	0.7055
ENSMUSG00000005102	5.06058	3.31046	1.53412	-1.77657	7.60444	0.699
ENSMUSG00000040084	13.4086	8.23813	1.09796	-0.881673	4.1102	0.751
ENSMUSG00000027353	1.42298	3.66225	-1.14439	-2.72269	0.948277	-0.8482
ENSMUSG00000062098	1.78463	1.42339	0.862368	-1.56199	4.52365	0.624
ENSMUSG00000025982	12.4463	6.21824	1.83036	-0.853904	6.76837	0.8254
ENSMUSG00000025980	10.9481	9.16345	1.03058	-1.57977	5.59973	0.6187
ENSMUSG00000027165	25.0706	9.2475	1.58012	-0.200131	3.7077	0.9274
ENSMUSG00000039449	3.85957	2.53861	1.55434	-1.47256	7.18144	0.7152
ENSMUSG00000026669	3.65103	2.86418	0.98166	-1.38288	4.9543	0.6431
ENSMUSG00000026672	9.48523	3.96241	1.47975	-0.724305	4.30291	0.8528
ENSMUSG00000027655	7.06322	4.05655	1.56747	-1.80993	7.04928	0.7261
ENSMUSG00000070544	8.25464	5.51776	1.13659	-1.42556	5.04526	0.6968
ENSMUSG00000016933	15.2475	7.02362	0.95139	-2.83072	4.27445	0.691
ENSMUSG00000033068	3.64998	3.20328	0.861407	-3.69858	7.57528	0.5593
ENSMUSG00000033059	7.08054	4.33578	1.16395	-1.81426	5.3067	0.6887
ENSMUSG00000084762	4.15728	3.66721	-0.072064	-3.06999	2.39046	0.4308
ENSMUSG00000039943	9.23595	3.30363	1.76468	-1.69597	6.09307	0.8011
ENSMUSG00000037761	2.58687	2.12398	0.57118	-1.49117	3.33727	0.5775
ENSMUSG00000027099	10.8675	10.2936	1.11907	-1.90684	7.16771	0.5894
ENSMUSG00000059005	12.8966	7.81027	1.04593	-0.696236	3.68771	0.7731
ENSMUSG00000042410	15.2058	6.04296	1.94384	-0.373085	6.00833	0.9037
ENSMUSG00000038533	2.25642	1.62686	0.925238	-1.12696	4.15727	0.6715
ENSMUSG00000027397	7.44678	1.76194	2.73084	0.367317	6.94004	0.9821
ENSMUSG00000037885	2.98072	1.84031	1.36519	-1.19026	5.60502	0.7407
ENSMUSG00000027198	11.0372	9.3458	0.168686	-2.48732	2.55935	0.4846
ENSMUSG00000027010	4.70859	4.91672	0.884787	-2.4284	6.92751	0.5423
ENSMUSG00000027109	2.46596	0.930372	1.67224	-0.109614	4.0741	0.9378
ENSMUSG00000010914	2.68213	2.98513	0.884364	-2.37958	6.98484	0.5413
ENSMUSG00000026849	4.49332	3.32703	1.30469	-1.45933	6.44388	0.6803
ENSMUSG00000026851	10.2788	5.1268	1.94055	-1.2674	7.90639	0.7836
ENSMUSG00000075415	14.1139	3.25508	2.83348	0.173463	7.40206	0.9698
ENSMUSG00000075023	7.64931	4.76594	1.01828	-0.853732	3.86906	0.7351
ENSMUSG00000040174	4.03204	3.1202	0.894073	-2.74374	5.87018	0.5923
ENSMUSG00000044308	8.28773	3.32972	2.07835	-0.763366	6.97035	0.8604
ENSMUSG00000036053	4.91863	3.37178	1.48391	-1.63285	7.24228	0.6935
ENSMUSG00000026960	3.95973	1.42594	1.80909	-0.740654	5.15936	0.877
ENSMUSG00000055067	6.72272	6.4048	1.23551	-2.21287	7.99503	0.5911
ENSMUSG00000026492	2.0983	1.49364	0.620694	-0.743244	2.3125	0.6761
ENSMUSG00000026491	4.78029	2.58626	1.57359	-0.87318	5.8914	0.8053
ENSMUSG00000026489	3.50839	3.84472	0.15647	-2.34048	3.40566	0.4339
ENSMUSG00000027087	11.895	5.79356	1.15468	-4.56566	7.42075	0.6461
ENSMUSG00000026917	9.22854	4.64189	1.59585	-0.698165	5.40465	0.8269
ENSMUSG00000015846	4.12353	3.27062	1.11899	-2.3585	6.95724	0.6111
ENSMUSG00000026837	3.18151	3.52893	-0.145904	-7.18503	6.92569	-0.4872
ENSMUSG00000026944	12.1608	4.78864	1.40432	-2.24154	5.26215	0.7546
ENSMUSG00000015095	31.5121	7.32069	2.33866	0.0881652	5.21105	0.9662
ENSMUSG00000015092	8.80061	11.4531	-0.222516	-1.82309	1.77413	-0.5155
ENSMUSG00000026817	8.79301	7.49681	1.16769	-2.19052	7.18338	0.609
ENSMUSG00000026814	5.47355	5.81076	0.843061	-2.37782	6.69557	0.536
ENSMUSG00000009563	12.8607	10.7554	0.758855	-1.58525	4.43007	0.5905
ENSMUSG00000053746	14.0167	7.03963	1.22656	-0.850659	3.93029	0.7953
ENSMUSG00000026516	20.8541	3.81904	2.56814	1.34275	4.08805	0.9997
ENSMUSG00000038733	9.78751	4.87883	1.56321	-1.16092	5.79884	0.7877
ENSMUSG00000036617	9.25456	5.29952	1.35013	-1.14135	5.14561	0.7535
ENSMUSG00000048550	3.49169	2.39962	0.309652	-4.73451	4.66378	0.5326
ENSMUSG00000027180	21.9424	6.37777	1.78988	-0.501641	4.10922	0.9156
ENSMUSG00000040282	6.42167	4.88219	0.519345	-1.60121	3.02747	0.5837
ENSMUSG00000016386	4.23556	2.21384	1.42844	-0.888424	4.97408	0.8031
ENSMUSG00000027115	1.68836	1.34033	1.16919	-1.5616	6.09453	0.6553
ENSMUSG00000027080	9.85834	10.1465	0.0263208	-1.68986	1.90912	0.384
ENSMUSG00000027076	3.41605	2.34989	0.866903	-0.903979	3.30716	0.7092
ENSMUSG00000027075	2.12606	1.44469	1.43502	-3.03277	8.76463	0.6412
ENSMUSG00000001855	5.37188	4.78777	1.23075	-2.18191	7.61205	0.6066
ENSMUSG00000039262	8.42769	4.0742	2.06043	-1.12652	8.00987	0.8095
ENSMUSG00000039254	2.48721	1.85308	2.06882	-2.03506	10.7544	0.6951
ENSMUSG00000027176	5.67576	3.16045	1.93455	-1.75165	8.7929	0.7364
ENSMUSG00000027247	11.6144	13.4657	0.994325	-2.37674	8.0899	0.5343
ENSMUSG00000027243	3.81559	1.8478	2.26438	-1.31687	9.35098	0.8048
ENSMUSG00000040506	4.9167	2.20832	1.49561	-0.676671	4.49326	0.8449
ENSMUSG00000027351	3.01373	2.67866	0.487086	-1.56686	3.35479	0.539
ENSMUSG00000027349	11.829	7.96177	0.925298	-1.44501	4.05453	0.6715
ENSMUSG00000026977	3.422	2.13198	1.47512	-1.15127	6.17741	0.7435
ENSMUSG00000026914	25.5128	11.9905	1.93545	-0.845978	7.16733	0.8323
ENSMUSG00000052533	21.8069	12.0941	1.32091	-0.880823	4.73392	0.7764
ENSMUSG00000026858	7.72524	2.84784	1.78441	-0.777742	5.2946	0.867
ENSMUSG00000026856	10.9095	4.35856	2.32951	-0.731996	8.07147	0.8679
ENSMUSG00000039515	16.2553	8.55078	1.38903	-1.15785	5.21405	0.7666
ENSMUSG00000027257	10.5816	6.80695	0.636973	-3.78141	5.05665	0.5828
ENSMUSG00000027255	5.36908	3.37175	1.29641	-1.23879	5.62143	0.7284
ENSMUSG00000040549	9.86856	5.31964	1.28076	-0.835663	4.35311	0.7891
ENSMUSG00000027227	18.8254	9.31894	1.11507	-1.91245	4.41462	0.7234
ENSMUSG00000027091	5.75761	5.11194	0.643253	-1.51007	4.0131	0.5647
ENSMUSG00000027330	13.9338	4.9248	1.29097	-1.65077	3.65446	0.8169
ENSMUSG00000068264	3.05413	2.00021	1.58242	-1.57303	7.56825	0.7054
ENSMUSG00000037523	9.17978	4.55442	1.77181	-1.13274	6.94765	0.7947
ENSMUSG00000037514	13.8524	7.36893	1.18692	-1.0261	4.05864	0.7791
ENSMUSG00000027333	4.72281	5.20405	0.419428	-3.96511	6.52912	0.4857
ENSMUSG00000079037	3.80238	1.66586	1.60216	-2.04895	6.4658	0.7541
ENSMUSG00000058793	10.8026	4.25349	1.59589	-0.284297	4.11759	0.9129
ENSMUSG00000027411	6.39008	3.22494	1.42526	-0.931896	4.91714	0.8007
ENSMUSG00000027303	6.06679	4.22869	2.68407	-1.98977	13.8345	0.7256
ENSMUSG00000003283	6.5897	4.12601	0.819494	-3.1954	5.20021	0.6159
ENSMUSG00000027454	12.4663	8.01499	1.13538	-1.04153	4.65181	0.7233
ENSMUSG00000027282	31.2671	12.2686	2.31092	-0.924956	8.43551	0.8516
ENSMUSG00000005505	2.74676	2.61469	0.862781	-2.14676	6.06001	0.5693
ENSMUSG00000005506	13.2167	6.65933	1.67336	-0.951913	6.06797	0.8123
ENSMUSG00000036992	3.4509	2.38446	1.10152	-1.20031	4.90487	0.6963
ENSMUSG00000027439	5.27399	2.84933	1.83517	-1.40599	7.75253	0.7664
ENSMUSG00000067786	11.7362	5.23598	1.30532	-1.05793	3.99879	0.7992
ENSMUSG00000027649	22.4329	16.7202	0.621821	-2.11159	3.91221	0.5841
ENSMUSG00000027651	3.53733	2.62002	0.986735	-1.42977	4.76361	0.6528
ENSMUSG00000027519	2.28449	1.06267	2.04794	-1.14627	7.79825	0.8139
ENSMUSG00000054455	26.3418	7.85241	1.77124	-1.6439	5.3545	0.8363
ENSMUSG00000027522	8.20065	3.03517	2.52369	-0.645976	8.9317	0.8877
ENSMUSG00000016921	10.0209	6.20927	1.43	-1.20393	5.94889	0.7419
ENSMUSG00000027509	7.31751	6.68223	0.810255	-1.66809	5.07025	0.5735
ENSMUSG00000027510	2.88931	2.73411	0.77904	-1.73056	5.07106	0.5668
ENSMUSG00000027598	3.691	3.03637	1.12671	-1.80375	6.31006	0.624
ENSMUSG00000047459	16.2376	19.4822	0.351285	-3.08177	5.63523	0.4566
ENSMUSG00000027602	25.3321	11.1835	0.808719	-3.09668	3.77364	0.6784
ENSMUSG00000033256	6.22919	4.71674	0.646186	-1.64438	3.5339	0.5996
ENSMUSG00000075040	0.917484	0.718687	1.40046	-3.83157	9.98763	0.6014
ENSMUSG00000027244	10.5692	6.22312	1.63156	-1.20021	6.97058	0.7524
ENSMUSG00000027108	10.1499	14.269	-0.194674	-1.98952	2.25688	-0.5308
ENSMUSG00000041777	3.79653	3.39854	0.7193	-1.76989	4.72745	0.569
ENSMUSG00000005233	6.9664	6.02265	0.736633	-1.82936	4.65475	0.5732
ENSMUSG00000027070	6.7846	3.60439	1.16784	-0.925359	3.84883	0.7808
ENSMUSG00000027086	4.5643	2.12037	1.73272	-1.82628	7.03088	0.7581
ENSMUSG00000038718	3.60508	2.32633	0.760902	-1.77692	3.60907	0.6449
ENSMUSG00000026867	7.29741	3.7812	2.28358	-1.71322	10.4091	0.7701
ENSMUSG00000070953	8.91751	6.31438	1.21002	-1.45042	5.77393	0.6857
ENSMUSG00000035949	7.3966	3.96249	1.45728	-1.10419	5.3865	0.7727
ENSMUSG00000025781	37.7993	19.0992	1.65534	-1.06353	6.00691	0.7974
ENSMUSG00000003662	4.31368	6.30377	0.353015	-2.59934	5.80281	-0.4521
ENSMUSG00000027173	2.28465	2.59731	1.40791	-2.52297	10.2801	0.5782
ENSMUSG00000059842	0.928479	1.6167	0.331291	-3.76684	7.72058	-0.4905
ENSMUSG00000038467	21.2021	12.1641	1.56973	-2.00154	7.34114	0.706
ENSMUSG00000027593	14.2646	11.4744	1.43629	-1.87956	7.62432	0.6526
ENSMUSG00000027014	2.98453	2.35878	0.930784	-1.3606	4.8319	0.6401
ENSMUSG00000027223	7.72812	7.3403	0.180357	-4.33307	4.93926	0.4734
ENSMUSG00000068742	3.89185	1.83302	1.19019	-0.315439	2.94523	0.8843
ENSMUSG00000027131	4.7798	6.14041	0.276241	-2.3806	4.61607	0.4322
ENSMUSG00000027167	11.6681	9.00854	1.10921	-1.95333	6.37291	0.6227
ENSMUSG00000027166	9.65728	6.16218	1.88036	-1.6709	8.87958	0.7188
ENSMUSG00000005510	8.69488	10.3813	0.532478	-2.46756	5.85608	0.4757
ENSMUSG00000040687	4.08726	3.63876	0.490163	-1.93337	3.76549	0.528
ENSMUSG00000002109	10.3566	4.49407	1.93088	-1.64734	7.63668	0.7876
ENSMUSG00000027122	7.36936	2.92312	2.50399	-0.727987	9.12045	0.8739
ENSMUSG00000026966	11.6356	4.32243	2.16366	-0.876559	7.15329	0.858
ENSMUSG00000026958	3.16613	1.74159	1.5751	-1.62035	6.74463	0.7406
ENSMUSG00000026956	44.505	7.16687	2.63441	0.100132	5.20661	0.9692
ENSMUSG00000089762	0.641881	0.739489	0.26276	-2.10591	3.4665	0.4593
ENSMUSG00000039483	2.08834	1.06589	1.26707	-1.54383	4.82484	0.7434
ENSMUSG00000050737	1.34051	2.85152	-0.936412	-2.36431	0.784419	-0.8167
ENSMUSG00000019188	2.76329	2.46119	1.04748	-2.1471	6.49846	0.5929
ENSMUSG00000042814	10.0434	5.47515	1.49165	-0.986525	5.52122	0.7809
ENSMUSG00000042745	0.786233	1.07809	0.0794082	-2.6605	3.94957	-0.4571
ENSMUSG00000027469	9.54801	7.05953	0.995838	-1.25528	4.70685	0.656
ENSMUSG00000068040	14.1099	2.62324	3.60139	0.248551	10.1896	0.9747
ENSMUSG00000046020	13.7124	5.48887	2.06479	-1.76485	8.54346	0.7903
ENSMUSG00000027475	2.19994	2.11122	1.13822	-2.01049	7.28789	0.5951
ENSMUSG00000042548	3.89228	2.26302	1.3118	-0.940316	5.0119	0.7609
ENSMUSG00000026942	3.83783	2.14503	1.53535	-1.86269	6.84518	0.7192
ENSMUSG00000026779	3.63118	2.97232	1.66958	-1.89991	9.46144	0.6648
ENSMUSG00000026727	13.602	5.95034	1.55086	-0.472909	4.51941	0.8709
ENSMUSG00000027575	14.5778	4.67163	1.94818	0.0733002	4.60354	0.9589
ENSMUSG00000016344	15.5352	7.92446	0.731625	-2.6369	3.4191	0.6714
ENSMUSG00000018326	10.8842	9.5943	0.94987	-1.69035	5.7789	0.6002
ENSMUSG00000018209	5.02264	4.00888	0.905713	-1.49619	4.87527	0.6237
ENSMUSG00000054057	2.66966	1.11258	2.34965	-1.13983	8.67678	0.8277
ENSMUSG00000026740	5.31416	1.62167	2.26644	-0.551912	6.55136	0.9097
ENSMUSG00000026737	3.68034	5.00385	-0.130463	-4.15605	4.85582	-0.5118
ENSMUSG00000015961	16.882	10.3572	1.2968	-1.27144	5.40153	0.7253
ENSMUSG00000039630	17.8901	6.86061	2.0235	-0.296894	6.09913	0.9163
ENSMUSG00000039108	18.8264	5.79973	2.1112	-0.263706	5.54504	0.931
ENSMUSG00000039069	4.24324	3.55857	0.548227	-1.25983	3.10561	0.5769
ENSMUSG00000039050	2.97066	4.07159	0.809427	-2.72235	8.04102	0.4905
ENSMUSG00000039041	4.75879	5.09585	0.920245	-2.21981	6.87744	0.5488
ENSMUSG00000017299	5.70494	6.28837	1.1543	-3.50153	9.839	0.5432
ENSMUSG00000001403	5.82912	4.42176	0.971188	-1.30686	4.64865	0.6509
ENSMUSG00000045822	2.03312	2.17891	0.0726142	-1.99814	2.57149	-0.4104
ENSMUSG00000017764	1.69747	1.62584	0.673995	-1.80235	4.58381	0.547
ENSMUSG00000026869	7.21493	6.13483	0.83255	-1.81465	5.12828	0.5903
ENSMUSG00000026927	6.27058	1.95935	1.86413	0.453076	3.73546	0.989
ENSMUSG00000026924	8.03897	6.19548	1.313	-2.26754	7.84997	0.6303
ENSMUSG00000026923	2.56178	1.74808	1.46955	-1.57925	6.85375	0.7005
ENSMUSG00000026922	5.69367	5.27054	0.0905592	-3.85999	4.06313	0.4667
ENSMUSG00000026238	23.0042	9.53653	2.19336	-0.675989	7.62309	0.8706
ENSMUSG00000074749	5.26301	8.83482	-0.451369	-4.15099	4.04273	-0.5785
ENSMUSG00000027433	12.6051	7.22208	1.71425	-1.27135	7.45241	0.7521
ENSMUSG00000027384	5.82808	5.41171	0.603797	-2.83655	5.55139	0.5273
ENSMUSG00000068205	4.15123	7.59209	-0.000164346	-3.50698	5.85208	-0.535
ENSMUSG00000008333	10.2966	8.00345	1.52123	-1.63562	7.94915	0.6728
ENSMUSG00000026187	30.4709	13.3071	2.30967	-1.05632	9.09398	0.829
ENSMUSG00000039354	5.38491	3.09642	1.31391	-1.71838	5.5836	0.7178
ENSMUSG00000039323	38.6182	11.8134	2.21816	0.103341	5.76025	0.9644
ENSMUSG00000040225	7.58805	4.17873	1.75836	-1.07858	7.11371	0.7883
ENSMUSG00000006418	4.93866	2.1642	1.80821	-0.717057	5.92043	0.8564
ENSMUSG00000027478	37.6466	14.2255	2.41628	-0.598588	8.23613	0.8875
ENSMUSG00000027479	9.0678	6.17489	1.16056	-1.45416	5.33361	0.6865
ENSMUSG00000050043	5.20742	4.92695	1.39687	-2.11666	8.68493	0.6103
ENSMUSG00000034075	3.42481	4.0631	0.716062	-2.4138	6.31657	0.5
ENSMUSG00000027079	1.09721	2.23353	-0.313358	-2.95529	3.93861	-0.5889
ENSMUSG00000051730	18.3096	6.92858	1.83593	-0.331253	5.30205	0.9064
ENSMUSG00000041997	3.01268	2.06827	1.04953	-1.32466	4.70128	0.6897
ENSMUSG00000041975	3.50637	4.87632	0.292643	-6.43361	9.88496	-0.476352
ENSMUSG00000040383	7.20963	3.86987	1.96515	-1.11646	7.93166	0.7958
ENSMUSG00000040321	0.884476	0.73547	1.30515	-2.0337	7.37704	0.64
ENSMUSG00000027361	5.84869	2.48918	1.47693	-0.271223	3.79714	0.9035
ENSMUSG00000027364	4.98042	11.543	-0.66744	-3.25396	3.48766	-0.673
ENSMUSG00000074890	0.618513	0.939018	0.370332	-3.12975	6.25955	0.4524
ENSMUSG00000027394	2.45426	2.37338	1.01209	-2.1005	6.71122	0.5776
ENSMUSG00000027395	9.66192	4.7111	1.43496	-0.459838	4.42501	0.8609
ENSMUSG00000037938	6.286	3.14057	1.44747	-1.25062	5.27733	0.7811
ENSMUSG00000027652	8.60145	3.56886	2.39781	-0.791025	8.75488	0.8586
ENSMUSG00000033411	4.66295	1.80727	1.72752	-1.41679	5.89946	0.8096
ENSMUSG00000027236	7.10786	7.48109	0.839428	-1.93112	6.20524	0.5393
ENSMUSG00000035268	12.6509	8.06562	0.646458	-4.68042	6.0777	0.5738
ENSMUSG00000026608	6.22578	2.86499	2.06202	-0.898164	7.78976	0.8346
ENSMUSG00000026605	4.92513	3.89426	0.620008	-1.53444	3.47011	0.5993
ENSMUSG00000026603	10.354	7.16252	1.03388	-1.74443	5.16188	0.6542
ENSMUSG00000027495	1.66218	2.24074	-0.38371	-2.24641	1.53066	-0.5657
ENSMUSG00000074652	2.63216	1.97852	0.0800122	-4.0225	3.25953	0.4979
ENSMUSG00000038685	5.72496	4.45522	0.632601	-1.55844	3.42827	0.5993
ENSMUSG00000027582	6.37375	4.69708	0.424316	-2.00152	2.82656	0.5625
ENSMUSG00000090077	3.01708	1.40699	1.18246	-0.445654	2.94857	0.8751
ENSMUSG00000013465	7.63824	7.30943	0.880854	-2.04137	6.03615	0.5648
ENSMUSG00000036591	3.60692	2.69505	0.834448	-1.20271	3.7894	0.6504
ENSMUSG00000058835	10.3153	5.41478	1.43439	-0.800661	4.85733	0.8077
ENSMUSG00000026933	3.49208	1.8899	1.46795	-0.81004	5.24189	0.8061
ENSMUSG00000025782	2.94395	1.50031	1.34111	-0.494495	4.057	0.8457
ENSMUSG00000027304	6.98029	3.98335	1.59851	-1.07624	6.33348	0.7705
ENSMUSG00000027296	9.93927	8.20535	0.317532	-2.12605	2.87001	0.5222
ENSMUSG00000027298	8.51832	3.48136	2.09319	-1.06018	7.32463	0.8434
ENSMUSG00000033943	5.33758	2.53651	1.37456	-0.385376	3.89941	0.8737
ENSMUSG00000033902	5.62187	2.31218	1.51708	-0.490098	4.17645	0.8801
ENSMUSG00000036352	12.4104	11.2475	0.566269	-1.66219	3.90682	0.5414
ENSMUSG00000026932	5.48642	3.2598	1.19375	-1.36788	4.95879	0.7177
ENSMUSG00000015647	8.83923	2.20503	2.91195	-0.295254	8.66343	0.9427
ENSMUSG00000038990	5.6957	4.88972	0.601467	-2.06547	4.22258	0.5549
ENSMUSG00000090213	7.54443	3.97814	1.39629	-0.836526	5.01843	0.7919
ENSMUSG00000027562	11.1384	6.06445	0.982646	-0.641546	2.82195	0.7967
ENSMUSG00000047213	6.48563	3.42133	1.30056	-0.578711	4.15876	0.8276
ENSMUSG00000002428	8.28602	5.50916	1.59362	-1.41245	7.45088	0.7199
ENSMUSG00000037730	2.90421	1.25154	1.63811	-0.469419	4.72427	0.8798
ENSMUSG00000027703	3.34671	2.90475	0.324304	-2.97168	4.08509	0.503
ENSMUSG00000074643	7.04831	4.871	1.38752	-1.54215	6.87904	0.6909
ENSMUSG00000087679	10.612	5.10271	1.22205	-0.886102	3.78123	0.8064
ENSMUSG00000075467	8.96338	8.12029	0.0467179	-3.14157	3.05438	0.4513
ENSMUSG00000036281	3.44523	2.42332	0.701768	-0.773796	2.64064	0.6914
ENSMUSG00000049950	0.872928	1.08974	0.893617	-2.48796	7.25991	0.5358
ENSMUSG00000026646	4.11922	2.72997	1.20459	-1.12762	5.10609	0.7134
ENSMUSG00000109865	10.6593	8.88674	0.721188	-1.72686	4.42632	0.5811
ENSMUSG00000027363	16.7761	5.16131	1.84089	-1.37703	5.41256	0.8465
ENSMUSG00000001998	2.76992	2.30093	1.52425	-2.22288	8.89265	0.6356
ENSMUSG00000001999	7.40848	4.6539	0.609854	-4.8937	5.8789	0.5706
ENSMUSG00000003660	14.5277	10.3855	0.865521	-1.22826	3.88578	0.6576
ENSMUSG00000027405	3.80292	2.36657	1.3735	-1.0724	5.63637	0.7498
ENSMUSG00000039263	15.2062	12.7958	0.151273	-5.51103	5.60502	0.4915
ENSMUSG00000027523	41.4399	13.669	2.31667	-0.211522	6.88187	0.9282
ENSMUSG00000016253	14.0698	7.83018	1.65578	-3.09748	9.11728	0.6812
ENSMUSG00000038628	9.02384	5.18735	1.70525	-1.16836	7.07606	0.768
ENSMUSG00000027540	4.71399	5.1737	1.0884	-2.26076	7.85491	0.5533
ENSMUSG00000044641	1.59146	1.01737	0.922772	-1.60108	4.00937	0.6783
ENSMUSG00000074576	2.59667	1.96883	1.38736	-1.76027	7.14575	0.667
ENSMUSG00000046338	3.19035	1.97076	-0.0369217	-8.22178	5.65653	0.5086
ENSMUSG00000027381	1.83401	1.59328	0.618883	-1.73446	3.90847	0.5641
ENSMUSG00000027067	16.3745	9.62637	1.81603	-1.30354	7.90062	0.7588
ENSMUSG00000033955	5.13827	7.53051	0.0461692	-3.29395	5.15623	-0.4961
ENSMUSG00000027678	8.17657	4.2317	1.71502	-1.12499	6.65367	0.7898
ENSMUSG00000017760	30.199	7.50259	1.97843	-0.377509	4.30437	0.9331
ENSMUSG00000039849	5.38795	4.25459	0.949003	-1.90969	5.45134	0.6137
ENSMUSG00000043909	13.914	4.28085	2.4598	-0.548128	7.63804	0.9035
ENSMUSG00000033526	1.67401	1.26311	0.366594	-1.73247	2.36379	0.5544
ENSMUSG00000027201	42.4333	4.95246	4.13867	0.641723	10.7516	0.987
ENSMUSG00000042854	2.69064	1.89765	1.13986	-1.48182	5.48933	0.6722
ENSMUSG00000074582	4.61988	4.05813	0.654189	-1.68754	4.25483	0.5623
ENSMUSG00000002718	9.43649	8.85156	0.575391	-1.5188	3.84304	0.5404
ENSMUSG00000017999	11.1799	6.11596	1.78989	-1.95655	8.24026	0.7245
ENSMUSG00000039463	3.3649	1.33977	2.0782	-0.902797	7.12405	0.856
ENSMUSG00000027274	2.81929	2.8616	0.304273	-1.59953	3.0046	0.4744
ENSMUSG00000027276	2.28581	1.04248	1.83136	-0.729319	6.12047	0.8513
ENSMUSG00000027438	2.13128	1.72438	0.754725	-1.40781	4.00339	0.6102
ENSMUSG00000009549	14.1593	12.6368	0.603421	-1.44921	3.7773	0.5631
ENSMUSG00000040093	4.721	3.64079	1.41521	-1.95028	7.74038	0.6563
ENSMUSG00000027340	7.80458	2.34932	2.31036	-0.826897	7.06707	0.8855
ENSMUSG00000039725	1.82616	1.40987	1.03647	-2.81308	6.75249	0.6089
ENSMUSG00000068290	3.87374	4.82787	-0.0256215	-3.65554	4.5189	-0.4799
ENSMUSG00000074796	4.78249	3.82207	0.566042	-3.01745	4.79725	0.5539
ENSMUSG00000027309	2.9153	2.5521	0.0258622	-4.53642	4.16667	0.4714
ENSMUSG00000027365	6.77451	2.34133	2.02553	-0.400003	5.79782	0.9079
ENSMUSG00000027366	21.2968	5.44111	2.43565	-0.379617	6.632	0.9301
ENSMUSG00000034906	8.70463	4.5993	1.53545	-1.15219	5.89188	0.7791
ENSMUSG00000044145	2.0428	2.85647	0.36082	-3.36727	6.48338	-0.4555
ENSMUSG00000007659	10.3329	3.79913	1.55956	-0.0729578	3.54729	0.9412
ENSMUSG00000068115	7.06181	3.49777	1.95501	-1.02349	7.46498	0.8099
ENSMUSG00000067787	7.37455	2.75075	1.86638	-0.433112	5.42503	0.9016
ENSMUSG00000004880	14.8137	10.0965	1.01026	-1.3598	4.60592	0.6785
ENSMUSG00000022995	14.8147	5.46978	2.38025	-0.645261	8.11536	0.885
ENSMUSG00000058318	9.49618	2.85187	2.05074	-0.89246	5.99228	0.8778
ENSMUSG00000027222	4.29216	5.90185	0.800927	-2.8885	7.68099	0.4971
ENSMUSG00000046814	1.0832	1.08803	-0.0139301	-2.36752	2.34439	-0.4139
ENSMUSG00000068580	14.2202	5.55947	0.630413	-5.65661	4.77978	0.6377
ENSMUSG00000027315	13.2218	5.28729	1.8969	-0.37087	5.62178	0.902
ENSMUSG00000034216	1.7849	1.4795	0.961732	-2.31681	6.09077	0.5979
ENSMUSG00000005804	5.35625	4.78222	1.34922	-2.13416	8.28343	0.6217
ENSMUSG00000098789	6.81487	4.16456	2.07123	-1.94806	10.4657	0.7165
ENSMUSG00000027331	17.1721	8.98597	1.54256	-1.16748	6.04001	0.7753
ENSMUSG00000027332	8.99844	5.02032	1.16218	-0.964938	3.99705	0.7672
ENSMUSG00000027111	10.4042	4.54356	1.65341	-0.531033	4.96338	0.873
ENSMUSG00000006494	10.1181	6.45268	1.2062	-1.48276	5.42462	0.6908
ENSMUSG00000027324	5.36161	1.4022	2.22292	-0.53459	5.73182	0.9114
ENSMUSG00000027326	7.28136	4.40456	1.3587	-1.10126	5.48934	0.7406
ENSMUSG00000027323	12.3964	8.37442	1.45503	-1.38692	6.57907	0.7114
ENSMUSG00000027427	2.10006	1.80077	0.713856	-1.59867	4.15211	0.5863
ENSMUSG00000027429	9.49626	7.20508	1.2407	-1.70495	6.39338	0.6568
ENSMUSG00000074754	3.76054	2.04232	1.45237	-0.854661	5.15116	0.7944
ENSMUSG00000027430	11.0622	5.62258	0.742859	-3.16251	4.02914	0.6567
ENSMUSG00000027133	12.2155	7.56388	0.88227	-0.737908	2.96731	0.7486
ENSMUSG00000027313	0.886991	1.99433	-0.231949	-3.50563	5.40183	-0.5821
ENSMUSG00000014077	7.80651	12.3595	0.73641	-3.22813	8.85718	0.4699
ENSMUSG00000085438	8.752	3.16312	1.78884	-0.009314	4.3087	0.9473
ENSMUSG00000027306	8.38592	6.96252	1.22809	-1.80152	6.82662	0.6325
ENSMUSG00000038696	4.96946	4.91014	0.552509	-3.83406	6.70605	0.5071
ENSMUSG00000026864	2.40318	4.28423	-0.243803	-2.51088	3.37222	-0.5725
ENSMUSG00000057110	6.35832	2.86343	2.04327	-1.41138	8.09137	0.7953
ENSMUSG00000026921	9.94782	7.57827	1.76651	-1.85159	9.53661	0.6728
ENSMUSG00000036186	2.29103	3.13003	-0.983237	-6.34185	2.72896	-0.6092
ENSMUSG00000014873	8.95978	3.79929	1.92784	-0.495936	6.23741	0.879
ENSMUSG00000036160	3.29933	1.92821	1.20001	-0.78926	4.35136	0.7736
ENSMUSG00000015776	3.52755	2.25714	1.63866	-1.63735	7.58444	0.7123
ENSMUSG00000015790	8.50421	5.01634	1.49688	-1.11611	6.16711	0.753
ENSMUSG00000026941	3.15577	1.1364	1.52552	-0.179233	3.36388	0.9252
ENSMUSG00000036504	20.1256	8.38636	1.10456	-2.0122	3.80307	0.7488
ENSMUSG00000015087	14.2401	3.28062	1.96031	-2.88499	6.32643	0.8138
ENSMUSG00000026878	5.10143	3.71489	1.03423	-1.52552	5.02477	0.6587
ENSMUSG00000056436	20.3732	6.66076	1.5987	-0.200269	3.31156	0.9352
ENSMUSG00000026895	8.94591	10.2776	0.661728	-2.25214	5.88242	0.5083
ENSMUSG00000026889	3.71755	1.52644	1.71877	-0.38855	4.8987	0.8957
ENSMUSG00000026819	1.28725	0.858459	1.37616	-1.40193	6.40485	0.7147
ENSMUSG00000009566	8.29221	4.62762	1.88846	-1.13293	7.95136	0.7811
ENSMUSG00000042133	6.14624	4.20421	1.04606	-1.16499	4.57949	0.6952
ENSMUSG00000027088	1.52649	1.28384	0.950283	-1.63683	5.31546	0.6202
ENSMUSG00000068882	13.664	6.96675	1.44818	-0.818234	4.91666	0.8154
ENSMUSG00000017721	6.69654	4.14083	1.27776	-2.96916	7.4467	0.643
ENSMUSG00000017723	0.791152	1.23171	-0.5583	-1.78327	0.739731	-0.6986
ENSMUSG00000027203	18.9255	9.88112	2.08512	-1.06677	8.49653	0.8028
ENSMUSG00000027573	15.343	6.17801	2.04751	-0.556384	6.57122	0.8814
ENSMUSG00000023393	3.85016	1.15427	0.944992	-5.33809	5.03607	0.6838
ENSMUSG00000027455	12.8581	10.7206	0.862936	-1.76944	5.01729	0.5945
ENSMUSG00000032966	12.891	10.1478	0.983244	-1.73352	5.37633	0.6248
ENSMUSG00000027624	13.2319	6.11485	1.33022	-0.434112	3.65655	0.8669
ENSMUSG00000027628	3.08456	4.09388	0.468775	-2.35776	5.72254	0.4584
ENSMUSG00000061689	7.11429	5.01164	1.23941	-1.49291	5.93515	0.6788
ENSMUSG00000067818	7.38469	1.47697	2.08339	-1.40043	4.9807	0.8848
ENSMUSG00000068079	4.08041	3.35445	1.13678	-2.53198	7.08384	0.6105
ENSMUSG00000074698	17.5514	6.55551	2.24628	-0.447372	7.29931	0.9
ENSMUSG00000027465	3.74544	3.53305	1.02827	-2.1765	6.67913	0.5817
ENSMUSG00000027646	6.86775	3.81844	1.11285	-0.594557	3.51332	0.8022
ENSMUSG00000037773	6.65888	2.04674	0.631403	-7.79479	5.79649	0.6317
ENSMUSG00000027300	2.49328	2.43697	0.0946903	-3.28641	3.58916	0.4502
ENSMUSG00000079043	1.37361	2.28414	0.241727	-2.75625	5.47557	-0.4798
ENSMUSG00000027341	6.16453	4.00975	0.606511	-3.17763	4.3579	0.5888
ENSMUSG00000027342	4.05285	5.63439	0.309749	-2.37158	5.05505	-0.4474
ENSMUSG00000074731	1.17625	1.53676	1.29783	-2.75385	9.68354	0.5529
ENSMUSG00000027452	10.7633	7.58609	0.544283	-2.83477	3.99441	0.5731
ENSMUSG00000027284	2.30434	1.44295	0.768577	-2.10502	3.86421	0.6362
ENSMUSG00000090100	2.39595	1.12441	1.69496	-1.25644	6.3809	0.7941
ENSMUSG00000027272	4.00965	2.39464	1.09535	-1.21323	4.27066	0.7323
ENSMUSG00000056486	5.16904	5.85483	0.75584	-2.20455	6.3738	0.5158
ENSMUSG00000027104	3.17502	1.9186	2.2418	-1.49315	10.4517	0.7592
ENSMUSG00000018770	16.068	16.9582	0.736003	-2.12999	5.98244	0.5299
ENSMUSG00000068479	4.4465	3.03466	0.761996	-1.05709	3.09109	0.6745
ENSMUSG00000039678	12.7905	5.88197	1.47922	-2.54314	6.73111	0.714
ENSMUSG00000027634	3.2604	3.61248	0.62689	-3.60951	7.35723	0.5034
ENSMUSG00000027635	6.66002	3.36503	1.63641	-2.42958	7.80253	0.7165
ENSMUSG00000055485	8.652	2.94421	1.83391	0.0970026	4.31235	0.9605
ENSMUSG00000027639	15.5867	8.15078	2.35374	-1.39772	10.0982	0.7857
ENSMUSG00000027641	5.17619	3.97668	0.787109	-1.49833	4.16121	0.615
ENSMUSG00000016257	10.8615	5.20904	1.02178	-0.579425	2.53414	0.8501
ENSMUSG00000027447	12.8236	8.15317	0.977277	-1.57165	4.41732	0.6749
ENSMUSG00000039536	5.07216	5.69256	-0.137628	-2.9292	2.66949	-0.469
ENSMUSG00000052056	2.12435	1.00966	1.56258	-0.521751	4.79855	0.8675
ENSMUSG00000038705	3.10122	1.58666	1.97044	-1.18703	7.76709	0.7928
ENSMUSG00000074649	3.20855	3.76424	0.396692	-2.77406	5.513	0.4562
ENSMUSG00000027613	11.4546	9.72125	0.765681	-2.17442	5.32721	0.5756
ENSMUSG00000005882	5.06689	3.84002	0.996094	-1.45139	4.85369	0.6501
ENSMUSG00000027404	11.9962	9.18754	1.3167	-1.5613	6.74579	0.6629
ENSMUSG00000027406	33.8213	14.6793	1.97828	-0.717579	6.99785	0.8586
ENSMUSG00000027408	11.9845	3.30939	1.41135	-2.63153	4.32301	0.7955
ENSMUSG00000028080	4.00554	9.7506	-0.700051	-3.17809	3.26384	-0.6881
ENSMUSG00000038848	4.17496	2.59468	1.17508	-0.957066	4.46566	0.7517
ENSMUSG00000087547	4.48921	1.27296	-0.443032	-13.5074	5.15422	0.555
ENSMUSG00000027650	5.2321	4.747	0.162361	-4.75563	5.19813	0.4792
ENSMUSG00000027490	7.70597	3.86736	1.76352	-0.911729	6.39048	0.8106
ENSMUSG00000000876	7.35549	4.45383	1.16507	-3.58793	7.20956	0.6246
ENSMUSG00000017307	11.078	5.03634	1.41191	-0.739167	4.28352	0.841
ENSMUSG00000034032	10.423	7.18134	1.27788	-1.70242	6.45537	0.674
ENSMUSG00000027293	7.23695	4.43647	1.97932	-2.01464	9.53354	0.7207
ENSMUSG00000048486	6.6102	2.44182	1.48546	-0.653433	3.73006	0.8801
ENSMUSG00000017707	4.64055	6.982	0.546139	-2.66774	6.83356	0.4566
ENSMUSG00000001767	7.21239	8.48884	0.359375	-2.04373	4.30608	0.4541
ENSMUSG00000037110	4.99885	2.25967	1.69465	-0.687719	5.47723	0.8584
ENSMUSG00000027239	32.2786	19.5064	1.42961	-2.24583	7.20112	0.684
ENSMUSG00000040479	13.2712	7.77601	1.37293	-3.0661	7.68219	0.6602
ENSMUSG00000027230	2.43022	8.16409	-1.66572	-4.07529	1.07155	-0.8799
ENSMUSG00000027698	3.90353	3.9896	0.0385129	-1.71449	1.93714	0.3941
ENSMUSG00000002458	11.7769	9.3815	1.10932	-2.11659	6.52345	0.6117
ENSMUSG00000027601	6.35748	8.28521	0.733183	-2.70482	7.36088	0.4937
ENSMUSG00000017009	8.06617	3.16374	1.7604	-0.452885	4.91159	0.8953
ENSMUSG00000045624	3.23911	2.45555	0.932668	-1.22847	4.30746	0.6586
ENSMUSG00000090553	28.5138	17.2526	1.16818	-1.3628	4.83477	0.7186
ENSMUSG00000102976	5.28666	1.96552	1.90508	-0.238095	5.23269	0.9245
ENSMUSG00000027162	4.78552	2.357	1.34009	-0.402475	3.89287	0.8623
ENSMUSG00000050199	3.69032	1.77997	1.59412	-0.872748	5.46435	0.8187
ENSMUSG00000027160	10.66	4.86029	1.78257	-1.35333	6.76634	0.7973
ENSMUSG00000043535	6.8179	3.44186	1.84148	-0.893126	7.16276	0.8143
ENSMUSG00000026799	15.7925	6.95225	1.6794	-0.57172	5.23692	0.8671
ENSMUSG00000039844	5.97479	0.848831	2.96067	0.942163	5.31083	0.9955
ENSMUSG00000027287	46.6115	12.2191	2.0634	-0.671651	5.0958	0.9123
ENSMUSG00000027285	3.4856	3.41528	0.295822	-1.49053	2.80816	0.471
ENSMUSG00000027357	7.24774	6.29047	0.84769	-1.74519	5.06963	0.5907
ENSMUSG00000026798	9.52055	10.5788	0.673977	-2.134	5.70771	0.5159
ENSMUSG00000059316	3.51475	6.46961	-0.193713	-4.64763	6.42541	-0.5503
ENSMUSG00000069020	10.6621	2.99038	2.82746	-0.359008	8.92371	0.9352
ENSMUSG00000039787	4.68712	3.88847	0.77195	-4.13512	7.32498	0.5503
ENSMUSG00000026790	20.4816	6.01283	2.69889	-0.272904	8.16541	0.9345
ENSMUSG00000091337	23.748	10.7925	1.08367	-2.42556	4.41242	0.7164
ENSMUSG00000027207	7.35867	7.13573	0.804357	-1.99056	5.87491	0.5558
ENSMUSG00000023330	6.23881	3.53182	1.10663	-1.75582	4.73717	0.7021
ENSMUSG00000015839	1.67232	1.60501	0.568849	-1.56308	3.86345	0.5391
ENSMUSG00000000827	18.3706	7.95221	2.00464	-0.673461	6.91608	0.8686
ENSMUSG00000000826	9.72575	3.02747	2.36334	-0.477108	7.0739	0.9164
ENSMUSG00000002455	5.76591	8.8177	0.211137	-2.65982	5.2801	-0.474
ENSMUSG00000027248	8.48217	9.45864	0.377769	-2.11214	4.16781	0.4701
ENSMUSG00000074884	13.6956	13.1112	1.0712	-2.3039	7.36953	0.585
ENSMUSG00000027245	7.18611	4.42833	1.01981	-0.754256	3.56947	0.7678
ENSMUSG00000027242	16.3616	3.58965	2.35731	0.65482	4.49646	0.9912
ENSMUSG00000060227	17.7028	3.51358	2.62113	0.644465	5.33885	0.9915
ENSMUSG00000027002	9.32779	10.6392	0.605413	-2.10646	5.27727	0.502
ENSMUSG00000051747	8.138	3.1146	1.42501	0.0248387	2.9102	0.9499
ENSMUSG00000044033	5.50959	1.4136	1.97829	-3.31349	7.37418	0.787
ENSMUSG00000042272	3.50544	3.21781	0.968168	-2.52282	6.83081	0.567
ENSMUSG00000036202	13.935	3.18032	2.65611	0.499399	6.11843	0.987
ENSMUSG00000002550	3.38581	2.46012	1.61192	-1.73287	7.92032	0.6858
ENSMUSG00000044627	20.2205	14.2004	1.59832	-1.75847	8.13787	0.689
ENSMUSG00000039195	21.0458	6.65609	1.86584	0.118774	4.12987	0.9618
ENSMUSG00000089824	3.60605	3.23984	0.693261	-1.51846	4.19842	0.5729
ENSMUSG00000027551	5.87469	2.86598	1.30051	-0.523546	3.77347	0.8555
ENSMUSG00000036752	5.13264	7.62249	0.126852	-2.3392	4.47752	-0.478
ENSMUSG00000006471	2.69539	2.41402	1.22627	-1.92908	7.36775	0.6134
ENSMUSG00000027630	6.69424	3.53607	1.1804	-0.97326	4.01649	0.7801
ENSMUSG00000027550	13.6384	4.44785	2.32439	-0.569337	7.14154	0.9019
ENSMUSG00000027552	6.9165	3.80492	1.78703	-1.55027	8.03952	0.7446
ENSMUSG00000027533	8.64008	18.2331	-1.26578	-4.24884	1.19407	-0.7808
ENSMUSG00000027536	9.58446	3.71918	2.76065	-0.964424	10.568	0.8571
ENSMUSG00000036894	3.77214	2.06807	1.16275	-0.655239	3.68888	0.8124
ENSMUSG00000027787	3.46838	2.42634	1.15892	-1.22598	5.13368	0.696
ENSMUSG00000028019	3.1781	2.95221	0.25103	-1.28089	2.14297	0.4688
ENSMUSG00000027665	2.594	2.06299	0.839868	-1.59464	4.5459	0.6138
ENSMUSG00000027667	4.84553	1.49851	2.43128	-0.263775	6.88316	0.9317
ENSMUSG00000027668	13.4329	7.75181	0.996266	-0.433539	2.92283	0.8213
ENSMUSG00000027496	3.02105	4.10029	0.433339	-2.32405	5.26223	0.4587
ENSMUSG00000027751	8.84121	2.16699	2.23442	0.539063	4.45528	0.9898
ENSMUSG00000033900	3.06595	1.75595	1.98468	-1.49585	8.96626	0.7486
ENSMUSG00000027998	4.28622	6.67918	-0.235902	-2.56933	3.12334	-0.5501
ENSMUSG00000027246	14.0331	8.8953	0.925452	-1.48468	4.02555	0.6796
ENSMUSG00000046110	15.1956	4.35059	2.02222	0.218423	4.35471	0.973
ENSMUSG00000048222	4.21948	3.08259	1.69025	-1.63136	8.49614	0.6925
ENSMUSG00000027195	8.58199	6.30002	1.57151	-1.56444	7.9517	0.688
ENSMUSG00000027194	1.54178	1.69372	1.55652	-2.61877	10.4953	0.5936
ENSMUSG00000027193	7.37568	7.96508	0.729347	-1.971	5.80312	0.5265
ENSMUSG00000068134	1.13678	0.94644	0.818443	-1.52969	4.51445	0.6183
ENSMUSG00000057147	25.2371	10.4939	1.5361	-1.33192	5.18486	0.8057
ENSMUSG00000027210	3.81521	2.2054	1.64568	-1.27384	7.07334	0.7571
ENSMUSG00000041219	3.31395	1.80812	2.14232	-1.81298	9.56442	0.7542
ENSMUSG00000039983	2.7875	2.79852	0.565868	-1.84192	4.40503	0.5289
ENSMUSG00000070730	5.42124	5.86087	0.643013	-2.20211	5.43753	0.5181
ENSMUSG00000034278	7.85651	4.50788	1.06158	-2.30582	5.25797	0.6664
ENSMUSG00000034226	1.51372	0.680514	0.432697	-4.796	4.02157	0.6045
ENSMUSG00000027189	7.02592	5.80256	1.83154	-1.9587	10.4614	0.6618
ENSMUSG00000075012	1.27821	0.890313	0.82558	-1.12707	3.37755	0.6784
ENSMUSG00000027459	1.95522	1.52478	0.714409	-1.63506	3.9122	0.6009
ENSMUSG00000027378	14.5491	7.89407	1.63523	-2.17279	7.87208	0.7136
ENSMUSG00000051319	7.10165	4.49187	1.02313	-0.999345	3.92935	0.7279
ENSMUSG00000027379	28.4481	6.3112	1.95986	-0.589548	3.8951	0.9312
ENSMUSG00000074994	5.19801	3.24851	1.48968	-1.19117	6.26452	0.7366
ENSMUSG00000027171	2.04202	1.22602	0.324115	-3.51909	3.10454	0.5699
ENSMUSG00000027170	17.0414	12.911	1.72093	-1.91002	9.26204	0.6722
ENSMUSG00000005973	12.7351	6.67112	2.18482	-1.42963	9.58233	0.7804
ENSMUSG00000037376	5.10552	5.90845	0.882771	-2.20178	6.83736	0.5361
ENSMUSG00000026988	9.20996	5.47249	1.01379	-1.33633	4.15326	0.7077
ENSMUSG00000026987	5.92093	1.79013	2.7497	-0.66229	8.97433	0.9041
ENSMUSG00000026980	6.86213	8.09723	0.937412	-2.92583	8.29212	0.5228
ENSMUSG00000034154	4.24849	1.96243	1.34005	-0.534299	3.7903	0.8588
ENSMUSG00000072980	4.32282	3.76065	0.564712	-2.21393	4.20295	0.5444
ENSMUSG00000027305	2.6405	3.38768	1.26641	-2.80504	10.0233	0.5503
ENSMUSG00000039145	3.78495	2.10466	1.32503	-0.935696	4.82074	0.7776
ENSMUSG00000039128	24.4091	16.2181	1.12955	-3.21868	7.29591	0.6143
ENSMUSG00000025816	16.8126	3.29932	3.06263	0.394342	7.69836	0.9812
ENSMUSG00000015932	6.62366	7.19226	-0.023219	-1.04134	1.22021	-0.3572
ENSMUSG00000027424	5.24064	1.68178	2.19518	-0.108327	5.91315	0.9439
ENSMUSG00000027425	7.3117	3.82623	1.40938	-0.818905	4.91097	0.8063
ENSMUSG00000098387	2.46565	2.36899	0.427018	-1.89529	3.64425	0.5089
ENSMUSG00000026761	10.0161	3.46751	2.2509	-0.275557	6.66624	0.928
ENSMUSG00000026766	4.37418	5.24065	0.0549867	-2.14917	3.03777	-0.4421
ENSMUSG00000017144	1.99157	0.522427	2.25915	0.0634769	5.20624	0.96
ENSMUSG00000062175	4.99466	2.27213	1.73313	-0.80097	5.82333	0.8404
ENSMUSG00000027637	5.84363	6.0287	0.522296	-1.72323	4.17875	0.5031
ENSMUSG00000027642	20.7395	14.3772	1.5082	-1.55898	7.46721	0.6984
ENSMUSG00000063019	2.49493	2.32085	1.2703	-2.00652	7.78971	0.6076
ENSMUSG00000014867	6.32371	8.07543	0.252249	-2.13067	4.29505	-0.4347
ENSMUSG00000052406	5.69438	2.42515	1.90262	-1.20762	7.03092	0.8127
ENSMUSG00000027782	10.2789	5.26926	1.43374	-0.601457	4.72372	0.8335
ENSMUSG00000028070	13.1645	10.4689	1.28218	-1.79593	7.06953	0.6328
ENSMUSG00000039501	0.881762	0.982559	0.694967	-2.21193	5.68482	0.5248
ENSMUSG00000017969	12.9491	5.93073	1.28759	-3.273	6.38342	0.6872
ENSMUSG00000017929	4.14915	3.09269	0.568942	-1.51828	2.98184	0.6017
ENSMUSG00000061136	10.9029	6.17189	1.46492	-1.06179	5.81902	0.7689
ENSMUSG00000038671	19.3733	5.83763	2.02251	-1.10207	6.09837	0.8683
ENSMUSG00000000823	12.0075	2.313	3.10987	0.449544	7.83718	0.9853
ENSMUSG00000017754	52.0587	16.227	1.76936	-0.308017	4.03075	0.9239
ENSMUSG00000039834	3.80915	2.63345	1.65228	-2.00714	8.53047	0.682
ENSMUSG00000039804	2.78562	2.1183	0.828978	-1.19634	3.99649	0.6433
ENSMUSG00000044167	1.94143	2.04031	0.743115	-2.11514	5.82496	0.5325
ENSMUSG00000027722	1.80938	2.67195	0.213387	-2.62453	5.03814	-0.4644
ENSMUSG00000009555	3.47143	2.50627	1.19303	-1.37241	5.62976	0.6885
ENSMUSG00000039660	11.8712	4.37721	2.45677	-1.40018	9.62709	0.8301
ENSMUSG00000039648	7.92276	3.67791	0.848637	-2.82624	3.84952	0.6812
ENSMUSG00000075419	2.46706	3.05489	0.41206	-2.47798	5.05076	0.462
ENSMUSG00000026860	19.3219	12.5451	0.890973	-1.95592	4.46332	0.6463
ENSMUSG00000026853	12.0926	3.67323	1.50978	-1.38214	3.85951	0.8501
ENSMUSG00000037197	9.15563	7.02258	1.08523	-1.46167	5.47255	0.6604
ENSMUSG00000058594	19.3325	8.13808	1.56522	-1.03255	5.08518	0.8232
ENSMUSG00000026767	20.29	4.59078	2.95923	0.127896	8.17319	0.9685
ENSMUSG00000027077	3.0203	4.79223	0.292238	-5.04856	8.91272	-0.4921
ENSMUSG00000005881	19.8331	10.9371	1.27233	-2.6182	6.37101	0.6845
ENSMUSG00000067847	13.8464	18.6907	-0.0513959	-3.7039	4.61618	-0.4935
ENSMUSG00000038116	3.78311	3.01748	0.718543	-1.1636	3.58195	0.6173
ENSMUSG00000026791	6.13591	3.75704	0.78138	-1.27096	2.98496	0.6883
ENSMUSG00000068966	4.13629	2.02067	1.26701	-0.585378	3.7545	0.8394
ENSMUSG00000026788	1.45338	0.807583	1.16532	-0.618074	3.62703	0.8115
ENSMUSG00000026970	19.4013	6.16775	2.68919	-0.680292	9.17636	0.8963
ENSMUSG00000017664	13.5067	6.8636	1.34528	-0.974081	4.71375	0.7853
ENSMUSG00000027610	8.05006	4.20184	0.95043	-1.16905	3.0286	0.7597
ENSMUSG00000038324	8.34942	12.8821	0.359385	-2.85551	6.16826	-0.4548
ENSMUSG00000038312	17.7951	13.3657	0.273451	-2.76365	2.91126	0.5261
ENSMUSG00000026915	16.9014	13.3107	0.913181	-1.82561	5.31518	0.6109
ENSMUSG00000035392	9.6316	2.57477	1.99785	-0.355111	4.5895	0.9289
ENSMUSG00000026750	15.3516	13.7547	1.05553	-1.81386	6.43953	0.6017
ENSMUSG00000027472	6.47428	1.97713	2.67171	-0.561327	8.57507	0.9093
ENSMUSG00000051413	0.322354	0.481443	1.80102	-3.19851	13.735	0.5684
ENSMUSG00000061411	2.67072	2.70012	0.781832	-3.43886	7.55381	0.5315
ENSMUSG00000056941	8.65277	5.20706	1.51379	-1.50468	6.689	0.7275
ENSMUSG00000027487	4.85395	6.0809	0.514788	-2.82158	6.3154	0.4679
ENSMUSG00000027488	7.03955	6.47212	0.210666	-5.73187	6.57196	0.4845
ENSMUSG00000017697	15.8259	12.5086	0.386807	-3.20184	4.17279	0.5341
ENSMUSG00000018322	10.159	6.55106	1.25638	-1.54397	5.75173	0.6984
ENSMUSG00000019715	9.13579	3.98352	1.59604	-0.794034	5.02547	0.8428
ENSMUSG00000057738	17.1201	6.81057	1.73865	-0.390656	5.0399	0.897
ENSMUSG00000054766	14.7836	14.019	0.792286	-1.75756	5.29197	0.5614
ENSMUSG00000027466	16.4952	7.13078	2.26528	-1.31338	9.02841	0.8117
ENSMUSG00000032715	1.41226	2.56895	-0.155123	-2.66924	4.0833	-0.5546
ENSMUSG00000051817	4.31428	3.49468	0.38955	-1.40308	2.38523	0.5463
ENSMUSG00000074682	2.03031	2.14171	0.481421	-1.804	4.01744	0.5023
ENSMUSG00000036632	4.3135	4.09656	1.1422	-2.01572	7.19703	0.595
ENSMUSG00000036580	3.44023	7.24428	-0.275518	-3.1981	5.01642	-0.5966
ENSMUSG00000027794	12.891	17.1222	0.0139473	-3.64023	4.96337	-0.4875
ENSMUSG00000049504	2.88475	1.56735	1.34853	-0.801661	4.61389	0.7934
ENSMUSG00000057133	3.51877	1.40906	1.6844	-0.586906	4.88867	0.8795
ENSMUSG00000070708	4.19506	2.74517	0.741369	-0.432661	2.18072	0.7735
ENSMUSG00000027327	8.05044	6.8619	-0.0308279	-5.76152	5.29295	0.4686
ENSMUSG00000068267	8.86945	4.62897	1.38393	-0.615525	4.58039	0.8293
ENSMUSG00000027763	1.88555	1.05829	1.72396	-1.43155	7.09047	0.7546
ENSMUSG00000034640	0.770328	0.505033	1.38571	-1.25351	5.57284	0.7367
ENSMUSG00000034544	8.8613	7.38098	1.03015	-1.66214	5.84704	0.6153
ENSMUSG00000052415	1.28596	1.42693	-0.0998189	-1.58312	1.44856	-0.4281
ENSMUSG00000027907	12.9136	14.0708	0.754265	-2.39934	6.2322	0.5254
ENSMUSG00000068856	6.05472	4.79245	1.39461	-1.65626	7.43462	0.6565
ENSMUSG00000038902	2.95255	1.69155	1.34681	-0.838816	4.73065	0.7887
ENSMUSG00000005774	13.0856	2.53045	2.55345	0.213546	5.54823	0.9729
ENSMUSG00000027187	17.0073	12.7933	1.06643	-2.25	6.51615	0.6235
ENSMUSG00000027185	12.0609	4.70113	2.6373	-1.032	10.2306	0.8422
ENSMUSG00000027710	6.61017	4.75565	1.14694	-1.96827	6.02401	0.6455
ENSMUSG00000033883	0.793153	0.96711	0.278089	-2.55552	4.26071	0.4549
ENSMUSG00000027714	7.13383	1.87917	2.80029	0.0382332	7.93418	0.9612
ENSMUSG00000037270	6.45075	2.72554	1.49235	-0.27222	3.95099	0.9036
ENSMUSG00000084843	1.73896	1.11162	0.634833	-1.32412	2.55133	0.6598
ENSMUSG00000038932	13.9641	7.51845	0.0464143	-6.3993	3.65722	0.5502
ENSMUSG00000038914	1.6845	1.3293	0.795841	-1.25405	3.90607	0.6298
ENSMUSG00000051149	2.38495	1.69358	1.03264	-1.12288	4.50972	0.69
ENSMUSG00000078919	12.2344	6.8327	0.881484	-1.52596	3.36497	0.7076
ENSMUSG00000027820	9.54458	3.50011	1.81383	-0.13431	4.67869	0.9361
ENSMUSG00000027823	7.61681	7.67192	0.351774	-2.02042	3.6964	0.4851
ENSMUSG00000027184	13.8089	8.90393	1.32028	-1.15059	5.48351	0.7287
ENSMUSG00000039671	4.34004	1.96811	1.49183	-0.327279	4.12946	0.8931
ENSMUSG00000006800	18.3992	10.4163	1.39497	-0.898715	5.17786	0.7818
ENSMUSG00000027706	3.79801	2.51635	0.916321	-0.795306	3.42646	0.73
ENSMUSG00000037661	1.66125	1.33042	0.621532	-1.20806	3.18727	0.6012
ENSMUSG00000037643	23.0343	8.08054	2.3772	-0.914052	7.84219	0.8689
ENSMUSG00000027660	7.7085	1.51451	2.71537	0.589252	5.81063	0.9897
ENSMUSG00000056260	1.41089	1.31551	0.686342	-3.24997	6.08579	0.5386
ENSMUSG00000046519	2.71481	3.93996	0.397008	-2.64973	5.75902	-0.4442
ENSMUSG00000036825	7.6188	3.07391	2.14005	-0.828107	7.43022	0.8594
ENSMUSG00000027777	5.93797	3.11869	1.56024	-1.07462	5.87217	0.7886
ENSMUSG00000034349	5.75645	3.28659	1.25144	-0.740146	4.36508	0.7903
ENSMUSG00000068744	6.37692	2.94741	1.84035	-0.71149	6.36836	0.851
ENSMUSG00000048100	3.67998	2.7383	0.844666	-1.6701	4.42004	0.6287
ENSMUSG00000028161	6.53829	2.97113	1.49928	-0.649313	4.58788	0.8527
ENSMUSG00000046818	1.90827	1.37148	0.833577	-1.42613	3.94968	0.6536
ENSMUSG00000028030	4.90916	5.0622	0.469418	-1.83205	3.96788	0.4998
ENSMUSG00000028016	1.48528	1.67449	0.833079	-2.64359	6.62294	0.5351
ENSMUSG00000028013	13.6419	11.3877	1.13003	-1.99031	6.72644	0.6153
ENSMUSG00000040213	6.37839	2.37253	1.04801	-5.28177	6.35674	0.6587
ENSMUSG00000000340	6.64162	3.58809	1.49405	-0.903118	5.61256	0.7889
ENSMUSG00000027959	6.17059	3.06854	1.99473	-1.18775	8.06487	0.7916
ENSMUSG00000038400	3.53712	1.48879	1.40014	0.169174	3.03752	0.9651
ENSMUSG00000016256	19.0306	7.07412	1.68163	-1.08789	5.09607	0.8409
ENSMUSG00000016252	21.4234	16.5508	1.41875	-1.70178	7.54983	0.6601
ENSMUSG00000028271	2.12605	2.91766	0.296762	-2.46683	4.80727	-0.4355
ENSMUSG00000033386	10.5899	4.99307	1.80029	-0.683395	6.20638	0.8418
ENSMUSG00000046722	11.0661	2.50159	3.24535	0.0904352	9.57182	0.9653
ENSMUSG00000038712	11.9553	6.11762	1.90378	-0.967998	7.45145	0.8107
ENSMUSG00000015714	15.3401	5.32769	2.49024	-0.386919	8.20373	0.9106
ENSMUSG00000015522	10.1459	6.00458	1.22517	-1.05441	4.73791	0.744
ENSMUSG00000044864	1.57171	1.69611	0.560974	-1.94507	4.77127	0.5143
ENSMUSG00000004127	4.64561	3.56468	0.9267	-1.93602	5.1712	0.6183
ENSMUSG00000027702	9.44664	4.10899	1.36722	-0.646083	3.89305	0.8523
ENSMUSG00000074653	3.58922	1.0888	1.72442	-1.0479	4.59078	0.8704
ENSMUSG00000027531	19.5415	8.25528	1.91212	-0.521154	6.18835	0.8779
ENSMUSG00000036432	1.20403	1.70123	0.202269	-2.40044	4.62303	-0.4518
ENSMUSG00000027742	23.7886	5.19238	2.71097	0.450377	6.37308	0.984
ENSMUSG00000036615	2.89734	2.1672	1.15731	-2.56268	6.79887	0.6226
ENSMUSG00000053931	37.71	7.67764	3.44354	0.228958	9.73242	0.9741
ENSMUSG00000028152	4.99776	2.96828	0.869421	-2.15128	4.12726	0.6616
ENSMUSG00000027615	4.1258	2.25309	1.76511	-1.5656	7.71342	0.7525
ENSMUSG00000027936	3.15093	1.44809	2.74675	-1.12699	11.2877	0.8328
ENSMUSG00000042404	13.3779	6.99936	0.855257	-1.69357	3.18016	0.7101
ENSMUSG00000042390	2.19565	1.61045	1.43482	-1.5026	6.82665	0.6943
ENSMUSG00000001016	9.6016	4.6349	1.73154	-0.806238	6.06424	0.8299
ENSMUSG00000042312	1.94909	7.73885	-2.07207	-4.66688	0.314708	-0.9355
ENSMUSG00000039795	21.725	5.64154	1.86829	-0.436522	3.93782	0.9296
ENSMUSG00000027534	2.13851	0.961894	2.20685	-1.24911	8.42689	0.8139
ENSMUSG00000027679	19.4292	17.497	0.501201	-2.16243	4.28289	0.5213
ENSMUSG00000028059	9.01914	2.13448	2.48925	-0.257037	6.39459	0.9398
ENSMUSG00000028060	1.65919	1.017	1.57308	-1.21644	6.51385	0.7466
ENSMUSG00000028057	3.72205	3.10512	1.00137	-1.7272	5.62125	0.6168
ENSMUSG00000054199	5.17945	3.3995	1.67756	-1.51915	7.67867	0.72
ENSMUSG00000028053	0.999419	0.894591	0.706883	-1.61047	4.33849	0.583
ENSMUSG00000047557	6.82361	3.78256	0.694967	-4.65474	5.59289	0.6028
ENSMUSG00000039117	4.02785	2.17904	1.62989	-1.64405	6.94751	0.7495
ENSMUSG00000027566	14.9481	16.4675	0.545111	-2.1542	5.14169	0.4967
ENSMUSG00000028145	5.48785	2.25736	1.38835	-0.660678	3.7401	0.864
ENSMUSG00000027804	16.9296	9.4957	1.98346	-1.34033	8.49466	0.7709
ENSMUSG00000027774	11.2314	6.82226	1.71375	-1.26232	7.74906	0.7481
ENSMUSG00000027775	7.97005	9.22596	0.78819	-2.27718	6.67695	0.5214
ENSMUSG00000102422	5.99585	3.38798	1.43908	-1.13484	5.60351	0.7564
ENSMUSG00000027806	1.82683	1.01894	1.13756	-0.661166	3.57493	0.7973
ENSMUSG00000027810	17.8852	5.03559	2.33973	-0.060663	5.95113	0.9542
ENSMUSG00000075700	11.6757	6.22703	1.35317	-0.807158	4.55264	0.7994
ENSMUSG00000028048	12.0723	11.7155	0.826831	-2.41579	6.22466	0.5513
ENSMUSG00000033233	4.36432	3.00988	0.49425	-2.2514	3.2187	0.583
ENSMUSG00000042035	5.59172	2.85985	1.23232	-0.991927	4.09961	0.7884
ENSMUSG00000041959	29.5539	17.0704	1.57134	-1.43916	7.04937	0.7334
ENSMUSG00000026796	7.46134	5.32215	1.30888	-1.6442	6.53603	0.6763
ENSMUSG00000027951	4.2137	3.17694	1.02367	-1.41187	4.99255	0.6497
ENSMUSG00000042572	5.92207	3.39431	1.82551	-1.22962	7.83361	0.7684
ENSMUSG00000027942	3.27153	1.47572	1.61277	-0.451392	4.84699	0.8733
ENSMUSG00000087260	6.88938	9.36049	0.567056	-3.08803	7.43673	0.4678
ENSMUSG00000028086	1.94214	1.95613	0.482993	-1.65471	3.79473	0.5126
ENSMUSG00000028085	6.81451	5.72932	0.654858	-1.59305	3.9109	0.5804
ENSMUSG00000028082	4.10046	4.25461	1.11708	-2.32365	7.67919	0.5767
ENSMUSG00000028047	14.0626	4.40071	1.63907	0.1201	3.09504	0.9664
ENSMUSG00000042747	17.674	13.038	0.427231	-1.29471	2.07388	0.5942
ENSMUSG00000042737	10.155	5.18796	1.66689	-0.964757	6.3133	0.7982
ENSMUSG00000028098	9.4936	5.63924	1.60132	-1.93092	7.57061	0.7057
ENSMUSG00000028093	20.3738	8.03767	1.84705	-0.276883	5.27197	0.9096
ENSMUSG00000032952	6.00801	3.31579	1.45106	-0.876305	5.469	0.7886
ENSMUSG00000044098	1.89867	1.31828	1.87232	-1.75508	9.27682	0.7026
ENSMUSG00000051278	3.88847	1.11107	2.19591	0.127357	5.25572	0.9646
ENSMUSG00000028114	3.12834	2.60479	1.08609	-1.64722	5.93316	0.6293
ENSMUSG00000047583	4.25963	2.31358	2.64028	-1.40347	11.9764	0.7904
ENSMUSG00000028184	4.36112	1.40576	1.74513	-0.208398	3.98947	0.9344
ENSMUSG00000028107	12.4718	4.29074	2.00707	-0.0931596	5.31963	0.9424
ENSMUSG00000028106	7.57342	2.54957	1.93811	-0.175778	5.02737	0.9331
ENSMUSG00000054942	5.57553	4.2419	0.812148	-1.58651	4.21383	0.6224
ENSMUSG00000028195	0.629621	0.270073	1.63664	-0.957549	5.22707	0.8312
ENSMUSG00000058135	22.4011	5.5012	2.47236	-1.42193	7.83212	0.8657
ENSMUSG00000028397	9.01399	2.51087	2.4945	-0.0967147	6.81025	0.9485
ENSMUSG00000039105	32.8414	16.2028	1.48067	-1.37406	5.56349	0.7729
ENSMUSG00000045917	1.80517	3.3022	0.123796	-4.11577	7.14645	-0.5198
ENSMUSG00000028437	2.94301	1.88715	1.28415	-1.24035	5.39892	0.7278
ENSMUSG00000028443	10.8382	6.56524	0.778623	-1.42698	3.12896	0.6832
ENSMUSG00000036073	14.9136	4.29846	1.39621	-3.58552	5.10379	0.7592
ENSMUSG00000001415	5.88597	1.79458	2.06265	0.0317052	4.99878	0.9561
ENSMUSG00000074480	7.44326	1.93965	2.6299	-0.101125	7.39488	0.9514
ENSMUSG00000008604	9.71391	5.29525	1.68349	-1.0356	6.67722	0.7881
ENSMUSG00000041355	25.5337	11.0219	2.34482	-0.824869	8.83722	0.8547
ENSMUSG00000028517	2.09913	1.15345	1.57246	-1.01641	5.81614	0.7906
ENSMUSG00000054091	11.0235	4.80072	2.3381	-0.918542	8.91016	0.8443
ENSMUSG00000058388	6.47609	3.33195	1.3905	-0.861677	4.71113	0.8085
ENSMUSG00000032902	10.5731	3.35467	1.97969	0.202849	4.56582	0.971
ENSMUSG00000002228	4.38969	1.08341	1.7705	-3.55407	6.63043	0.7763
ENSMUSG00000002233	47.5374	21.4802	0.64566	-4.12253	3.77772	0.6536
ENSMUSG00000037072	14.4058	9.99675	1.52316	-1.57922	7.24773	0.7007
ENSMUSG00000074182	8.02169	6.4343	1.23582	-2.35754	7.85378	0.6153
ENSMUSG00000078784	11.6595	10.3821	0.835886	-1.77361	5.45037	0.5714
ENSMUSG00000027709	19.5214	3.70482	2.43358	1.20293	3.77954	0.9993
ENSMUSG00000027708	4.71157	2.13598	1.47943	-0.333699	4.10796	0.8911
ENSMUSG00000027985	5.8063	0.956395	2.88889	-0.0914568	6.72581	0.9615
ENSMUSG00000000561	15.7237	4.11637	2.9162	0.0487888	8.6627	0.9584
ENSMUSG00000068749	12.6832	13.3584	1.13972	-2.2726	8.04598	0.5599
ENSMUSG00000068747	8.35512	4.34912	1.34633	-2.24659	6.12038	0.7156
ENSMUSG00000028199	11.0078	12.9542	-0.0194568	-2.72827	3.35222	-0.456
ENSMUSG00000027082	34.1367	6.93114	2.74822	-0.277553	7.06123	0.9477
ENSMUSG00000034101	13.9539	5.89756	1.85204	-0.647147	6.01159	0.8707
ENSMUSG00000076437	16.9428	11.5747	1.38196	-1.31231	6.32534	0.708
ENSMUSG00000033554	2.3456	1.74901	1.04144	-1.46362	5.11359	0.6521
ENSMUSG00000027291	7.53532	3.88168	1.54808	-1.3801	6.18018	0.7664
ENSMUSG00000033808	7.23052	1.97471	2.28653	0.267233	5.38001	0.976
ENSMUSG00000027288	9.92301	5.81293	1.24097	-0.89077	4.52518	0.769
ENSMUSG00000028102	3.30772	2.78214	0.688129	-1.47141	3.99849	0.5896
ENSMUSG00000038354	17.3634	3.29659	2.3503	-2.16577	6.71234	0.8601
ENSMUSG00000028101	9.05912	2.84475	2.30326	-0.495689	6.93761	0.9095
ENSMUSG00000027546	9.64735	10.8059	0.695031	-2.64294	6.67901	0.505
ENSMUSG00000027547	7.51617	2.89138	1.60235	0.163343	3.59496	0.9656
ENSMUSG00000028127	4.59176	3.47616	1.15906	-1.51087	5.89969	0.655
ENSMUSG00000039735	6.95566	4.13223	1.73449	-1.31374	7.51929	0.7458
ENSMUSG00000028330	10.9624	10.3081	0.702358	-1.7106	4.71269	0.559
ENSMUSG00000050150	8.00252	3.14055	1.79443	-0.794303	5.61504	0.8589
ENSMUSG00000078578	7.8867	5.06525	1.55186	-1.3717	6.67465	0.7306
ENSMUSG00000028164	1.99828	0.946944	1.53408	-0.531274	4.6926	0.8619
ENSMUSG00000028136	7.44483	4.95285	1.30802	-1.32415	5.85871	0.7103
ENSMUSG00000028034	10.5874	2.39088	2.60873	0.520457	5.86225	0.9897
ENSMUSG00000025437	7.26805	3.84405	1.60395	-0.839807	5.9836	0.7993
ENSMUSG00000039068	3.16104	1.87601	1.33536	-0.992641	5.28076	0.7574
ENSMUSG00000039047	10.367	5.79887	1.98946	-1.89762	9.54874	0.728
ENSMUSG00000028062	22.9775	13.8492	1.23571	-1.38148	5.27848	0.7152
ENSMUSG00000068923	5.53856	1.98661	2.39181	-0.581426	7.96354	0.8964
ENSMUSG00000048109	3.1784	2.49751	0.86383	-1.31806	4.28287	0.6343
ENSMUSG00000049300	3.42553	2.87386	1.68018	-2.64146	10.2165	0.6314
ENSMUSG00000001017	5.69033	5.86901	0.573179	-1.85211	4.66059	0.5162
ENSMUSG00000068739	26.4878	21.1075	0.730352	-1.25502	3.74372	0.6134
ENSMUSG00000068732	4.55244	2.77986	1.52701	-1.31326	6.66858	0.734
ENSMUSG00000027883	2.61149	2.0253	0.986343	-1.53962	5.18238	0.6356
ENSMUSG00000027882	2.97499	1.68646	1.43865	-1.89852	6.39715	0.718
ENSMUSG00000028274	3.25517	3.69654	0.420939	-2.07765	4.43863	0.4798
ENSMUSG00000028291	6.18201	3.8695	1.45632	-1.14478	6.11297	0.7449
ENSMUSG00000062937	7.59107	7.40297	0.535785	-1.6053	3.96325	0.5235
ENSMUSG00000038007	3.88551	2.75066	1.00356	-1.41808	4.68439	0.6689
ENSMUSG00000038368	10.1625	6.54092	1.11517	-1.97974	5.63022	0.6686
ENSMUSG00000045751	5.34224	2.81356	1.58949	-0.998482	5.7779	0.8027
ENSMUSG00000028261	3.57629	1.67859	1.31875	-0.206447	3.39789	0.9082
ENSMUSG00000028412	11.4099	8.8031	0.842371	-1.49138	4.36295	0.6291
ENSMUSG00000028576	5.62161	6.08077	0.400656	-4.158	6.66671	0.4732
ENSMUSG00000027835	4.11883	4.00529	0.727112	-2.24981	5.60841	0.5422
ENSMUSG00000099370	16.7236	4.77538	2.50905	-0.265497	7.19313	0.9366
ENSMUSG00000034109	1.92137	1.40902	1.55379	-3.00885	9.21898	0.6368
ENSMUSG00000027981	3.51046	1.19805	2.14255	-0.407852	6.13078	0.9129
ENSMUSG00000014601	3.8094	3.63543	1.03167	-2.13623	6.93332	0.5785
ENSMUSG00000027893	13.0782	8.12953	1.84798	-1.48757	8.48623	0.7333
ENSMUSG00000028159	2.67636	2.62179	0.767741	-1.95956	5.36687	0.5552
ENSMUSG00000062127	2.27424	1.70973	0.808965	-1.83766	4.35842	0.6161
ENSMUSG00000027905	2.40605	2.72839	0.626937	-2.09025	5.27864	0.5129
ENSMUSG00000068798	6.14749	6.11665	0.825009	-2.6197	6.71298	0.5367
ENSMUSG00000042642	7.56603	2.68531	1.55817	-0.546192	3.8727	0.8942
ENSMUSG00000028044	9.63568	6.25301	1.44092	-1.22062	6.25544	0.7307
ENSMUSG00000008730	6.62762	3.1238	2.36265	-1.05449	9.2541	0.8176
ENSMUSG00000027845	2.19192	0.901525	1.56577	-0.191678	4.03512	0.9161
ENSMUSG00000052539	2.83444	1.98035	1.34072	-2.00302	6.98393	0.6701
ENSMUSG00000040562	19.1245	13.7399	0.764536	-1.90726	4.31829	0.6204
ENSMUSG00000028104	19.6775	11.7953	0.96131	-1.38393	3.93203	0.6995
ENSMUSG00000028099	4.22231	3.63077	1.58413	-1.96408	8.8026	0.6459
ENSMUSG00000048997	2.18995	1.51234	2.30032	-2.00245	11.8827	0.7212
ENSMUSG00000028096	7.89467	2.67426	1.05311	-5.03168	5.60452	0.6893
ENSMUSG00000038256	4.8823	1.89462	1.51146	0.0687703	3.33021	0.9561
ENSMUSG00000010538	16.8972	15.5509	0.290078	-3.72371	4.92749	0.4878
ENSMUSG00000001420	2.9896	2.46907	0.957492	-2.0434	6.03524	0.5989
ENSMUSG00000064068	10.0761	7.26571	0.731958	-2.38083	4.53984	0.602
ENSMUSG00000027953	16.076	10.7347	0.457308	-2.63251	3.14107	0.5801
ENSMUSG00000039831	2.02506	1.9797	0.693045	-2.09412	4.9979	0.5467
ENSMUSG00000028124	8.29027	3.9689	1.38615	-1.02555	4.56948	0.7987
ENSMUSG00000039756	2.53313	3.26051	0.212608	-2.10081	3.94506	-0.4303
ENSMUSG00000027506	23.5858	11.175	2.22153	-1.14914	8.93097	0.8144
ENSMUSG00000040209	6.51162	3.07127	1.52438	-0.491559	4.70583	0.8676
ENSMUSG00000038619	20.3034	3.12152	3.3921	0.948795	7.83303	0.9959
ENSMUSG00000008958	12.5695	4.73659	1.85435	-0.622447	5.4093	0.8839
ENSMUSG00000038777	3.92834	3.11322	0.672919	-2.43562	4.60936	0.5789
ENSMUSG00000043542	3.83321	2.21531	1.83104	-2.83712	9.48854	0.6861
ENSMUSG00000027500	49.569	11.9209	2.90705	0.194947	8.04431	0.9717
ENSMUSG00000069114	3.68819	2.23426	1.09499	-1.73732	4.76854	0.6918
ENSMUSG00000042626	19.4475	6.57718	2.42942	-0.444968	7.6708	0.9066
ENSMUSG00000047824	3.02004	2.48189	1.09548	-1.75361	6.06601	0.6296
ENSMUSG00000042613	5.40672	3.93909	-0.041927	-5.58617	4.12805	0.4878
ENSMUSG00000027952	22.616	8.74896	2.13491	-0.842203	7.17199	0.8604
ENSMUSG00000001025	7.37829	17.5834	-1.46024	-6.63862	3.0213	-0.7203
ENSMUSG00000038205	4.85434	1.3315	2.64007	-0.0138109	7.51998	0.9548
ENSMUSG00000027879	12.947	4.12784	2.36621	-0.38897	6.97301	0.9199
ENSMUSG00000068917	6.9394	1.69379	2.30319	0.693162	4.64245	0.9954
ENSMUSG00000028049	9.69937	7.47031	0.804706	-2.20357	4.99421	0.596
ENSMUSG00000032657	2.80334	6.47923	0.301898	-4.30158	9.35325	-0.5309
ENSMUSG00000033400	6.42271	1.63599	2.34839	0.156106	5.61289	0.9666
ENSMUSG00000005813	9.25637	4.24001	2.24685	-0.938798	8.5773	0.8318
ENSMUSG00000028149	7.61338	4.06296	1.75427	-1.08766	6.88076	0.7834
ENSMUSG00000000563	18.277	15.3688	1.04898	-2.14758	6.44415	0.6002
ENSMUSG00000028221	9.61866	4.71828	1.388	-2.46721	6.30123	0.71
ENSMUSG00000043252	1.89819	2.57107	0.346347	-2.35326	5.10112	0.4391
ENSMUSG00000032913	2.34646	1.34385	1.31661	-1.56744	5.50849	0.7151
ENSMUSG00000002227	21.6353	3.58165	3.63806	0.495483	9.88637	0.9848
ENSMUSG00000028126	1.88848	1.05444	1.71649	-1.04525	6.79333	0.7888
ENSMUSG00000092607	7.09469	3.21036	1.14959	-1.3503	3.61888	0.783
ENSMUSG00000038766	5.91723	2.16598	2.45741	-0.489652	8.10448	0.8992
ENSMUSG00000028187	4.0455	5.07701	0.302308	-2.24941	4.54052	0.4371
ENSMUSG00000005034	9.54361	3.60476	1.87751	-0.448475	5.47497	0.8952
ENSMUSG00000038612	3.48088	2.04976	1.51959	-1.07441	6.10034	0.7687
ENSMUSG00000027746	5.45027	4.88288	1.16194	-1.87837	6.94069	0.6149
ENSMUSG00000027752	12.1996	6.73387	1.37598	-1.03621	5.16036	0.7706
ENSMUSG00000041220	5.39032	2.97724	1.38173	-0.843284	4.95994	0.7925
ENSMUSG00000027999	8.13644	3.14429	1.59314	-0.938319	4.65172	0.8479
ENSMUSG00000027770	12.6452	4.61606	1.86809	-0.182494	4.8852	0.9293
ENSMUSG00000028078	8.72772	3.87533	1.00879	-3.17622	4.70585	0.6866
ENSMUSG00000041734	5.41992	3.27211	1.25858	-2.29633	6.31559	0.6713
ENSMUSG00000028040	4.88522	2.73672	1.57911	-1.1364	6.24224	0.7684
ENSMUSG00000028041	19.2407	5.99696	1.24035	-3.13001	4.36954	0.7495
ENSMUSG00000091405	0.716835	0.489258	-0.63304	-8.88199	4.2834	-0.4799
ENSMUSG00000038393	0.423764	0.3601	0.737787	-1.74924	4.00434	0.6104
ENSMUSG00000049940	7.10145	3.64126	1.29248	-1.47118	4.81741	0.7481
ENSMUSG00000048039	5.62409	2.42165	1.90107	-0.642116	6.27343	0.8606
ENSMUSG00000004891	4.72461	5.21456	0.633003	-2.81714	6.30828	0.5034
ENSMUSG00000028069	4.36652	3.4912	0.716072	-1.35098	3.71842	0.6151
ENSMUSG00000028194	11.5532	13.7442	-0.654801	-4.73091	2.30429	-0.5586
ENSMUSG00000028191	2.72994	1.65195	0.936953	-0.545942	2.97734	0.7899
ENSMUSG00000036873	2.41464	2.56068	1.30996	-2.57128	9.47956	0.5749
ENSMUSG00000036863	2.31768	1.16242	1.22995	-1.4946	4.54823	0.7499
ENSMUSG00000034317	1.5343	1.32988	0.754042	-1.48325	4.37985	0.5915
ENSMUSG00000023087	1.20646	1.20688	0.553543	-1.75312	4.15999	0.5295
ENSMUSG00000063273	6.29465	3.56084	1.6215	-1.04385	6.54765	0.7768
ENSMUSG00000106223	18.1108	5.91895	1.40837	-1.84862	4.02933	0.8095
ENSMUSG00000028134	13.6904	2.82764	2.25112	0.355425	4.08735	0.9803
ENSMUSG00000054414	2.63947	2.06578	1.42819	-1.76973	7.64884	0.6591
ENSMUSG00000000339	6.95805	6.95276	0.440743	-1.6479	3.75674	0.498
ENSMUSG00000015711	11.8983	4.75381	1.77672	-0.401882	5.11101	0.8946
ENSMUSG00000015697	18.3073	4.82154	2.65862	0.0493855	7.13366	0.9623
ENSMUSG00000028068	8.60729	4.33073	2.02581	-1.87562	9.13033	0.7488
ENSMUSG00000001419	9.0533	2.89654	2.0533	-0.199838	5.52563	0.9288
ENSMUSG00000001416	15.1768	11.2194	1.15341	-1.41307	5.43016	0.6705
ENSMUSG00000001418	7.95963	6.04754	1.78537	-2.13025	9.88693	0.6701
ENSMUSG00000025758	2.77185	1.33371	2.08851	-0.979352	7.76701	0.8292
ENSMUSG00000025762	6.28827	5.24385	0.349271	-3.56832	4.62738	0.5114
ENSMUSG00000025764	1.09613	0.775048	1.10741	-1.27932	4.86481	0.6915
ENSMUSG00000027932	6.54257	4.59125	1.33321	-3.65185	8.82428	0.6154
ENSMUSG00000027933	18.9128	8.07333	1.89421	-0.691491	6.2998	0.8583
ENSMUSG00000039693	8.2747	4.02367	1.56271	-1.09941	5.54508	0.7964
ENSMUSG00000028347	16.1486	5.35754	2.38603	-0.377128	7.33108	0.9156
ENSMUSG00000045071	3.42117	2.21249	0.960508	-1.44932	4.19055	0.68
ENSMUSG00000028385	1.9758	2.52442	0.294749	-2.19182	4.37354	0.4397
ENSMUSG00000038975	1.69943	0.878105	1.35599	-0.623839	4.26853	0.8295
ENSMUSG00000062908	16.8491	9.98861	1.42704	-1.16111	5.83977	0.7547
ENSMUSG00000028532	3.95913	1.71183	1.90507	-1.04376	6.67248	0.8265
ENSMUSG00000028029	13.6222	9.49301	0.919912	-1.17289	4.13741	0.6738
ENSMUSG00000028018	4.85754	2.93009	1.32941	-1.16904	5.29422	0.7516
ENSMUSG00000047187	7.87581	8.48055	0.756912	-2.09766	5.92608	0.5277
ENSMUSG00000041235	4.83376	2.41237	1.37587	-1.14578	4.90478	0.7808
ENSMUSG00000038374	8.28753	8.8835	0.476627	-1.77634	4.15798	0.497
ENSMUSG00000027940	12.1564	10.9608	1.00081	-1.83001	6.13438	0.5953
ENSMUSG00000027935	4.06776	3.1867	-0.205868	-6.4088	3.95454	0.4645
ENSMUSG00000027937	4.57292	3.55047	1.61726	-1.72659	8.87366	0.6685
ENSMUSG00000052310	15.0747	7.41387	1.67255	-1.08211	6.15603	0.7981
ENSMUSG00000033767	2.48113	1.32485	1.69236	-1.05588	6.58944	0.7912
ENSMUSG00000033752	32.7611	7.23179	2.15317	-1.31417	5.54295	0.8851
ENSMUSG00000027993	15.6942	3.57886	2.4162	0.397647	5.17591	0.9834
ENSMUSG00000045328	4.32398	4.36517	0.460266	-1.63355	3.68247	0.5002
ENSMUSG00000062232	1.53859	1.58498	0.744579	-2.20409	5.78242	0.5412
ENSMUSG00000061175	5.71041	3.21345	0.922225	-0.530908	2.6248	0.8037
ENSMUSG00000027809	13.022	29.7536	-0.750615	-3.82537	3.64739	-0.6638
ENSMUSG00000027828	11.4598	6.33125	1.67546	-1.21904	6.78622	0.7714
ENSMUSG00000027829	0.722852	0.560762	0.90562	-1.33081	4.24811	0.6536
ENSMUSG00000027699	5.0063	3.23679	1.63282	-1.46947	7.60947	0.727
ENSMUSG00000039286	1.68588	1.20148	1.15078	-1.46952	5.42764	0.6707
ENSMUSG00000035601	5.4313	4.28511	0.513764	-2.94097	4.3328	0.5487
ENSMUSG00000035572	2.02238	2.25509	1.05051	-2.5545	7.96001	0.5491
ENSMUSG00000032998	1.07083	0.953659	0.873061	-1.72347	5.11194	0.5982
ENSMUSG00000053317	23.078	14.9647	1.13338	-2.34795	6.12835	0.6482
ENSMUSG00000066150	5.48153	3.15745	1.88925	-1.33982	8.15161	0.7586
ENSMUSG00000066148	3.44652	2.79867	1.12686	-1.57129	6.16395	0.6411
ENSMUSG00000028392	8.33945	5.62651	0.533424	-2.07509	2.97191	0.6006
ENSMUSG00000028703	6.30443	8.39065	0.106172	-4.30641	6.34293	-0.4832
ENSMUSG00000028700	24.0577	4.94889	3.00385	0.349128	7.72705	0.98
ENSMUSG00000028488	10.5853	3.46054	1.67086	0.307273	3.19852	0.9794
ENSMUSG00000070934	5.03077	4.63635	0.594448	-1.52352	3.85856	0.5461
ENSMUSG00000035069	40.2763	9.52847	2.13088	0.483984	3.88136	0.9851
ENSMUSG00000028519	4.81529	4.60294	0.841973	-2.34959	6.24617	0.5546
ENSMUSG00000015750	11.1516	5.85439	0.954278	0.103005	1.849	0.9478
ENSMUSG00000015749	14.7906	8.85024	1.3171	-0.941061	5.11929	0.758
ENSMUSG00000038495	4.93053	2.21895	1.93668	-0.869042	6.73126	0.8412
ENSMUSG00000028405	10.1816	4.96241	0.972919	-1.24291	3.08056	0.7633
ENSMUSG00000028407	3.38081	6.7732	-1.35465	-4.89517	1.18766	-0.7732
ENSMUSG00000033285	8.22273	6.87383	0.691487	-1.29976	3.76945	0.5928
ENSMUSG00000008763	3.76262	4.31587	0.360007	-2.33288	4.55747	0.4631
ENSMUSG00000033222	10.5729	4.84922	1.83406	-1.08508	6.70198	0.808
ENSMUSG00000040943	9.19503	1.36768	2.92273	1.56511	4.65818	1
ENSMUSG00000003382	0.947809	0.610226	1.21227	-1.58956	5.36696	0.6951
ENSMUSG00000041977	3.00801	0.89058	1.81509	-5.21506	9.11953	0.7104
ENSMUSG00000004897	35.6557	11.1848	2.53638	-0.25612	7.70317	0.929
ENSMUSG00000035561	5.67857	2.4123	1.27119	-4.28142	6.87655	0.669
ENSMUSG00000028292	26.2741	13.1547	1.64735	-1.38835	6.5479	0.7683
ENSMUSG00000059482	4.34368	3.43955	0.829622	-1.77766	4.75735	0.6055
ENSMUSG00000028211	3.52964	2.43996	1.29844	-1.6909	6.46127	0.6785
ENSMUSG00000028708	11.2972	2.65215	2.27093	-0.435866	5.64731	0.9284
ENSMUSG00000028522	3.22942	2.18011	1.10551	-1.09222	4.63216	0.7106
ENSMUSG00000032890	9.06441	3.94865	0.75899	-4.70774	4.92506	0.6409
ENSMUSG00000028626	16.978	6.28013	1.60282	-2.00447	5.72759	0.7887
ENSMUSG00000028657	18.2267	5.99896	1.96469	-0.810091	5.71556	0.8751
ENSMUSG00000028796	5.68696	4.47111	1.02886	-1.60508	5.38029	0.6352
ENSMUSG00000068922	19.2626	6.8616	2.25115	-0.77741	7.32419	0.8734
ENSMUSG00000068921	36.938	11.3705	2.08155	-0.497093	5.89722	0.9088
ENSMUSG00000041263	2.66123	3.25077	0.1926	-3.1268	4.93084	-0.4492
ENSMUSG00000059743	9.5115	4.67671	1.27527	-0.518442	3.74855	0.8438
ENSMUSG00000028613	4.35132	1.5341	0.405622	-6.56969	4.39631	0.6185
ENSMUSG00000028609	8.81029	10.1719	0.850665	-2.26199	6.87442	0.5256
ENSMUSG00000028608	7.111	4.02386	1.51676	-2.11168	7.04731	0.7078
ENSMUSG00000046861	5.60666	3.20866	0.867006	-3.17229	5.11078	0.6334
ENSMUSG00000028683	10.8019	5.43937	1.38645	-1.47489	5.33256	0.754
ENSMUSG00000027968	10.8696	7.88433	0.738712	-0.865237	3.0265	0.6694
ENSMUSG00000074238	8.24383	2.87821	2.18465	-0.868988	7.29688	0.8674
ENSMUSG00000028899	21.348	7.30336	1.62988	0.133261	3.34547	0.9649
ENSMUSG00000053510	12.5647	7.0346	1.5185	-1.1857	5.81294	0.7653
ENSMUSG00000028552	19.9643	7.35077	2.55427	-0.633656	9.04047	0.8809
ENSMUSG00000028179	20.5298	5.91087	2.57546	-0.132984	7.51519	0.9426
ENSMUSG00000055436	9.88653	3.44669	2.16441	-0.205994	6.23086	0.9321
ENSMUSG00000027569	4.72799	2.1753	1.59231	-0.847931	5.29051	0.8338
ENSMUSG00000049401	6.94475	4.34873	1.3294	-2.22826	6.89252	0.6737
ENSMUSG00000028850	2.49254	1.55595	0.135285	-9.46873	8.1433	0.515148
ENSMUSG00000028848	3.12433	3.66391	0.407699	-2.04234	4.61749	0.4676
ENSMUSG00000028252	10.8024	8.25585	1.30668	-2.00848	7.30108	0.6424
ENSMUSG00000040455	6.21512	3.33339	1.4267	-1.20773	5.44188	0.759
ENSMUSG00000028248	6.47883	1.35977	2.46538	0.973638	4.42541	0.9987
ENSMUSG00000028247	18.3159	10.9984	0.982851	-0.75048	3.32676	0.7673
ENSMUSG00000028514	5.95996	4.02838	1.69017	-1.51258	8.08553	0.7137
ENSMUSG00000057375	7.77321	6.97015	0.943907	-3.79854	8.1766	0.5532
ENSMUSG00000028614	9.98144	5.24561	2.1079	-1.14232	8.67834	0.7952
ENSMUSG00000028654	9.04639	2.56562	2.41112	-0.143103	6.63946	0.9431
ENSMUSG00000028653	6.01361	1.46493	2.27428	-0.176005	5.33484	0.9507
ENSMUSG00000028527	5.25739	2.63825	1.8094	-1.07473	6.77172	0.7984
ENSMUSG00000028528	3.6545	2.3494	1.09232	-0.953848	4.33792	0.7332
ENSMUSG00000034042	8.28766	2.29559	2.67492	-0.752203	8.56771	0.9025
ENSMUSG00000038844	3.46914	2.77848	0.619722	-1.83219	3.82991	0.5766
ENSMUSG00000027422	12.0354	3.65488	2.32269	-0.657406	6.9951	0.8984
ENSMUSG00000027423	3.77446	3.89137	0.371278	-1.60952	3.41263	0.4807
ENSMUSG00000033423	10.2476	11.6682	-0.167244	-2.18616	1.92141	-0.4696
ENSMUSG00000034210	5.78203	2.52426	2.14959	-1.07124	8.17665	0.8256
ENSMUSG00000028710	6.29455	4.62514	0.446066	-2.4104	3.3001	0.5627
ENSMUSG00000035212	12.3966	6.59474	2.18283	-1.32137	9.5306	0.7769
ENSMUSG00000028718	1.12277	1.08055	2.4379	-2.83463	14.3486	0.6532
ENSMUSG00000028483	9.98681	3.38467	1.84958	-0.145124	4.53146	0.9364
ENSMUSG00000052407	1.32702	1.07153	-0.103108	-5.27217	3.85022	0.4655
ENSMUSG00000067261	5.96253	0.878117	4.15532	0.621976	11.7738	0.9871
ENSMUSG00000073792	7.45354	4.54828	1.71853	-1.876	8.30162	0.7115
ENSMUSG00000025791	6.14115	8.10371	-0.534283	-2.39891	1.03571	-0.6145
ENSMUSG00000028572	16.6715	3.6332	2.64657	0.233776	6.28302	0.974
ENSMUSG00000027864	10.1565	4.5634	1.5138	-0.393355	4.40765	0.8818
ENSMUSG00000033161	8.34438	10.1321	0.632059	-2.21828	5.73833	0.5008
ENSMUSG00000000085	3.40395	2.90425	1.16931	-4.41842	10.1534	0.5691
ENSMUSG00000035637	14.518	20.9816	0.767917	-4.21913	9.8721	0.4754
ENSMUSG00000028318	12.0419	7.24555	1.37827	-1.20897	5.76718	0.7384
ENSMUSG00000066324	5.70447	3.21162	1.20203	-0.845681	4.19134	0.7814
ENSMUSG00000028245	19.6527	7.04575	2.23943	-1.25644	8.01891	0.8358
ENSMUSG00000040550	5.86189	5.33922	1.42444	-2.35204	9.09306	0.609
ENSMUSG00000039768	7.118	5.72297	0.752956	-1.90553	4.45693	0.5968
ENSMUSG00000073700	1.31913	1.17018	0.737997	-1.64912	4.32302	0.587
ENSMUSG00000040296	7.26329	4.61019	1.55784	-1.55042	7.15263	0.7113
ENSMUSG00000036114	2.75638	3.61759	-0.0933982	-2.23976	2.8502	-0.4891
ENSMUSG00000029028	4.25387	4.85379	0.397377	-1.8836	4.24718	0.4703
ENSMUSG00000029029	8.60171	4.77627	1.64948	-1.14009	6.55886	0.7707
ENSMUSG00000027890	12.4272	5.44379	1.05459	-2.39948	4.25128	0.7224
ENSMUSG00000027889	9.78722	3.49702	1.66994	0.115826	3.68752	0.9617
ENSMUSG00000000001	7.25989	7.34167	1.07876	-2.06289	7.38505	0.575
ENSMUSG00000027671	9.65816	6.96817	0.964621	-1.10603	4.26967	0.6787
ENSMUSG00000027673	23.3764	11.2626	1.28167	-0.404692	3.54371	0.8709
ENSMUSG00000056900	2.78462	1.64359	1.16721	-1.85219	5.11416	0.6967
ENSMUSG00000027677	6.85617	2.18108	2.29429	-0.107585	6.55644	0.9454
ENSMUSG00000027680	8.14835	5.18021	0.837158	-0.56234	2.69272	0.7653
ENSMUSG00000027984	19.9888	15.3441	1.41554	-1.58331	7.44161	0.6602
ENSMUSG00000073987	19.587	8.53284	1.14595	-3.55552	5.67562	0.6919
ENSMUSG00000015748	4.2681	3.09117	0.702762	-2.01428	3.98707	0.607
ENSMUSG00000028224	5.09225	3.51466	0.6317	-3.08003	4.56268	0.5768
ENSMUSG00000089911	3.32988	1.55449	1.6247	-0.571183	5.03122	0.8624
ENSMUSG00000029076	9.07004	7.19474	1.30657	-1.68875	6.89371	0.6447
ENSMUSG00000059939	5.9664	2.26409	1.35903	-6.3253	9.14753	0.6609
ENSMUSG00000035495	5.63735	3.53551	0.993155	-0.742749	3.56406	0.7548
ENSMUSG00000028329	2.67691	5.2801	-0.128236	-3.88643	6.1722	-0.5547
ENSMUSG00000039813	1.67094	1.81467	0.0391138	-2.11487	2.5881	-0.418
ENSMUSG00000028389	0.499581	1.15143	1.47599	-5.29646	16.8765	0.4854
ENSMUSG00000028948	4.57522	2.76718	1.26461	-1.06356	4.97667	0.7499
ENSMUSG00000039713	11.05	2.91841	2.29476	-0.800381	6.43813	0.9012
ENSMUSG00000028937	5.59784	8.1853	-0.1983	-4.70181	5.58289	-0.5255
ENSMUSG00000028467	7.68125	3.12162	1.79724	-0.869089	5.88649	0.8501
ENSMUSG00000028470	11.9534	6.79411	1.10218	-2.03808	5.0512	0.6872
ENSMUSG00000028479	2.71581	2.2074	0.403767	-5.20806	6.56235	0.5188
ENSMUSG00000028456	18.4339	2.95807	1.70243	-5.90425	6.23076	0.7719
ENSMUSG00000028458	3.1619	2.12463	0.900961	-2.88246	5.72015	0.6152
ENSMUSG00000028461	13.7396	4.24033	1.56476	-1.75699	4.59118	0.8237
ENSMUSG00000028480	11.4843	5.29032	1.38539	-0.750512	4.13888	0.8356
ENSMUSG00000028266	1.50176	1.78183	0.602101	-2.24446	5.60149	0.5043
ENSMUSG00000040151	4.06936	2.91163	0.763738	-1.1688	3.33589	0.6522
ENSMUSG00000037062	7.66017	8.92575	0.0714643	-2.01451	2.98003	-0.4333
ENSMUSG00000028273	5.44036	5.05994	1.42097	-2.27833	9.1804	0.6095
ENSMUSG00000004591	5.40215	3.70645	0.911462	-0.939167	3.67029	0.7032
ENSMUSG00000028414	3.70619	1.94697	1.37665	-1.13382	4.98885	0.7821
ENSMUSG00000028420	3.69331	1.4481	1.47647	-1.53307	4.8559	0.8012
ENSMUSG00000028233	4.56808	3.56084	0.567344	-1.08147	2.74507	0.6047
ENSMUSG00000070972	2.95305	1.73816	0.740962	-1.25418	2.68849	0.7019
ENSMUSG00000028381	13.7871	2.82739	2.26313	0.9974	3.45581	0.9983
ENSMUSG00000027881	3.2437	1.11905	1.90019	0.0569281	4.67926	0.9576
ENSMUSG00000059834	6.48203	3.21738	0.915592	-1.56667	3.1791	0.7391
ENSMUSG00000068523	22.8975	19.6797	0.779451	-1.52025	4.61498	0.582
ENSMUSG00000007379	2.3647	1.94321	0.816416	-2.01633	5.01461	0.5916
ENSMUSG00000005687	30.8254	12.958	2.21712	-0.871043	8.03726	0.847
ENSMUSG00000033014	4.04533	2.96866	0.691516	-1.37401	3.42569	0.6218
ENSMUSG00000037894	8.74356	15.3686	0.11948	-2.84256	5.70126	-0.519
ENSMUSG00000074212	6.14607	3.8757	1.25347	-1.23211	5.41525	0.7189
ENSMUSG00000074637	2.74503	1.20269	1.72018	-0.491086	5.15434	0.8795
ENSMUSG00000037400	5.18292	2.89908	1.75583	-1.6667	7.81215	0.7376
ENSMUSG00000027808	5.34986	3.0667	1.29429	-0.83037	4.73702	0.7737
ENSMUSG00000027599	3.54463	3.79933	0.809317	-2.04413	5.91134	0.5415
ENSMUSG00000069094	7.1737	2.19082	2.02513	0.0978742	4.82807	0.9638
ENSMUSG00000027854	14.2386	3.88681	2.18165	-0.132409	5.27531	0.9472
ENSMUSG00000068823	12.3097	7.97739	1.08799	-1.02218	4.22294	0.729
ENSMUSG00000027852	10.343	6.12587	1.50074	-1.08225	6.03497	0.7584
ENSMUSG00000074513	8.32922	3.39165	1.26965	-1.36676	3.81512	0.8036
ENSMUSG00000042388	7.86818	7.71507	0.639911	-1.93448	4.87934	0.5377
ENSMUSG00000042380	4.05078	5.36256	0.144056	-3.18516	4.93577	-0.4627
ENSMUSG00000028645	3.86862	3.26985	0.855698	-1.85996	5.01289	0.5999
ENSMUSG00000028643	5.45839	9.8159	-0.392581	-4.90727	5.44313	-0.5717
ENSMUSG00000028641	11.9274	7.51604	1.29215	-1.72987	6.2228	0.6839
ENSMUSG00000028587	2.64119	2.06676	1.13866	-1.52201	5.8027	0.6607
ENSMUSG00000028582	15.2132	4.7463	1.81579	-0.216979	4.18314	0.9374
ENSMUSG00000028567	9.78189	8.91745	1.07361	-2.29219	7.04622	0.5838
ENSMUSG00000073775	1.54012	2.26813	0.450505	-2.64903	6.2255	0.4511
ENSMUSG00000028910	7.01206	2.74579	0.751173	-4.74516	4.50955	0.6526
ENSMUSG00000028911	6.65938	2.92218	1.77184	-0.657304	5.71669	0.8589
ENSMUSG00000028914	6.23744	3.54865	1.3028	-1.32982	5.28553	0.7371
ENSMUSG00000028737	13.0726	7.57209	1.3469	-1.59802	5.90721	0.7149
ENSMUSG00000044303	8.84897	3.54965	1.52972	-0.0515679	3.62054	0.9375
ENSMUSG00000008489	4.9377	1.63097	2.4895	-0.294734	7.7272	0.9262
ENSMUSG00000028521	6.96938	3.36099	1.51162	-0.634634	4.76119	0.8476
ENSMUSG00000028530	5.13736	5.88474	0.344761	-3.90697	6.36102	0.4611
ENSMUSG00000039298	9.64115	3.38568	2.16652	-0.381126	6.55511	0.911
ENSMUSG00000028557	6.5715	2.62404	1.52769	-1.20655	4.70812	0.8297
ENSMUSG00000027931	14.7993	6.24027	1.46892	-0.301267	3.81451	0.8979
ENSMUSG00000001018	10.3808	9.32323	0.753455	-1.59229	4.64088	0.5724
ENSMUSG00000015747	9.09751	6.74576	0.560727	-1.72529	3.13285	0.5938
ENSMUSG00000015943	14.4356	6.39279	1.39539	-0.693747	4.12832	0.8521
ENSMUSG00000068855	0.455806	1.15305	1.0112	-3.93702	12.8931	-0.4806
ENSMUSG00000028066	13.8368	9.10592	1.53311	-2.00812	7.81845	0.6813
ENSMUSG00000050144	1.97565	2.1154	1.28248	-3.05597	9.8917	0.5673
ENSMUSG00000028063	4.29573	2.53146	0.685688	-0.834775	2.03765	0.7434
ENSMUSG00000028165	5.44427	5.30208	0.552263	-2.32897	4.71191	0.5191
ENSMUSG00000028163	3.61868	2.22879	1.57466	-1.57963	7.24653	0.7231
ENSMUSG00000037174	2.64879	2.06874	0.744446	-1.31532	3.73419	0.617
ENSMUSG00000037152	22.1634	14.4997	1.45627	-1.31526	6.75868	0.7114
ENSMUSG00000027860	3.78415	2.896	0.997349	-1.41989	4.9539	0.66
ENSMUSG00000039701	1.00333	0.724209	1.59426	-1.61807	7.54847	0.7012
ENSMUSG00000028212	0.720181	0.909456	0.790175	-2.81313	7.06331	0.521
ENSMUSG00000042198	6.62101	5.63039	1.0483	-2.10266	6.53568	0.599
ENSMUSG00000049119	1.63216	1.21706	1.24677	-1.51314	6.15415	0.6714
ENSMUSG00000028243	5.28201	3.84425	0.954788	-1.37877	4.59266	0.659
ENSMUSG00000028249	9.7077	5.50608	1.54329	-2.07071	7.34282	0.7023
ENSMUSG00000027618	13.325	5.45479	1.9641	-1.41754	7.37512	0.8073
ENSMUSG00000027620	5.37199	2.49251	1.48003	-0.353629	4.17997	0.8878
ENSMUSG00000046229	6.41215	5.36678	0.79077	-2.02656	4.96874	0.5786
ENSMUSG00000102869	1.87643	2.51323	1.23303	-2.77158	9.6773	0.5423
ENSMUSG00000028466	5.23832	3.24182	1.64891	-1.60765	7.34819	0.7204
ENSMUSG00000028468	9.98282	3.15663	1.71264	-0.746085	4.37813	0.8874
ENSMUSG00000038827	3.37391	4.70944	-0.345991	-3.81263	3.47294	-0.5368
ENSMUSG00000028089	48.8675	9.16289	2.60268	1.04305	4.62456	0.999
ENSMUSG00000038170	4.50886	2.1826	1.68131	-1.71257	6.89427	0.758
ENSMUSG00000053398	19.5278	19.1209	0.0976367	-2.08814	2.4408	0.4335
ENSMUSG00000045854	8.73127	6.80329	0.776705	-1.48108	4.13453	0.6147
ENSMUSG00000028278	12.3244	4.49094	2.36678	-0.584797	7.97249	0.8936
ENSMUSG00000028277	3.08061	4.43215	0.386149	-2.53535	5.7407	-0.4399
ENSMUSG00000040720	7.42525	5.55462	1.05287	-1.56923	5.47553	0.6408
ENSMUSG00000078773	14.1486	2.55633	2.59945	0.997736	4.50818	0.9969
ENSMUSG00000001985	2.9745	3.51076	1.05754	-2.46785	8.2511	0.5425
ENSMUSG00000050188	8.35127	5.05816	1.16818	-1.22617	4.69256	0.7327
ENSMUSG00000006445	1.33655	0.376991	2.28327	0.0955557	5.43718	0.9649
ENSMUSG00000006215	4.99415	2.62212	1.68141	-1.73094	7.33299	0.7474
ENSMUSG00000028836	1.2004	3.47834	-1.07467	-4.37245	3.46707	-0.7242
ENSMUSG00000037366	16.6162	5.42215	1.19676	-3.14831	4.32654	0.7561
ENSMUSG00000028832	4.11064	2.8568	0.802793	-0.855619	3.13673	0.6966
ENSMUSG00000078521	1.50567	1.23446	0.925693	-1.83264	5.12662	0.6127
ENSMUSG00000028647	8.39752	6.66919	1.59669	-1.82668	8.67455	0.66
ENSMUSG00000028646	3.48909	2.4123	1.4956	-1.62348	7.26819	0.696
ENSMUSG00000090125	2.84409	1.35127	1.44135	-0.494007	4.2848	0.8628
ENSMUSG00000028920	2.96677	2.53709	1.03922	-3.08418	7.60672	0.5817
ENSMUSG00000028673	7.05569	3.7911	1.12132	-3.27268	6.16342	0.6603
ENSMUSG00000027803	4.53847	3.5729	0.941171	-1.81283	5.2892	0.6166
ENSMUSG00000036513	5.86549	4.77498	0.604768	-1.57105	3.51356	0.5773
ENSMUSG00000028138	21.9128	17.3748	1.56928	-1.8898	8.51706	0.6603
ENSMUSG00000028156	8.48834	7.286	1.21162	-1.74775	6.88638	0.63
ENSMUSG00000027715	8.22134	7.41905	0.723006	-1.79421	4.78291	0.5647
ENSMUSG00000004895	5.15002	1.31776	3.21252	-0.0714199	10.1709	0.9489
ENSMUSG00000004896	2.21231	0.976625	1.68915	-0.602701	5.27363	0.8668
ENSMUSG00000028180	22.3717	5.95999	2.67544	0.101834	7.37775	0.9666
ENSMUSG00000039988	5.79934	3.50876	1.10938	-1.11572	4.34172	0.7327
ENSMUSG00000063052	10.2867	6.65416	0.899205	-0.738546	3.26173	0.7348
ENSMUSG00000063972	9.25763	6.4051	0.587407	-1.42315	2.6374	0.6344
ENSMUSG00000026754	4.82657	1.04302	2.11255	-1.47582	5.5895	0.8739
ENSMUSG00000035236	1.83513	1.24688	1.27971	-1.61871	5.89741	0.6911
ENSMUSG00000026753	5.30512	6.58069	0.091509	-1.93826	3.26548	-0.4397
ENSMUSG00000027663	8.60313	2.71605	1.75324	-0.0101517	3.74359	0.9554
ENSMUSG00000027669	5.37792	3.27838	0.157337	-4.76583	3.61284	0.5396
ENSMUSG00000035696	8.02574	2.87842	2.35239	-0.784942	7.99163	0.8738
ENSMUSG00000049657	1.05673	1.20687	0.923563	-2.66949	7.20192	0.5372
ENSMUSG00000040183	6.44587	3.3001	1.30452	-1.72282	5.30888	0.7324
ENSMUSG00000040128	1.14905	1.33235	0.691768	-2.28151	5.94961	0.5155
ENSMUSG00000040044	11.2889	11.1204	0.551048	-4.61704	7.51548	0.506
ENSMUSG00000078498	1.88933	1.92754	0.338214	-1.53735	3.07273	0.4793
ENSMUSG00000078497	2.54533	1.56617	1.16383	-2.34272	6.06158	0.6608
ENSMUSG00000018983	1.1992	0.778424	1.16332	-1.31781	4.87695	0.7143
ENSMUSG00000036995	6.17654	2.01004	0.559409	-7.20335	5.23231	0.6235
ENSMUSG00000001604	11.8641	17.3102	0.514308	-3.04854	7.20371	0.4499
ENSMUSG00000066037	7.63651	3.92996	1.50935	-0.806973	5.29655	0.8134
ENSMUSG00000019338	9.92788	2.77033	2.01758	-0.10768	4.57198	0.948
ENSMUSG00000005625	14.9586	9.2382	1.42155	-1.97817	7.19334	0.6869
ENSMUSG00000028218	11.5792	5.04601	1.86613	-0.708272	6.26812	0.8435
ENSMUSG00000028251	11.5507	6.39203	1.07133	-1.05394	3.70569	0.7596
ENSMUSG00000028580	2.13239	1.50776	1.21657	-1.27641	5.44321	0.7022
ENSMUSG00000028581	16.5356	9.82657	0.696715	-3.12244	4.44725	0.6122
ENSMUSG00000041143	2.12513	2.54164	0.349498	-2.77312	5.2262	0.4563
ENSMUSG00000028745	13.9444	11.2061	0.696857	-1.16052	3.50778	0.6165
ENSMUSG00000028207	19.2241	5.67576	1.87302	0.395269	3.66685	0.9846
ENSMUSG00000028902	10.6671	9.74089	0.688133	-2.43044	5.34148	0.5444
ENSMUSG00000028894	3.34252	4.08647	0.688978	-2.29514	6.37913	0.5008
ENSMUSG00000028672	7.97228	8.17278	0.460922	-1.95647	4.17671	0.4952
ENSMUSG00000028671	10.8372	9.95728	-0.0423607	-3.1619	2.54652	0.4254
ENSMUSG00000007872	0.6008	1.03964	-0.602414	-2.15077	1.28527	-0.6868
ENSMUSG00000028779	8.27752	4.39118	1.42166	-0.946569	5.26116	0.7874
ENSMUSG00000028773	24.6036	24.8899	-0.491931	-4.98666	2.68981	-0.5084
ENSMUSG00000074088	9.41441	7.0713	1.08898	-1.33943	5.38205	0.6624
ENSMUSG00000057530	8.35666	3.72771	1.61998	-1.44335	5.87985	0.7956
ENSMUSG00000028760	9.99035	3.18324	2.09487	-0.218153	5.4705	0.933
ENSMUSG00000028759	5.97788	1.66369	2.57822	-0.0420177	7.24317	0.9518
ENSMUSG00000028757	18.6234	13.0943	1.0992	-1.17718	4.96814	0.6892
ENSMUSG00000041241	1.84864	2.23698	1.64721	-2.61783	11.6417	0.5826
ENSMUSG00000029047	5.99011	3.52031	1.88333	-2.59097	10.0223	0.687
ENSMUSG00000028676	7.52852	3.30755	1.6401	-0.349263	4.73479	0.894
ENSMUSG00000039953	19.8602	11.3831	0.649809	-2.41192	3.29001	0.6426
ENSMUSG00000028890	1.7883	1.27435	0.96366	-1.28922	4.26597	0.6781
ENSMUSG00000028889	2.32452	1.67132	1.14946	-1.40117	5.32579	0.6798
ENSMUSG00000028792	14.7899	6.36721	1.64505	-0.29672	4.58498	0.9032
ENSMUSG00000028793	2.05427	1.86713	1.01582	-1.81067	5.98578	0.603
ENSMUSG00000028284	10.6126	5.2397	1.62703	-0.787179	5.74977	0.8221
ENSMUSG00000028282	2.84807	1.98652	1.05998	-1.25287	4.75317	0.6846
ENSMUSG00000058006	11.8441	4.50437	1.67574	0.0251355	3.96361	0.9511
ENSMUSG00000011257	7.6818	3.61866	1.90161	-0.750399	6.69511	0.845
ENSMUSG00000028228	8.58	5.8599	0.974621	-1.27003	4.35165	0.6802
ENSMUSG00000041058	8.50839	4.39917	1.27473	-1.37206	4.79715	0.754
ENSMUSG00000040359	8.97055	4.09867	1.13411	-0.0280697	2.31826	0.9317
ENSMUSG00000055373	1.59035	1.17883	1.75995	-1.76019	8.95625	0.6959
ENSMUSG00000018965	5.79852	6.1985	0.500359	-1.8354	4.27784	0.5012
ENSMUSG00000079562	6.53277	4.25086	1.3712	-1.38065	6.22017	0.711
ENSMUSG00000029221	10.6702	4.04194	2.28879	-0.554963	7.50996	0.8892
ENSMUSG00000007613	3.62534	3.15839	0.47492	-1.50298	3.08602	0.5449
ENSMUSG00000095567	12.0551	6.13459	1.33927	-1.19126	4.92512	0.7695
ENSMUSG00000040945	32.372	11.7082	2.38019	-0.59738	7.81658	0.8922
ENSMUSG00000028563	7.494	5.94955	0.602764	-1.50575	3.33515	0.5816
ENSMUSG00000035407	0.781398	3.37644	-0.916939	-8.94827	10.9843	-0.646435
ENSMUSG00000049969	2.69893	1.87994	1.01888	-1.12332	4.49138	0.6931
ENSMUSG00000050323	8.18326	8.28395	1.2849	-2.41005	8.84099	0.5843
ENSMUSG00000040738	6.9739	6.43896	0.918059	-2.02481	6.03029	0.5775
ENSMUSG00000045205	4.2137	2.82734	1.20495	-2.45023	6.53525	0.651
ENSMUSG00000040728	6.10547	1.1389	2.7631	-0.00873515	6.55243	0.9623
ENSMUSG00000028398	9.58444	7.92949	1.14603	-1.70542	6.35847	0.6307
ENSMUSG00000028382	6.02961	4.64208	1.47133	-1.71135	7.81508	0.6666
ENSMUSG00000038544	2.47326	0.901671	1.60544	-0.883288	4.44165	0.8584
ENSMUSG00000046862	1.88369	1.11678	0.886924	-0.422899	2.47123	0.8177
ENSMUSG00000028478	9.74196	12.4308	0.204467	-2.55663	4.36234	-0.4459
ENSMUSG00000035683	12.1626	13.3958	0.703729	-2.49893	6.37718	0.5188
ENSMUSG00000035649	2.80901	2.07567	1.74068	-2.20317	9.5204	0.6718
ENSMUSG00000028869	5.82442	4.45738	1.56698	-1.73592	8.51378	0.668
ENSMUSG00000050213	0.777601	0.948849	0.444204	-2.38691	4.86598	0.482
ENSMUSG00000028863	18.5467	6.82998	1.69536	-0.895762	5.04555	0.8578
ENSMUSG00000089945	4.23549	2.80967	0.74591	-0.668003	2.54716	0.7222
ENSMUSG00000038729	4.2079	2.84804	0.724068	-0.733145	2.57385	0.708
ENSMUSG00000028811	11.7866	10.4726	0.703763	-1.68048	4.52824	0.568
ENSMUSG00000028309	11.1074	3.48207	2.82422	-0.363246	9.25423	0.9213
ENSMUSG00000028312	7.60725	4.47664	1.3221	-1.04035	5.12523	0.7508
ENSMUSG00000060206	3.16858	2.14058	1.27652	-1.19422	5.53105	0.7153
ENSMUSG00000028426	6.95511	5.08657	0.860613	-1.03693	3.71653	0.668
ENSMUSG00000039137	6.25343	2.36366	1.41073	-0.109733	2.95303	0.9326
ENSMUSG00000008305	3.25842	2.11365	1.29361	-1.19105	5.49444	0.7196
ENSMUSG00000070923	2.103	2.94803	0.0199276	-2.73253	4.17275	-0.4856
ENSMUSG00000029071	12.4387	3.48609	2.25421	0.0504623	5.5802	0.9614
ENSMUSG00000029034	6.42869	9.14124	0.468822	-2.58601	6.27052	0.4435
ENSMUSG00000029033	3.30475	2.84493	1.21764	-3.33126	8.71931	0.5854
ENSMUSG00000023286	7.54421	4.96276	1.07881	-0.954588	4.28443	0.7247
ENSMUSG00000028743	11.1629	12.3111	-0.150898	-3.53209	3.14432	-0.4725
ENSMUSG00000078517	12.8206	8.53179	1.50017	-1.53682	7.15725	0.7024
ENSMUSG00000066036	17.4007	6.33425	2.15706	-0.465062	6.78168	0.9022
ENSMUSG00000041025	2.25836	2.36087	0.384724	-2.2949	4.2271	0.4792
ENSMUSG00000028434	5.2276	7.33068	0.464313	-2.72207	6.42823	0.4471
ENSMUSG00000038764	1.82337	1.18666	1.58897	-2.15452	8.03191	0.6849
ENSMUSG00000034926	5.7722	4.45916	1.01181	-1.33288	5.01674	0.6477
ENSMUSG00000043572	2.03719	1.3483	1.12911	-2.59011	6.29676	0.6397
ENSMUSG00000061887	15.0682	6.62	1.99604	-1.35962	7.58316	0.7986
ENSMUSG00000028618	10.64	9.36888	1.16289	-1.82234	6.80418	0.6199
ENSMUSG00000010517	9.25282	7.41349	0.658052	-1.2231	3.31535	0.6057
ENSMUSG00000028601	17.0024	16.4878	0.619699	-3.24191	6.24823	0.5239
ENSMUSG00000048351	7.96314	4.90643	1.22441	-0.958505	4.7563	0.7482
ENSMUSG00000034610	3.40838	2.13296	1.4656	-1.77166	6.69243	0.7105
ENSMUSG00000028854	4.23061	3.27566	1.0137	-2.35073	6.11386	0.6064
ENSMUSG00000037600	2.94777	2.97506	0.608876	-3.01849	6.2326	0.5049
ENSMUSG00000012123	8.41628	4.03932	1.32272	-1.27516	4.7367	0.7728
ENSMUSG00000012126	0.979102	1.53818	-0.635802	-2.76643	1.49684	-0.6437
ENSMUSG00000006392	9.87908	4.94899	1.48102	-1.31717	5.57021	0.768
ENSMUSG00000006390	6.91354	3.45001	1.04126	-4.44471	6.58376	0.6377
ENSMUSG00000028729	13.8202	9.86165	1.09476	-1.22301	4.91057	0.6796
ENSMUSG00000057572	17.9919	13.8198	0.732948	-3.13983	5.63824	0.5737
ENSMUSG00000040859	4.4682	1.84682	1.8732	-0.561631	5.83773	0.8778
ENSMUSG00000047945	9.34797	9.28641	0.447135	-1.54848	3.52998	0.5017
ENSMUSG00000065999	1.73231	1.46581	0.38253	-1.58923	2.68359	0.5268
ENSMUSG00000044496	4.54544	4.19775	0.76235	-1.74384	4.83797	0.5712
ENSMUSG00000001089	3.99456	2.74725	1.36349	-1.31686	6.2444	0.7042
ENSMUSG00000028977	1.55425	1.17748	0.726547	-1.11076	3.32166	0.6463
ENSMUSG00000028974	4.51303	2.79222	0.548412	-1.81776	2.53682	0.639
ENSMUSG00000028990	10.469	1.84409	3.54831	0.12046	9.78852	0.9682
ENSMUSG00000028988	9.69909	6.72267	1.31616	-1.41035	6.22134	0.6958
ENSMUSG00000042608	6.06947	3.49782	1.84138	-1.6423	8.49079	0.7366
ENSMUSG00000050212	8.55699	5.25288	0.928475	-3.21631	5.73029	0.6236
ENSMUSG00000028847	8.34309	13.9442	0.0825523	-3.58802	6.12884	-0.5122
ENSMUSG00000042489	3.27761	2.86435	1.29957	-2.01025	7.55583	0.6294
ENSMUSG00000005968	3.0683	1.23692	1.54155	-0.285543	3.93176	0.9061
ENSMUSG00000068876	5.13951	5.40394	0.707933	-2.29287	5.85625	0.5202
ENSMUSG00000005779	16.1969	18.2344	0.54028	-2.3931	5.44324	0.4946
ENSMUSG00000042367	4.49062	3.60861	1.22674	-1.63193	6.51468	0.6446
ENSMUSG00000042357	4.913	5.05153	0.143715	-2.21315	2.91692	0.443
ENSMUSG00000050890	0.832431	0.448343	1.23963	-0.723752	3.90935	0.8118
ENSMUSG00000046671	16.8247	5.53343	2.00457	-0.102325	5.14266	0.9429
ENSMUSG00000028452	10.0197	6.0477	1.2784	-1.05192	5.02294	0.7489
ENSMUSG00000028798	24.304	19.4626	0.998103	-1.75716	5.71757	0.612
ENSMUSG00000040795	1.52266	1.06392	0.424444	-1.49042	2.15177	0.5956
ENSMUSG00000028795	2.56831	7.81913	-0.939033	-4.57454	4.82933	-0.6975
ENSMUSG00000023232	3.12067	2.93053	0.34119	-2.84583	4.3787	0.4952
ENSMUSG00000028772	8.11836	4.95505	1.33929	-1.64017	6.03314	0.7035
ENSMUSG00000028766	15.8255	11.4669	1.04707	-1.28385	4.9529	0.6693
ENSMUSG00000028756	9.07537	8.1674	0.409968	-3.12898	4.47643	0.5086
ENSMUSG00000040928	20.9785	5.80487	2.51248	0.0618535	6.78194	0.9626
ENSMUSG00000050390	3.47512	2.06229	1.81364	-1.31712	7.52575	0.764
ENSMUSG00000057236	24.1519	12.9096	2.27014	-1.22243	9.7984	0.7917
ENSMUSG00000028741	8.83441	6.83122	1.01056	-1.38558	5.03268	0.6526
ENSMUSG00000066000	4.68292	2.12978	1.70943	-0.721399	5.52082	0.8506
ENSMUSG00000062518	6.05279	1.54311	2.5245	0.249134	6.08716	0.9749
ENSMUSG00000028840	4.80952	2.50432	1.24013	-0.962454	4.19409	0.7865
ENSMUSG00000025328	8.23837	4.91664	0.747456	-1.3689	2.80826	0.694
ENSMUSG00000028991	6.19569	4.93745	0.913716	-2.2199	5.66707	0.5988
ENSMUSG00000017264	7.04355	4.27317	0.96567	-1.13471	3.77256	0.7173
ENSMUSG00000006442	10.5875	8.77481	0.577236	-1.56212	3.59942	0.568
ENSMUSG00000028591	9.4426	4.6731	1.58526	-0.826248	5.41493	0.8251
ENSMUSG00000028430	8.52357	8.06771	0.622561	-2.05983	4.72295	0.541
ENSMUSG00000028433	6.07536	8.36608	0.728044	-3.03654	7.77595	0.4823
ENSMUSG00000028436	5.88438	3.46521	1.46116	-1.14564	5.95347	0.7466
ENSMUSG00000046312	2.44612	2.20256	0.229499	-3.07856	3.88044	0.4861
ENSMUSG00000028487	8.14741	2.22345	2.14505	-0.459782	5.52018	0.9226
ENSMUSG00000038047	5.47137	2.28253	2.33295	-0.770351	8.49426	0.8551
ENSMUSG00000028494	10.7738	8.30842	0.949124	-1.44422	4.74913	0.644
ENSMUSG00000020220	3.2322	1.99128	0.9778	-1.62049	4.28838	0.6867
ENSMUSG00000003032	1.90805	1.17951	0.955259	-0.694004	3.17891	0.7612
ENSMUSG00000034557	6.96299	3.18952	1.02176	-2.63353	4.41853	0.7013
ENSMUSG00000028568	9.74011	8.87352	0.709427	-2.16007	5.31389	0.5543
ENSMUSG00000028559	4.81979	5.59739	0.433665	-2.8325	5.57532	0.4704
ENSMUSG00000049878	2.25356	1.95619	1.04071	-1.64752	5.95821	0.6129
ENSMUSG00000028431	7.32993	6.75212	1.37401	-1.93708	8.44586	0.6165
ENSMUSG00000038816	16.4659	7.65027	1.5058	-0.714776	4.83556	0.8343
ENSMUSG00000055296	3.34757	0.937819	2.76918	-0.206389	8.26124	0.9387
ENSMUSG00000028633	7.21995	4.84172	1.6403	-1.50787	7.77863	0.72
ENSMUSG00000028619	3.74093	2.48332	1.50447	-2.72208	8.4867	0.6568
ENSMUSG00000028617	13.1974	5.56016	1.7425	-0.490736	5.21737	0.8764
ENSMUSG00000028577	10.5043	6.84134	1.48362	-1.24733	6.70574	0.7274
ENSMUSG00000062627	3.82722	1.74523	1.65168	-0.603301	5.40295	0.8564
ENSMUSG00000052684	0.510017	0.582082	1.49123	-2.80075	10.3548	0.5826
ENSMUSG00000025413	12.1002	4.59753	2.26609	-0.58595	7.72995	0.8835
ENSMUSG00000028409	8.83349	10.0322	0.370203	-2.56713	4.79072	0.4599
ENSMUSG00000028413	6.49988	3.29581	1.36794	-0.796083	4.41218	0.8162
ENSMUSG00000028416	10.8729	10.5127	0.432508	-3.17528	5.25254	0.5001
ENSMUSG00000028435	4.90475	7.98684	0.760975	-3.06891	8.98996	0.4607
ENSMUSG00000008575	1.34424	0.533726	1.52764	0.0148169	3.4007	0.9525
ENSMUSG00000028403	7.02604	2.13316	2.33987	-0.2405	6.73408	0.932
ENSMUSG00000028367	20.2327	19.4855	0.541818	-1.69602	4.14744	0.523
ENSMUSG00000038668	1.95189	1.61113	0.579399	-1.097	2.96757	0.5943
ENSMUSG00000028789	3.59518	2.88716	1.18296	-3.34834	8.22303	0.5979
ENSMUSG00000028884	3.27296	2.722	0.826658	-1.40595	4.44741	0.6085
ENSMUSG00000037692	7.20216	1.04907	3.93241	0.708335	10.443	0.9909
ENSMUSG00000028868	11.5249	5.43435	1.49814	-0.551151	4.78609	0.8514
ENSMUSG00000050812	5.52619	3.32173	2.1898	-1.6024	10.2747	0.7502
ENSMUSG00000028378	6.18561	5.48144	-0.0599541	-3.45748	2.69608	0.4402
ENSMUSG00000028447	14.9029	12.7654	0.879687	-1.85721	5.35803	0.5898
ENSMUSG00000036078	7.47066	6.40641	1.02317	-2.11366	6.19197	0.6042
ENSMUSG00000073888	3.42381	3.45663	0.149361	-3.1509	3.87538	0.4536
ENSMUSG00000028578	5.33907	3.98526	1.36505	-2.03338	7.58367	0.6547
ENSMUSG00000028496	2.92679	2.74404	0.602302	-1.64598	4.13354	0.5424
ENSMUSG00000066151	5.8795	3.78014	1.60283	-1.47799	7.41963	0.7203
ENSMUSG00000066149	10.8002	5.19688	1.61499	-1.07465	5.78321	0.7993
ENSMUSG00000028391	11.7695	3.36876	1.70532	-0.72366	3.9077	0.9057
ENSMUSG00000078713	9.1152	6.377	1.41974	-1.43142	6.7037	0.7
ENSMUSG00000028322	4.01149	4.87597	0.337771	-2.3112	4.56055	0.4508
ENSMUSG00000045973	3.19227	2.65842	0.657404	-1.28093	3.47411	0.5941
ENSMUSG00000044813	1.53537	1.14132	1.23396	-2.77642	7.55794	0.6296
ENSMUSG00000028293	13.6355	8.05253	1.76095	-1.76237	8.32072	0.7213
ENSMUSG00000028295	6.97333	5.17183	0.930978	-1.83547	5.16109	0.6328
ENSMUSG00000039967	2.00632	1.17535	1.13698	-0.709772	3.85374	0.7887
ENSMUSG00000028333	2.07892	3.96441	-0.772319	-2.03234	0.815718	-0.7866
ENSMUSG00000028334	10.8512	9.47242	0.246676	-1.68158	2.31999	0.4899
ENSMUSG00000028952	0.85605	1.27699	0.885554	-3.40667	9.55001	0.4993
ENSMUSG00000028943	3.24482	1.01864	0.798091	-6.35943	5.62772	0.6529
ENSMUSG00000006699	12.0429	11.3756	0.796845	-1.71415	5.05889	0.5676
ENSMUSG00000051557	18.7179	5.74531	1.96768	0.0272732	4.58952	0.9562
ENSMUSG00000003161	11.4965	12.757	0.152164	-3.86057	5.10089	-0.4454
ENSMUSG00000044700	5.86415	1.84243	2.4724	-0.446578	7.51695	0.9154
ENSMUSG00000028982	4.10061	2.84941	1.21905	-1.4546	5.69936	0.6827
ENSMUSG00000039911	1.57121	2.39474	0.0634193	-3.46324	5.32652	-0.4966
ENSMUSG00000028980	5.00935	5.2784	1.22291	-2.97521	9.26135	0.5592
ENSMUSG00000028917	3.84923	3.94418	0.846545	-2.09324	6.05518	0.5508
ENSMUSG00000078515	3.79128	3.38143	1.07088	-1.76334	6.28092	0.6094
ENSMUSG00000040715	3.56277	2.60569	0.364947	-4.15722	4.81153	0.5317
ENSMUSG00000040697	3.63853	1.85852	1.67392	-0.863665	6.0614	0.8054
ENSMUSG00000029068	3.7056	1.55816	1.76172	-0.427155	5.22415	0.889
ENSMUSG00000065990	10.2728	8.67878	0.673596	-1.42339	3.94218	0.5797
ENSMUSG00000028797	10.1974	6.88394	0.889576	-1.14502	3.69231	0.6913
ENSMUSG00000028788	7.6758	5.15224	1.24578	-1.27709	5.48873	0.7048
ENSMUSG00000028393	11.9548	21.7504	-0.130059	-3.39815	5.14836	-0.5512
ENSMUSG00000028394	4.0442	2.99014	0.906614	-1.20187	4.15784	0.6643
ENSMUSG00000073755	3.76773	2.62321	0.593214	-4.78511	6.36971	0.5551
ENSMUSG00000028837	24.7601	14.1062	1.72459	-1.10496	6.86081	0.7755
ENSMUSG00000028820	10.7953	6.746	1.55995	-1.36689	6.8994	0.7306
ENSMUSG00000028607	4.5918	4.06512	0.891516	-3.64133	7.6859	0.5573
ENSMUSG00000028603	23.186	10.6536	1.47399	-0.752209	4.63189	0.8323
ENSMUSG00000047613	1.57033	2.55885	0.178232	-2.83432	5.29968	-0.4851
ENSMUSG00000039523	5.08254	3.58925	0.762883	-2.93657	5.1543	0.5864
ENSMUSG00000028410	4.19743	7.01172	0.278626	-2.74313	5.8589	-0.4794
ENSMUSG00000028419	11.8684	7.80456	1.12706	-1.04682	4.59917	0.7133
ENSMUSG00000028423	10.5837	5.73967	2.01493	-1.49306	9.07765	0.7631
ENSMUSG00000036241	7.3221	6.88978	0.711535	-1.76124	4.77942	0.5594
ENSMUSG00000009863	13.3395	15.3917	0.339288	-1.89088	3.85271	0.4613
ENSMUSG00000036622	6.2038	2.74479	1.02381	-4.61323	6.47691	0.6448
ENSMUSG00000078503	4.78875	2.11985	1.44113	-0.209756	3.79365	0.9088
ENSMUSG00000074656	9.61184	7.82489	0.951506	-1.51883	5.20424	0.619
ENSMUSG00000027597	16.6144	15.4654	0.789303	-1.76249	5.16481	0.5672
ENSMUSG00000038383	7.43829	6.0182	0.697876	-1.90882	4.30916	0.585
ENSMUSG00000038369	4.38762	2.74701	1.82568	-1.57138	8.23056	0.7301
ENSMUSG00000029009	3.09802	2.34729	0.845991	-1.19063	3.89768	0.6484
ENSMUSG00000029003	9.00823	6.88316	1.14195	-1.78663	6.24808	0.6436
ENSMUSG00000041556	6.85665	8.64769	-0.32644	-2.5411	1.876	-0.53
ENSMUSG00000037266	1.98075	0.708604	1.94345	-0.310238	5.3672	0.9194
ENSMUSG00000028821	4.60308	6.31352	-0.0218978	-2.40353	3.41022	-0.4854
ENSMUSG00000070605	12.6088	2.22544	2.74786	0.9692	5.10364	0.9976
ENSMUSG00000056300	2.37788	1.96564	0.960013	-1.5902	5.26984	0.6226
ENSMUSG00000073684	5.59701	4.62468	0.822976	-3.49291	6.86959	0.5604
ENSMUSG00000029064	23.2363	12.543	2.26099	-1.31091	9.5583	0.7893
ENSMUSG00000029063	19.3942	8.74352	1.97164	-1.48373	7.83728	0.794
ENSMUSG00000051517	7.0064	3.32837	1.36279	-1.63351	5.27249	0.749
ENSMUSG00000028464	8.19137	3.41888	1.00012	-3.22276	4.48123	0.7002
ENSMUSG00000028465	11.2358	5.15374	1.45104	-0.851916	4.49953	0.8216
ENSMUSG00000028719	19.2591	8.8724	2.16831	-1.40052	9.10308	0.7993
ENSMUSG00000028763	12.334	5.80589	1.53213	-1.2634	5.61561	0.7887
ENSMUSG00000043411	14.0472	4.00686	2.00957	0.446133	4.11	0.9868
ENSMUSG00000041351	5.80414	3.06637	1.29739	-2.87528	6.78328	0.6758
ENSMUSG00000028706	7.01212	3.87819	1.11555	-0.751342	3.57671	0.7917
ENSMUSG00000028453	13.1893	4.76029	2.01864	-0.628679	6.16946	0.8838
ENSMUSG00000028454	7.84368	3.49582	1.0997	-1.04637	3.09441	0.8038
ENSMUSG00000028455	44.3722	18.9437	1.95697	-0.599038	6.47135	0.8675
ENSMUSG00000036002	4.04988	2.06427	1.84366	-1.33224	7.43023	0.7737
ENSMUSG00000028556	17.5466	3.45655	2.48842	0.664834	4.63875	0.9922
ENSMUSG00000032897	6.1242	6.45785	1.15518	-2.19863	8.0184	0.5768
ENSMUSG00000028629	2.77	1.86845	0.973035	-1.05333	3.92911	0.7044
ENSMUSG00000032870	6.90397	3.64456	1.06325	-2.1922	4.75454	0.6895
ENSMUSG00000043207	4.22246	4.98883	0.263491	-2.05159	3.81672	0.4277
ENSMUSG00000042558	3.94162	4.52586	0.655715	-2.29139	6.02836	0.503
ENSMUSG00000028842	2.50084	2.01807	1.25427	-1.82915	6.66547	0.6456
ENSMUSG00000041530	6.89722	2.77921	2.36967	-0.744509	8.46492	0.8699
ENSMUSG00000060862	2.48571	2.13546	1.25408	-2.19337	7.30473	0.6193
ENSMUSG00000036822	0.910188	1.17253	0.561114	-2.33424	5.67658	0.4835
ENSMUSG00000071014	26.7823	19.552	0.753645	-4.24752	6.87549	0.568
ENSMUSG00000028411	15.1545	2.63409	2.92427	-0.103974	7.10372	0.9593
ENSMUSG00000028691	12.4885	14.0504	0.561005	-1.9998	4.98526	0.4957
ENSMUSG00000028689	3.27329	1.57416	1.1886	-0.78968	3.51978	0.813
ENSMUSG00000033985	3.25876	2.48955	1.06949	-1.4266	5.41175	0.6537
ENSMUSG00000028687	9.55762	4.34318	1.62654	-1.27357	6.01692	0.7961
ENSMUSG00000006398	6.23806	7.16161	0.566952	-2.00976	5.02886	0.4972
ENSMUSG00000028962	8.8106	2.9531	1.79657	-1.12386	5.24259	0.8548
ENSMUSG00000053841	6.50755	3.58332	1.50618	-0.908423	5.61429	0.7885
ENSMUSG00000003731	7.23281	5.99717	0.989422	-2.08602	5.91424	0.6021
ENSMUSG00000053730	3.59429	3.76211	0.44635	-1.77324	4.08844	0.4878
ENSMUSG00000028790	21.0456	8.63381	2.16115	-0.704317	7.36879	0.8647
ENSMUSG00000038828	6.90837	3.63697	1.58396	-0.974636	5.99039	0.7883
ENSMUSG00000029165	4.52878	5.30649	0.482792	-3.96584	7.02808	0.4834
ENSMUSG00000054099	9.77611	1.30023	3.54643	0.804893	8.10705	0.9928
ENSMUSG00000040584	3.79504	1.48937	1.77947	-1.27517	6.00305	0.8197
ENSMUSG00000028970	7.37782	2.38576	1.95313	-0.224902	4.93779	0.9312
ENSMUSG00000028898	9.68633	8.63746	0.811163	-1.81102	5.10301	0.5856
ENSMUSG00000029146	14.1241	7.80656	1.41635	-1.07538	5.38066	0.7689
ENSMUSG00000029148	5.7873	5.33861	0.917202	-1.70536	5.68762	0.5825
ENSMUSG00000062761	14.5988	3.3929	2.63868	0.411318	6.36307	0.9839
ENSMUSG00000029208	3.83899	3.53727	0.643516	-1.83993	4.49206	0.553
ENSMUSG00000036087	3.14278	3.34978	0.362771	-3.38354	5.34922	0.4773
ENSMUSG00000029174	6.49074	4.30802	0.967523	-0.995204	3.86869	0.7119
ENSMUSG00000023353	10.2902	6.31922	1.3537	-1.71252	6.11247	0.7012
ENSMUSG00000028954	7.47804	5.66091	1.23137	-1.71563	6.34273	0.6566
ENSMUSG00000029098	6.52309	2.98684	2.25342	-1.73017	9.45865	0.7766
ENSMUSG00000055401	27.0709	14.9923	0.79159	-1.80391	3.23236	0.6903
ENSMUSG00000029120	6.62561	3.84873	1.43138	-1.52927	6.46902	0.7195
ENSMUSG00000063646	3.95314	3.45031	0.349593	-1.82646	2.92557	0.5089
ENSMUSG00000000600	3.81959	1.00231	2.07526	0.667896	3.83354	0.995
ENSMUSG00000040407	9.97	3.35171	1.5994	0.636432	2.61649	0.9967
ENSMUSG00000029048	16.7133	6.93584	2.06359	-0.822653	7.11871	0.8521
ENSMUSG00000029050	3.75766	4.8066	0.454432	-2.31669	5.05483	0.4663
ENSMUSG00000029053	2.04085	3.27355	-0.899378	-3.99791	1.75156	-0.6705
ENSMUSG00000036940	12.0598	7.1712	1.45102	-1.12786	5.99947	0.753
ENSMUSG00000028664	2.48773	3.46888	0.195329	-3.0355	5.28561	-0.4637
ENSMUSG00000026234	8.07332	5.68922	0.921691	-1.14832	3.96744	0.6766
ENSMUSG00000026239	4.60915	4.00738	1.01174	-3.85575	8.30541	0.5671
ENSMUSG00000012117	9.13001	6.65505	0.54704	-3.45466	4.78707	0.5635
ENSMUSG00000050966	24.7288	6.38437	2.88052	-0.0478233	8.32032	0.9569
ENSMUSG00000029094	5.65667	2.18402	2.37628	-1.4579	9.19834	0.8213
ENSMUSG00000029198	5.53836	7.68458	0.0447683	-2.10369	3.58497	-0.4761
ENSMUSG00000006216	3.42006	3.16822	0.321797	-1.87481	3.08112	0.4943
ENSMUSG00000040761	2.48618	1.82816	0.634588	-1.08793	2.79474	0.6339
ENSMUSG00000006219	19.4192	8.57609	1.60724	-0.496546	4.891	0.8672
ENSMUSG00000028649	8.89257	4.40865	1.59621	-0.849828	5.56013	0.8214
ENSMUSG00000028648	1.12722	14.8334	-3.63965	-5.2002	-1.95057	-0.9997
ENSMUSG00000023075	4.17075	3.27735	0.819829	-1.42882	4.36298	0.6192
ENSMUSG00000029283	5.90231	1.45503	2.21904	0.804513	4.12697	0.9971
ENSMUSG00000038525	8.22305	5.58401	1.54517	-1.44103	7.31775	0.7148
ENSMUSG00000029017	13.4125	8.76981	1.44861	-1.40279	6.71719	0.7119
ENSMUSG00000028932	9.00717	8.90493	0.755102	-2.16711	5.68277	0.5392
ENSMUSG00000028896	8.67378	4.71634	1.55443	-0.879461	5.66358	0.797
ENSMUSG00000066043	4.07461	2.84188	0.657358	-1.28975	2.98483	0.6475
ENSMUSG00000066042	3.0114	0.512438	2.88403	0.642389	5.87273	0.991
ENSMUSG00000045294	3.86491	1.9113	1.48012	-0.60882	4.57418	0.8512
ENSMUSG00000048271	6.04369	2.53838	2.06929	-0.67667	7.06515	0.8689
ENSMUSG00000029084	6.95043	4.97164	1.19605	-1.99053	6.289	0.6548
ENSMUSG00000039765	2.98962	3.87972	0.636021	-2.56732	6.34382	0.4818
ENSMUSG00000029060	15.0079	2.16177	2.2557	-3.13358	6.1579	0.8489
[truncated: 6,603 more rows]

## Sheet: NEC_WT_d6vsd0_HL
Gene	Regulation.d6.vs.d0.WT.HL.A	Regulation.d6.vs.d0.WT.HL.B	Regulation.d6.vs.d0.WT.HL.log2FC	Regulation.d6.vs.d0.WT.HL.cred.lower	Regulation.d6.vs.d0.WT.HL.cred.upper	Regulation.d6.vs.d0.WT.HL.ROPE
ENSMUSG00000025934	0.356847	7.64353	-2.0118	-7.59561	10.7746	-0.7667
ENSMUSG00000025940	11.8133	4.22321	1.58688	0.421437	3.0427	0.9884
ENSMUSG00000026123	7.749	2.70373	2.33879	-0.437794	7.17316	0.9084
ENSMUSG00000026005	38.3582	6.66753	2.90553	0.904666	5.87613	0.9974
ENSMUSG00000004768	7.09774	2.04699	1.83979	-0.269529	4.09766	0.9318
ENSMUSG00000026104	6.07205	5.23837	0.639578	-1.77579	4.05763	0.5664
ENSMUSG00000010290	8.77157	2.12286	2.08106	0.993131	3.24302	0.9992
ENSMUSG00000026213	12.1224	5.65619	1.12227	-0.498068	2.79784	0.8586
ENSMUSG00000006576	12.8268	1.98067	2.75623	0.790187	4.83778	0.9938
ENSMUSG00000070871	4.87628	3.21335	0.47816	-1.33096	2.00543	0.6359
ENSMUSG00000025949	4.6355	1.85997	1.40512	0.206198	2.76891	0.9706
ENSMUSG00000026782	16.1702	3.30025	2.57526	0.13256	5.79554	0.968
ENSMUSG00000079470	3.38127	2.01487	0.768748	-0.920679	2.49951	0.7358
ENSMUSG00000036707	9.58611	3.73181	1.30847	0.228758	2.28843	0.9731
ENSMUSG00000032883	10.1021	2.58254	1.99577	0.990172	3.08939	0.9997
ENSMUSG00000026240	15.8559	4.46185	2.06245	0.16873	4.59451	0.9689
ENSMUSG00000053333	25.7052	7.25057	2.29334	-0.363569	6.20225	0.9258
ENSMUSG00000045216	2.78725	1.17749	1.46588	-0.0476474	3.51281	0.9363
ENSMUSG00000052748	8.40611	2.08222	2.15997	0.87773	3.7912	0.9988
ENSMUSG00000026484	9.03762	3.57774	1.47277	0.14252	3.16221	0.9627
ENSMUSG00000040297	4.9311	1.50674	1.95636	0.364189	4.15621	0.9833
ENSMUSG00000026694	3.32032	1.13959	1.57916	-0.536939	3.8314	0.8951
ENSMUSG00000020423	2.07807	0.923924	1.10304	-0.172743	2.28287	0.9159
ENSMUSG00000026458	27.5555	4.19628	2.77373	0.995701	4.66717	0.9957
ENSMUSG00000042305	10.3431	4.89181	1.07709	0.395407	1.74357	0.9902
ENSMUSG00000009418	3.79513	3.5834	0.110213	-1.20151	1.50929	0.4081
ENSMUSG00000026683	9.29817	4.57453	1.34019	-0.557842	3.95892	0.8486
ENSMUSG00000018196	31.6496	5.58269	2.48896	-1.10347	6.08428	0.9082
ENSMUSG00000018189	14.5319	10.2063	0.519818	-0.256508	1.32109	0.7457
ENSMUSG00000040918	2.64135	1.14319	1.21077	0.171673	2.25223	0.9679
ENSMUSG00000026578	10.6074	5.41652	0.230937	-5.89454	4.15949	0.5709
ENSMUSG00000026575	16.73	8.58264	1.4115	-1.07805	5.02111	0.7813
ENSMUSG00000026585	17.614	13.1359	0.631139	-1.47421	3.21754	0.6092
ENSMUSG00000037860	9.73073	2.75355	1.78845	-0.296042	3.85085	0.933
ENSMUSG00000037461	5.31303	3.86813	0.549864	-0.682729	1.97146	0.6585
ENSMUSG00000026623	20.8571	5.15547	2.44167	0.294929	5.8177	0.9782
ENSMUSG00000026622	5.67694	2.70453	1.14014	-0.25765	2.70951	0.8934
ENSMUSG00000026553	28.4425	11.5073	1.37585	-0.0829846	3.02311	0.9378
ENSMUSG00000003464	50.9184	7.23623	3.08695	0.694828	6.26418	0.9907
ENSMUSG00000026554	24.4187	3.18286	2.90368	1.89127	3.81666	1
ENSMUSG00000009905	11.6839	3.10751	2.17555	-0.0427528	5.10999	0.9545
ENSMUSG00000009907	12.3101	5.13096	1.4182	0.0902464	3.14132	0.9582
ENSMUSG00000033364	7.71276	2.53088	1.56663	0.555272	2.46098	0.9915
ENSMUSG00000026135	4.03173	1.54238	1.46312	0.327596	2.77797	0.9824
ENSMUSG00000026171	7.50568	2.55036	2.17354	-0.278402	6.34848	0.9243
ENSMUSG00000010453	5.64131	1.21609	2.24825	1.4578	3.11163	1
ENSMUSG00000001143	7.33233	1.46091	2.75061	0.451777	6.27974	0.9835
ENSMUSG00000048874	4.31929	1.97687	1.12936	0.788668	1.46919	1
ENSMUSG00000034486	6.66572	0.852932	3.00597	1.10663	5.01752	0.9963
ENSMUSG00000040693	1.48255	0.946577	1.15525	-2.88165	6.63469	0.6446
ENSMUSG00000049866	8.58874	1.1787	2.86278	1.30179	4.4592	0.9986
ENSMUSG00000025950	27.2799	10.4168	1.38084	0.529409	2.20099	0.9943
ENSMUSG00000026003	24.0801	7.40905	2.04848	-0.957788	6.00486	0.8807
ENSMUSG00000025995	10.7018	5.30617	1.06232	0.149714	2.06689	0.962
ENSMUSG00000050122	15.1196	5.04212	0.820369	-4.60952	4.03745	0.6834
ENSMUSG00000026111	11.4716	3.33441	1.84245	0.658749	3.22021	0.995
ENSMUSG00000041426	11.2505	11.1553	1.83872	-2.57978	11.8404	0.6137
ENSMUSG00000026097	11.6241	3.26476	2.18262	-0.0638281	5.29066	0.9547
ENSMUSG00000026096	14.2015	2.30524	2.5301	0.446667	4.35872	0.9829
ENSMUSG00000026333	6.6767	2.13262	1.92294	-0.180409	4.87326	0.9357
ENSMUSG00000034343	11.0971	4.04326	1.39501	-0.286304	2.94129	0.9226
ENSMUSG00000026307	3.29588	10.1987	-0.425954	-4.64352	7.68522	-0.6262
ENSMUSG00000026192	25.1116	7.57309	1.86138	0.533665	3.5018	0.9907
ENSMUSG00000026270	15.1612	3.48092	2.6556	0.381506	6.32745	0.9816
ENSMUSG00000026174	12.2054	6.04977	1.05821	-0.145401	2.37883	0.9049
ENSMUSG00000026172	8.93163	5.9556	0.909308	-2.92271	5.59165	0.6159
ENSMUSG00000026568	14.2143	13.8513	0.0255328	-1.03169	1.0661	0.3362
ENSMUSG00000040713	6.55356	6.31039	0.358864	-2.66821	4.27736	0.4937
ENSMUSG00000056763	5.2469	1.62011	2.09626	-0.0633797	5.23741	0.9477
ENSMUSG00000048960	6.29021	1.61807	1.88803	-1.45587	5.17054	0.8607
ENSMUSG00000016918	13.8943	3.73238	1.51383	-1.71648	3.85669	0.8411
ENSMUSG00000097398	4.98571	1.56432	1.03091	-3.87832	4.27493	0.7124
ENSMUSG00000036206	4.51073	2.72061	0.691471	-0.240721	1.53189	0.8464
ENSMUSG00000055013	10.592	3.8397	1.63859	-0.0239573	3.68023	0.948
ENSMUSG00000040782	6.48753	3.41534	0.927492	-1.29876	3.19008	0.7419
ENSMUSG00000033964	1.47958	1.10286	0.42389	-0.182466	1.03791	0.7181
ENSMUSG00000033952	7.09409	2.94513	1.23457	-0.0448542	2.42746	0.9408
ENSMUSG00000041570	3.42005	2.45471	0.25137	-2.20829	2.1786	0.5358
ENSMUSG00000040124	1.46439	0.94711	0.987825	-0.956532	3.65063	0.7224
ENSMUSG00000026019	40.7973	8.29775	2.8354	0.690672	6.41255	0.9927
ENSMUSG00000026014	4.75503	1.91912	1.4126	0.274283	2.80425	0.9771
ENSMUSG00000026341	39.5118	8.99536	2.20841	1.26675	3.30615	1
ENSMUSG00000026425	20.9811	3.43416	3.08902	0.283685	7.22696	0.9763
ENSMUSG00000026437	6.56504	7.56657	0.879655	-2.36886	7.61194	0.5192
ENSMUSG00000079550	20.3163	5.03082	2.182	0.717611	4.08474	0.9956
ENSMUSG00000026024	17.6468	3.97787	2.30698	0.82898	4.23246	0.997
ENSMUSG00000026021	26.6546	10.6994	1.37561	-0.0679638	2.9505	0.9409
ENSMUSG00000026775	29.7152	7.93991	1.94565	0.95998	3.06553	0.9988
ENSMUSG00000036646	13.2126	2.82445	2.51454	0.851658	4.87002	0.9966
ENSMUSG00000026955	21.1955	5.44846	2.72568	-0.432988	8.21301	0.928
ENSMUSG00000015094	70.807	9.46168	2.83457	-0.00292042	5.45616	0.9677
ENSMUSG00000026974	7.13538	2.43688	1.76209	0.204758	3.81674	0.9702
ENSMUSG00000036833	12.9896	3.3576	1.82661	-0.861188	4.26727	0.8958
ENSMUSG00000026821	5.2041	1.81819	1.41599	-0.0164824	2.60744	0.951
ENSMUSG00000026812	5.55723	1.8409	2.38285	-0.24444	7.09175	0.9336
ENSMUSG00000026806	4.09261	2.23935	1.1568	-0.52057	3.46206	0.8234
ENSMUSG00000026803	4.66699	1.41052	1.7352	0.890715	2.59286	0.9996
ENSMUSG00000027011	8.61622	4.8424	0.965391	-0.465236	2.68881	0.8218
ENSMUSG00000042369	5.10327	3.38653	0.59509	-1.03953	2.20725	0.6748
ENSMUSG00000002733	10.9312	3.14448	2.23161	0.229243	5.43425	0.973
ENSMUSG00000046994	3.8635	1.06434	1.96241	0.613988	3.53	0.9932
ENSMUSG00000025917	16.015	6.60116	1.28248	0.23399	2.38441	0.973
ENSMUSG00000067851	6.55816	3.50727	1.05737	-0.769551	3.25759	0.7954
ENSMUSG00000079610	23.9299	2.89025	2.82356	0.48474	4.68198	0.981
ENSMUSG00000046337	10.2886	3.39509	1.8352	-0.315943	4.52646	0.9199
ENSMUSG00000037351	50.7772	7.83841	3.00579	1.25979	5.61359	0.9989
ENSMUSG00000025959	3.64371	0.934182	2.00723	1.12082	2.99533	0.9996
ENSMUSG00000026082	3.14707	1.23788	1.34057	0.398162	2.28976	0.9876
ENSMUSG00000026162	7.12269	7.50275	0.0400703	-2.37959	2.79926	-0.4225
ENSMUSG00000026028	5.66325	1.71144	1.95545	0.317856	4.17616	0.9799
ENSMUSG00000038079	20.7041	6.1546	1.8182	0.120003	3.69135	0.9661
ENSMUSG00000033793	8.02204	2.38394	2.23582	-0.621346	6.43488	0.9022
ENSMUSG00000079144	7.77321	2.02353	2.00538	0.731216	3.42818	0.9963
ENSMUSG00000026502	28.0937	4.12289	3.03954	0.611394	6.2534	0.9885
ENSMUSG00000026500	4.162	6.74584	-0.786564	-4.10506	2.3808	-0.6414
ENSMUSG00000038949	3.22039	3.70396	0.227721	-4.12508	6.01016	0.4498
ENSMUSG00000038936	15.781	7.71311	1.60931	-0.834872	5.65919	0.8177
ENSMUSG00000026490	15.2409	3.02947	2.8773	-0.0872834	7.50196	0.9578
ENSMUSG00000042111	7.9115	2.71932	1.71066	0.317948	3.51491	0.98
ENSMUSG00000026456	10.1228	1.64401	2.57296	0.556811	4.43623	0.9866
ENSMUSG00000000544	12.8496	5.25386	1.58312	-1.36216	5.36534	0.8025
ENSMUSG00000056268	3.72736	2.49044	0.726611	-0.613892	2.45753	0.7249
ENSMUSG00000026504	4.99294	3.21117	0.683726	-3.70123	5.42615	0.5829
ENSMUSG00000038034	17.6389	11.2679	0.612325	-1.11139	2.28522	0.6781
ENSMUSG00000050229	8.91079	2.83785	2.47846	-0.23289	7.47669	0.9328
ENSMUSG00000026596	8.08627	2.20174	1.89133	-0.174719	3.94045	0.9509
ENSMUSG00000025986	15.7845	3.82625	2.13375	1.02121	3.50163	0.999
ENSMUSG00000026107	3.94525	1.32546	1.81308	0.26454	3.98472	0.976
ENSMUSG00000042207	11.1626	3.86398	1.53747	1.05005	2.04443	0.9999
ENSMUSG00000026429	7.62974	2.35614	1.75316	0.870842	2.75618	0.9993
ENSMUSG00000026426	42.7111	3.76089	4.01411	1.8748	7.53373	1
ENSMUSG00000043629	7.16227	1.87295	2.52894	0.198481	6.44289	0.9711
ENSMUSG00000034432	7.32428	4.27607	0.783717	0.333332	1.24879	0.9893
ENSMUSG00000041763	11.977	4.81951	1.4644	-0.160359	3.46502	0.9201
ENSMUSG00000026048	7.70681	1.776	2.38892	0.438292	4.97505	0.984
ENSMUSG00000049339	11.2511	3.10833	1.81763	0.65467	2.90194	0.9934
ENSMUSG00000026197	8.20706	2.02369	2.10374	-0.841067	5.31991	0.9065
ENSMUSG00000026199	6.85087	3.42775	1.46183	-1.75077	6.03202	0.7363
ENSMUSG00000026201	7.58595	3.52641	1.41776	-1.43683	5.18187	0.7681
ENSMUSG00000026203	9.19266	1.72759	2.79728	0.342	6.29579	0.9805
ENSMUSG00000026439	7.86572	2.86281	1.64402	0.1506	3.55764	0.9644
ENSMUSG00000046062	2.98259	1.5658	0.988314	0.180357	1.94263	0.9619
ENSMUSG00000026319	5.31804	2.38573	1.14374	-0.0113876	2.2823	0.9404
ENSMUSG00000026208	24.0076	11.857	1.13216	-1.49339	4.09286	0.7473
ENSMUSG00000033021	31.5239	15.5548	1.10051	-1.08879	3.53819	0.7745
ENSMUSG00000025971	4.35183	2.95282	0.512379	-0.67393	1.58609	0.69
ENSMUSG00000026039	8.46411	2.40055	1.86597	1.07077	2.75806	1
ENSMUSG00000070738	24.7923	4.61793	2.80045	0.704223	5.85945	0.9923
ENSMUSG00000026305	6.10755	5.81636	0.111238	-1.965	2.27075	0.4377
ENSMUSG00000038866	4.14841	1.93032	1.53494	-0.744888	5.12314	0.8301
ENSMUSG00000044340	2.59735	2.44773	0.0746048	-1.54409	1.71803	0.408
ENSMUSG00000026411	20.2272	6.72219	1.75805	0.081506	3.8618	0.9585
ENSMUSG00000041642	12.8722	8.25589	1.16807	-1.35649	5.20359	0.7078
ENSMUSG00000026708	2.91459	1.50593	0.996017	0.0937567	2.01967	0.9421
ENSMUSG00000067336	4.87661	1.90263	1.62576	-0.283306	4.15234	0.9149
ENSMUSG00000041040	7.17889	3.72286	1.26748	-0.569337	3.9068	0.8288
ENSMUSG00000073664	5.17709	1.64871	1.86793	0.124831	4.17711	0.9628
ENSMUSG00000049439	17.1809	4.82858	2.64556	-0.058166	7.79542	0.9525
ENSMUSG00000026584	2.87275	1.87528	1.37069	-1.24258	5.98606	0.7159
ENSMUSG00000041396	8.27351	1.04098	3.06453	2.02371	4.28993	1
ENSMUSG00000026179	36.5061	12.4371	1.78851	0.179669	3.99512	0.9681
ENSMUSG00000026176	20.4298	5.36788	2.30097	-0.0128133	5.64722	0.9544
ENSMUSG00000025925	32.7071	4.55021	3.10893	1.00281	5.94304	0.9955
ENSMUSG00000061024	3.47203	2.421	0.517146	0.234551	0.798228	0.9694
ENSMUSG00000026339	3.40962	3.5689	-0.0560904	-1.01907	0.903087	-0.346
ENSMUSG00000013275	3.57352	2.27059	0.681035	-0.445292	1.8865	0.7749
ENSMUSG00000033257	24.344	4.79547	2.3095	0.499344	3.98851	0.9853
ENSMUSG00000026088	17.745	6.83533	2.09299	-0.475826	6.79263	0.891
ENSMUSG00000058407	11.7434	5.67644	1.16579	0.0294165	2.56749	0.9411
ENSMUSG00000048234	7.57479	2.33438	1.72302	1.12895	2.37782	1
ENSMUSG00000073643	95.7946	6.55054	3.93579	2.09094	5.95235	0.9996
ENSMUSG00000040865	3.75033	1.57914	1.75502	-0.620281	5.49129	0.8625
ENSMUSG00000025968	24.4754	6.21953	2.18615	0.0557124	4.80419	0.9615
ENSMUSG00000066652	3.99542	6.30464	-0.375063	-2.03094	1.96371	-0.6046
ENSMUSG00000026520	22.7287	5.13078	2.68276	0.379763	6.44208	0.9811
ENSMUSG00000090071	18.8124	1.58062	3.85238	0.331293	8.26956	0.9774
ENSMUSG00000070644	6.2323	3.18596	1.42934	-1.80831	6.04574	0.7345
ENSMUSG00000034292	9.93109	2.18368	2.39517	-0.452176	5.94183	0.9314
ENSMUSG00000026311	4.70902	1.00943	2.01842	-0.404565	4.05069	0.9384
ENSMUSG00000025964	63.7872	4.23396	3.84573	1.7338	5.83313	0.9974
ENSMUSG00000025962	15.3461	8.30267	1.46544	-0.822883	5.28735	0.8083
ENSMUSG00000025958	7.38525	2.10755	1.92954	0.596446	3.53508	0.9928
ENSMUSG00000006304	18.0648	5.88105	1.5915	0.292713	2.84301	0.9774
ENSMUSG00000026032	71.4552	15.6297	2.48186	0.346483	5.26447	0.9812
ENSMUSG00000041859	9.91136	6.25279	0.671083	0.0911288	1.26291	0.9292
ENSMUSG00000079283	34.7361	5.05272	2.84847	1.15145	4.66171	0.9983
ENSMUSG00000037035	1.1941	1.18009	0.00264381	-2.17734	2.10714	0.4071
ENSMUSG00000004451	21.7933	7.686	1.82478	-0.00211249	4.4833	0.9493
ENSMUSG00000026383	8.79929	1.63157	2.70121	1.02213	5.06444	0.9986
ENSMUSG00000026211	15.7235	3.84421	1.99213	-0.414082	4.33737	0.9331
ENSMUSG00000026235	2.41038	1.00101	1.42811	0.1535	3.00319	0.9651
ENSMUSG00000005501	8.47423	2.21688	2.17472	0.591713	4.37509	0.9916
ENSMUSG00000044783	9.38765	2.16875	2.13058	1.59264	2.70334	1
ENSMUSG00000026204	23.2605	1.6615	3.72867	1.17673	6.12196	0.9927
ENSMUSG00000026209	40.4204	14.8722	1.72203	0.0144472	4.1387	0.9507
ENSMUSG00000032997	7.0648	4.50037	0.738084	-0.286849	1.97298	0.811
ENSMUSG00000016481	8.78171	4.63087	1.00737	-0.282482	2.45875	0.8732
ENSMUSG00000026496	54.704	9.04602	2.75903	1.07435	4.88478	0.9986
ENSMUSG00000026499	5.36943	1.75994	1.88276	-0.119747	4.56378	0.9396
ENSMUSG00000038806	2.71765	1.76283	0.661331	-0.114498	1.48429	0.85
ENSMUSG00000073481	24.1233	11.6205	0.757494	-2.02243	2.70507	0.7188
ENSMUSG00000016200	7.05953	3.77665	1.37671	-2.03361	6.17225	0.7091
ENSMUSG00000016181	5.97624	2.05432	1.59448	0.662051	2.63222	0.9968
ENSMUSG00000026657	3.48042	1.24069	1.6555	0.335929	3.33211	0.9819
ENSMUSG00000079442	10.9469	4.99887	1.50568	-1.12098	5.24863	0.8073
ENSMUSG00000026811	9.9322	3.72776	1.47442	-1.87618	5.06081	0.7852
ENSMUSG00000026857	7.07632	3.56444	1.50072	-0.980939	5.35709	0.7945
ENSMUSG00000026848	2.20576	0.95039	1.29367	0.119237	2.65778	0.9617
ENSMUSG00000026755	10.4667	4.81463	1.07375	-0.295712	2.36612	0.889
ENSMUSG00000036086	14.6886	5.44118	1.50004	0.298862	2.90055	0.9785
ENSMUSG00000026355	18.2953	10.3532	0.953166	-0.307201	2.49644	0.8488
ENSMUSG00000026356	5.26244	3.71194	0.597964	-0.395367	1.8109	0.7324
ENSMUSG00000002546	8.43345	2.69166	1.69109	-1.01659	4.56684	0.8699
ENSMUSG00000039205	11.6648	6.04939	0.862112	-4.26876	5.40791	0.6363
ENSMUSG00000026820	16.8281	6.34559	1.66878	-0.192748	4.18208	0.9219
ENSMUSG00000027035	8.73307	3.39227	1.441	0.39358	2.67469	0.9887
ENSMUSG00000034220	17.4842	10.8561	1.03159	-1.39978	4.40044	0.6953
ENSMUSG00000026269	42.2218	7.25394	2.75305	-0.128308	6.26369	0.9554
ENSMUSG00000042046	14.1377	2.24593	3.26551	-0.152436	8.46122	0.9571
ENSMUSG00000026427	43.1073	8.61149	3.12303	0.297804	8.18427	0.9771
ENSMUSG00000025907	5.64901	3.66792	0.583186	-0.719259	1.81173	0.7104
ENSMUSG00000051285	12.9719	2.21025	2.86164	0.610495	6.03234	0.9883
ENSMUSG00000026150	37.9079	7.10746	2.42044	1.11833	3.71638	0.999
ENSMUSG00000026159	19.8084	4.85221	2.40318	0.591231	5.14696	0.9927
ENSMUSG00000026288	6.60047	2.18515	1.83855	-1.78634	6.22944	0.8137
ENSMUSG00000026289	6.07798	1.55205	1.99988	0.874399	3.19611	0.9986
ENSMUSG00000026393	3.88516	2.60753	0.406637	-1.7246	2.09796	0.5967
ENSMUSG00000005886	3.77118	3.48369	0.932399	-1.93892	6.01401	0.5809
ENSMUSG00000025935	13.9285	7.5694	0.826479	-0.345337	1.86734	0.8595
ENSMUSG00000025937	26.1079	4.48972	2.52903	1.4224	3.61264	0.9994
ENSMUSG00000033159	10.3174	3.31906	2.07566	-0.298412	5.58561	0.9252
ENSMUSG00000026198	10.6972	7.96173	0.794011	-1.36158	3.92547	0.6311
ENSMUSG00000033124	5.48005	7.668	0.881205	-2.86761	8.70381	0.4974
ENSMUSG00000026202	9.55344	7.89618	0.264449	-0.701124	1.19111	0.5174
ENSMUSG00000016528	15.771	6.57889	1.08346	-0.801409	2.58101	0.8507
ENSMUSG00000016526	2.07536	1.33362	0.681519	-0.24803	1.69587	0.8174
ENSMUSG00000006010	7.14804	2.71806	2.04559	-0.388064	6.22182	0.9048
ENSMUSG00000026309	16.588	6.012	1.35247	-0.419992	2.85595	0.9056
ENSMUSG00000067071	7.56811	2.20299	1.3203	-1.97929	3.48344	0.8208
ENSMUSG00000026313	4.7058	1.25641	1.99038	0.877129	3.29229	0.9981
ENSMUSG00000041605	4.69951	1.67525	1.08693	-4.1562	5.06665	0.6999
ENSMUSG00000023094	4.29166	4.43995	0.145345	-1.62223	2.3878	0.4195
ENSMUSG00000061186	9.67529	3.34868	1.74175	0.0263696	4.00279	0.9534
ENSMUSG00000026618	19.5789	8.22985	1.4791	-0.149466	3.66025	0.9195
ENSMUSG00000026260	12.2589	6.95635	0.915748	-0.872682	2.92469	0.7608
ENSMUSG00000073616	18.2471	15.2859	-0.393851	-5.36991	2.7783	-0.4631
ENSMUSG00000058076	56.9786	17.4689	1.99715	-1.22661	5.98757	0.8568
ENSMUSG00000005674	95.5649	10.1944	2.99182	-0.73264	5.97146	0.9501
ENSMUSG00000039318	27.3539	3.94845	2.67638	0.543559	4.58088	0.983
ENSMUSG00000026617	15.7417	4.33006	2.34643	0.170919	5.70367	0.969
ENSMUSG00000026615	21.6526	6.58663	1.7441	0.888836	2.62774	0.9993
ENSMUSG00000041406	36.0986	4.92443	3.21149	1.10328	6.27101	0.9976
ENSMUSG00000026463	1.63558	4.76591	-0.168792	-3.88138	7.55861	-0.5961
ENSMUSG00000026883	4.14652	3.13489	0.495442	-0.720286	1.90523	0.6298
ENSMUSG00000026887	24.5789	13.8673	0.586085	-3.02704	3.67702	0.6182
ENSMUSG00000047250	1.29125	2.05525	-0.503029	-2.07229	1.41768	-0.6354
ENSMUSG00000026749	12.8166	5.6671	1.21237	-0.772887	3.1985	0.8393
ENSMUSG00000026558	9.40017	5.34123	0.848274	0.0644534	1.69652	0.9337
ENSMUSG00000026688	52.969	4.49013	3.86938	1.04048	7.53004	0.9912
ENSMUSG00000052534	7.76273	4.5111	0.574284	-1.49685	2.10584	0.6871
ENSMUSG00000026398	1.95462	1.37012	0.639128	-0.717371	2.28255	0.6846
ENSMUSG00000026526	23.0603	16.7625	0.528134	-1.79713	3.05249	0.5896
ENSMUSG00000026083	18.13	7.86412	1.36061	-0.164995	3.25323	0.9191
ENSMUSG00000055322	3.93113	2.59488	0.716669	-0.464761	2.15833	0.7579
ENSMUSG00000006299	25.5165	9.56282	1.69979	0.099193	3.98755	0.9574
ENSMUSG00000006301	31.6316	3.25906	3.57369	1.33338	6.61924	0.9981
ENSMUSG00000025930	3.30963	1.76648	1.15257	-0.585556	3.51733	0.8154
ENSMUSG00000026556	34.4683	4.85628	2.92835	1.5565	4.58358	0.9999
ENSMUSG00000026469	11.2106	2.54753	2.24943	0.460508	4.35454	0.9855
ENSMUSG00000033684	15.7979	3.39821	1.45637	-5.11123	5.58955	0.7527
ENSMUSG00000054770	11.4976	2.33834	2.39853	-1.83926	6.90765	0.872
ENSMUSG00000026034	1.46474	0.789924	0.906951	0.177142	1.65888	0.9626
ENSMUSG00000026035	35.5514	6.40997	2.59925	1.25022	4.22962	0.9995
ENSMUSG00000026037	22.9648	6.25823	1.90223	0.984765	2.91688	0.9998
ENSMUSG00000038174	1.5512	1.07821	0.707994	-0.838221	2.68282	0.6889
ENSMUSG00000026361	6.33321	3.54812	1.00898	-0.555134	2.96143	0.8092
ENSMUSG00000018199	6.86322	3.26126	1.05469	0.108895	1.94715	0.9556
ENSMUSG00000070565	10.1028	1.50792	2.57678	0.326449	4.38489	0.9779
ENSMUSG00000001674	12.514	5.6149	1.1827	0.365005	2.0658	0.9876
ENSMUSG00000026433	14.8108	3.82293	2.08578	0.250184	4.16163	0.975
ENSMUSG00000026434	11.8462	4.7424	1.38185	0.239843	2.66708	0.9741
ENSMUSG00000038793	1.2052	0.712746	0.340036	-4.76557	4.39041	0.5517
ENSMUSG00000026519	2.6216	2.81469	0.690346	-2.9413	6.55456	0.5114
ENSMUSG00000006005	10.6887	6.38772	0.769012	0.00691751	1.58026	0.9096
ENSMUSG00000004364	9.15892	5.23532	0.909081	-0.622262	2.6924	0.7936
ENSMUSG00000026098	14.0839	4.40173	1.7439	-1.54667	5.17474	0.8395
ENSMUSG00000026095	13.6589	9.93156	0.601059	-0.764244	2.2693	0.6644
ENSMUSG00000040648	11.1642	5.26436	1.19405	-0.181419	2.82335	0.9026
ENSMUSG00000026094	2.37238	0.903853	1.3674	0.321676	2.34695	0.9817
ENSMUSG00000041303	18.799	6.51904	1.50579	-0.290988	3.29913	0.9182
ENSMUSG00000073678	10.0242	2.51333	2.31257	0.554925	4.86313	0.9906
ENSMUSG00000026245	21.78	9.34959	1.81019	-1.14393	6.42983	0.8221
ENSMUSG00000001138	10.2813	2.65731	2.16924	0.213028	4.63055	0.9724
ENSMUSG00000061518	63.0361	16.4292	1.9437	0.957844	2.94911	0.9986
ENSMUSG00000039748	8.58378	3.22657	1.44699	0.779643	2.19004	0.9997
ENSMUSG00000064302	7.93392	2.78017	1.5299	0.605898	2.46386	0.9969
ENSMUSG00000026380	12.1356	6.31711	1.14461	-0.267635	3.08171	0.8761
ENSMUSG00000062169	28.7419	4.76028	2.62362	1.84703	3.45867	1
ENSMUSG00000062510	4.38738	1.09421	2.14013	0.767348	3.8379	0.9969
ENSMUSG00000041075	5.12974	0.733881	2.72283	1.56395	3.77407	0.9993
ENSMUSG00000026020	6.00613	3.68696	0.7085	0.421307	1.00015	0.9984
ENSMUSG00000026278	16.4106	2.10082	2.98366	0.282645	5.74831	0.9759
ENSMUSG00000026280	11.5925	6.14814	1.12082	-1.18576	4.04943	0.7571
ENSMUSG00000026283	3.75005	1.57094	1.26351	0.890237	1.65689	1
ENSMUSG00000035437	5.48598	2.40991	1.19001	0.662291	1.72851	0.9991
ENSMUSG00000026643	23.8462	8.6403	1.5048	0.491074	2.62485	0.991
ENSMUSG00000026648	3.07403	1.12947	0.193546	-7.7548	4.53349	0.5884
ENSMUSG00000013593	23.744	10.5284	1.11718	-0.243667	2.31369	0.9138
ENSMUSG00000062729	11.3883	4.13161	1.41129	-2.0496	4.85468	0.7783
ENSMUSG00000053483	7.12614	1.82454	1.96312	1.02508	2.92099	0.9992
ENSMUSG00000062963	15.5303	14.3042	0.0348507	-1.81215	1.71506	0.4146
ENSMUSG00000039157	5.12617	3.52544	0.571983	-0.147685	1.35471	0.8039
ENSMUSG00000026810	23.1121	5.07469	2.30881	0.368687	4.54146	0.9823
ENSMUSG00000026457	29.5443	6.60074	2.18367	1.55136	2.87571	1
ENSMUSG00000026455	10.2575	2.91976	1.82063	1.08236	2.5771	1
ENSMUSG00000042229	4.30838	2.79275	0.643263	-0.633613	1.94478	0.7296
ENSMUSG00000026604	16.653	2.94616	2.69421	1.19925	4.69238	0.9992
ENSMUSG00000026634	9.28118	3.73992	1.71286	-0.89554	5.49119	0.841
ENSMUSG00000052428	16.281	5.41104	1.5155	0.000705233	2.89301	0.953
ENSMUSG00000026687	17.8153	8.04773	1.12673	0.184345	2.02124	0.9683
ENSMUSG00000026275	12.1334	8.05646	0.641284	-0.651563	2.04312	0.7153
ENSMUSG00000026276	54.6727	11.4738	2.32256	1.30487	3.55182	0.9999
ENSMUSG00000040423	2.60107	2.30267	0.177605	-0.623448	0.989434	0.4235
ENSMUSG00000026223	31.8874	8.68229	1.772	0.292981	3.01295	0.9774
ENSMUSG00000026229	19.6835	8.82973	1.21971	0.212223	2.36433	0.9704
ENSMUSG00000026116	10.6902	4.19049	1.31514	0.501447	2.03113	0.9924
ENSMUSG00000026112	15.9768	4.46798	1.83152	0.700708	2.94089	0.9945
ENSMUSG00000045005	2.07423	0.886221	1.2659	0.402128	2.22019	0.9879
ENSMUSG00000026134	13.6367	11.5328	0.641692	-1.54301	3.79484	0.5743
ENSMUSG00000042197	5.57609	1.47221	1.95192	1.11263	2.84262	0.9999
ENSMUSG00000039395	3.59019	3.96273	0.921695	-2.26313	6.89612	0.5508
ENSMUSG00000026189	25.3997	9.08634	1.52908	-2.27528	5.51747	0.7759
ENSMUSG00000026000	21.7407	8.70631	1.12533	-1.39672	3.06469	0.8062
ENSMUSG00000026196	19.2808	3.19959	2.8905	1.19698	5.32175	0.999
ENSMUSG00000018417	18.6397	6.13516	2.09891	-0.211256	5.80459	0.9306
ENSMUSG00000026103	4.82233	1.89503	1.4863	-0.259505	3.61094	0.9167
ENSMUSG00000037470	23.7529	5.34027	2.25339	0.985941	3.78582	0.9989
ENSMUSG00000026131	8.46605	2.64029	1.71679	0.628451	2.87833	0.9949
ENSMUSG00000026421	22.1639	4.95652	2.31882	1.08465	3.94359	0.9991
ENSMUSG00000041801	2.4381	1.81642	0.421155	-0.659986	1.49448	0.6295
ENSMUSG00000039210	9.45126	2.34539	2.47764	0.292475	5.93243	0.9774
ENSMUSG00000026547	35.3272	17.3542	1.23534	-0.708292	3.72505	0.8281
ENSMUSG00000005681	23.4349	6.23324	1.90219	-0.783624	4.57094	0.9041
ENSMUSG00000052423	10.0734	2.76755	1.90112	0.0354491	3.88904	0.9601
ENSMUSG00000013973	9.75334	4.91859	1.1849	-0.430377	3.26403	0.859
ENSMUSG00000006412	134.552	8.50061	4.06859	3.13429	5.19628	1
ENSMUSG00000037434	0.816285	1.96675	-1.26693	-1.97221	-0.578694	-0.9975
ENSMUSG00000025903	22.0497	9.21253	1.03097	-1.54154	3.05633	0.7815
ENSMUSG00000033813	22.9965	8.56512	1.60877	0.243468	3.4333	0.9741
ENSMUSG00000026675	3.84625	1.46479	1.28749	-1.65542	4.00943	0.7946
ENSMUSG00000013997	19.7187	6.22564	2.12821	-0.552159	6.2105	0.8954
ENSMUSG00000026078	24.4908	6.82441	2.69726	-0.35049	8.37087	0.9298
ENSMUSG00000003135	9.39069	5.71868	0.64614	-0.516891	1.67507	0.7799
ENSMUSG00000026074	15.9731	5.86583	1.49983	0.241459	2.89646	0.9742
ENSMUSG00000010609	14.8505	4.57485	1.10609	-3.32371	4.10754	0.7449
ENSMUSG00000026670	22.2394	7.73139	1.70219	-0.185974	4.03612	0.9321
ENSMUSG00000026667	4.17471	3.60169	0.128992	-1.41408	1.481	0.4446
ENSMUSG00000033671	3.05022	1.86391	0.924385	-0.815417	3.21692	0.7468
ENSMUSG00000026466	4.929	2.10469	1.23204	0.575746	1.89022	0.9977
ENSMUSG00000027007	3.56283	1.87153	1.12182	-0.434759	3.15603	0.848
ENSMUSG00000027006	22.9537	7.1283	2.15741	-0.165944	5.71724	0.9361
ENSMUSG00000026843	16.0758	6.2348	1.36866	0.195968	2.55298	0.9709
ENSMUSG00000039356	13.7106	3.44538	2.01705	0.510791	3.55581	0.9869
ENSMUSG00000026842	8.21913	3.12187	1.33423	-0.265892	2.77952	0.9223
ENSMUSG00000069495	2.21184	1.17249	1.00454	-0.424105	2.62897	0.8425
ENSMUSG00000026764	7.87393	1.79312	2.5229	-0.534081	6.80921	0.9234
ENSMUSG00000055612	10.6473	2.9905	1.83832	0.894851	2.81128	0.9983
ENSMUSG00000013698	46.2168	3.10745	3.26424	-3.19839	7.77663	0.8944
ENSMUSG00000026277	104.601	3.80234	4.84699	3.63827	6.243	1
ENSMUSG00000026279	17.3135	7.41473	1.30515	-0.216497	2.98702	0.9173
ENSMUSG00000026281	46.9872	7.84385	2.63957	1.50507	3.92055	1
ENSMUSG00000078184	6.92624	4.40728	0.812691	-0.517125	2.5266	0.7722
ENSMUSG00000057335	5.54646	1.55139	1.84707	0.944739	2.77867	0.9996
ENSMUSG00000040848	16.299	5.93852	1.22591	-3.13566	4.92263	0.7363
ENSMUSG00000040843	14.1484	4.17024	1.7315	0.967418	2.42751	0.9989
ENSMUSG00000026571	4.71699	2.92532	1.04181	-1.50781	4.54106	0.6967
ENSMUSG00000026566	35.5967	3.77009	3.4129	1.88103	5.3347	1
ENSMUSG00000026663	4.68959	1.92507	1.29591	0.430185	2.2048	0.989
ENSMUSG00000026659	16.2007	4.96397	1.88853	0.330395	3.91208	0.9815
ENSMUSG00000026384	2.16748	1.32507	1.30441	-1.22215	5.30198	0.7399
ENSMUSG00000036975	6.52676	1.87927	1.78293	-1.40943	4.9304	0.8491
ENSMUSG00000050777	10.8214	2.60278	2.86553	-0.00394346	8.04459	0.9599
ENSMUSG00000026385	66.8814	21.3962	2.22047	-0.337239	6.42685	0.923
ENSMUSG00000026193	51.0141	5.64834	3.51004	1.64383	6.16809	0.9999
ENSMUSG00000042901	12.0776	6.90436	0.918308	-0.692691	2.86777	0.7728
ENSMUSG00000072258	6.94347	1.29482	2.39539	1.11461	3.65228	0.9976
ENSMUSG00000025912	3.03828	0.751694	2.04293	0.259586	3.89798	0.9755
ENSMUSG00000045210	2.2783	1.78912	0.63915	-1.01068	3.0157	0.6143
ENSMUSG00000026470	14.687	4.94981	1.958	-0.422348	5.30481	0.9125
ENSMUSG00000033701	14.3033	7.22626	1.22882	-0.70312	3.74353	0.8175
ENSMUSG00000050565	8.38566	3.39983	1.33555	0.537531	2.19783	0.9954
ENSMUSG00000041779	15.6714	4.53357	2.40419	-0.105863	6.69071	0.9465
ENSMUSG00000057363	11.5619	4.28588	1.89072	-0.212168	5.10885	0.9244
ENSMUSG00000037503	7.27018	2.21358	1.85378	0.407441	3.55765	0.9855
ENSMUSG00000015488	54.9094	6.99417	3.06489	1.00111	5.28875	0.9947
ENSMUSG00000026374	12.7817	4.96105	1.28801	-0.0818056	2.49912	0.9413
ENSMUSG00000048402	3.04748	1.66964	0.850787	-0.416626	2.09588	0.8337
ENSMUSG00000026600	29.3577	4.88721	1.38679	-5.66437	5.0358	0.7618
ENSMUSG00000060519	14.3753	2.52325	2.50544	0.674935	4.34182	0.9888
ENSMUSG00000033557	9.68614	3.6255	1.75024	-0.0761412	4.4019	0.9368
ENSMUSG00000026594	7.77129	4.05273	0.946675	-0.0569585	1.98441	0.9093
ENSMUSG00000037262	2.59139	1.20181	1.20712	0.137511	2.53634	0.956
ENSMUSG00000032666	7.56256	2.14331	1.53962	-1.027	3.39901	0.8837
ENSMUSG00000014980	13.5928	5.83753	1.28469	0.0433409	2.65205	0.9523
ENSMUSG00000042772	8.44488	2.71667	1.74186	0.576727	3.15974	0.9929
ENSMUSG00000026479	16.869	4.97073	2.38556	0.0194037	6.44105	0.9544
ENSMUSG00000014226	22.0491	8.05232	1.394	0.106825	2.56773	0.9622
ENSMUSG00000025969	5.48564	2.74593	1.12115	-0.502408	3.02105	0.849
ENSMUSG00000025967	39.5959	12.8887	1.68462	0.643735	2.8753	0.9963
ENSMUSG00000027520	4.56655	3.14749	0.555129	-0.000719046	1.14893	0.8609
ENSMUSG00000036093	5.0392	2.85416	1.13621	-0.667856	3.82539	0.8025
ENSMUSG00000055371	19.1706	3.77739	2.49057	0.122529	5.31667	0.9677
ENSMUSG00000051223	10.9528	7.78996	0.485306	0.0735962	0.888521	0.8767
ENSMUSG00000026036	13.4863	5.57908	1.36465	0.279521	2.69093	0.978
ENSMUSG00000008475	27.056	7.46365	2.02847	0.613154	3.92868	0.9925
ENSMUSG00000042751	90.734	8.18552	3.58315	1.31647	6.14733	0.9965
ENSMUSG00000026473	8.28553	6.0994	0.43854	-0.697693	1.60403	0.6301
ENSMUSG00000048865	7.56746	4.7863	1.18439	-1.23582	5.06726	0.7122
ENSMUSG00000026641	13.807	2.32868	2.59157	2.03499	3.22717	1
ENSMUSG00000038235	25.5445	4.43014	2.70192	0.891946	5.00346	0.9952
ENSMUSG00000026404	7.75337	3.64749	1.31271	-0.412272	3.59388	0.8772
ENSMUSG00000041498	5.96998	2.28299	1.596	-0.356056	4.14186	0.9046
ENSMUSG00000041483	4.82951	1.74371	1.51931	0.585372	2.54862	0.9951
ENSMUSG00000023150	25.6263	4.8267	2.46481	1.61022	3.43425	1
ENSMUSG00000053286	8.55012	3.28572	1.81841	-0.354745	5.23942	0.9083
ENSMUSG00000026483	11.4577	6.34418	0.669497	-1.55992	2.47517	0.6935
ENSMUSG00000043019	4.73975	2.57222	1.59244	-1.53749	6.59004	0.7475
ENSMUSG00000026511	6.25236	4.47329	0.491725	-0.112714	1.11367	0.7856
ENSMUSG00000026510	4.21904	1.70314	1.34977	0.235732	2.60469	0.9739
ENSMUSG00000026377	6.74824	4.60274	0.53871	-0.104238	1.1343	0.8315
ENSMUSG00000026577	3.54249	2.82797	0.381396	-1.6526	2.59737	0.5443
ENSMUSG00000026576	11.0681	3.20711	1.80179	1.13761	2.49452	1
ENSMUSG00000037499	24.9233	9.49586	1.84049	-0.858403	5.94719	0.8535
ENSMUSG00000026626	15.4402	5.77531	1.42293	0.0625029	2.81249	0.9556
ENSMUSG00000017418	5.76867	1.84851	1.90335	0.155275	4.40536	0.9651
ENSMUSG00000044628	16.5077	4.16431	1.93985	-0.440703	4.19841	0.9296
ENSMUSG00000026784	5.3635	3.66494	1.21862	-1.30642	5.45322	0.6952
ENSMUSG00000049086	11.6897	11.2724	0.0227319	-1.70829	1.71481	0.3967
ENSMUSG00000003051	2.79788	3.00214	0.0118983	-1.77551	2.03927	-0.4026
ENSMUSG00000041926	14.016	7.77031	2.03481	-1.39952	9.01504	0.7642
ENSMUSG00000062580	11.3054	5.70941	0.978519	0.0445737	1.89528	0.9391
ENSMUSG00000041879	53.35	7.7934	3.2999	1.05692	7.01007	0.9984
ENSMUSG00000045658	11.8962	2.02207	2.64036	-0.223343	5.7911	0.9528
ENSMUSG00000026219	24.6988	7.02029	1.9459	0.593942	3.60678	0.9936
ENSMUSG00000026930	9.81339	2.84053	1.41724	-3.25251	5.0765	0.7666
ENSMUSG00000026926	37.1007	9.71173	1.88823	0.486464	3.17751	0.9872
ENSMUSG00000038633	10.8217	3.64528	1.6442	0.747938	2.7174	0.9985
ENSMUSG00000047539	4.0482	1.72202	1.19457	0.0584261	2.27799	0.9526
ENSMUSG00000026509	10.3412	9.43181	0.0775103	-2.28197	2.35133	0.4455
ENSMUSG00000026743	6.6504	1.90054	1.9107	0.679623	3.35943	0.9964
ENSMUSG00000051154	14.6873	10.5214	1.2451	-1.54387	6.22213	0.6738
ENSMUSG00000043241	11.2108	3.52132	1.91425	0.0908714	4.36233	0.9624
ENSMUSG00000039046	10.84	1.96706	2.58829	1.31889	4.19313	0.9997
ENSMUSG00000026662	14.4375	5.49847	1.40695	0.789795	2.06263	0.9997
ENSMUSG00000026664	58.4963	10.7883	2.46378	-0.145561	5.18866	0.9554
ENSMUSG00000026676	12.1883	7.86905	0.546304	-2.84811	3.66388	0.5945
ENSMUSG00000025817	11.0104	5.23569	1.34105	-0.386248	3.63421	0.877
ENSMUSG00000048707	4.07371	3.38968	0.434906	-1.00627	2.28689	0.5661
ENSMUSG00000026965	24.9502	5.51367	2.3085	-0.857972	5.81025	0.9104
ENSMUSG00000015337	7.25969	12.4301	-0.742124	-1.96573	0.5659	-0.7898
ENSMUSG00000007476	4.68783	3.3383	0.551141	-0.570297	1.80718	0.6898
ENSMUSG00000046836	10.4697	2.04061	2.33196	1.22217	3.38563	0.9985
ENSMUSG00000056050	8.67198	4.40568	1.06057	-0.0187996	2.32675	0.9244
ENSMUSG00000039246	58.8393	17.0874	1.4701	-2.42122	4.28937	0.813
ENSMUSG00000001305	14.5349	5.71321	1.2457	-0.0981298	2.37567	0.9345
ENSMUSG00000037474	2.22625	1.06488	1.05811	0.645105	1.46818	0.9999
ENSMUSG00000026728	31.1186	9.36055	1.54132	-0.342266	2.94427	0.9342
ENSMUSG00000026718	8.01361	2.46618	2.20661	-0.435728	6.26024	0.9138
ENSMUSG00000026565	5.66226	2.28421	1.35564	0.21391	2.60857	0.9719
ENSMUSG00000026564	5.5082	3.82259	0.624664	-0.540546	2.02262	0.7044
ENSMUSG00000026273	6.25138	2.05159	1.93942	0.0971726	4.64031	0.962
ENSMUSG00000026274	54.4327	4.06856	3.90632	2.26957	5.96442	1
ENSMUSG00000034088	16.577	6.98811	1.31333	0.389274	2.41325	0.9884
ENSMUSG00000043467	1.61626	0.815056	0.994776	-0.270875	2.3016	0.8812
ENSMUSG00000026709	9.98981	7.45954	0.500377	-3.37221	4.56781	0.5494
ENSMUSG00000026701	22.3383	8.30414	1.42035	0.759847	2.04948	0.999
ENSMUSG00000026781	4.29694	2.79023	0.694012	-1.42059	2.99149	0.6582
ENSMUSG00000009030	3.43118	2.3747	0.510765	-0.925122	1.94834	0.6497
ENSMUSG00000075376	2.89231	1.49825	0.976253	0.143873	1.87832	0.9557
ENSMUSG00000039826	20.1302	3.54819	2.47662	1.37201	3.48862	0.9994
ENSMUSG00000039715	33.2312	5.18545	2.86654	0.72471	5.61821	0.9889
ENSMUSG00000015335	14.9197	4.24522	2.06804	-1.17972	6.07345	0.8726
ENSMUSG00000039686	24.8722	2.63712	3.45984	1.22192	6.28963	0.9972
ENSMUSG00000079658	16.6728	6.48004	1.39903	0.216286	2.68272	0.9716
ENSMUSG00000026254	15.1163	7.6382	0.994824	-0.17888	2.18347	0.9007
ENSMUSG00000048000	6.58064	2.82361	1.39455	-0.251229	3.44815	0.9105
ENSMUSG00000026349	5.61945	1.37577	2.05342	1.27	2.90794	1
ENSMUSG00000036104	6.69061	4.31086	0.948435	-1.31203	4.04521	0.6874
ENSMUSG00000056211	9.01121	2.01117	2.39277	0.463065	4.83248	0.9849
ENSMUSG00000026353	8.92155	6.00321	1.2269	-1.27665	5.39534	0.7084
ENSMUSG00000026158	8.46721	1.64238	2.52195	0.379129	5.13923	0.9807
ENSMUSG00000026155	31.183	11.6054	1.85874	-0.211624	5.18332	0.9249
ENSMUSG00000026154	13.9124	11.5419	0.503074	-4.20631	6.25964	0.5204
ENSMUSG00000025981	3.55034	1.98438	0.811828	-0.0459141	1.59482	0.911
ENSMUSG00000073676	27.3007	13.7177	1.21507	-0.386633	3.43419	0.8592
ENSMUSG00000025979	10.1008	2.92693	1.83045	1.01162	2.76536	0.9999
ENSMUSG00000038241	6.04218	3.27505	1.36166	-2.15217	6.2682	0.7026
ENSMUSG00000045503	11.7637	4.50683	1.58563	-0.76983	4.46063	0.8609
ENSMUSG00000074797	13.5427	6.83158	0.992268	0.420719	1.58769	0.9947
ENSMUSG00000027312	3.73978	0.747409	2.29144	0.920871	3.62284	0.996
ENSMUSG00000052033	10.5818	3.63865	2.04587	-0.138282	5.57821	0.9372
ENSMUSG00000062590	10.7452	4.03551	2.02732	-0.888305	6.61697	0.8613
ENSMUSG00000079445	9.72638	2.34505	1.92275	0.129677	3.40731	0.9677
ENSMUSG00000027281	13.7896	1.24239	3.55837	1.59031	5.8125	0.9985
ENSMUSG00000032802	6.21258	3.33282	0.838686	-1.46418	2.97617	0.7182
ENSMUSG00000023572	18.2759	7.94311	1.30797	-1.53858	4.4686	0.7782
ENSMUSG00000027259	15.8699	4.45967	1.92925	0.401873	3.68524	0.9854
ENSMUSG00000027263	17.164	3.64953	2.51029	0.805964	4.90479	0.9955
ENSMUSG00000027254	4.44603	4.71602	-0.839132	-6.10241	2.36276	-0.5611
ENSMUSG00000000308	9.65988	5.88783	0.800903	-1.68693	3.51906	0.6687
ENSMUSG00000002728	4.61072	1.03333	2.54866	0.662334	5.39495	0.9935
ENSMUSG00000026999	4.96099	4.83318	0.112913	-1.06292	1.4952	0.3879
ENSMUSG00000026792	2.5659	0.776076	0.389127	-7.22638	4.40161	0.6178
ENSMUSG00000036893	17.7204	4.0634	2.10079	1.09752	3.04195	0.9992
ENSMUSG00000026972	14.0791	4.80965	2.01869	-0.906849	6.25882	0.8661
ENSMUSG00000035666	4.44314	1.64626	1.68413	0.170238	3.77401	0.9677
ENSMUSG00000017858	64.8819	6.38429	3.49211	1.58143	5.75804	0.999
ENSMUSG00000017861	5.81172	3.89798	0.74875	-0.903664	2.8255	0.6924
ENSMUSG00000026831	11.7132	4.85625	1.11152	-2.26591	3.98687	0.746
ENSMUSG00000026816	11.2028	4.24599	1.39356	0.13269	2.64886	0.9644
ENSMUSG00000027498	7.08397	3.25537	1.13631	0.455752	1.85049	0.9947
ENSMUSG00000027502	17.7487	4.75732	1.54065	-1.43149	3.54831	0.8709
ENSMUSG00000028640	7.88001	1.6385	2.56376	0.781196	5.07093	0.9955
ENSMUSG00000068735	50.9115	3.87624	3.45527	-1.23434	7.18148	0.941
ENSMUSG00000010911	19.1932	21.7666	-0.428874	-3.68349	2.15669	-0.5192
ENSMUSG00000042670	13.1043	7.57891	1.20574	-1.16601	4.66329	0.7438
ENSMUSG00000027164	3.90023	1.59187	1.37847	0.0197908	2.92401	0.9505
ENSMUSG00000027163	5.27586	3.33534	0.477163	-1.95393	2.40366	0.6165
ENSMUSG00000026854	6.88635	3.32378	0.903612	-3.2829	4.63944	0.6631
ENSMUSG00000000194	13.4841	2.82213	2.61248	0.156306	6.04534	0.9698
ENSMUSG00000062661	7.22041	6.32624	-0.713007	-7.01919	2.96641	-0.5042
ENSMUSG00000076441	31.0394	20.8739	1.0728	-1.24518	4.75464	0.6897
ENSMUSG00000026478	18.7574	8.99607	1.09845	-0.407471	2.72248	0.8703
ENSMUSG00000042699	5.69455	2.72752	1.07063	0.228028	1.94458	0.9711
ENSMUSG00000026827	20.9285	8.17834	1.49253	0.134227	3.24535	0.9607
ENSMUSG00000060743	33.2904	15.7588	1.08871	0.0880878	2.12307	0.9506
ENSMUSG00000014355	36.5785	5.01745	3.02868	1.14151	5.41751	0.9964
ENSMUSG00000027387	9.68704	1.88019	3.5225	0.28376	10.0111	0.9767
ENSMUSG00000048327	7.5619	4.88682	0.697084	-0.305458	1.85508	0.8029
ENSMUSG00000009621	10.8996	3.79285	1.44266	-1.21378	3.89193	0.8452
ENSMUSG00000026918	16.0016	3.95705	2.01434	0.70153	3.35069	0.9939
ENSMUSG00000068394	2.33458	0.869386	1.72601	-0.284549	4.51736	0.9162
ENSMUSG00000035093	3.85202	2.39244	0.82227	-0.395745	2.37189	0.7977
ENSMUSG00000027206	12.3954	5.33864	1.69198	-0.502183	5.11611	0.8774
ENSMUSG00000032869	7.49802	3.3354	1.31191	-0.00301994	2.9752	0.9408
ENSMUSG00000004085	9.00718	4.08269	1.09577	-0.353936	2.38728	0.898
ENSMUSG00000027132	4.85038	2.21203	1.26071	0.111748	2.66886	0.9575
ENSMUSG00000055943	7.51322	3.19911	1.21736	0.320787	2.11063	0.9809
ENSMUSG00000003604	20.8929	13.3819	1.40098	-1.38016	6.18037	0.7127
ENSMUSG00000014353	11.5879	1.00808	3.47385	2.19552	4.67224	0.9999
ENSMUSG00000026991	8.52745	4.75532	0.862686	-0.319656	2.07085	0.8517
ENSMUSG00000035168	6.59569	2.47622	1.54488	0.107406	3.3197	0.961
ENSMUSG00000014959	10.8298	6.26603	1.05248	-1.2342	3.96673	0.73
ENSMUSG00000041966	18.4186	4.87598	2.02219	0.550497	3.72995	0.9906
ENSMUSG00000027012	23.5671	4.91871	2.32068	1.29161	3.48899	0.9997
ENSMUSG00000027018	39.812	12.8976	1.64402	0.688134	2.64957	0.997
ENSMUSG00000041921	14.2577	3.18901	2.26358	0.402996	4.30567	0.9823
ENSMUSG00000064263	4.44996	16.3945	-1.69217	-4.20731	1.26795	-0.87
ENSMUSG00000051329	7.82697	4.68761	0.647979	-0.671379	1.72683	0.7693
ENSMUSG00000008200	6.37591	1.3825	2.26517	1.26715	3.41653	0.9999
ENSMUSG00000054387	21.9664	2.43286	3.33783	1.95124	5.12394	1
ENSMUSG00000070643	9.45879	5.97575	1.27522	-1.4	5.76243	0.7006
ENSMUSG00000002102	25.8204	10.5066	1.43675	0.0796777	3.1457	0.9541
ENSMUSG00000002103	12.3472	2.16425	2.96236	0.746579	6.27666	0.9937
ENSMUSG00000034850	5.28156	3.8811	0.687175	-1.57283	3.64309	0.6137
ENSMUSG00000027367	11.2986	5.60739	1.15087	-0.202889	2.82989	0.8943
ENSMUSG00000005102	14.0609	3.29869	2.6169	-0.0617894	6.70142	0.9559
ENSMUSG00000040084	26.5317	8.25144	1.79608	0.554562	3.3471	0.9926
ENSMUSG00000027353	2.46069	3.65989	-0.401332	-1.82873	1.42002	-0.61
ENSMUSG00000062098	4.38203	1.42141	1.75394	0.289485	3.4681	0.9781
ENSMUSG00000025982	16.8538	6.21637	1.45763	0.961926	1.97859	1
ENSMUSG00000025980	14.8089	9.16541	0.694746	0.28933	1.10231	0.9838
ENSMUSG00000027165	21.0504	9.19259	1.33895	-0.449814	3.48515	0.8801
ENSMUSG00000039449	9.0544	2.53833	1.87068	0.747602	3.10725	0.9968
ENSMUSG00000026669	7.30408	2.86159	1.3477	0.893795	1.80071	1
ENSMUSG00000026672	27.7238	3.96619	3.12538	0.717845	6.30883	0.9911
ENSMUSG00000027655	17.1104	4.08839	2.0131	0.0842597	3.80471	0.9655
ENSMUSG00000070544	12.9728	5.50338	1.19283	0.122093	2.1721	0.9614
ENSMUSG00000016933	31.0216	7.03128	2.51422	-1.65666	8.10049	0.8649
ENSMUSG00000033068	10.4936	3.22451	1.78316	-2.12612	5.97348	0.8062
ENSMUSG00000033059	27.1098	4.3299	2.70341	0.427882	5.20869	0.981
ENSMUSG00000084762	13.5456	3.66655	1.73216	-1.55303	4.6904	0.8537
ENSMUSG00000039943	8.25733	3.32821	1.11076	-1.6619	3.41115	0.7817
ENSMUSG00000037761	4.594	2.11962	1.07652	-0.0996813	2.15289	0.9234
ENSMUSG00000027099	18.0438	10.2891	1.51045	-0.997521	5.96497	0.7718
ENSMUSG00000059005	26.9626	7.82797	1.7899	1.23766	2.34977	1
ENSMUSG00000042410	16.9275	6.04265	1.72263	0.231292	3.78795	0.9735
ENSMUSG00000038533	4.19103	1.62734	1.35627	0.882241	1.79816	0.9999
ENSMUSG00000027397	10.9028	1.76278	2.69421	1.84327	3.69048	1
ENSMUSG00000037885	5.26817	1.83218	1.72605	0.162063	3.81454	0.9676
ENSMUSG00000027198	17.2996	9.2125	0.70089	-1.67602	2.50935	0.7094
ENSMUSG00000027010	3.94109	4.91758	0.0648059	-2.38647	3.46617	-0.4487
ENSMUSG00000027109	2.24052	0.929194	1.37323	0.0377808	2.94637	0.9489
ENSMUSG00000010914	3.8377	2.95635	0.344566	-0.803412	1.4167	0.5819
ENSMUSG00000026849	10.5839	3.32362	1.71605	0.927	2.59323	0.9998
ENSMUSG00000026851	20.513	5.14071	2.60082	-0.121594	6.9433	0.9474
ENSMUSG00000075415	15.9889	3.25858	2.31609	1.16807	3.52874	0.9996
ENSMUSG00000075023	7.76344	4.74197	0.9259	-0.677238	3.05082	0.7495
ENSMUSG00000040174	13.2476	3.1073	2.78241	-0.955486	8.55087	0.8974
ENSMUSG00000044308	16.3642	3.34788	2.3553	0.868981	4.03501	0.9959
ENSMUSG00000036053	7.58093	3.39482	1.26195	-0.29493	3.03397	0.8969
ENSMUSG00000026960	4.11239	1.43075	1.46437	-0.211085	3.06626	0.9313
ENSMUSG00000055067	13.991	6.36579	1.24786	-0.443476	3.2291	0.8745
ENSMUSG00000026492	2.04407	1.4925	0.969675	-1.28084	4.52402	0.6642
ENSMUSG00000026491	6.8685	2.58613	1.42238	0.969399	1.90553	1
ENSMUSG00000026489	5.11622	3.84265	1.67679	-2.21607	9.05125	0.6663
ENSMUSG00000027087	10.1369	5.82887	-0.014416	-5.18801	2.73123	0.5326
ENSMUSG00000026917	18.7879	4.64058	2.09783	1.1238	3.26679	0.9998
ENSMUSG00000015846	8.6648	3.27551	1.8813	-1.14998	6.15589	0.8379
ENSMUSG00000026837	5.52839	3.54515	0.167178	-6.4525	5.25506	0.5259
ENSMUSG00000026944	25.2822	4.82504	2.18444	-1.25471	5.01882	0.9023
ENSMUSG00000015095	16.2136	7.38567	1.77102	-1.1459	6.6222	0.8115
ENSMUSG00000015092	23.6214	11.4106	1.12916	-0.330744	2.73825	0.8837
ENSMUSG00000026817	9.70335	7.55898	0.326628	-1.28944	1.87899	0.5478
ENSMUSG00000026814	13.6042	5.82735	1.74461	-0.913565	5.80253	0.8386
ENSMUSG00000009563	32.4704	10.833	2.02345	-0.18733	5.486	0.9316
ENSMUSG00000053746	35.2397	7.0374	2.44259	0.566126	4.55956	0.9893
ENSMUSG00000026516	31.1718	3.81644	3.11558	2.03554	4.43654	1
ENSMUSG00000038733	18.8981	4.87886	2.85215	-0.366125	8.66408	0.9334
ENSMUSG00000036617	10.6617	5.30622	1.01943	-0.173743	2.25504	0.9001
ENSMUSG00000048550	10.3079	2.39718	2.1823	-3.22121	7.7216	0.8056
ENSMUSG00000027180	31.5576	6.38911	2.54782	-0.132206	5.86872	0.9555
ENSMUSG00000040282	13.2383	4.88341	1.62832	-0.525684	4.28176	0.8881
ENSMUSG00000016386	14.5777	2.21783	3.11132	1.00403	6.22003	0.9968
ENSMUSG00000027115	3.46066	1.34389	1.79052	-0.166037	4.82344	0.9258
ENSMUSG00000027080	30.0234	10.0844	1.59248	0.021454	3.25987	0.9535
ENSMUSG00000027076	7.61704	2.35061	1.70158	1.23903	2.18326	1
ENSMUSG00000027075	8.25586	1.44776	2.24295	-0.737778	4.59679	0.9317
ENSMUSG00000001855	9.07986	4.78978	1.07449	-0.775946	3.27427	0.7992
ENSMUSG00000039262	18.0673	4.10254	2.2303	0.759394	3.89785	0.9944
ENSMUSG00000039254	3.60825	1.86141	1.78689	-1.23419	6.95808	0.787
ENSMUSG00000027176	10.8523	3.10922	1.79238	-0.219664	3.7568	0.9405
ENSMUSG00000027247	26.0436	13.4528	1.01065	-0.232179	2.36964	0.884
ENSMUSG00000027243	10.4895	1.83333	2.54255	1.14147	4.03999	0.9981
ENSMUSG00000040506	6.6559	2.21652	2.55861	-0.666235	8.50944	0.8925
ENSMUSG00000027351	8.20645	2.68058	1.6276	0.34595	2.97012	0.9836
ENSMUSG00000027349	19.948	7.94045	1.38894	-0.354014	3.24607	0.91
ENSMUSG00000026977	4.58989	2.13527	1.2212	0.116991	2.56693	0.9556
ENSMUSG00000026914	64.0544	12.016	2.47823	1.34401	3.76404	1
ENSMUSG00000052533	42.2723	12.1264	2.01877	0.361567	4.21627	0.9831
ENSMUSG00000026858	27.2655	2.84667	3.29552	1.27621	5.35208	0.9967
ENSMUSG00000026856	34.2788	4.36067	3.17885	1.60762	5.24628	1
ENSMUSG00000039515	54.2269	8.60882	3.58503	0.310425	9.6763	0.9772
ENSMUSG00000027257	29.6972	6.80345	1.73443	-2.17066	4.61005	0.8346
ENSMUSG00000027255	9.06771	3.36876	1.43689	0.319238	2.56397	0.9822
ENSMUSG00000040549	14.9759	5.33097	1.5727	0.166928	3.18552	0.9678
ENSMUSG00000027227	9.48914	9.4003	0.457883	-3.07104	5.23285	0.4929
ENSMUSG00000027091	8.60793	5.10758	0.761828	-0.114622	1.65139	0.8807
ENSMUSG00000027330	39.0622	4.91468	2.77154	-0.154383	5.09355	0.9617
ENSMUSG00000068264	10.5704	1.99127	2.65986	0.72254	5.38308	0.9926
ENSMUSG00000037523	24.7936	4.53909	2.48984	0.991063	4.10392	0.9968
ENSMUSG00000037514	29.1772	7.32125	2.1468	0.197896	4.47731	0.9713
ENSMUSG00000027333	16.3816	5.25805	1.40652	-2.08081	4.27262	0.8025
ENSMUSG00000079037	11.2205	1.64772	2.47056	-0.176834	4.49121	0.9591
ENSMUSG00000058793	19.5773	4.24115	2.24917	0.972966	3.68966	0.9973
ENSMUSG00000027411	13.9212	3.2248	2.06108	0.978166	3.04773	0.9983
ENSMUSG00000027303	20.0448	4.24955	2.31934	0.92493	3.95856	0.9974
ENSMUSG00000003283	8.1278	4.14901	0.628896	-2.90656	3.12206	0.6576
ENSMUSG00000027454	14.9749	8.04244	1.4443	-0.813211	5.27067	0.7966
ENSMUSG00000027282	51.2702	12.2391	2.23421	0.297791	4.54322	0.9778
ENSMUSG00000005505	3.31138	2.62059	0.344939	-1.17235	1.89157	0.5495
ENSMUSG00000005506	21.4279	6.65728	1.65693	0.926166	2.32257	0.999
ENSMUSG00000036992	5.82613	2.38382	1.32834	0.44321	2.32267	0.9925
ENSMUSG00000027439	7.91959	2.83596	1.5313	-0.0305127	3.19938	0.9474
ENSMUSG00000067786	44.5366	5.26646	3.06696	1.03351	5.06136	0.9936
ENSMUSG00000027649	12.7477	16.6747	-0.212871	-2.8354	3.06458	-0.5175
ENSMUSG00000027651	6.42386	2.62608	1.34695	0.104707	2.7232	0.9569
ENSMUSG00000027519	4.17686	1.06104	2.1081	0.34578	4.16718	0.9805
ENSMUSG00000054455	24.4291	7.75764	1.95673	-1.87295	6.78078	0.8172
ENSMUSG00000027522	11.6141	3.04729	2.72659	0.0546447	7.79428	0.9614
ENSMUSG00000016921	7.26749	6.21779	0.392592	-1.02596	2.22027	0.5319
ENSMUSG00000027509	18.0652	6.7011	1.50525	0.493926	2.69843	0.9924
ENSMUSG00000027510	3.2257	2.73709	0.254435	-0.470205	1.01514	0.4946
ENSMUSG00000027598	6.09857	3.04713	1.15735	-0.513976	3.20502	0.8473
ENSMUSG00000047459	46.1982	19.595	1.50394	-1.48719	5.22225	0.7932
ENSMUSG00000027602	37.8627	10.8578	1.88043	-2.54732	6.69138	0.7976
ENSMUSG00000033256	8.84944	4.71369	1.03114	-1.02819	3.43196	0.7654
ENSMUSG00000075040	2.10034	0.704655	1.16738	-2.55149	4.07022	0.7552
ENSMUSG00000027244	16.6183	6.21104	1.52431	0.274065	3.01024	0.9773
ENSMUSG00000027108	22.9074	14.254	0.880931	-0.620892	2.90468	0.7617
ENSMUSG00000041777	14.7085	3.40665	2.49961	0.381961	5.73846	0.9823
ENSMUSG00000005233	13.451	6.01373	1.1649	-0.376813	2.6967	0.8871
ENSMUSG00000027070	10.2568	3.62189	1.41697	0.234853	2.38903	0.9743
ENSMUSG00000027086	10.2027	2.12329	2.52537	-0.578593	6.47074	0.9284
ENSMUSG00000038718	4.02408	2.31544	0.756529	-1.48674	2.95274	0.6954
ENSMUSG00000026867	12.0815	3.80265	1.53532	-0.071014	2.80153	0.9522
ENSMUSG00000070953	22.1552	6.31064	1.92734	0.540203	3.55268	0.9924
ENSMUSG00000035949	11.6204	3.96406	1.59523	0.120235	3.2037	0.9639
ENSMUSG00000025781	77.0081	18.9178	2.11054	0.591521	3.88616	0.9913
ENSMUSG00000003662	15.8605	6.28163	1.48425	-0.0913557	3.44207	0.9333
ENSMUSG00000027173	7.94828	2.59798	1.59941	0.619152	2.55629	0.9943
ENSMUSG00000059842	2.49572	1.61244	0.465642	-1.73263	2.31008	0.6116
ENSMUSG00000038467	39.2718	12.2597	1.68015	-0.686272	4.07374	0.8957
ENSMUSG00000027593	23.2264	11.4239	1.0037	0.0754839	1.89102	0.9496
ENSMUSG00000027014	7.94173	2.36236	1.95456	0.534625	3.88064	0.9924
ENSMUSG00000027223	24.5285	7.29242	1.32796	-2.40194	4.03104	0.787
ENSMUSG00000068742	3.63738	1.83639	1.03926	-0.32444	2.51824	0.8751
ENSMUSG00000027131	16.7541	6.13388	1.63445	-0.15536	3.83666	0.9307
ENSMUSG00000027167	23.4586	9.05716	1.41273	-0.490505	3.39427	0.8916
ENSMUSG00000027166	19.8621	6.16848	2.21273	-0.231864	6.15151	0.9309
ENSMUSG00000005510	20.5812	10.3657	0.946189	-0.529441	2.31711	0.8411
ENSMUSG00000040687	17.4975	3.63102	2.72536	0.129918	6.62488	0.9681
ENSMUSG00000002109	54.4897	4.47539	3.57919	1.08827	5.96145	0.992
ENSMUSG00000027122	12.3863	2.92772	2.24747	0.835017	4.08449	0.998
ENSMUSG00000026966	14.6481	4.32653	1.82762	-0.0479762	3.92635	0.9527
ENSMUSG00000026958	2.39932	1.75185	0.620147	-1.64849	3.34114	0.6047
ENSMUSG00000026956	88.1154	7.12628	3.71142	1.10209	6.65815	0.994
ENSMUSG00000089762	0.908803	0.7417	0.317235	-0.916662	1.60117	0.54
ENSMUSG00000039483	2.0436	1.05793	0.846423	-1.21262	2.71166	0.7448
ENSMUSG00000050737	2.47362	2.84933	0.364447	-1.99304	4.19777	0.4602
ENSMUSG00000019188	7.31655	2.46978	1.48265	0.0807216	2.68359	0.9636
ENSMUSG00000042814	26.2126	5.46727	2.34759	1.01297	3.88594	0.999
ENSMUSG00000042745	0.667465	1.0849	-0.766648	-2.10401	0.421968	-0.7927
ENSMUSG00000027469	21.7743	7.05972	1.88025	0.247696	4.18764	0.9747
ENSMUSG00000068040	21.3936	2.62208	3.15195	1.68766	4.84582	0.9998
ENSMUSG00000046020	52.0664	5.51832	3.08352	0.519123	5.31291	0.9815
ENSMUSG00000027475	4.97558	2.1047	1.23753	0.416351	2.03039	0.9901
ENSMUSG00000042548	6.73042	2.26588	1.56736	0.706621	2.42299	0.9973
ENSMUSG00000026942	10.5981	2.16282	2.28593	0.0939151	4.50913	0.9669
ENSMUSG00000026779	6.01003	2.9662	1.22886	-0.367019	3.3635	0.874
ENSMUSG00000026727	15.8689	5.96324	1.49386	0.110465	3.04878	0.9624
ENSMUSG00000027575	19.2957	4.67754	2.56408	0.293022	6.28434	0.9778
ENSMUSG00000016344	9.85818	7.90044	0.142693	-3.23974	3.01135	0.4895
ENSMUSG00000018326	20.5667	9.61226	1.08826	0.449772	1.70889	0.9941
ENSMUSG00000018209	8.17143	4.00184	1.12227	-0.16975	2.60414	0.9052
ENSMUSG00000054057	10.1718	1.1191	3.22797	1.5222	5.0501	0.9988
ENSMUSG00000026740	7.91758	1.6231	2.96844	-0.0450916	7.94362	0.9583
ENSMUSG00000026737	2.33386	5.01823	-0.20187	-4.83239	7.11285	-0.5631
ENSMUSG00000015961	26.3296	10.3355	1.51895	-0.145404	3.62967	0.9292
ENSMUSG00000039630	22.0001	6.85864	1.7257	1.03923	2.50754	0.9999
ENSMUSG00000039108	24.4895	5.79024	2.35512	0.274156	5.21342	0.9763
ENSMUSG00000039069	8.24332	3.55836	1.44468	-0.249333	3.64946	0.9109
ENSMUSG00000039050	3.73745	4.06087	0.313679	-1.95578	3.7001	0.4589
ENSMUSG00000039041	5.33245	5.05262	0.596097	-1.75808	4.38005	0.5345
ENSMUSG00000017299	9.63034	6.2543	0.318612	-2.31044	2.18132	0.5772
ENSMUSG00000001403	10.3742	4.43708	1.22467	0.682371	1.76529	0.9996
ENSMUSG00000045822	5.26042	2.1802	1.31386	-0.465086	3.23954	0.8848
ENSMUSG00000017764	4.53827	1.62713	1.48651	0.582797	2.41662	0.9959
ENSMUSG00000026869	11.9124	6.1327	0.989689	-0.463349	2.48624	0.8491
ENSMUSG00000026927	6.67234	1.95831	1.83488	0.863907	2.9722	0.999
ENSMUSG00000026924	11.8958	6.28514	0.815157	-1.14912	2.48561	0.7592
ENSMUSG00000026923	3.79935	1.7434	1.09342	0.136529	1.99909	0.9609
ENSMUSG00000026922	28.0007	5.24107	2.07086	-1.59683	4.81961	0.8841
ENSMUSG00000026238	37.8112	9.53109	2.09	1.01213	3.4387	0.9994
ENSMUSG00000074749	11.3127	8.8131	0.119408	-2.90793	2.47609	0.4944
ENSMUSG00000027433	19.4511	7.23051	1.46765	0.171507	2.83157	0.9677
ENSMUSG00000027384	9.69169	5.4347	1.28389	-2.11974	5.9583	0.6957
ENSMUSG00000068205	5.33427	7.59123	0.566769	-3.23869	7.67427	0.4589
ENSMUSG00000008333	17.0679	7.99095	1.12974	0.480403	1.85874	0.9961
ENSMUSG00000026187	188.409	13.4118	3.90633	2.35722	5.7072	0.9997
ENSMUSG00000039354	6.77659	3.10441	1.14364	-0.938722	3.31327	0.8095
ENSMUSG00000039323	109.307	11.8084	3.23836	2.56186	3.961	1
ENSMUSG00000040225	11.533	4.18135	1.47623	0.944788	2.03618	1
ENSMUSG00000006418	11.5977	2.16086	2.39868	1.55251	3.21368	0.9997
ENSMUSG00000027478	96.9064	14.2255	2.85779	1.72566	4.22275	1
ENSMUSG00000027479	12.0334	6.20041	0.902301	-0.12368	1.80452	0.9114
ENSMUSG00000050043	14.0013	4.91031	1.88285	-0.143586	4.8616	0.9323
ENSMUSG00000034075	6.0992	4.05165	0.632797	-0.681706	2.01343	0.7147
ENSMUSG00000027079	2.21529	2.22945	-0.0160793	-0.720918	0.680056	-0.2495
ENSMUSG00000051730	13.425	6.9191	1.84057	-1.11576	7.37437	0.7876
ENSMUSG00000041997	7.23218	2.06994	1.8134	0.776598	2.90134	0.997
ENSMUSG00000041975	7.07584	5.02214	0.396591	-5.40691	6.14217	0.5302
ENSMUSG00000040383	12.6925	3.87252	1.88088	0.574026	3.62889	0.9931
ENSMUSG00000040321	1.6604	0.736849	1.15635	-0.039987	2.31752	0.9375
ENSMUSG00000027361	8.2766	2.4882	2.37099	-0.189977	6.61853	0.9399
ENSMUSG00000027364	9.63246	11.6483	-0.0975184	-1.99141	2.25431	-0.4727
ENSMUSG00000074890	1.8475	0.93634	0.903014	-0.782085	2.44988	0.7989
ENSMUSG00000027394	4.58222	2.36781	1.06425	-0.447421	2.84465	0.847
ENSMUSG00000027395	10.3757	4.70663	1.31021	0.0189884	3.02075	0.9406
ENSMUSG00000037938	13.4085	3.14297	2.97263	-0.366178	8.99974	0.935
ENSMUSG00000027652	18.99	3.57643	3.45665	0.380147	9.42496	0.9819
ENSMUSG00000033411	11.2292	1.84047	2.56431	0.110079	5.04909	0.9686
ENSMUSG00000027236	12.1509	7.495	0.735911	0.0684181	1.48892	0.9236
ENSMUSG00000035268	33.5146	7.90493	2.12816	-3.36937	7.81137	0.8042
ENSMUSG00000026608	14.0435	2.85808	2.33381	1.33892	3.43771	0.9997
ENSMUSG00000026605	5.90181	3.90251	0.514244	-0.612552	1.46929	0.7175
ENSMUSG00000026603	39.0276	7.22083	2.5127	0.496089	4.71472	0.9863
ENSMUSG00000027495	2.4806	2.23493	0.171504	-1.67711	2.00366	0.4585
ENSMUSG00000074652	7.1679	2.02047	1.47669	-2.42044	4.47746	0.7977
ENSMUSG00000038685	21.9337	4.44987	2.51229	0.45428	5.10961	0.9857
ENSMUSG00000027582	7.46068	4.70819	0.987396	-1.83648	4.82515	0.6579
ENSMUSG00000090077	3.79908	1.40603	2.0101	-0.578513	6.14638	0.8851
ENSMUSG00000013465	17.3006	7.37206	1.29967	-0.157184	2.93	0.92
ENSMUSG00000036591	5.22341	2.68453	0.961543	0.209274	1.72698	0.9684
ENSMUSG00000058835	10.3096	5.39465	1.66513	-0.94081	6.35566	0.7964
ENSMUSG00000026933	5.20593	1.88678	1.48648	0.893187	2.14649	1
ENSMUSG00000025782	4.07905	1.49848	1.46251	0.80368	2.16026	0.9998
ENSMUSG00000027304	11.6606	3.9899	1.57835	0.73665	2.50112	0.999
ENSMUSG00000027296	4.82915	8.30616	-0.686879	-3.23632	2.09755	-0.6526
ENSMUSG00000027298	23.7358	3.48598	2.76382	1.15953	4.35391	0.9968
ENSMUSG00000033943	12.4596	2.53682	2.28821	1.65642	2.90561	1
ENSMUSG00000033902	4.14882	2.31318	2.29147	-1.5678	10.1733	0.7627
ENSMUSG00000036352	26.5083	11.3668	1.58885	-0.476516	4.56869	0.8724
ENSMUSG00000026932	4.76434	3.27322	1.56585	-1.84142	8.05553	0.6788
ENSMUSG00000015647	18.6875	2.19519	3.32881	1.28379	5.96812	0.9978
ENSMUSG00000038990	7.65933	4.87214	0.791468	-1.3924	3.43772	0.663
ENSMUSG00000090213	10.1546	3.98538	1.42869	0.0629675	3.01198	0.9569
ENSMUSG00000027562	24.2152	6.08345	2.51054	0.0980945	6.53644	0.9628
ENSMUSG00000047213	7.87046	3.40879	1.26204	0.352659	2.32129	0.9856
ENSMUSG00000002428	27.3904	5.5034	2.49608	1.08357	4.37682	0.9994
ENSMUSG00000037730	4.13441	1.25756	1.75794	0.703842	2.90847	0.997
ENSMUSG00000027703	2.97788	2.89015	0.0611445	-3.19974	3.40475	0.4461
ENSMUSG00000074643	6.4804	4.90367	0.45274	-0.843573	1.90583	0.6074
ENSMUSG00000087679	15.7885	5.14872	1.53178	0.0230703	2.82649	0.9595
ENSMUSG00000075467	20.8096	8.055	1.2231	-1.86281	3.88044	0.7795
ENSMUSG00000036281	5.73302	2.42129	1.47007	-0.0974988	3.59197	0.9327
ENSMUSG00000049950	2.80022	1.08582	1.3868	0.535584	2.30328	0.9947
ENSMUSG00000026646	6.26366	2.73182	1.62132	-0.410025	4.71298	0.8841
ENSMUSG00000109865	23.3788	8.841	1.38936	-0.0040983	2.71865	0.9483
ENSMUSG00000027363	23.2799	5.13376	1.92171	-0.58045	3.78646	0.9281
ENSMUSG00000001998	7.42543	2.29219	2.11049	-0.353426	5.73289	0.9201
ENSMUSG00000001999	7.61856	4.68089	1.15829	-4.93532	8.73808	0.6088
ENSMUSG00000003660	26.5509	10.4079	1.58519	-0.232925	3.99113	0.9205
ENSMUSG00000027405	4.18142	2.36542	0.987752	-0.28824	2.63441	0.8547
ENSMUSG00000039263	30.393	12.9906	0.682155	-4.67389	4.38945	0.6378
ENSMUSG00000027523	66.1107	13.651	2.30441	1.42451	3.25524	1
ENSMUSG00000016253	21.2755	7.84747	1.65248	-2.3233	6.1764	0.768
ENSMUSG00000038628	20.1334	5.19867	2.0922	0.801203	3.76289	0.998
ENSMUSG00000027540	9.38682	5.18124	1.09963	-0.591566	3.34791	0.8182
ENSMUSG00000044641	3.6588	1.02433	1.79856	0.023572	3.51649	0.9603
ENSMUSG00000074576	3.72288	1.95664	1.24745	-0.771096	4.00978	0.8073
ENSMUSG00000046338	8.67656	1.98068	0.865584	-7.28053	5.1995	0.6894
ENSMUSG00000027381	3.63438	1.58851	1.16201	0.00684323	2.22044	0.948
ENSMUSG00000027067	30.3437	9.63842	1.73468	0.611005	3.07435	0.995
ENSMUSG00000033955	7.37586	7.51172	0.261089	-2.60859	3.84412	0.4687
ENSMUSG00000027678	8.33043	4.24598	0.991514	-0.237103	2.26909	0.8856
ENSMUSG00000017760	43.4137	7.48996	2.47066	0.0475688	4.70973	0.9681
ENSMUSG00000039849	6.53269	4.25046	0.992981	-1.4714	4.41957	0.6808
ENSMUSG00000043909	28.6146	4.2472	2.81579	1.03192	4.73977	0.9969
ENSMUSG00000033526	1.62356	1.25977	1.16748	-2.34607	6.89835	0.6258
ENSMUSG00000027201	61.9082	4.98667	3.62562	1.93383	5.25772	0.9993
ENSMUSG00000042854	6.42204	1.91268	1.76594	0.452753	3.11606	0.9873
ENSMUSG00000074582	11.4415	4.06782	1.60946	0.0366599	3.45726	0.9536
ENSMUSG00000002718	18.4812	8.86492	1.10575	0.277288	2.04021	0.9789
ENSMUSG00000017999	19.692	6.12785	1.50459	-0.587223	3.14461	0.9093
ENSMUSG00000039463	5.87809	1.34014	2.10622	0.71974	3.43048	0.9934
ENSMUSG00000027274	6.5625	2.86105	1.19871	0.324449	2.07456	0.982
ENSMUSG00000027276	3.62114	1.04688	1.89378	0.700416	3.32298	0.9972
ENSMUSG00000027438	2.46099	1.72509	0.664138	-0.766494	2.43691	0.6887
ENSMUSG00000009549	40.2115	12.6475	1.87688	0.37417	3.90203	0.9842
ENSMUSG00000040093	7.87471	3.63076	1.07202	-0.259675	2.28124	0.9082
ENSMUSG00000027340	5.71168	2.34921	1.28875	-0.971998	3.52594	0.8307
ENSMUSG00000039725	3.2189	1.41945	1.02753	-1.56564	3.27398	0.7639
ENSMUSG00000068290	19.724	4.85622	1.77496	-1.20331	4.04452	0.8891
ENSMUSG00000074796	10.6841	3.85681	1.20219	-1.51791	3.23814	0.8133
ENSMUSG00000027309	4.80545	2.51166	1.12023	-3.7747	6.53387	0.6452
ENSMUSG00000027365	10.1368	2.33001	2.21939	0.641901	4.01279	0.9915
ENSMUSG00000027366	29.4435	5.4182	2.49152	0.430572	4.69367	0.9831
ENSMUSG00000034906	18.0152	4.56679	2.2017	0.340101	4.67773	0.9814
ENSMUSG00000044145	9.96929	2.86819	1.80241	-0.598433	4.23677	0.9089
ENSMUSG00000007659	16.3465	3.80157	2.1319	0.724091	3.58927	0.9944
ENSMUSG00000068115	9.5314	3.49848	1.8158	-0.213729	4.84684	0.9254
ENSMUSG00000067787	11.0723	2.75215	2.16856	0.423587	4.27918	0.9849
ENSMUSG00000004880	21.5501	10.099	1.1994	-0.441184	3.18169	0.8657
ENSMUSG00000022995	35.9333	5.44958	2.77438	1.53033	4.16292	1
ENSMUSG00000058318	13.878	2.86048	2.19229	-0.114254	4.29081	0.9585
ENSMUSG00000027222	6.56557	5.92443	0.72024	-1.93913	4.85368	0.5627
ENSMUSG00000046814	3.30188	1.08789	1.75279	-0.848449	4.78612	0.8641
ENSMUSG00000068580	21.8736	5.66421	1.03819	-5.26527	4.47573	0.7206
ENSMUSG00000027315	26.986	5.29057	2.47318	1.34504	3.90509	0.9999
ENSMUSG00000034216	3.27714	1.49128	1.19037	-0.967299	3.5163	0.8108
ENSMUSG00000005804	12.8078	4.76191	1.6194	-0.226831	3.98451	0.9216
ENSMUSG00000098789	55.1946	4.14252	3.90483	1.52039	6.71987	0.9972
ENSMUSG00000027331	26.057	8.99498	2.56863	-0.783164	8.76314	0.8793
ENSMUSG00000027332	16.4746	5.07481	1.71339	0.420109	3.0542	0.9856
ENSMUSG00000027111	16.3027	4.53663	1.81649	1.12897	2.44843	1
ENSMUSG00000006494	24.4808	6.39926	1.88782	0.351943	3.27379	0.9809
ENSMUSG00000027324	6.0752	1.39462	2.16449	-0.234371	4.66683	0.9464
ENSMUSG00000027326	19.4353	4.40628	2.65507	0.404877	6.27072	0.9828
ENSMUSG00000027323	35.2605	8.39459	2.61473	0.321617	6.34816	0.9791
ENSMUSG00000027427	1.95256	1.79593	0.214392	-1.17618	1.81671	0.463
ENSMUSG00000027429	11.4136	7.1994	1.01322	-1.09071	3.99709	0.719
ENSMUSG00000074754	12.911	2.04256	3.3299	0.879887	7.73899	0.9955
ENSMUSG00000027430	25.543	5.61708	1.77945	-1.84825	4.33342	0.8612
ENSMUSG00000027133	25.4379	7.53503	1.74052	0.787142	2.62874	0.9981
ENSMUSG00000027313	1.70265	1.98639	-0.0772878	-1.91651	2.09102	-0.4521
ENSMUSG00000014077	21.0341	12.4379	1.14167	-1.32487	4.71074	0.7199
ENSMUSG00000085438	13.2575	3.16758	2.38009	0.636681	4.96893	0.9933
ENSMUSG00000027306	23.6731	6.99459	1.78931	0.733908	2.93408	0.9972
ENSMUSG00000038696	8.79834	4.88395	0.420644	-2.79218	2.46753	0.6218
ENSMUSG00000026864	2.41298	4.28787	-0.829079	-1.13204	-0.521706	-0.9999
ENSMUSG00000057110	12.4929	2.8796	2.14462	0.00275518	4.32613	0.9608
ENSMUSG00000026921	39.2684	7.5532	2.90928	0.573775	6.68018	0.9893
ENSMUSG00000036186	8.76522	3.17182	0.844684	-4.30349	4.24548	0.6821
ENSMUSG00000014873	9.45072	3.80215	1.43121	0.281923	2.84831	0.9776
ENSMUSG00000036160	6.22172	1.9302	1.74854	0.816096	2.80736	0.9979
ENSMUSG00000015776	4.97294	2.25358	1.09621	-0.253353	2.35243	0.9068
ENSMUSG00000015790	17.826	5.02392	1.88645	0.7087	3.2634	0.9974
ENSMUSG00000026941	3.6833	1.134	1.81602	-0.0319867	3.91905	0.9479
ENSMUSG00000036504	13.946	8.37864	0.744204	-2.74102	4.19847	0.6287
ENSMUSG00000015087	13.22	3.30795	1.42071	-3.0345	4.30946	0.793
ENSMUSG00000026878	10.9561	3.71223	1.57685	0.338023	2.86632	0.9811
ENSMUSG00000056436	56.3471	6.65571	3.24536	1.09855	5.88422	0.9963
ENSMUSG00000026895	10.9869	10.2373	0.265612	-1.35526	2.34031	0.4725
ENSMUSG00000026889	6.1261	1.52249	2.23774	0.57986	4.4991	0.9914
ENSMUSG00000026819	2.91497	0.86094	1.85731	0.546775	3.4079	0.9928
ENSMUSG00000009566	16.8777	4.63513	1.87131	1.33705	2.43077	1
ENSMUSG00000042133	11.6183	4.1932	1.55215	0.409433	2.89709	0.9874
ENSMUSG00000027088	3.07787	1.28901	1.28765	0.332848	2.31988	0.9814
ENSMUSG00000068882	19.475	6.98658	1.49076	0.481903	2.53461	0.9918
ENSMUSG00000017721	21.2951	4.12615	2.44016	-1.32349	6.48078	0.8908
ENSMUSG00000017723	2.51052	1.23064	1.0694	0.058718	2.21301	0.9402
ENSMUSG00000027203	36.2275	9.86764	2.05972	0.768601	3.79962	0.9967
ENSMUSG00000027573	41.3619	6.18789	2.97415	1.36271	5.1496	0.9998
ENSMUSG00000023393	6.69809	1.13842	1.64438	-4.76134	5.4505	0.7869
ENSMUSG00000027455	24.2766	10.7941	1.13301	-0.115239	2.31905	0.9269
ENSMUSG00000032966	35.2164	10.153	1.77206	0.457097	3.04414	0.9858
ENSMUSG00000027624	38.2854	6.11125	2.78424	1.16447	4.70705	0.9989
ENSMUSG00000027628	5.81702	4.10464	0.49302	-0.167263	1.14106	0.7703
ENSMUSG00000061689	21.5615	5.00391	2.09609	1.0979	3.06281	0.9994
ENSMUSG00000067818	45.6611	1.48397	4.68038	1.23508	7.48192	0.9879
ENSMUSG00000068079	9.06597	3.35988	1.29829	-0.672081	2.97787	0.8769
ENSMUSG00000074698	28.2226	6.55357	2.14233	1.31959	3.07684	1
ENSMUSG00000027465	6.8212	3.52588	1.2014	-0.7564	3.81649	0.8094
ENSMUSG00000027646	12.5809	3.82115	1.69969	1.03887	2.30969	0.9997
ENSMUSG00000037773	18.8299	2.03256	2.0437	-6.07328	6.83953	0.7919
ENSMUSG00000027300	4.59069	2.45748	1.11055	-2.51359	5.28503	0.6809
ENSMUSG00000079043	5.09349	2.2835	1.18203	0.452521	1.97764	0.9933
ENSMUSG00000027341	12.2112	4.05164	1.22082	-2.40226	3.70144	0.79
ENSMUSG00000027342	5.48009	5.60538	0.0782613	-1.18365	1.5898	0.3808
ENSMUSG00000074731	3.85754	1.54031	1.9749	-0.573683	6.17917	0.883
ENSMUSG00000027452	15.8141	7.50922	1.10631	-2.32353	4.59458	0.7107
ENSMUSG00000027284	3.83609	1.43413	1.26715	-1.12821	3.37019	0.8293
ENSMUSG00000090100	3.70598	1.11973	1.65176	0.0113388	3.12961	0.9579
ENSMUSG00000027272	8.52316	2.41467	2.12718	-0.0746942	5.14086	0.9493
ENSMUSG00000056486	12.2698	5.83987	1.52661	-0.600257	4.84497	0.8467
ENSMUSG00000027104	5.75099	1.92126	1.73327	0.382267	3.45331	0.9859
ENSMUSG00000018770	25.2884	16.9353	0.621784	-0.589701	1.93926	0.7213
ENSMUSG00000068479	5.6613	3.02829	1.17676	-0.80756	3.76902	0.7994
ENSMUSG00000039678	32.9257	5.86669	2.445	-1.21859	5.96035	0.905
ENSMUSG00000027634	10.1899	3.6512	1.29794	-1.76997	3.92192	0.7995
ENSMUSG00000027635	23.7777	3.38237	2.7738	-0.39881	5.94717	0.9468
ENSMUSG00000055485	18.0806	2.93586	3.6288	0.598614	9.74844	0.9884
ENSMUSG00000027639	24.1764	8.15681	2.06712	-0.310727	5.9438	0.9217
ENSMUSG00000027641	9.59862	3.95844	1.41771	-0.341242	3.51621	0.8999
ENSMUSG00000016257	15.6377	5.26346	1.50065	-0.031564	2.86803	0.9538
ENSMUSG00000027447	33.0916	8.11653	2.04727	0.0861372	4.09572	0.9672
ENSMUSG00000039536	9.36664	5.70745	0.561333	-1.78593	2.55111	0.636
ENSMUSG00000052056	3.83397	1.00938	2.0202	1.04376	3.18855	0.9997
ENSMUSG00000038705	4.22338	1.58923	1.38272	0.311876	2.41681	0.9792
ENSMUSG00000074649	7.39989	3.73802	1.37614	-1.49923	5.36461	0.7568
ENSMUSG00000027613	19.1918	9.73007	1.13129	-1.16488	3.87977	0.766
ENSMUSG00000005882	8.39184	3.83713	1.28512	-0.174567	3.138	0.9073
ENSMUSG00000027404	16.1487	9.20969	0.832258	-0.0065969	1.70597	0.9121
ENSMUSG00000027406	31.6612	14.7006	1.57246	-0.606749	4.92383	0.8572
ENSMUSG00000027408	35.937	3.41044	3.07022	-1.23004	6.29932	0.93
ENSMUSG00000028080	5.31811	9.7114	-0.228527	-2.73303	4.16943	-0.5723
ENSMUSG00000038848	6.13901	2.5986	1.24338	0.717389	1.78766	0.9998
ENSMUSG00000087547	4.52708	1.25536	-0.410316	-13.1713	5.25473	0.5565
ENSMUSG00000027650	8.17991	4.78676	0.726339	-4.05644	5.3751	0.598
ENSMUSG00000027490	19.7107	3.8684	2.56234	0.957648	4.70485	0.998
ENSMUSG00000000876	16.1832	4.47767	1.85265	-2.35534	6.2618	0.8119
ENSMUSG00000017307	19.9287	5.03531	2.24927	0.138564	5.11117	0.9671
ENSMUSG00000034032	21.2617	7.18014	1.62091	-0.0953547	3.46831	0.9415
ENSMUSG00000027293	10.9231	4.39509	1.15931	-0.60134	2.56703	0.8788
ENSMUSG00000048486	4.47391	2.45774	0.915763	-1.17507	3.19442	0.735
ENSMUSG00000017707	21.058	7.00626	1.58462	0.929312	2.22442	0.9997
ENSMUSG00000001767	13.4165	8.49866	0.821717	-0.635378	2.78752	0.7459
ENSMUSG00000037110	4.29265	2.25762	1.46867	-0.845107	5.42232	0.8063
ENSMUSG00000027239	84.7644	19.5184	1.967	-0.381813	3.88872	0.9403
ENSMUSG00000040479	29.2321	7.74999	1.75012	-1.78463	4.81874	0.8433
ENSMUSG00000027230	5.42866	8.19879	0.0107538	-3.24005	5.00175	-0.5066
ENSMUSG00000027698	8.11506	3.98504	1.23631	-0.798592	3.82382	0.8095
ENSMUSG00000002458	31.3307	9.44862	1.93006	-0.349018	4.78481	0.9236
ENSMUSG00000027601	23.3031	8.27609	1.46365	0.169025	2.70371	0.9669
ENSMUSG00000017009	11.449	3.15552	1.84275	0.865571	2.7767	0.9983
ENSMUSG00000045624	7.7984	2.45571	1.70983	1.02997	2.48032	0.9999
ENSMUSG00000090553	50.3621	17.3614	1.46881	0.139715	2.65875	0.9671
ENSMUSG00000102976	7.93536	1.96455	2.00078	1.43957	2.54831	1
ENSMUSG00000027162	7.97749	2.35824	1.86453	0.729322	3.27671	0.9968
ENSMUSG00000050199	6.85927	1.78357	1.94034	0.775625	3.11616	0.9958
ENSMUSG00000027160	28.2916	4.86408	3.17311	0.129277	8.08355	0.9701
ENSMUSG00000043535	8.66737	3.44436	1.48384	0.220252	3.07685	0.972
ENSMUSG00000026799	18.4702	6.93125	2.13014	-0.451585	6.7509	0.8987
ENSMUSG00000039844	6.09942	0.846699	3.13361	0.920861	6.25585	0.9949
ENSMUSG00000027287	47.7868	12.1439	1.93185	-0.436863	4.22047	0.9295
ENSMUSG00000027285	4.60784	3.40801	0.538986	-0.824066	2.15276	0.6378
ENSMUSG00000027357	13.4005	6.30397	1.08536	0.0691791	2.12115	0.9446
ENSMUSG00000026798	50.6771	10.6235	2.41491	0.972708	4.26054	0.9981
ENSMUSG00000059316	11.9642	6.37698	0.629953	-2.61206	3.27091	0.6455
ENSMUSG00000069020	16.2643	2.99467	2.5689	1.04336	4.37903	0.9988
ENSMUSG00000039787	9.70513	3.91112	1.57374	-3.05352	7.23443	0.7264
ENSMUSG00000026790	30.6555	6.01379	2.62541	0.776914	5.17575	0.9949
ENSMUSG00000091337	60.2502	10.7925	2.29997	-1.01473	5.18282	0.9146
ENSMUSG00000027207	9.58832	7.14473	1.23669	-1.59126	6.48566	0.6531
ENSMUSG00000023330	16.9597	3.5084	2.58517	-0.351339	6.38246	0.9422
ENSMUSG00000015839	4.20942	1.60487	1.4108	0.896218	1.97427	0.9999
ENSMUSG00000000827	47.0013	7.96845	2.69451	1.49844	4.18056	1
ENSMUSG00000000826	14.954	3.05465	2.34415	0.728864	4.10744	0.9931
ENSMUSG00000002455	10.566	8.84034	0.539625	-1.34409	3.13682	0.5672
ENSMUSG00000027248	11.2855	9.47249	0.208985	-0.812837	1.11713	0.4779
ENSMUSG00000074884	18.3507	13.0596	0.531604	-1.00101	2.24886	0.6346
ENSMUSG00000027245	12.666	4.42691	1.56015	0.750168	2.46709	0.9986
ENSMUSG00000027242	13.8388	3.59333	2.06227	0.47143	3.91427	0.9878
ENSMUSG00000060227	9.15254	3.51262	2.1944	-0.710507	7.44443	0.8722
ENSMUSG00000027002	18.4748	10.6406	0.836271	-0.113782	1.90109	0.8852
ENSMUSG00000051747	9.48552	3.11271	2.0467	-0.249026	5.54963	0.927
ENSMUSG00000044033	5.35967	1.4141	1.27654	-3.43654	4.24511	0.7712
ENSMUSG00000042272	21.3628	3.22701	2.6318	0.750459	4.304	0.9898
ENSMUSG00000036202	22.6318	3.17907	2.91693	1.97916	4.09427	1
ENSMUSG00000002550	4.66631	2.44541	1.33604	-0.834782	4.53521	0.799
ENSMUSG00000044627	63.3877	14.2353	2.14254	0.913392	3.32987	0.9977
ENSMUSG00000039195	20.0845	6.62989	1.6896	0.232375	3.33995	0.9736
ENSMUSG00000089824	5.84126	3.2482	0.883139	0.111025	1.73395	0.9465
ENSMUSG00000027551	7.39073	2.87017	1.33516	0.574256	2.02466	0.9956
ENSMUSG00000036752	8.19632	7.61981	0.208073	-0.825608	1.46705	0.4442
ENSMUSG00000006471	8.80891	2.4163	1.86866	0.999533	2.7824	0.9993
ENSMUSG00000027630	13.3496	3.52025	1.84479	0.573405	2.94871	0.9901
ENSMUSG00000027550	11.2249	4.44492	1.75894	-0.600958	5.39212	0.8728
ENSMUSG00000027552	8.24885	3.82475	1.08196	-0.597331	2.67502	0.8572
ENSMUSG00000027533	11.2675	18.5046	-0.951443	-4.04908	1.47715	-0.6897
ENSMUSG00000027536	9.34872	3.72021	1.33085	0.0821402	2.54167	0.9584
ENSMUSG00000036894	4.28597	2.07322	1.07675	0.0539179	2.14491	0.9484
ENSMUSG00000027787	5.72906	2.4243	1.23805	0.759196	1.71215	1
ENSMUSG00000028019	3.52317	2.9614	0.312769	-0.959153	1.71798	0.5254
ENSMUSG00000027665	4.51064	2.07061	1.2004	-0.332153	2.88985	0.8908
ENSMUSG00000027667	12.8565	1.49939	3.22774	1.79666	4.9746	1
ENSMUSG00000027668	28.6548	7.74358	2.08895	0.660901	4.04391	0.9956
ENSMUSG00000027496	4.43199	4.09898	0.167758	-0.655063	1.10686	0.4019
ENSMUSG00000027751	13.551	2.1671	2.62509	1.63448	3.59986	0.9998
ENSMUSG00000033900	3.61079	1.76383	1.00045	-0.197394	2.14854	0.8947
ENSMUSG00000027998	12.6101	6.68821	0.866834	-0.321716	1.92703	0.8622
ENSMUSG00000027246	45.4479	8.85007	2.46019	0.389995	4.82492	0.9808
ENSMUSG00000046110	21.8195	4.36215	2.47032	0.876062	4.37083	0.9975
ENSMUSG00000048222	6.99159	3.08457	1.19722	0.477637	1.97246	0.9934
ENSMUSG00000027195	27.6319	6.30262	2.16294	1.46627	2.93103	1
ENSMUSG00000027194	2.43781	1.70367	0.492071	-0.652151	1.57862	0.6831
ENSMUSG00000027193	13.167	7.98523	0.751245	0.0143771	1.53618	0.9069
ENSMUSG00000068134	1.7275	0.946845	1.03219	-0.426553	2.83481	0.8387
ENSMUSG00000057147	27.3798	10.4322	1.22595	-0.811849	2.96008	0.8592
ENSMUSG00000027210	7.36675	2.20323	1.85764	0.381964	3.60769	0.9838
ENSMUSG00000041219	4.83953	1.80064	1.56634	-0.643132	4.13982	0.8836
ENSMUSG00000039983	8.64711	2.79187	2.08921	-0.0988637	5.44712	0.945
ENSMUSG00000070730	11.1769	5.84165	0.920354	-0.261558	2.06909	0.8778
ENSMUSG00000034278	11.7279	4.53941	1.29281	-1.60772	3.94719	0.7993
ENSMUSG00000034226	1.97027	0.670445	1.64013	-4.20081	8.187	0.7109
ENSMUSG00000027189	73.2029	5.78479	3.90838	2.27102	6.17071	1
ENSMUSG00000075012	3.00733	0.893323	1.7978	0.578122	3.11742	0.9934
ENSMUSG00000027459	1.7959	1.53877	0.492124	-1.70013	3.37364	0.5466
ENSMUSG00000027378	24.7567	8.00283	1.46721	-0.924496	3.48042	0.8746
ENSMUSG00000051319	17.1871	4.49473	2.39946	0.18543	5.76355	0.9708
ENSMUSG00000027379	29.3784	6.30777	2.44579	-0.729327	6.31661	0.9167
ENSMUSG00000074994	7.03754	3.24435	1.20666	0.1432	2.53009	0.961
ENSMUSG00000027171	3.3666	1.22458	1.58341	-2.74859	6.32716	0.7519
ENSMUSG00000027170	33.5214	12.911	1.37478	0.0919691	2.67691	0.9598
ENSMUSG00000005973	29.8824	6.65964	2.46519	0.442286	5.38742	0.9837
ENSMUSG00000037376	11.093	5.91137	0.971521	0.102145	1.96191	0.9458
ENSMUSG00000026988	11.8082	5.49524	1.53719	-1.15647	5.41264	0.804
ENSMUSG00000026987	10.8441	1.79599	2.55055	1.19012	3.80145	0.9979
ENSMUSG00000026980	25.7511	8.06116	1.75388	-0.447711	4.18061	0.9185
ENSMUSG00000034154	5.58737	1.97219	1.57687	0.0687381	3.25244	0.9573
ENSMUSG00000072980	15.9551	3.75497	2.00268	-0.0370831	3.77528	0.9613
ENSMUSG00000027305	8.52737	3.37584	1.32894	0.204081	2.42843	0.9715
ENSMUSG00000039145	5.39041	2.10742	2.2044	-0.672816	7.37884	0.8746
ENSMUSG00000039128	47.263	16.3677	1.27783	-2.16004	4.01291	0.7792
ENSMUSG00000025816	33.3973	3.30226	3.7404	1.62901	6.92856	1
ENSMUSG00000015932	11.3498	7.19078	0.669702	0.191383	1.17449	0.9583
ENSMUSG00000027424	15.0456	1.67936	3.26236	2.06725	4.71797	1
ENSMUSG00000027425	9.27607	3.84022	1.35557	0.0825342	2.86074	0.957
ENSMUSG00000098387	8.70485	2.35258	1.9919	0.218746	3.91294	0.9723
ENSMUSG00000026761	18.49	3.45715	2.48128	1.53634	3.59966	1
ENSMUSG00000026766	6.55002	5.21015	0.282538	-0.971284	1.47219	0.5358
ENSMUSG00000017144	2.14272	0.521583	2.02231	0.638115	3.38323	0.9924
ENSMUSG00000062175	6.8336	2.27245	1.59903	0.472086	2.78861	0.9881
ENSMUSG00000027637	11.5506	6.03248	0.940568	0.547678	1.33582	0.9996
ENSMUSG00000027642	49.5941	14.4026	2.12479	0.14003	5.04216	0.9674
ENSMUSG00000063019	9.82855	2.32109	2.19649	0.934478	3.73392	0.9988
ENSMUSG00000014867	10.876	8.07494	0.413063	-0.184031	0.968315	0.7253
ENSMUSG00000052406	13.7958	2.40459	2.4716	0.627655	4.21441	0.9873
ENSMUSG00000027782	15.7899	5.26413	1.70344	0.606804	3.09238	0.9962
ENSMUSG00000028070	29.622	10.5442	2.11872	-0.458068	6.48801	0.9003
ENSMUSG00000039501	1.41632	0.98428	0.609452	-0.604173	1.97123	0.7074
ENSMUSG00000017969	73.1086	5.78784	3.26085	-0.852304	6.29264	0.9468
ENSMUSG00000017929	5.85673	3.11242	1.1681	-1.13738	4.13676	0.7605
ENSMUSG00000061136	20.5479	6.1768	1.71071	0.866349	2.50831	0.9988
ENSMUSG00000038671	28.6386	5.78951	2.2867	-0.349921	4.92332	0.9409
ENSMUSG00000000823	11.7835	2.31116	2.56345	0.913921	4.74532	0.9976
ENSMUSG00000017754	33.5074	16.172	1.40622	-1.21656	5.02885	0.7832
ENSMUSG00000039834	12.5308	2.63704	2.30568	0.293323	4.45997	0.9761
ENSMUSG00000039804	2.8737	2.12244	0.483188	-0.386845	1.47401	0.6886
ENSMUSG00000044167	3.1777	2.03215	0.905297	-1.04466	3.45585	0.7118
ENSMUSG00000027722	3.4669	2.67471	0.339581	-0.693868	1.30307	0.5877
ENSMUSG00000009555	5.05108	2.50115	1.04557	0.312445	1.82841	0.9841
ENSMUSG00000039660	28.897	4.43179	2.84816	0.295971	5.80054	0.9772
ENSMUSG00000039648	7.64343	3.72442	1.07541	-2.84944	5.24488	0.6762
ENSMUSG00000075419	5.66257	3.06373	0.871064	-0.435777	2.10622	0.8402
ENSMUSG00000026860	39.5173	12.5146	1.91815	-0.975463	5.62325	0.8725
ENSMUSG00000026853	15.4294	3.67085	2.20235	-1.17459	5.96109	0.8848
ENSMUSG00000037197	18.5657	7.0141	1.47516	0.462191	2.63798	0.9913
ENSMUSG00000058594	53.7734	8.07168	3.06922	0.395976	6.62003	0.9822
ENSMUSG00000026767	21.9263	4.5981	2.82243	0.376247	6.7804	0.9804
ENSMUSG00000027077	8.3071	4.79107	0.617653	-3.51276	4.20541	0.6136
ENSMUSG00000005881	17.5583	10.9544	1.29001	-2.67599	7.15753	0.6507
ENSMUSG00000067847	25.2105	18.6408	0.140826	-2.5134	2.02818	0.5095
ENSMUSG00000038116	6.73664	3.01819	1.19985	0.448852	2.04342	0.9921
ENSMUSG00000026791	9.1553	3.74374	1.44074	-0.818153	4.08761	0.8504
ENSMUSG00000068966	5.85943	2.02261	1.57988	0.241082	3.03181	0.9744
ENSMUSG00000026788	2.12502	0.809689	1.44635	0.464177	2.54532	0.9908
ENSMUSG00000026970	25.862	6.17008	2.17316	0.418368	4.1465	0.9833
ENSMUSG00000017664	10.5327	6.83485	1.73131	-1.73965	8.55552	0.7035
ENSMUSG00000027610	6.25586	4.174	0.770924	-1.6286	3.60261	0.6497
ENSMUSG00000038324	16.6108	12.8634	0.448824	-0.985385	2.06526	0.593
ENSMUSG00000038312	19.1492	13.2248	1.12139	-2.78205	6.88605	0.6185
ENSMUSG00000026915	59.3412	13.2705	2.38139	0.304266	5.09805	0.978
ENSMUSG00000035392	10.1759	2.58892	1.85633	-0.0453207	3.46016	0.9582
ENSMUSG00000026750	37.71	13.7698	1.57188	0.141321	3.28752	0.9655
ENSMUSG00000027472	6.72817	1.96088	1.81516	0.236703	3.51391	0.9735
ENSMUSG00000051413	1.17347	0.48396	1.28991	0.246692	2.42676	0.9742
ENSMUSG00000061411	9.83156	2.72188	1.63864	-1.21952	4.0381	0.8659
ENSMUSG00000056941	16.1018	5.21167	1.58206	0.214311	2.83308	0.9719
ENSMUSG00000027487	24.4358	6.05826	2.22225	-0.165285	5.15152	0.9469
ENSMUSG00000027488	14.9124	6.53647	0.761295	-4.91208	5.06541	0.64
ENSMUSG00000017697	7.56119	12.4669	-0.112249	-4.42338	6.14855	-0.5329
ENSMUSG00000018322	9.52168	6.56077	0.468808	-0.896139	1.6908	0.6537
ENSMUSG00000019715	10.4236	3.98828	1.53233	-0.337652	3.6949	0.908
ENSMUSG00000057738	19.2934	6.79454	1.49541	0.517424	2.45481	0.9928
ENSMUSG00000054766	19.0509	14.039	0.429073	-0.165814	1.00271	0.7361
ENSMUSG00000027466	82.8523	7.08191	3.66944	1.55855	6.14661	0.9973
ENSMUSG00000032715	2.18363	2.56434	-0.204151	-0.936905	0.590813	-0.4644
ENSMUSG00000051817	7.32951	3.48152	1.06112	-0.431251	2.51044	0.8724
ENSMUSG00000074682	2.78987	2.14346	0.391693	-0.156439	0.985336	0.6821
ENSMUSG00000036632	8.22108	4.09133	2.02386	-1.03199	7.99377	0.8031
ENSMUSG00000036580	7.85944	7.21611	0.114643	-1.19386	1.43241	0.4131
ENSMUSG00000027794	13.881	17.2698	0.0851913	-3.63376	4.97075	-0.4631
ENSMUSG00000049504	3.37546	1.57098	1.10022	0.294356	1.91597	0.9796
ENSMUSG00000057133	5.09569	1.41533	1.8938	0.361261	3.58103	0.9816
ENSMUSG00000070708	12.7116	2.74745	2.81436	0.529016	6.72052	0.9877
ENSMUSG00000027327	46.2807	6.80498	1.99442	-3.77994	5.40684	0.833
ENSMUSG00000068267	12.9803	4.6298	1.49316	0.934058	2.08585	1
ENSMUSG00000027763	3.25937	1.06501	1.62218	0.151233	3.09989	0.9687
ENSMUSG00000034640	1.34562	0.505327	1.41954	1.06171	1.79395	1
ENSMUSG00000034544	19.1585	7.36628	1.67479	-0.105115	4.24568	0.9362
ENSMUSG00000052415	2.4078	1.41627	0.811607	-0.648469	2.35469	0.7721
ENSMUSG00000027907	14.4193	14.0195	0.701304	-2.11534	5.38283	0.5383
ENSMUSG00000068856	8.95204	4.79394	1.08587	-0.293131	2.91178	0.8669
ENSMUSG00000038902	5.69501	1.694	2.06722	0.375819	4.6012	0.9827
ENSMUSG00000005774	32.4024	2.54498	3.81694	1.54607	6.48895	0.9984
ENSMUSG00000027187	72.6901	12.9874	2.51562	0.212956	4.99846	0.973
ENSMUSG00000027185	19.1402	4.68483	1.97683	0.645663	3.19035	0.9924
ENSMUSG00000027710	9.38918	4.765	1.56443	-1.3993	6.2283	0.7722
ENSMUSG00000033883	1.64013	0.966729	1.04004	-1.2299	3.91756	0.7291
ENSMUSG00000027714	14.4252	1.88032	3.09137	1.84633	4.65753	1
ENSMUSG00000037270	6.9468	2.72136	1.4307	0.124661	2.90907	0.9619
ENSMUSG00000084843	3.15489	1.10841	1.56953	-0.5055	3.81175	0.8978
ENSMUSG00000038932	37.6416	7.60046	1.61982	-4.6289	5.78275	0.7799
ENSMUSG00000038914	2.06992	1.32943	0.812872	-0.496999	2.57277	0.7646
ENSMUSG00000051149	3.65675	1.69372	1.13996	0.577934	1.78216	0.9986
ENSMUSG00000078919	16.1806	6.78904	1.07892	-0.845355	2.6064	0.8481
ENSMUSG00000027820	13.88	3.48963	2.31048	0.504567	4.97521	0.9884
ENSMUSG00000027823	16.4578	7.63605	1.0867	-0.37744	2.51158	0.882
ENSMUSG00000027184	19.304	8.90089	1.12909	0.457484	1.84563	0.9947
ENSMUSG00000039671	12.1479	1.96811	2.64865	1.971	3.40743	1
ENSMUSG00000006800	26.3007	10.4367	1.73294	-0.22586	4.70074	0.9192
ENSMUSG00000027706	7.24984	2.51856	1.60952	0.671607	2.74126	0.9972
ENSMUSG00000037661	4.30532	1.32789	1.78537	0.559666	3.24451	0.9911
ENSMUSG00000037643	32.2919	8.14032	1.96147	0.242807	3.61889	0.9745
ENSMUSG00000027660	6.75476	1.51927	2.13797	0.950724	3.27688	0.9979
ENSMUSG00000056260	2.67505	1.3141	0.768018	-2.00595	2.91764	0.704
ENSMUSG00000046519	6.27031	3.93936	0.761978	-0.61157	2.37323	0.7541
ENSMUSG00000036825	8.1503	3.08112	2.5332	-0.867828	8.91017	0.8684
ENSMUSG00000027777	8.04665	3.09716	1.33327	0.33218	2.24883	0.9814
ENSMUSG00000034349	10.15	3.28485	1.64264	1.11512	2.21219	1
ENSMUSG00000068744	10.3108	2.95243	1.8717	0.96021	2.92947	0.9993
ENSMUSG00000048100	4.35133	2.74356	0.649197	-0.929835	2.19369	0.7064
ENSMUSG00000028161	10.567	2.98334	1.81814	0.671277	2.92901	0.9936
ENSMUSG00000046818	2.618	1.36377	0.942928	-0.496156	2.40831	0.8377
ENSMUSG00000028030	7.1752	5.08229	0.815241	-1.08831	3.51556	0.6687
ENSMUSG00000028016	3.08027	1.68302	0.833869	-0.77503	2.35299	0.7804
ENSMUSG00000028013	22.3467	11.527	0.965744	-0.550838	2.5085	0.8313
ENSMUSG00000040213	12.2543	2.33834	1.60503	-4.47352	5.5175	0.7762
ENSMUSG00000000340	12.7075	3.60418	1.87443	0.751997	3.11702	0.997
ENSMUSG00000027959	11.0914	3.03054	2.11458	0.133955	4.7854	0.9652
ENSMUSG00000038400	2.75087	1.48738	1.42278	-0.778322	4.95528	0.8085
ENSMUSG00000016256	26.8258	7.00684	2.06875	-0.397809	4.92254	0.9275
ENSMUSG00000016252	28.4729	16.4886	1.08579	-0.814636	3.70927	0.7681
ENSMUSG00000028271	3.70113	2.91076	0.399698	-0.804638	1.74193	0.581
ENSMUSG00000033386	30.6272	5.00105	2.71095	1.62275	4.03033	1
ENSMUSG00000046722	12.6535	2.49577	2.40356	1.45249	3.54717	1
ENSMUSG00000038712	19.4287	6.10473	2.31736	-0.0634103	6.56512	0.9478
ENSMUSG00000015714	52.675	5.33567	3.42517	2.26022	4.92289	1
ENSMUSG00000015522	17.4693	6.01998	1.5058	0.487385	2.44408	0.9883
ENSMUSG00000044864	4.06062	1.68907	1.36647	0.18005	2.77439	0.9659
ENSMUSG00000004127	11.0814	3.58511	1.59305	-0.0958665	3.23171	0.9431
ENSMUSG00000027702	4.37632	4.12723	0.553392	-2.06879	4.57902	0.5301
ENSMUSG00000074653	1.31954	1.08939	0.324589	-2.45551	3.28438	0.5127
ENSMUSG00000027531	18.5445	8.24212	2.26728	-0.845272	8.58651	0.8445
ENSMUSG00000036432	1.52495	1.69933	-0.165446	-0.877072	0.532837	-0.4025
ENSMUSG00000027742	18.3946	5.21559	2.27427	0.109594	5.70436	0.9651
ENSMUSG00000036615	4.60651	2.13942	0.911418	-1.35663	2.72248	0.7664
ENSMUSG00000053931	43.6241	7.69089	2.56847	1.52532	3.76637	1
ENSMUSG00000028152	6.37993	2.98956	1.0178	-1.68863	3.50106	0.7467
ENSMUSG00000027615	9.61516	2.26053	2.62059	-0.169527	6.95234	0.9479
ENSMUSG00000027936	7.88116	1.44917	2.73573	0.973118	5.25437	0.9975
ENSMUSG00000042404	19.3737	7.08446	1.37119	-1.21401	3.70505	0.8313
ENSMUSG00000042390	3.765	1.60765	1.32965	0.30492	2.58621	0.9813
ENSMUSG00000001016	16.5175	4.64017	2.06944	0.390529	4.30148	0.9843
ENSMUSG00000042312	1.58441	7.78463	-1.30892	-5.43481	5.46287	-0.7381
ENSMUSG00000039795	28.7274	5.70676	2.39226	-0.275753	5.11286	0.9503
ENSMUSG00000027534	3.33029	0.963697	1.97917	-0.0623015	4.5325	0.9519
ENSMUSG00000027679	20.2538	17.448	0.948736	-2.37288	6.49066	0.5813
ENSMUSG00000028059	14.3637	2.12736	2.61949	0.926973	4.08022	0.9921
ENSMUSG00000028060	3.62237	1.01688	1.84795	1.06544	2.65354	0.9999
ENSMUSG00000028057	11.4139	3.11025	2.78902	-0.168073	8.24065	0.9434
ENSMUSG00000054199	13.4523	3.41464	2.1351	0.61281	4.02196	0.9925
ENSMUSG00000028053	1.42242	0.895617	0.773569	-0.45221	2.22513	0.7848
ENSMUSG00000047557	3.9903	3.86043	0.776285	-5.30942	9.08635	0.520448
ENSMUSG00000039117	7.04556	2.18126	1.7332	-0.391088	3.90431	0.9216
ENSMUSG00000027566	33.1255	16.4037	0.981135	-0.107642	2.02862	0.9153
ENSMUSG00000028145	7.07986	2.26369	1.7104	-0.269267	3.87879	0.9276
ENSMUSG00000027804	19.4448	9.54568	1.03507	0.113517	1.98766	0.9519
ENSMUSG00000027774	17.3027	6.81051	1.34507	0.771051	1.92597	0.9999
ENSMUSG00000027775	18.0028	9.18764	1.2477	-0.472853	3.67094	0.8442
ENSMUSG00000102422	8.07186	3.37297	1.21599	0.182342	2.13841	0.9672
ENSMUSG00000027806	2.25453	1.01964	1.18028	0.193619	2.24176	0.9663
ENSMUSG00000027810	26.4738	5.05874	2.40863	1.24908	3.64612	0.9995
ENSMUSG00000075700	26.7822	6.22627	2.15669	0.988194	3.43414	0.9989
ENSMUSG00000028048	53.314	11.7236	2.30203	0.244449	4.66671	0.9746
ENSMUSG00000033233	5.2907	2.98949	0.857421	-2.06339	3.86897	0.6713
ENSMUSG00000042035	15.7074	2.85478	2.50702	0.75205	4.33298	0.9917
ENSMUSG00000041959	65.5019	16.9254	2.09203	0.175862	4.35117	0.971
ENSMUSG00000026796	10.7388	5.28485	1.46493	-0.803074	4.97218	0.8093
ENSMUSG00000027951	13.8205	3.19082	2.14812	1.17231	3.23482	1
ENSMUSG00000042572	8.83317	3.39637	1.3674	0.823235	1.89145	0.9998
ENSMUSG00000027942	10.0084	1.47932	2.759	2.2163	3.30329	1
ENSMUSG00000087260	19.4811	9.41055	0.931299	-0.871805	2.45254	0.8084
ENSMUSG00000028086	3.15476	1.95279	0.746198	-0.118904	1.72167	0.8669
ENSMUSG00000028085	14.7458	5.7177	1.85563	-0.572224	5.73249	0.8866
ENSMUSG00000028082	6.97197	4.29121	1.50617	-1.33316	6.55145	0.7336
ENSMUSG00000028047	20.4804	4.40163	2.67213	0.146119	6.44749	0.9694
ENSMUSG00000042747	44.1471	13.0235	1.76343	0.0896824	3.48885	0.9636
ENSMUSG00000042737	11.0888	5.20485	1.76635	-0.842162	6.093	0.8277
ENSMUSG00000028098	10.2879	5.69406	0.989065	-1.54309	3.79123	0.7167
ENSMUSG00000028093	26.8405	8.03308	2.38482	0.0056555	6.64529	0.9578
ENSMUSG00000032952	15.1289	3.32159	2.90789	0.398407	7.57796	0.9824
ENSMUSG00000044098	4.86737	1.32645	2.02284	0.477058	3.91863	0.9882
ENSMUSG00000051278	6.19978	1.11227	2.59938	1.19312	4.3437	0.9995
ENSMUSG00000028114	10.2692	2.60167	2.21886	0.617679	4.39146	0.9931
ENSMUSG00000047583	6.22144	2.31371	2.19043	-0.416227	6.81692	0.9039
ENSMUSG00000028184	4.84504	1.39846	1.77207	0.103858	3.36687	0.9655
ENSMUSG00000028107	20.8489	4.29481	2.61976	0.799972	5.42497	0.996
ENSMUSG00000028106	10.3296	2.55295	1.99495	0.942866	3.01392	0.9978
ENSMUSG00000054942	20.2883	4.21411	2.39626	0.585826	4.52279	0.9896
ENSMUSG00000028195	1.02124	0.27193	2.01214	0.0208404	4.26123	0.9612
ENSMUSG00000058135	31.2419	5.49293	2.48725	-0.86203	5.95762	0.921
ENSMUSG00000028397	18.9414	2.51036	2.93916	1.72841	4.20549	0.9999
ENSMUSG00000039105	58.0487	16.1669	1.92038	-0.334299	4.28206	0.9357
ENSMUSG00000045917	4.59637	3.31612	0.931729	-2.48555	5.58769	0.6083
ENSMUSG00000028437	7.97994	1.88128	2.19135	0.932958	3.69439	0.9991
ENSMUSG00000028443	19.5505	6.54002	2.08795	-0.904929	6.42765	0.8736
ENSMUSG00000036073	21.8969	4.30738	1.97932	-2.89163	5.73751	0.8361
ENSMUSG00000001415	7.63567	1.79403	2.06168	1.11484	2.94654	0.9991
ENSMUSG00000074480	9.99882	1.94005	2.39702	0.989353	3.86278	0.9978
ENSMUSG00000008604	20.513	5.29651	2.05215	0.879379	3.48077	0.9984
ENSMUSG00000041355	70.5827	11.0017	2.72298	1.91636	3.65031	1
ENSMUSG00000028517	2.37016	1.15527	1.33416	-0.43425	3.77338	0.8625
ENSMUSG00000054091	11.0343	4.78863	1.28951	0.018965	2.76935	0.9444
ENSMUSG00000058388	15.3809	3.33314	2.56014	0.452489	5.57639	0.9854
ENSMUSG00000032902	10.339	3.36566	1.69127	0.69691	2.86596	0.998
ENSMUSG00000002228	10.8924	1.06974	2.74966	-2.19647	6.31082	0.8978
ENSMUSG00000002233	67.0995	21.737	1.55901	-3.50112	6.38766	0.7491
ENSMUSG00000037072	23.6877	9.98239	1.61299	-0.392936	4.57409	0.8907
ENSMUSG00000074182	18.9044	6.47098	1.71798	-0.888229	4.77564	0.8733
ENSMUSG00000078784	29.574	10.382	2.47036	-0.629103	8.32379	0.8908
ENSMUSG00000027709	16.613	3.71296	2.77407	0.246403	7.08173	0.9748
ENSMUSG00000027708	9.64849	2.13725	2.51759	0.695201	5.23645	0.9946
ENSMUSG00000027985	9.47756	0.946007	3.34596	0.683876	6.08723	0.9865
ENSMUSG00000000561	29.1436	4.11704	3.21496	1.35724	5.99751	0.999
ENSMUSG00000068749	32.4046	13.382	1.48289	-0.229325	3.70803	0.9148
ENSMUSG00000068747	11.6543	4.41205	1.57899	-1.65936	5.31663	0.8043
ENSMUSG00000028199	21.1336	13.0079	0.896234	-1.77676	4.20284	0.6634
ENSMUSG00000027082	34.0409	6.93564	2.65316	-0.264891	6.66345	0.9474
ENSMUSG00000034101	34.6985	5.90676	2.66885	1.22835	4.35611	0.9997
ENSMUSG00000076437	22.592	11.567	0.988969	0.436033	1.60241	0.9957
ENSMUSG00000033554	4.75007	1.74713	1.42298	0.574058	2.23039	0.9955
ENSMUSG00000027291	9.61083	3.86146	2.22354	-1.11695	8.11977	0.8317
ENSMUSG00000033808	9.31978	1.97863	2.53963	0.761718	5.11923	0.9956
ENSMUSG00000027288	23.2097	5.81044	2.04201	1.03421	3.13602	0.9991
ENSMUSG00000028102	7.48191	2.78435	1.41567	0.544297	2.28253	0.9951
ENSMUSG00000038354	16.3988	3.26293	1.98402	-2.03085	5.2022	0.8614
ENSMUSG00000028101	12.0686	2.83746	2.45831	0.116274	5.72411	0.9662
ENSMUSG00000027546	11.9101	10.9147	0.255508	-1.8704	2.69109	0.484
ENSMUSG00000027547	10.5179	2.89168	1.88492	1.35817	2.44593	1
ENSMUSG00000028127	6.71425	3.47855	1.15992	-0.413709	3.29881	0.8497
ENSMUSG00000039735	13.694	4.11812	2.47625	-0.184357	7.25664	0.936
ENSMUSG00000028330	21.8082	10.3215	1.07811	0.415765	1.72192	0.9936
ENSMUSG00000050150	16.1887	3.14294	2.44489	0.58333	4.49708	0.988
ENSMUSG00000078578	12.1083	5.08999	1.31724	0.308081	2.49153	0.9811
ENSMUSG00000028164	3.38956	0.947941	2.00367	0.655853	3.70737	0.9951
ENSMUSG00000028136	13.0555	4.95158	1.53293	0.15935	3.23025	0.9663
ENSMUSG00000028034	11.8375	2.38836	2.33258	1.55582	3.15305	1
ENSMUSG00000025437	10.2707	3.85995	1.74605	-0.0795054	4.36552	0.939
ENSMUSG00000039068	4.49439	1.88106	1.57517	-0.214657	4.26675	0.9151
ENSMUSG00000039047	41.6368	5.79263	2.86498	0.652612	5.1647	0.9868
ENSMUSG00000028062	113.368	13.8153	3.17476	1.25127	5.4667	0.9976
ENSMUSG00000068923	10.2382	1.98974	2.59606	0.882091	4.89093	0.9978
ENSMUSG00000048109	3.451	2.50345	0.652078	-0.78681	2.55516	0.6703
ENSMUSG00000049300	8.93346	2.87741	1.50897	-0.560738	3.31317	0.905
ENSMUSG00000001017	10.5182	5.85816	0.869957	0.0582957	1.75895	0.9325
ENSMUSG00000068739	39.7558	21.1718	1.54112	-0.879603	5.59095	0.7938
ENSMUSG00000068732	7.04211	2.77415	1.33119	0.316346	2.31011	0.9806
ENSMUSG00000027883	5.56076	2.02489	1.59386	0.0465041	3.47687	0.9565
ENSMUSG00000027882	6.81778	1.6949	1.87656	-0.118982	3.53805	0.9552
ENSMUSG00000028274	7.51864	3.68712	1.12596	-0.256153	2.72881	0.8884
ENSMUSG00000028291	14.6022	3.87414	2.1626	0.661595	4.30064	0.9939
ENSMUSG00000062937	13.0035	7.3578	1.0544	-0.493558	3.20075	0.8191
ENSMUSG00000038007	7.29386	2.73514	2.35365	-0.700761	8.07354	0.8761
ENSMUSG00000038368	32.9081	6.54583	2.92966	-0.351923	8.06722	0.9421
ENSMUSG00000045751	12.1002	2.8214	2.08452	1.29104	2.85559	0.9997
ENSMUSG00000028261	3.59233	1.67838	1.17555	0.200927	2.33306	0.9665
ENSMUSG00000028412	17.9064	8.77148	1.11703	-0.356856	2.79246	0.874
ENSMUSG00000028576	7.28385	6.16453	-0.174195	-3.6651	2.28441	0.4266
ENSMUSG00000027835	9.3521	3.99205	1.2298	-0.39927	2.81629	0.8887
ENSMUSG00000099370	25.9256	4.79569	2.82547	0.598636	6.06109	0.9896
ENSMUSG00000034109	2.8602	1.40874	1.77422	-2.28974	7.91386	0.7309
ENSMUSG00000027981	5.2584	1.20371	2.58104	0.302186	5.99045	0.9775
ENSMUSG00000014601	9.36239	3.62769	1.32945	0.231753	2.33278	0.9732
ENSMUSG00000027893	33.9518	8.1676	2.0376	1.02812	2.99111	0.999
ENSMUSG00000028159	3.46059	2.61165	0.60502	-1.06013	2.77163	0.6268
ENSMUSG00000062127	3.78325	1.6911	1.95557	-1.25455	7.42105	0.806
ENSMUSG00000027905	5.27488	2.73196	1.14477	-0.341579	3.10656	0.8676
ENSMUSG00000068798	9.30382	6.15819	0.453973	-1.37975	1.925	0.6305
ENSMUSG00000042642	5.7851	2.68528	2.09104	-1.51769	8.8131	0.7889
ENSMUSG00000028044	16.0905	6.2645	1.40065	0.695944	2.20841	0.9987
ENSMUSG00000008730	14.0552	3.13507	2.1936	1.16329	3.31767	0.9995
ENSMUSG00000027845	3.22621	0.902114	2.12668	0.319114	4.56162	0.9793
ENSMUSG00000052539	6.27696	1.96522	1.76871	-0.3759	4.20593	0.9183
ENSMUSG00000040562	21.3387	13.7306	0.732233	-1.57513	3.33573	0.6487
ENSMUSG00000028104	16.9367	11.7784	0.768474	-1.61723	3.88981	0.629
ENSMUSG00000028099	13.1518	3.63274	2.2773	0.267492	5.39728	0.976
ENSMUSG00000048997	2.58771	1.49697	1.20812	-1.20344	4.7209	0.7458
ENSMUSG00000028096	15.5932	2.64841	1.71383	-3.9224	5.04535	0.8071
ENSMUSG00000038256	3.76301	1.89646	0.974575	0.158652	1.7465	0.9615
ENSMUSG00000010538	49.7346	15.4944	1.3294	-2.17126	3.92231	0.7978
ENSMUSG00000001420	7.8691	2.4731	1.86506	-0.342575	4.56479	0.9236
ENSMUSG00000064068	18.6507	7.32925	1.3693	-1.36488	4.24968	0.808
ENSMUSG00000027953	38.7021	10.7689	1.75215	-1.25218	4.522	0.8667
ENSMUSG00000039831	9.56073	1.98236	2.36947	0.667801	4.2512	0.9926
ENSMUSG00000028124	13.9716	3.98833	1.6933	0.273012	2.85677	0.9761
ENSMUSG00000039756	4.83935	3.2557	0.583292	-0.053337	1.24135	0.8528
ENSMUSG00000027506	61.5606	11.1599	2.60331	1.03245	4.5696	0.9984
ENSMUSG00000040209	8.68847	3.06802	2.25459	-0.348633	6.9867	0.9178
ENSMUSG00000038619	12.5811	3.1189	2.18389	0.824445	3.95075	0.9976
ENSMUSG00000008958	23.6673	4.69732	2.40631	0.730374	4.25775	0.9928
ENSMUSG00000038777	3.35088	3.11436	0.373301	-2.56206	4.03345	0.5011
ENSMUSG00000043542	11.4748	2.26167	2.12363	-0.944893	4.58648	0.916
ENSMUSG00000027500	143.883	11.8933	3.78186	2.36824	5.71146	1
ENSMUSG00000069114	3.50557	2.24255	0.581911	-1.47813	2.51128	0.6482
ENSMUSG00000042626	57.3234	6.58169	3.38051	1.62057	5.83756	0.9997
ENSMUSG00000047824	3.67212	2.48131	0.536469	-0.369019	1.38441	0.7538
ENSMUSG00000042613	7.0422	3.92347	0.163251	-5.26075	3.52877	0.5515
ENSMUSG00000027952	40.2533	8.81369	2.68704	0.144913	6.74103	0.9689
ENSMUSG00000001025	16.0845	17.3523	-0.192326	-5.49308	4.8655	-0.4776
ENSMUSG00000038205	8.96702	1.3307	3.17763	1.14122	6.2966	0.9974
ENSMUSG00000027879	8.25947	4.13549	1.10917	-0.38887	2.87962	0.8653
ENSMUSG00000068917	13.4548	1.68854	3.22773	1.70256	5.38467	1
ENSMUSG00000028049	25.919	7.46493	2.05271	-0.760144	5.51035	0.9015
ENSMUSG00000032657	9.94001	6.47092	0.531846	-1.84074	2.81615	0.6117
ENSMUSG00000033400	9.88375	1.62681	3.33268	0.496502	8.25473	0.9843
ENSMUSG00000005813	15.7046	4.24573	2.1439	0.445411	4.44665	0.9854
ENSMUSG00000028149	10.9289	4.06299	1.44176	0.418	2.47647	0.9871
ENSMUSG00000000563	33.2175	15.4375	1.03935	-0.521002	2.43234	0.8599
ENSMUSG00000028221	19.1976	4.75093	2.01586	-1.32249	5.47167	0.872
ENSMUSG00000043252	4.07674	2.57479	0.684559	-0.158602	1.55002	0.8455
ENSMUSG00000032913	5.43119	1.33558	2.09553	0.0243511	4.40459	0.9593
ENSMUSG00000002227	60.089	3.57893	4.29279	2.69466	6.52956	1
ENSMUSG00000028126	3.37986	1.0545	1.71246	1.08978	2.39881	0.9999
ENSMUSG00000092607	9.9876	3.21142	1.56892	-0.752794	3.73313	0.885
ENSMUSG00000038766	14.0773	2.16632	3.02939	1.26054	5.60637	0.9996
ENSMUSG00000028187	7.4701	5.0913	0.528342	-0.366011	1.37138	0.7454
ENSMUSG00000005034	10.6515	3.61784	1.66098	0.121445	3.52767	0.9619
ENSMUSG00000038612	4.00207	2.04452	0.968534	0.643803	1.29213	1
ENSMUSG00000027746	10.2694	4.8806	1.15596	0.0617498	2.45347	0.9463
ENSMUSG00000027752	15.6742	6.67908	1.38317	-0.299692	3.42595	0.9035
ENSMUSG00000041220	6.92122	2.98975	1.27309	0.254197	2.41805	0.9753
ENSMUSG00000027999	14.2271	3.13628	2.07152	0.26815	3.66575	0.9761
ENSMUSG00000027770	25.0536	4.61568	2.4733	1.52887	3.52877	1
ENSMUSG00000028078	22.6306	3.93488	2.05782	-1.76157	4.57809	0.8864
ENSMUSG00000041734	15.2024	3.26687	2.1744	-0.461231	4.8144	0.9322
ENSMUSG00000028040	12.3556	2.74291	2.1813	1.11153	3.26903	0.9996
ENSMUSG00000028041	13.9789	6.0412	0.819751	-3.76982	4.34618	0.6673
ENSMUSG00000091405	0.635756	0.483835	-0.495128	-8.69123	5.33172	-0.4756
ENSMUSG00000038393	0.708897	0.361073	0.996594	-0.298606	2.33307	0.8733
ENSMUSG00000049940	14.0733	3.69475	2.19917	-0.422372	5.55887	0.9242
ENSMUSG00000048039	10.2937	2.42378	2.22004	0.818468	3.94075	0.9969
ENSMUSG00000004891	4.63216	5.18192	-0.125605	-2.41215	2.22547	-0.4589
ENSMUSG00000028069	6.68474	3.46286	1.02835	-0.215703	2.48352	0.8858
ENSMUSG00000028194	13.7584	13.8345	0.244445	-4.46274	5.79461	0.4728
ENSMUSG00000028191	3.38522	1.65275	1.09707	0.16056	2.20539	0.9599
ENSMUSG00000036873	2.85354	2.54656	0.206813	-1.45814	2.0281	0.4681
ENSMUSG00000036863	2.46757	1.1744	0.892402	-0.961048	2.40423	0.7997
ENSMUSG00000034317	2.14879	1.33607	0.681513	0.115041	1.2523	0.9353
ENSMUSG00000023087	3.49485	1.20807	1.56007	0.785854	2.40467	0.999
ENSMUSG00000063273	11.9477	3.55551	1.83967	0.755583	3.10437	0.999
ENSMUSG00000106223	16.4139	5.96684	1.32049	-1.96959	4.24706	0.7909
ENSMUSG00000028134	69.3127	2.81609	4.6038	2.70691	6.39779	0.9997
ENSMUSG00000054414	8.95395	2.06917	2.52996	0.417088	5.69601	0.9843
ENSMUSG00000000339	11.7935	6.96319	0.849552	-0.354475	2.25716	0.8205
ENSMUSG00000015711	19.1582	4.75519	2.03016	0.967174	3.13706	0.999
ENSMUSG00000015697	13.2949	4.82311	2.27518	-0.428261	7.26835	0.9065
ENSMUSG00000028068	12.8802	4.33623	1.92843	-1.04008	5.96812	0.8589
ENSMUSG00000001419	15.0412	2.87688	2.73552	0.523845	5.85875	0.9868
ENSMUSG00000001416	31.8925	11.2461	1.54099	0.683466	2.47585	0.9983
ENSMUSG00000001418	9.51059	6.09791	1.58361	-1.74186	7.31954	0.703
ENSMUSG00000025758	4.65108	1.33361	1.87118	0.903903	3.00232	0.9993
ENSMUSG00000025762	7.56676	5.28485	0.530283	-3.38506	4.39392	0.5646
ENSMUSG00000025764	1.84726	0.774134	1.25465	0.622042	1.90022	0.9984
ENSMUSG00000027932	8.84655	4.63135	1.83211	-3.16892	9.70974	0.6883
ENSMUSG00000027933	35.8377	8.02899	2.26839	0.83216	3.95361	0.9972
ENSMUSG00000039693	10.9531	4.04122	1.35948	0.0329681	2.49257	0.9568
ENSMUSG00000028347	14.2951	5.37989	1.63292	-0.0205813	3.87653	0.9432
ENSMUSG00000045071	7.74194	2.20551	1.74447	0.26859	3.06862	0.9758
ENSMUSG00000028385	2.98892	2.51705	0.268216	-0.578058	1.16873	0.5049
ENSMUSG00000038975	1.72265	0.880462	1.05307	-0.0352521	2.30525	0.9264
ENSMUSG00000062908	26.2392	9.97956	1.73956	-0.219145	4.56659	0.9202
ENSMUSG00000028532	6.84233	1.70694	1.96861	0.369653	3.48107	0.9811
ENSMUSG00000028029	27.2956	9.53488	1.52426	0.57328	2.49911	0.9936
ENSMUSG00000028018	16.3929	2.93165	2.98144	0.770939	6.55023	0.9928
ENSMUSG00000047187	14.4669	8.49183	0.824061	-0.248526	2.01543	0.848
ENSMUSG00000041235	17.7296	2.40256	2.87384	1.05891	4.61796	0.9949
ENSMUSG00000038374	15.4262	8.8729	0.815307	0.223409	1.45074	0.9704
ENSMUSG00000027940	22.5012	10.9624	1.0301	0.150578	1.88219	0.9608
ENSMUSG00000027935	9.25864	3.23731	0.74439	-4.8919	4.05268	0.6792
ENSMUSG00000027937	6.97187	3.56405	1.04834	-0.0616115	2.39299	0.9127
ENSMUSG00000052310	23.8251	7.41944	1.82317	0.0138458	4.03686	0.9545
ENSMUSG00000033767	3.64949	1.32568	1.53083	0.291984	2.91646	0.9783
ENSMUSG00000033752	58.9176	7.27879	3.07646	-0.395919	6.83512	0.9508
ENSMUSG00000027993	19.0496	3.59607	2.36562	1.26289	3.37449	0.9995
ENSMUSG00000045328	6.61279	4.35856	0.660429	-0.267234	1.75366	0.7907
ENSMUSG00000062232	2.62419	1.58127	0.763956	-0.683889	2.30891	0.7645
ENSMUSG00000061175	7.21082	3.2347	1.28978	-0.280187	3.18742	0.8972
ENSMUSG00000027809	17.9336	29.5882	0.489339	-3.65821	8.07198	-0.4827
ENSMUSG00000027828	18.4125	6.32616	1.53319	0.497483	2.54914	0.9909
ENSMUSG00000027829	0.765447	0.560449	0.455426	0.0929942	0.836308	0.8632
ENSMUSG00000027699	7.73469	3.2416	1.23466	0.403655	2.01794	0.9881
ENSMUSG00000039286	1.71048	1.2024	0.677384	-0.90297	2.65146	0.6715
ENSMUSG00000035601	14.8875	4.2818	1.50929	-1.07424	3.46302	0.8652
ENSMUSG00000035572	4.97907	2.24054	1.09893	-0.237573	2.29593	0.9137
ENSMUSG00000032998	2.48448	0.957023	1.38511	0.623429	2.16989	0.9965
ENSMUSG00000053317	25.1896	14.6129	0.891054	-1.96426	4.09783	0.6706
ENSMUSG00000066150	12.9883	3.16451	2.08995	0.886103	3.45044	0.9989
ENSMUSG00000066148	7.28873	2.79874	1.39008	0.94419	1.85372	1
ENSMUSG00000028392	10.6146	5.59864	1.22218	-1.80368	5.13074	0.7156
ENSMUSG00000028703	11.8679	8.33893	0.0434796	-3.38539	2.19625	0.499
ENSMUSG00000028700	65.4123	4.96407	3.90477	2.36536	5.92821	1
ENSMUSG00000028488	11.8772	3.44156	1.9979	0.258069	4.2764	0.9755
ENSMUSG00000070934	7.05966	4.61816	0.683433	-0.344694	1.884	0.7819
ENSMUSG00000035069	20.3718	9.58192	1.70255	-0.997245	6.13015	0.8007
ENSMUSG00000028519	26.4781	4.61296	2.67172	0.601377	5.22446	0.9887
ENSMUSG00000015750	7.64659	5.86989	0.588292	-0.915158	2.62883	0.6227
ENSMUSG00000015749	24.5792	8.87149	1.46869	0.94708	1.99907	0.9999
ENSMUSG00000038495	8.29779	2.22803	2.01284	0.567043	3.7386	0.991
ENSMUSG00000028405	14.3653	4.97572	1.96093	-1.13246	6.19141	0.8493
ENSMUSG00000028407	4.33196	6.87575	-0.548201	-4.62589	3.92817	-0.5785
ENSMUSG00000033285	14.6535	6.88064	1.20004	0.0442867	2.60281	0.9435
ENSMUSG00000008763	6.68701	4.32324	0.841411	-1.16983	3.44085	0.6874
ENSMUSG00000033222	16.1752	4.85563	1.70557	0.269194	3.04767	0.9758
ENSMUSG00000040943	4.47353	1.37058	2.53055	-0.197366	7.45706	0.9389
ENSMUSG00000003382	0.985652	0.609751	1.13647	-1.42713	4.73999	0.7174
ENSMUSG00000041977	10.7141	0.903946	2.87349	-4.02553	7.8355	0.8616
ENSMUSG00000004897	76.2559	11.2003	2.82818	1.82224	3.98462	1
ENSMUSG00000035561	17.7779	2.39652	2.43998	-2.77786	6.30254	0.8654
ENSMUSG00000028292	54.9842	13.0938	2.44824	-0.161196	6.18075	0.9485
ENSMUSG00000059482	5.39348	3.46153	0.764834	-1.12821	2.90441	0.6903
ENSMUSG00000028211	3.56929	2.4424	0.465848	-0.710216	1.48411	0.6703
ENSMUSG00000028708	3.71624	2.67035	1.62979	-2.46969	9.33998	0.6555
ENSMUSG00000028522	5.11674	2.18053	1.37037	0.139175	2.93198	0.9619
ENSMUSG00000032890	23.7567	3.92234	3.07321	-3.16676	10.9035	0.8405
ENSMUSG00000028626	12.187	6.23555	1.029	-2.34114	4.55634	0.6947
ENSMUSG00000028657	17.2584	6.04596	1.37252	-0.449939	2.85164	0.9117
ENSMUSG00000028796	10.641	4.48217	1.39302	-0.203821	3.38541	0.9156
ENSMUSG00000068922	29.4414	6.84498	3.33593	-0.411034	10.8602	0.9358
ENSMUSG00000068921	31.7328	11.3938	1.91888	-0.777753	5.80373	0.8761
ENSMUSG00000041263	9.84783	3.23055	1.58238	-1.02599	4.12053	0.8668
ENSMUSG00000059743	35.9013	4.69915	2.94711	1.86888	4.07112	0.9999
ENSMUSG00000028613	3.99437	1.54203	0.123736	-7.03116	3.72312	0.5849
ENSMUSG00000028609	13.8005	10.1652	0.764442	-1.10136	3.53128	0.6457
ENSMUSG00000028608	13.6582	4.02662	1.90497	-0.872678	5.01932	0.8893
ENSMUSG00000046861	14.4447	3.21538	2.07765	-1.66914	5.68389	0.8652
ENSMUSG00000028683	11.7211	5.42999	1.10786	-1.05951	3.24793	0.8008
ENSMUSG00000027968	22.1684	7.88801	1.62756	0.4539	3.13962	0.9879
ENSMUSG00000074238	10.6374	2.87243	2.88024	-0.731004	9.39405	0.9068
ENSMUSG00000028899	8.66198	7.30507	0.940487	-1.77146	5.62839	0.598
ENSMUSG00000053510	46.7871	6.98457	2.78756	1.47659	4.22192	0.9996
ENSMUSG00000028552	25.9693	7.3908	2.04315	0.419612	4.31397	0.9861
ENSMUSG00000028179	23.1295	5.93323	2.99136	-0.111558	8.89042	0.9483
ENSMUSG00000055436	9.58339	3.44064	1.48385	1.0916	1.89085	1
ENSMUSG00000027569	6.18526	2.18141	1.48647	0.219169	2.69579	0.9733
ENSMUSG00000049401	15.81	4.32087	2.35727	-1.04361	7.14161	0.8842
ENSMUSG00000028850	5.16786	1.54618	0.543747	-8.33279	6.07008	0.6234
ENSMUSG00000028848	4.49701	3.67672	0.298051	-0.505514	1.11137	0.546
ENSMUSG00000028252	16.2037	8.28722	1.09599	-0.928029	3.47291	0.7817
ENSMUSG00000040455	7.05275	3.34627	1.88478	-1.1994	7.13926	0.7982
ENSMUSG00000028248	9.03859	1.36053	2.91636	1.53011	4.73009	1
ENSMUSG00000028247	33.9334	10.9581	1.70912	0.49039	3.12203	0.9894
ENSMUSG00000028514	20.8993	4.03255	2.40685	1.52507	3.36472	1
ENSMUSG00000057375	14.9582	6.98937	1.04658	-2.81255	4.74273	0.6972
ENSMUSG00000028614	18.5968	5.24365	1.93875	0.781223	3.36028	0.9972
ENSMUSG00000028654	15.1278	2.56451	2.51806	1.33389	3.63015	0.9987
ENSMUSG00000028653	9.5745	1.45458	2.98845	0.591293	6.28098	0.9862
ENSMUSG00000028527	8.42267	2.63854	1.91614	0.112378	4.36195	0.9643
ENSMUSG00000028528	5.79547	2.34705	1.84921	-0.367335	5.39187	0.8954
ENSMUSG00000034042	9.8104	2.2781	2.04997	0.105727	3.86428	0.9664
ENSMUSG00000038844	17.6269	2.77872	2.85249	0.651688	5.67343	0.9889
ENSMUSG00000027422	14.7582	3.66501	1.98833	0.104132	3.8464	0.9665
ENSMUSG00000027423	5.29822	3.90188	0.478046	-0.366925	1.41283	0.6968
ENSMUSG00000033423	22.1268	11.6007	1.20226	-1.27536	4.54006	0.7487
ENSMUSG00000034210	7.41492	2.52203	2.06985	-0.486259	6.03015	0.9021
ENSMUSG00000028710	14.3765	4.66497	1.69927	-1.39191	4.99008	0.8463
ENSMUSG00000035212	35.1117	6.59297	2.61703	0.862574	4.89331	0.9962
ENSMUSG00000028718	5.39419	1.08208	2.23534	0.563274	3.714	0.988
ENSMUSG00000028483	12.0048	3.38548	2.28735	-0.0500406	5.96947	0.9493
ENSMUSG00000052407	2.72433	1.06386	1.10187	-3.80101	5.56483	0.6848
ENSMUSG00000067261	18.3255	0.87858	4.64802	3.05154	6.88451	1
ENSMUSG00000073792	12.3559	4.5777	2.26313	-1.01638	8.16026	0.8495
ENSMUSG00000025791	4.96801	7.99238	0.254256	-3.44277	6.70842	-0.4877
ENSMUSG00000028572	10.5454	3.63336	1.74969	-0.185569	4.30281	0.9268
ENSMUSG00000027864	11.4577	4.55423	1.4397	0.216711	2.90038	0.9712
ENSMUSG00000033161	14.7972	10.1443	0.602633	-0.271892	1.61305	0.7795
ENSMUSG00000000085	5.42822	2.90649	0.342278	-3.68822	2.96208	0.5834
ENSMUSG00000035637	48.1352	21.0887	1.30655	-2.32794	5.40915	0.7404
ENSMUSG00000028318	15.6052	7.22106	1.31623	-0.400232	3.53789	0.8733
ENSMUSG00000066324	7.73282	3.20834	1.30001	0.202159	2.47366	0.9703
ENSMUSG00000028245	91.9822	7.06596	3.59935	1.40125	5.50383	0.9951
ENSMUSG00000040550	18.9274	5.37062	2.03141	-0.147109	4.76331	0.9477
ENSMUSG00000039768	9.1206	5.69835	0.742986	-1.14419	2.83442	0.6986
ENSMUSG00000073700	2.47963	1.16742	1.12459	0.189971	2.14461	0.9647
ENSMUSG00000040296	14.7876	4.63826	1.82791	0.0126526	4.0665	0.9559
ENSMUSG00000036114	10.5014	3.64387	1.52623	0.0790667	2.95432	0.9621
ENSMUSG00000029028	7.26772	4.85983	0.670085	-0.362562	1.90798	0.7717
ENSMUSG00000029029	15.872	4.77312	2.04314	0.111498	4.75816	0.9664
ENSMUSG00000027890	29.304	5.45918	2.53395	-1.17484	6.56262	0.9057
ENSMUSG00000027889	12.145	3.50888	2.12684	0.199101	4.87523	0.9719
ENSMUSG00000000001	13.3073	7.34616	1.01472	-0.32804	2.74792	0.8514
ENSMUSG00000027671	15.0056	6.96342	1.30974	-0.077591	3.21093	0.9271
ENSMUSG00000027673	28.203	11.2692	1.90957	-0.484997	5.78356	0.8903
ENSMUSG00000056900	3.44272	1.64027	0.960282	-1.06093	2.74453	0.7932
ENSMUSG00000027677	7.58631	2.1815	1.9123	0.756778	3.35273	0.9978
ENSMUSG00000027680	19.1969	5.18377	2.03227	0.764481	3.65743	0.9973
ENSMUSG00000027984	52.5959	15.3277	1.85478	0.782935	3.1037	0.9987
ENSMUSG00000073987	15.2625	8.47063	0.324847	-3.85302	3.04413	0.5843
ENSMUSG00000015748	8.12499	3.08923	1.28682	-0.80099	3.11487	0.8655
ENSMUSG00000028224	6.32218	3.47156	0.905545	-2.69313	4.63726	0.6559
ENSMUSG00000089911	4.78556	1.5539	1.62619	1.14436	2.11768	1
ENSMUSG00000029076	20.9621	7.18112	1.72567	0.225704	3.6811	0.9732
ENSMUSG00000059939	8.37691	2.25434	1.26765	-6.17182	6.61283	0.6981
ENSMUSG00000035495	7.51959	3.52579	1.35887	-0.240328	3.62645	0.8976
ENSMUSG00000028329	14.787	5.28456	1.52087	-1.04471	4.20027	0.8491
ENSMUSG00000039813	1.64138	1.79974	0.117906	-2.31964	3.02983	0.4277
ENSMUSG00000028389	3.28993	1.13474	1.37559	-2.22303	4.70594	0.7749
ENSMUSG00000028948	6.69359	2.77448	1.43664	-0.0381851	3.31824	0.9377
ENSMUSG00000039713	5.64712	2.93718	0.926929	-1.62288	3.50988	0.7178
ENSMUSG00000028937	18.7733	8.31516	0.688067	-3.03074	3.07003	0.6815
ENSMUSG00000028467	7.59571	3.11363	2.02051	-1.00339	7.20015	0.8349
ENSMUSG00000028470	19.6988	6.79592	2.25714	-1.36201	8.13932	0.8353
ENSMUSG00000028479	7.61237	2.21285	1.17773	-4.04026	4.73436	0.7366
ENSMUSG00000028456	10.8449	3.00005	1.05285	-6.62762	6.19022	0.6818
ENSMUSG00000028458	5.89862	2.11736	1.34709	-1.87136	4.25848	0.7956
ENSMUSG00000028461	24.8285	4.26444	2.56412	-0.860831	6.2056	0.9209
ENSMUSG00000028480	19.1086	5.30487	1.89447	0.336694	3.6452	0.9794
ENSMUSG00000028266	3.03191	1.78176	0.77375	-0.0740143	1.64186	0.8914
ENSMUSG00000040151	7.92941	2.90188	1.51159	0.13643	3.04879	0.9647
ENSMUSG00000037062	11.2165	8.93899	0.396647	-1.22761	2.16806	0.5541
ENSMUSG00000028273	16.9189	5.06374	2.32587	-0.302043	6.4977	0.929
ENSMUSG00000004591	8.31249	3.71485	1.1789	0.532611	1.86468	0.9978
ENSMUSG00000028414	12.6241	1.93663	2.77123	1.07502	4.64597	0.9982
ENSMUSG00000028420	4.74256	1.44857	1.62812	-1.0547	4.16936	0.8719
ENSMUSG00000028233	6.98949	3.59329	1.02585	-0.207241	2.41342	0.8845
ENSMUSG00000070972	1.98992	1.73665	0.378269	-2.00827	3.23129	0.5222
ENSMUSG00000028381	7.94803	2.81903	1.56851	0.00695325	3.33809	0.9509
ENSMUSG00000027881	5.23386	1.11971	2.29455	1.35232	3.38931	0.9998
ENSMUSG00000059834	8.94589	3.2076	1.3417	-0.970662	3.36552	0.8524
ENSMUSG00000068523	48.1852	19.6515	1.31654	0.423352	2.26588	0.9899
ENSMUSG00000007379	3.36891	1.97056	0.665502	-0.801179	1.89985	0.7431
ENSMUSG00000005687	51.5081	13.0052	1.9882	0.832514	3.14743	0.9969
ENSMUSG00000033014	6.63088	2.97397	1.08254	-0.0709317	2.08791	0.9347
ENSMUSG00000037894	8.54153	15.3222	-0.802262	-1.89085	0.409139	-0.8343
ENSMUSG00000074212	15.1979	3.86515	2.14016	0.473011	4.18253	0.9886
ENSMUSG00000074637	10.5727	1.20438	3.17689	2.31473	4.13434	1
ENSMUSG00000037400	7.43535	2.90194	1.34974	-0.534614	3.20466	0.8865
ENSMUSG00000027808	6.23645	3.0723	1.00866	0.446807	1.55701	0.9932
ENSMUSG00000027599	10.6391	3.79226	1.55673	0.565973	2.70196	0.9955
ENSMUSG00000069094	8.06369	2.18981	2.18817	0.286367	4.84709	0.9774
ENSMUSG00000027854	30.3221	3.91903	3.02157	1.25841	4.97491	0.9968
ENSMUSG00000068823	19.4209	7.99263	1.32345	0.446564	2.3315	0.9913
ENSMUSG00000027852	26.7257	6.12178	2.31513	0.901825	4.17207	0.9984
ENSMUSG00000074513	10.7548	3.37778	1.49875	-0.806879	3.42384	0.8853
ENSMUSG00000042388	8.54245	7.75695	0.162917	-1.06983	1.42281	0.4401
ENSMUSG00000042380	11.8451	5.41101	1.08742	-1.32312	3.43029	0.7768
ENSMUSG00000028645	16.4872	3.29221	2.25733	1.08604	3.32398	0.9978
ENSMUSG00000028643	15.2473	9.74151	0.261005	-3.28829	2.75213	0.5576
ENSMUSG00000028641	22.8585	7.49498	1.52221	-0.257444	3.09324	0.9311
ENSMUSG00000028587	3.13365	2.06883	0.645925	-0.138703	1.55393	0.8301
ENSMUSG00000028582	24.3716	4.7744	2.47135	0.448104	4.79892	0.9844
ENSMUSG00000028567	17.403	8.95242	1.66738	-1.3891	6.7417	0.7668
ENSMUSG00000073775	2.16002	2.27106	0.00474367	-1.213	1.36326	-0.3568
ENSMUSG00000028910	19.8567	2.73204	2.09096	-3.5053	5.41779	0.8431
ENSMUSG00000028911	16.077	2.91084	2.47242	1.47772	3.47533	0.9997
ENSMUSG00000028914	9.77958	3.54741	2.09471	-0.745476	6.87839	0.8752
ENSMUSG00000028737	12.9176	7.5959	1.48266	-1.72978	6.74343	0.7189
ENSMUSG00000044303	13.2712	3.55164	1.95951	0.867105	3.22098	0.9981
ENSMUSG00000008489	15.1394	1.63492	3.46247	1.90377	5.63301	1
ENSMUSG00000028521	5.085	3.35748	0.866434	-0.896275	3.24552	0.7166
ENSMUSG00000028530	13.8856	5.94253	1.12168	-2.3923	4.47845	0.7238
ENSMUSG00000039298	22.0876	3.4033	3.05309	1.08589	6.02103	0.9979
ENSMUSG00000028557	8.73107	2.58724	1.61271	-0.378837	3.26933	0.9289
ENSMUSG00000027931	23.7755	6.26166	2.16137	0.391167	4.62061	0.9841
ENSMUSG00000001018	15.1119	9.29422	0.749737	-0.177073	1.7752	0.8483
ENSMUSG00000015747	8.39534	6.77025	0.750118	-2.06329	4.78621	0.5881
ENSMUSG00000015943	39.2435	6.36891	3.02296	0.653112	6.60786	0.9883
ENSMUSG00000068855	0.664197	1.1502	0.805323	-3.18044	9.06319	0.4761
ENSMUSG00000028066	24.5256	9.14691	2.26753	-1.17625	8.2771	0.8401
ENSMUSG00000050144	3.13913	2.09316	0.496504	-1.75645	2.51538	0.61
ENSMUSG00000028063	5.90956	2.56623	1.30358	-0.686724	3.48639	0.8473
ENSMUSG00000028165	8.31988	5.2908	0.547334	-1.03257	1.88069	0.6862
ENSMUSG00000028163	3.91768	2.22986	0.858421	-0.695104	2.52154	0.7786
ENSMUSG00000037174	5.28648	2.06856	1.33839	0.544455	2.0916	0.9953
ENSMUSG00000037152	118.222	14.4203	3.16404	1.77764	4.81783	1
ENSMUSG00000027860	5.95848	2.89925	1.0861	0.149114	2.13508	0.9586
ENSMUSG00000039701	2.36474	0.722565	1.89106	0.474329	3.71432	0.9896
ENSMUSG00000028212	0.999467	0.910132	0.113121	-1.4676	1.64255	0.437
ENSMUSG00000042198	8.82246	5.60437	0.640314	-1.03924	2.28001	0.6876
ENSMUSG00000049119	4.72211	1.21364	2.12102	0.722783	3.88474	0.9949
ENSMUSG00000028243	2.43582	3.85095	-0.619508	-1.93851	0.746005	-0.719
ENSMUSG00000028249	15.6854	5.47876	1.34928	-0.925361	3.18973	0.8755
ENSMUSG00000027618	31.5904	5.49467	2.64727	0.146378	5.4994	0.9704
ENSMUSG00000027620	3.6115	2.49011	0.545622	0.131274	0.968172	0.9211
ENSMUSG00000046229	9.47069	5.3867	2.01146	-1.75453	9.33086	0.7425
ENSMUSG00000102869	4.43629	2.51011	1.00251	-0.575808	3.0654	0.8012
ENSMUSG00000028466	7.78958	3.25356	2.48301	-1.13587	9.50508	0.8379
ENSMUSG00000028468	15.7252	3.14256	2.21607	0.0193796	4.19134	0.9641
ENSMUSG00000038827	3.49249	4.65102	0.466195	-3.90299	7.7059	0.4647
ENSMUSG00000028089	27.0325	9.15176	1.70607	0.279062	3.51636	0.9775
ENSMUSG00000038170	13.9178	2.19866	2.61593	0.262005	4.77118	0.9753
ENSMUSG00000053398	29.089	19.1816	0.736297	-1.56457	3.40358	0.6411
ENSMUSG00000045854	18.4399	6.7993	1.70911	-0.271966	4.43561	0.9177
ENSMUSG00000028278	17.0418	4.45681	2.13187	0.546156	4.23632	0.992
ENSMUSG00000028277	6.29245	4.43781	0.511184	-0.366505	1.43537	0.713
ENSMUSG00000040720	16.5658	5.54917	1.76663	-0.0481011	4.05242	0.9466
ENSMUSG00000078773	16.8375	2.55343	3.21827	0.900759	7.07283	0.9949
ENSMUSG00000001985	12.5333	3.52826	1.97534	0.454346	3.83089	0.987
ENSMUSG00000050188	23.2819	5.08669	2.34265	0.538135	4.53242	0.989
ENSMUSG00000006445	1.13494	0.376424	1.62289	0.651975	2.63503	0.997
ENSMUSG00000006215	10.7799	2.64588	1.97552	-0.105371	3.87704	0.9557
ENSMUSG00000028836	1.61199	3.4922	-0.811373	-3.86719	3.06416	-0.6686
ENSMUSG00000037366	23.6175	5.38432	1.74837	-2.71407	5.11172	0.826
ENSMUSG00000028832	8.749	2.86116	1.64302	0.898421	2.47544	0.9998
ENSMUSG00000078521	2.22884	1.24234	1.04135	-0.898473	3.48889	0.7743
ENSMUSG00000028647	23.1601	6.65353	2.41944	-0.0613112	6.61295	0.951
ENSMUSG00000028646	6.37008	2.40767	1.39948	0.343621	2.46967	0.9827
ENSMUSG00000090125	3.48437	1.35219	1.35091	0.770589	1.90022	0.9998
ENSMUSG00000028920	6.965	2.56131	1.38181	-1.38327	4.04176	0.8184
ENSMUSG00000028673	8.76083	3.83624	0.812004	-2.82566	3.53466	0.6851
ENSMUSG00000027803	6.64519	3.58329	1.05527	-0.933038	3.49866	0.7742
ENSMUSG00000036513	10.7209	4.77126	1.24668	-0.411409	3.07371	0.8814
ENSMUSG00000028138	86.018	17.3417	2.53101	0.831211	4.86726	0.9957
ENSMUSG00000028156	13.511	7.29514	0.93855	0.181423	1.80326	0.9613
ENSMUSG00000027715	17.7693	7.45123	1.21122	0.261704	2.07164	0.9757
ENSMUSG00000004895	4.9888	1.3154	1.93291	1.33775	2.53975	1
ENSMUSG00000004896	2.03475	0.977248	1.42701	-0.611341	4.39003	0.8455
ENSMUSG00000028180	27.7621	5.96936	3.37197	0.219268	10.0332	0.9738
ENSMUSG00000039988	6.97609	3.49775	0.983165	-0.212301	2.1492	0.8977
ENSMUSG00000063052	21.2325	6.67056	2.02187	0.184327	4.74399	0.9682
ENSMUSG00000063972	23.9481	6.45836	1.8976	-0.0105125	3.79983	0.9589
ENSMUSG00000026754	4.72507	1.03202	2.58419	-1.67078	7.99938	0.8701
ENSMUSG00000035236	2.93891	1.24017	1.65639	-0.646956	4.97327	0.8623
ENSMUSG00000026753	8.27512	6.59162	0.316929	-0.582312	1.17623	0.5704
ENSMUSG00000027663	16.1873	2.70155	2.52567	1.22032	3.71054	0.9993
ENSMUSG00000027669	8.66202	3.32175	0.674071	-4.15337	3.59668	0.6742
ENSMUSG00000035696	20.2191	2.91609	3.49552	0.643687	8.37193	0.9881
ENSMUSG00000049657	2.18966	1.21503	0.990779	-0.994741	3.35035	0.757
ENSMUSG00000040183	15.1269	3.27683	2.53492	-0.49621	6.43087	0.9311
ENSMUSG00000040128	1.53722	1.34046	0.217226	-0.879753	1.33785	0.4738
ENSMUSG00000040044	25.6883	11.2517	1.19799	-3.39862	5.92992	0.6859
ENSMUSG00000078498	3.51203	1.92433	1.17056	-0.578249	3.67803	0.8177
ENSMUSG00000078497	0.966078	1.55611	-0.0835853	-3.78242	5.12396	-0.5177
ENSMUSG00000018983	1.47499	0.777911	0.907742	-0.187467	2.0007	0.8873
ENSMUSG00000036995	3.9357	2.04316	-0.337468	-7.65384	3.60118	0.4972
ENSMUSG00000001604	28.9011	17.4957	0.758257	-1.16447	2.74553	0.7056
ENSMUSG00000066037	8.16216	3.9295	1.11331	0.0292138	2.35104	0.9407
ENSMUSG00000019338	21.4208	2.77931	3.11138	0.978769	5.59746	0.9949
ENSMUSG00000005625	27.2925	9.20899	1.47612	-0.51024	3.26721	0.9072
ENSMUSG00000028218	10.1454	4.9922	1.54207	-0.820854	5.17216	0.8151
ENSMUSG00000028251	24.3253	6.41528	2.21216	-0.0260754	5.24801	0.9565
ENSMUSG00000028580	3.58795	1.50786	1.25693	0.970293	1.56337	1
ENSMUSG00000028581	30.5782	9.57778	1.71087	-2.17493	5.93054	0.7947
ENSMUSG00000041143	2.70161	2.53384	0.170542	-2.02988	2.56196	0.4578
ENSMUSG00000028745	21.4281	11.2146	0.98234	0.212992	1.86118	0.9691
ENSMUSG00000028207	8.78468	5.66974	0.873219	-0.973795	3.2913	0.712
ENSMUSG00000028902	16.175	9.87281	0.579039	-1.30996	2.13879	0.675
ENSMUSG00000028894	10.8474	4.10165	1.6145	0.0906002	3.6241	0.958
ENSMUSG00000028672	14.9254	8.1264	1.27018	-0.925855	4.48637	0.7711
ENSMUSG00000028671	8.249	9.89552	-0.113256	-3.68358	3.93358	-0.4872
ENSMUSG00000007872	0.781427	1.04188	-0.413847	-1.21822	0.376728	-0.6578
ENSMUSG00000028779	8.56661	4.36114	1.08742	-0.430831	2.88226	0.8532
ENSMUSG00000028773	21.5669	24.9477	-0.807508	-5.19162	1.88595	-0.581
ENSMUSG00000074088	14.2225	7.06256	1.12073	-0.0497617	2.5377	0.9248
ENSMUSG00000057530	18.0676	3.70568	2.23517	0.133316	4.24124	0.9672
ENSMUSG00000028760	15.4014	3.14253	2.41605	0.801521	4.30007	0.9955
ENSMUSG00000028759	7.57681	1.66	2.28716	1.04313	3.70208	0.999
ENSMUSG00000028757	33.3033	13.0798	1.40213	0.538699	2.39004	0.9956
ENSMUSG00000041241	4.01876	2.23895	1.22306	-0.71477	4.13506	0.7988
ENSMUSG00000029047	16.5321	3.50324	2.3793	-0.888915	6.19685	0.9083
ENSMUSG00000028676	7.55941	3.30248	1.25245	0.462204	2.14339	0.9933
ENSMUSG00000039953	22.385	11.363	0.636245	-2.08182	2.49315	0.6891
ENSMUSG00000028890	3.23656	1.2715	1.37143	0.236188	2.51133	0.9744
ENSMUSG00000028889	3.66976	1.67014	1.11001	0.464999	1.71382	0.9926
ENSMUSG00000028792	28.8607	6.36791	2.21148	1.53875	2.9439	1
ENSMUSG00000028793	3.1226	1.86531	0.726261	0.0496864	1.35211	0.9271
ENSMUSG00000028284	18.1072	5.27626	1.88601	0.614878	3.45097	0.9945
ENSMUSG00000028282	3.51039	1.99078	1.02582	-0.583873	3.11651	0.8046
ENSMUSG00000058006	21.6235	4.49964	2.29175	1.58079	3.05088	1
ENSMUSG00000011257	12.0027	3.62357	1.79748	0.919219	2.8189	0.9988
ENSMUSG00000028228	11.8153	5.86305	1.04098	-0.253253	2.35459	0.8861
ENSMUSG00000041058	25.2272	4.4309	2.67414	0.290469	5.56582	0.9765
ENSMUSG00000040359	13.2121	4.09736	2.03144	-0.0451241	5.00146	0.9506
ENSMUSG00000055373	1.78273	1.17552	1.5547	-1.38275	7.00478	0.7208
ENSMUSG00000018965	10.5184	6.20932	0.770022	0.079806	1.49108	0.9281
ENSMUSG00000079562	12.7826	4.24657	1.71291	0.227732	3.51755	0.9735
ENSMUSG00000029221	26.3413	4.04786	2.69465	1.87227	3.49441	1
ENSMUSG00000007613	6.36	3.13651	1.03836	-0.217257	2.34465	0.8972
ENSMUSG00000095567	41.8551	6.17877	2.88946	0.814252	5.28106	0.992
ENSMUSG00000040945	54.3879	11.6247	2.28168	1.00117	3.67833	0.9988
ENSMUSG00000028563	7.50467	5.9059	1.15317	-1.84865	6.6171	0.6317
ENSMUSG00000035407	3.72677	3.39714	-0.724978	-7.20774	3.06359	-0.5112
ENSMUSG00000049969	4.50466	1.87599	1.26266	0.72234	1.79096	0.9996
ENSMUSG00000050323	18.476	8.31301	1.65383	-0.856562	5.54217	0.8308
ENSMUSG00000040738	11.8863	6.43136	0.894881	-0.48705	2.27186	0.8309
ENSMUSG00000045205	11.9635	2.79062	1.87503	-0.25817	3.55316	0.9469
ENSMUSG00000040728	18.4689	1.14119	4.3309	1.58454	7.88755	0.9975
ENSMUSG00000028398	17.7675	7.94585	2.00087	-0.756253	7.03796	0.8477
ENSMUSG00000028382	11.0679	4.64362	1.31882	0.14928	2.64919	0.9643
ENSMUSG00000038544	3.8222	0.887537	1.99867	0.0309831	3.75604	0.964
ENSMUSG00000046862	2.29482	1.11992	1.12282	-0.0225941	2.42091	0.9299
ENSMUSG00000028478	20.6712	12.4013	0.729258	-0.881584	2.33528	0.7377
ENSMUSG00000035683	26.2376	13.4286	1.07046	-0.859294	3.25859	0.7908
ENSMUSG00000035649	4.55431	2.06822	1.06117	-0.659434	2.58081	0.8513
ENSMUSG00000028869	12.6259	4.4579	1.67666	0.115849	3.69984	0.9605
ENSMUSG00000050213	1.62427	0.953967	0.807915	-0.470893	2.18499	0.7993
ENSMUSG00000028863	16.3301	6.80989	1.45992	-0.962138	4.43414	0.831
ENSMUSG00000089945	6.17682	2.82395	1.16633	0.123244	2.31049	0.9598
ENSMUSG00000038729	6.25432	2.83794	1.17247	0.167556	2.2545	0.963
ENSMUSG00000028811	17.1106	10.471	0.828342	-0.685526	2.5878	0.7611
ENSMUSG00000028309	18.9277	3.48212	2.47338	1.62599	3.37714	1
ENSMUSG00000028312	16.8862	4.47884	1.93704	0.850519	3.0811	0.9977
ENSMUSG00000060206	4.8576	2.1392	1.22485	0.534348	2.02277	0.9962
ENSMUSG00000028426	11.9909	5.08245	1.2668	0.631607	1.96414	0.9987
ENSMUSG00000039137	5.98231	2.38422	1.67512	-0.623662	4.91891	0.8678
ENSMUSG00000008305	6.41506	2.10806	1.96099	0.0617672	4.72428	0.9585
ENSMUSG00000070923	6.86954	2.94485	1.13284	-0.452251	2.50181	0.8839
ENSMUSG00000029071	52.7058	3.46234	4.14018	2.36539	6.43785	1
ENSMUSG00000029034	11.0966	9.12659	0.348688	-0.871534	1.69893	0.5462
ENSMUSG00000029033	5.05279	2.80562	0.941021	-2.46443	4.66423	0.6633
ENSMUSG00000023286	13.2128	4.96279	1.43217	0.930779	1.96406	0.9999
ENSMUSG00000028743	32.3995	12.4693	1.18974	-2.01243	3.89128	0.7687
ENSMUSG00000078517	21.7301	8.56273	1.47587	-0.138167	3.40848	0.9261
ENSMUSG00000066036	41.6318	6.33353	3.78316	0.66464	10.156	0.9902
ENSMUSG00000041025	3.6287	2.35676	0.58616	-1.15766	2.23359	0.6686
ENSMUSG00000028434	10.6367	7.31151	0.893327	-1.27228	3.92779	0.6663
ENSMUSG00000038764	3.46629	1.19057	1.4361	-0.677599	3.28687	0.8918
ENSMUSG00000034926	9.48894	4.45772	1.15051	0.298475	2.14149	0.9818
ENSMUSG00000043572	4.0101	1.3522	2.0451	-1.466	7.05762	0.8281
ENSMUSG00000061887	30.9569	6.60767	2.09205	0.310957	3.56063	0.9768
ENSMUSG00000028618	30.6563	9.37531	2.16089	0.123751	5.39197	0.9665
ENSMUSG00000010517	16.4051	7.40258	1.2044	0.117501	2.37951	0.9588
ENSMUSG00000028601	62.1959	16.5725	1.7466	-1.00844	4.07703	0.8934
ENSMUSG00000048351	11.6761	4.90275	1.45162	-0.0172205	3.39964	0.9421
ENSMUSG00000034610	8.43663	2.14346	2.05661	0.0632851	4.2799	0.9644
ENSMUSG00000028854	5.65008	3.24916	0.83677	-1.69984	3.44354	0.6842
ENSMUSG00000037600	4.52719	3.00284	0.404753	-1.9482	2.30678	0.5915
ENSMUSG00000012123	18.7611	4.01491	2.18031	0.162792	4.16497	0.9703
ENSMUSG00000012126	0.757136	1.52964	-0.885689	-3.26671	1.71584	-0.7105
ENSMUSG00000006392	14.3245	4.95248	1.86502	-0.677203	5.42931	0.8795
ENSMUSG00000006390	7.2165	3.39111	0.667506	-4.5503	4.55647	0.6324
ENSMUSG00000028729	30.9503	9.84471	1.73423	0.751564	2.90309	0.9983
ENSMUSG00000057572	54.5884	13.8064	1.77564	-1.40309	4.28955	0.877
ENSMUSG00000040859	5.6089	1.8453	1.67221	0.520114	3.01626	0.9912
ENSMUSG00000047945	10.6838	9.31621	0.212131	-0.349202	0.817837	0.4413
ENSMUSG00000065999	2.87223	1.46134	0.909789	-0.530667	2.18436	0.8424
ENSMUSG00000044496	8.71108	4.21049	1.03802	0.281573	1.76632	0.9789
ENSMUSG00000001089	4.61389	2.73746	0.801799	-0.0254137	1.75017	0.9043
ENSMUSG00000028977	1.52095	1.17668	0.431454	-0.577396	1.56697	0.6141
ENSMUSG00000028974	3.72268	2.77709	1.14046	-2.42431	6.85961	0.6204
ENSMUSG00000028990	25.698	1.83766	3.88043	2.11361	5.94336	0.9997
ENSMUSG00000028988	23.843	6.68269	1.84517	0.989941	2.73681	0.9997
ENSMUSG00000042608	14.8894	3.49704	2.12185	0.302904	4.03127	0.9768
ENSMUSG00000050212	24.7198	5.19875	1.97087	-1.60533	4.78502	0.8765
ENSMUSG00000028847	44.8145	13.8628	1.59005	-0.749278	3.65697	0.8976
ENSMUSG00000042489	8.08837	2.86567	1.53417	0.29973	2.87233	0.9797
ENSMUSG00000005968	5.3519	1.23211	2.24158	0.683021	4.08806	0.9949
ENSMUSG00000068876	8.3494	5.40278	1.29485	-1.53417	5.91974	0.6962
ENSMUSG00000005779	23.916	18.3606	0.316806	-1.0249	1.46339	0.5648
ENSMUSG00000042367	8.24601	3.60642	1.41499	-0.133934	3.56847	0.9196
ENSMUSG00000042357	7.44893	5.05752	1.08362	-1.74545	5.46752	0.654
ENSMUSG00000050890	1.03137	0.446615	1.34598	-0.0575666	3.03574	0.9305
ENSMUSG00000046671	28.0193	5.53245	4.0074	0.0199198	13.2165	0.964
ENSMUSG00000028452	17.3927	6.07935	1.56268	0.480744	2.76202	0.9892
ENSMUSG00000028798	47.0405	19.3649	1.2998	-0.149158	2.80479	0.9295
ENSMUSG00000040795	2.25249	1.06479	1.04432	-0.999012	3.08524	0.7949
ENSMUSG00000028795	4.66196	7.79256	-0.180321	-3.66047	5.07928	-0.5503
ENSMUSG00000023232	16.3014	2.94793	2.46812	-0.416669	5.37613	0.9421
ENSMUSG00000028772	8.13796	5.01305	0.620003	-1.00938	2.04841	0.7094
ENSMUSG00000028766	29.9646	11.4753	2.07707	-0.416092	6.43528	0.8971
ENSMUSG00000028756	13.5064	8.35419	0.855684	-2.48497	4.65888	0.6398
ENSMUSG00000040928	25.0659	5.80067	2.18766	1.13886	3.45633	0.9998
ENSMUSG00000050390	3.95041	2.05865	0.937334	0.351738	1.52744	0.9874
ENSMUSG00000057236	38.6159	12.9407	1.78429	0.292545	3.82882	0.9784
ENSMUSG00000028741	13.2975	6.82958	0.974251	0.331317	1.67002	0.9852
ENSMUSG00000066000	9.58038	2.13077	2.61239	0.469946	5.95237	0.9862
ENSMUSG00000062518	3.55443	1.55075	1.76167	-0.539013	5.43849	0.8696
ENSMUSG00000028840	18.1606	2.50717	3.03875	1.12015	5.44089	0.9972
ENSMUSG00000025328	19.5487	4.89261	2.01605	-0.0940326	4.15755	0.9532
ENSMUSG00000028991	11.8857	4.89301	1.66899	-1.15404	5.50603	0.8206
ENSMUSG00000017264	7.61341	4.26058	0.76157	-0.488626	1.86795	0.8147
ENSMUSG00000006442	15.4571	8.81431	0.755948	-0.45344	1.8403	0.8149
ENSMUSG00000028591	23.6594	4.68259	2.62303	0.838544	5.25231	0.9969
ENSMUSG00000028430	31.2339	8.017	1.92447	0.457834	3.32478	0.9852
ENSMUSG00000028433	15.0455	8.41038	1.15795	-1.23031	4.4751	0.7411
ENSMUSG00000028436	10.545	3.44964	1.60548	0.656898	2.53899	0.9971
ENSMUSG00000046312	5.73382	2.15167	1.21415	-1.65367	3.67819	0.7911
ENSMUSG00000028487	6.33089	2.18943	1.43752	-0.419159	3.07853	0.9112
ENSMUSG00000038047	10.2406	2.27425	2.30401	0.996488	3.94827	0.9987
ENSMUSG00000028494	15.6201	8.28097	1.06213	-0.382238	2.86427	0.8503
[truncated: 6,780 more rows]

## Sheet: NEC_N2_d1vsd0_HL
Gene	Regulation.d1.vs .d0.N2.HL.A	Regulation.d1.vs.d0.N2.HL.B	Regulation.d1.vs.d0.N2.HL.log2FC	Regulation.d1.vs.d0.N2.HL.cred.lower	Regulation.d1.vs.d0.N2.HL.cred.upper	Regulation.d1.vs.d0.N2.HL.ROPE
[truncated: 8,602 more rows]

[truncated: 6 more sheets: NEC_N2_d4vsd0_HL, NEC_N2_d6vsd0_HL, NEC_N2vsWT_d0_HL, NEC_N2vsWT_d1_HL, NEC_N2vsWT_d4_HL, NEC_N2vsWT_d6_HL]
