# Supplementary material for: mRNA turnover dynamics are affected by cell differentiation and loss of the cytosine methyltransferase Nsun2
Source: Nucleic Acids Res. 2025 Oct 16;53(19):gkaf995. doi: 10.1093/nar/gkaf995 (PMC12529931; doi:10.1093/nar/gkaf995)
Supplement: gkaf995_Supplemental_Files [file gkaf995_supplemental_files.zip › SupplementaryTable_4_TUCseq_S_NEC.xlsx]

## Sheet: Legend
Title: Supplementary Table S4. TUC-seq of NEC differentiation (synthesis rates)
Legend
Regulation.timepoint vs d0.S.A	the posterior mean synthesis rate of time point
Regulation.timepoint vs d0.S.B	the posterior mean synthesis rate of d0
Regulation.timepoint vs d0.S.log2FC	log2 fold change of S from one time point versus d0
Regulation.timepoint vs d0.S.cred.lower	the lower CI boundary of the synthesis rate log2 fold change
Regulation.timepoint vs d0.S.cred.upper	the upper CI boundary of the synthesis rate log2 fold change
Regulation.timepoint vs d0.S.ROPE	the signed ROPE probability (negative means downregulation) for the synthesis rate fold change
Regulation.Nsun2 vs WT.S.A	the posterior mean synthesis rate of Nsun2-/-
Regulation.Nsun2 vs WT.S.B	the posterior mean synthesis rate of WT
Regulation.Nsun2 vs WT.S.log2FC	log2 fold change of Nsun2-/- synthesis versus WT synthesis
Regulation.Nsun2 vs WT.S.cred.lower	the lower CI boundary of the synthesis rate log2 fold change
Regulation.Nsun2 vs WT.S.cred.upper	the upper CI boundary of the synthesis rate log2 fold change
Regulation.Nsun2 vs WT.S.ROPE	the signed ROPE probability (negative means downregulation) for the synthesis rate fold change

## Sheet: NEC_WT_d1vsd0_s
Gene	Regulation.d1.vs.d0.WT.s.A	Regulation.d1.vs.d0.WT.s.B	Regulation.d1.vs.d0.WT.s.log2FC	Regulation.d1.vs.d0.WT.s.cred.lower	Regulation.d1.vs.d0.WT.s.cred.upper	Regulation.d1.vs.d0.WT.s.ROPE
ENSMUSG00000025934	13.7051	30.6036	-1.41253	-4.98766	1.4594	-0.7803
ENSMUSG00000025940	77.8349	63.5437	0.24157	-0.884816	1.24224	0.5075
ENSMUSG00000026123	32.3321	41.0113	-0.415565	-1.77245	0.77055	-0.5867
ENSMUSG00000026005	122.557	95.9902	0.323701	-0.744136	1.31881	0.5671
ENSMUSG00000004768	180.79	162.701	0.254421	-1.30747	2.06181	0.479
ENSMUSG00000026104	33.0343	20.4961	0.361412	-2.66054	2.62113	0.5836
ENSMUSG00000010290	83.4913	98.2021	-0.324547	-1.85665	0.998189	-0.524
ENSMUSG00000026213	26.2659	16.0394	0.182712	-3.94662	2.85054	0.5476
ENSMUSG00000006576	7.91709	16.3607	-1.17635	-3.66039	1.02013	-0.794
ENSMUSG00000070871	64.7909	60.2504	0.199364	-1.4948	2.10415	0.4605
ENSMUSG00000025949	170.857	163.566	0.0208431	-1.06986	1.0416	0.3367
ENSMUSG00000026782	79.0888	100.753	-0.26322	-1.73003	1.36802	-0.5197
ENSMUSG00000079470	162.783	129.369	0.394954	-0.885678	1.81841	0.5711
ENSMUSG00000036707	178.448	176.147	0.0588641	-0.989248	1.21542	0.3543
ENSMUSG00000032883	220.156	174.316	0.259272	-1.15957	1.49746	0.52
ENSMUSG00000026240	152.875	115.68	0.466075	-0.419797	1.50687	0.661
ENSMUSG00000053333	42.9676	23.5577	0.689304	-1.8803	2.80207	0.6758
ENSMUSG00000045216	324.986	469.187	-0.52187	-1.03979	0.0130956	-0.8473
ENSMUSG00000052748	138.031	275.853	-1.06385	-2.2026	-0.0736941	-0.9447
ENSMUSG00000026484	197.441	186.31	0.100792	-0.548714	0.782105	0.3231
ENSMUSG00000040297	238.591	357.717	-0.679936	-2.03739	0.458863	-0.75
ENSMUSG00000026694	91.3724	147.338	-0.801671	-3.36617	1.47627	-0.6714
ENSMUSG00000020423	836.538	444.739	1.00225	-0.0621337	2.24254	0.9158
ENSMUSG00000026458	28.6624	33.8361	-0.203931	-1.66999	1.38119	-0.4805
ENSMUSG00000042305	240.241	298.052	-0.347186	-1.34386	0.586853	-0.5749
ENSMUSG00000009418	192.736	129.887	0.560131	-0.731712	1.82225	0.6904
ENSMUSG00000026683	73.9787	72.4418	-0.0575918	-1.56769	1.25468	-0.3687
ENSMUSG00000018196	19.6885	30.6241	-0.801176	-5.16993	3.03254	-0.6106
ENSMUSG00000018189	80.4942	87.5018	-0.137449	-1.01547	0.715995	-0.3918
ENSMUSG00000040918	379.589	326.702	0.258149	-0.493414	1.09005	0.4943
ENSMUSG00000026578	13.9528	15.542	0.544124	-3.51185	6.7687	0.4926
ENSMUSG00000026575	80.6788	59.0149	0.489567	-0.903388	1.9449	0.6315
ENSMUSG00000026585	45.2734	57.4483	-0.393327	-2.28571	1.37225	-0.5581
ENSMUSG00000037860	118.565	141.642	-0.0800381	-1.44229	1.67328	-0.4421
ENSMUSG00000037461	98.1438	108.51	-0.142734	-1.00049	0.711209	-0.3977
ENSMUSG00000026623	57.5897	76.8981	-0.441228	-1.62268	0.663645	-0.6288
ENSMUSG00000026622	110.69	112.118	-0.00926428	-1.08926	1.11805	-0.3271
ENSMUSG00000026553	117.066	96.2154	0.27177	-1.01332	1.52437	0.5142
ENSMUSG00000003464	128.419	109.852	0.267992	-1.40746	2.01243	0.5034
ENSMUSG00000026554	192.034	213.746	-0.361209	-2.7147	1.41544	-0.5116
ENSMUSG00000009905	69.4373	80.6544	-0.271247	-2.17999	1.48872	-0.5004
ENSMUSG00000009907	185.443	188.889	-0.0253692	-0.612282	0.540792	-0.2172
ENSMUSG00000033364	409.005	506.215	-0.303832	-1.48125	0.889591	-0.5381
ENSMUSG00000026135	152.661	162.033	-0.0811442	-0.825035	0.688533	-0.3294
ENSMUSG00000026171	130.711	98.2878	0.416778	-0.416096	1.26141	0.6556
ENSMUSG00000010453	378.072	440.126	-0.260788	-1.20081	0.602198	-0.4957
ENSMUSG00000001143	82.9469	97.9358	-0.289817	-1.93781	1.19772	-0.5129
ENSMUSG00000048874	584.429	615.255	-0.0870355	-0.627141	0.437126	-0.2719
ENSMUSG00000034486	861.057	194.042	2.26358	0.956045	3.7766	0.9979
ENSMUSG00000040693	16.7158	37.0867	-0.97269	-3.72359	2.08257	-0.7145
ENSMUSG00000049866	73.9042	60.5847	0.337735	-1.02606	1.78096	0.5415
ENSMUSG00000025950	194.111	132.358	0.564378	-0.272769	1.43314	0.7749
ENSMUSG00000026003	32.7552	18.5572	0.850241	-1.41675	3.17602	0.7049
ENSMUSG00000025995	298.991	341.453	-0.20664	-0.963405	0.522938	-0.4508
ENSMUSG00000050122	61.6925	40.1477	1.4418	-1.52133	6.58135	0.7073
ENSMUSG00000026111	110.861	114.111	-0.0145208	-0.821026	0.812791	-0.285
ENSMUSG00000041426	19.2369	21.9753	-0.853757	-5.6805	2.00086	-0.5703
ENSMUSG00000026097	57.3793	54.8201	0.123522	-0.951135	1.3064	0.3958
ENSMUSG00000026096	41.7351	37.6987	-0.0987175	-3.3836	2.58239	0.4284
ENSMUSG00000026333	26.6797	45.8055	-0.942381	-3.16242	0.944203	-0.7481
ENSMUSG00000034343	67.9951	79.4234	-0.188088	-1.91807	1.61903	-0.4752
ENSMUSG00000026307	15.386	7.42655	0.963508	-1.98619	3.72355	0.7176
ENSMUSG00000026192	181.523	173.58	0.0690397	-0.699278	0.827682	0.3153
ENSMUSG00000026270	78.8276	56.3838	0.401852	-1.03838	1.66099	0.6102
ENSMUSG00000026174	145.372	149.862	-0.0720716	-1.27808	1.07923	-0.3696
ENSMUSG00000026172	10.0171	19.0487	-0.675687	-3.17653	2.46849	-0.6598
ENSMUSG00000026568	42.2583	26.5454	0.700243	-0.257219	1.72696	0.8139
ENSMUSG00000040713	26.8935	26.5433	0.012482	-2.64646	2.67428	0.4207
ENSMUSG00000056763	259.62	401.388	-0.650072	-1.86892	0.529568	-0.7446
ENSMUSG00000048960	25.8095	57.412	-1.1274	-4.48636	2.39	-0.7172
ENSMUSG00000016918	84.5092	33.6423	1.71451	-0.549253	4.91497	0.877
ENSMUSG00000097398	6.64289	16.2878	-0.775329	-4.52532	4.1803	-0.6491
ENSMUSG00000036206	166.019	174.95	-0.100902	-1.3886	1.12874	-0.3958
ENSMUSG00000055013	148.387	81.1586	0.870094	-0.241633	2.02031	0.8655
ENSMUSG00000040782	110.643	139.593	-0.141923	-1.59768	1.77331	-0.4868
ENSMUSG00000033964	121.746	139.949	-0.322144	-1.808	0.966691	-0.522
ENSMUSG00000033952	187.687	173.482	0.12602	-1.22262	1.51839	0.4162
ENSMUSG00000041570	71.7355	96.2395	-0.284455	-2.53239	2.29909	-0.5312
ENSMUSG00000040124	69.6657	79.6716	-0.29658	-1.79637	1.02738	-0.5115
ENSMUSG00000026019	233.616	280.087	-0.626142	-3.24364	1.17212	-0.5916
ENSMUSG00000026014	156.861	136.021	0.140744	-1.01914	1.1395	0.4363
ENSMUSG00000026341	234.514	327.348	-0.552283	-1.65413	0.410115	-0.7141
ENSMUSG00000026425	87.5602	66.3067	0.339623	-1.86485	2.38892	0.5463
ENSMUSG00000026437	13.2415	16.6538	-0.59487	-3.17752	1.36835	-0.5937
ENSMUSG00000079550	64.0092	56.87	0.185256	-0.537457	0.926603	0.4217
ENSMUSG00000026024	100.55	93.4338	0.124619	-0.643509	0.923092	0.37
ENSMUSG00000026021	227.709	305.315	-0.408934	-1.54239	0.792817	-0.6152
ENSMUSG00000026775	271.81	358.168	-0.452297	-1.63826	0.611478	-0.63
ENSMUSG00000036646	129.074	176.203	-0.44905	-1.00986	0.109904	-0.7549
ENSMUSG00000026955	49.5452	49.8404	0.0340238	-1.56743	1.78481	0.3856
ENSMUSG00000015094	20.1773	11.6644	0.761443	-2.27233	3.78795	0.6507
ENSMUSG00000026974	418.905	478.071	-0.193085	-0.975874	0.606632	-0.4429
ENSMUSG00000036833	29.125	16.3434	1.08461	-0.796055	3.56886	0.7752
ENSMUSG00000026821	47.1304	57.5621	-0.188794	-1.42672	1.22726	-0.4848
ENSMUSG00000026812	68.1052	93.7573	-0.641335	-2.50229	0.753142	-0.6697
ENSMUSG00000026806	81.9183	132.79	-0.701945	-1.38067	-0.00112066	-0.9059
ENSMUSG00000026803	162.897	132.375	0.118899	-1.82115	1.6728	0.4654
ENSMUSG00000027011	69.0593	79.4953	-0.253153	-1.54202	0.929826	-0.4926
ENSMUSG00000042369	57.6453	72.2754	-0.245519	-1.40686	1.10515	-0.5202
ENSMUSG00000002733	90.6054	79.4587	-0.0665174	-2.26026	1.59428	0.4015
ENSMUSG00000046994	116.283	231.56	-1.11239	-2.79509	0.311227	-0.8752
ENSMUSG00000025917	252.493	296.767	-0.214574	-1.14382	0.761006	-0.4775
ENSMUSG00000067851	53.591	67.606	-0.905533	-4.95556	1.73442	-0.6219
ENSMUSG00000079610	66.5649	69.6725	-0.611535	-5.88704	2.95355	-0.5276
ENSMUSG00000046337	41.9645	38.9025	-0.416075	-4.4504	2.268	-0.4832
ENSMUSG00000037351	59.8586	72.3623	-0.563805	-3.03451	1.16962	-0.5785
ENSMUSG00000025959	232.541	334.821	-0.699382	-2.51201	0.741743	-0.7021
ENSMUSG00000026082	328.623	178.521	0.915758	0.16721	1.73131	0.9593
ENSMUSG00000026162	6.04492	5.49585	0.191754	-1.87583	2.32561	0.4685
ENSMUSG00000026028	67.497	86.4992	-0.475863	-2.06507	0.871649	-0.6044
ENSMUSG00000038079	14.004	13.5024	-0.456343	-4.47538	2.14973	-0.4937
ENSMUSG00000033793	103.552	78.3412	0.328694	-1.97706	2.45279	0.5417
ENSMUSG00000079144	62.9532	73.0838	-0.427917	-2.65707	1.32069	-0.5434
ENSMUSG00000026502	62.6303	66.5461	0.0132403	-1.43068	1.64425	-0.375
ENSMUSG00000026500	20.7229	38.6559	-0.590447	-2.78112	2.32042	-0.6499
ENSMUSG00000038949	28.7988	15.5177	1.08445	-2.02334	4.86903	0.6924
ENSMUSG00000038936	16.9834	28.6944	-1.06214	-3.85073	0.912398	-0.7586
ENSMUSG00000026490	42.4195	51.9503	-0.890516	-5.59168	2.14888	-0.5971
ENSMUSG00000042111	195.085	251.764	-0.382976	-1.24328	0.43308	-0.6241
ENSMUSG00000026456	166.023	246.113	-0.498586	-2.32287	1.41967	-0.6231
ENSMUSG00000000544	57.4827	30.3394	1.05756	-0.829529	3.30282	0.7845
ENSMUSG00000056268	176.418	116.13	0.558006	-0.534751	1.57609	0.7308
ENSMUSG00000026504	17.5926	19.4935	-0.311684	-5.47004	4.37492	-0.4954
ENSMUSG00000038034	17.1761	7.46207	0.803	-2.92808	3.44155	0.6916
ENSMUSG00000050229	157.651	195.297	-0.346516	-1.27867	0.49328	-0.5774
ENSMUSG00000026596	249.802	217.14	0.330878	-1.00076	1.91764	0.5179
ENSMUSG00000025986	50.3339	122.038	-1.30957	-2.27382	-0.410844	-0.9896
ENSMUSG00000026107	80.8971	148.611	-0.994129	-2.47463	0.227848	-0.8737
ENSMUSG00000042207	894.895	856.545	0.0543187	-0.513344	0.609976	0.2397
ENSMUSG00000026429	160.227	118.475	0.371398	-0.702074	1.30835	0.6111
ENSMUSG00000026426	57.1379	74.8713	-0.490475	-1.90127	0.652975	-0.6289
ENSMUSG00000043629	455.029	276.25	0.667839	-0.312115	1.54815	0.8215
ENSMUSG00000034432	240.729	272.284	-0.264414	-1.46143	0.709363	-0.4873
ENSMUSG00000041763	113.433	99.6355	0.22298	-0.714628	1.25533	0.4652
ENSMUSG00000026048	161.674	140.864	0.206598	-0.934619	1.33917	0.4677
ENSMUSG00000049339	99.2871	72.7002	0.499912	-0.537649	1.63454	0.6741
ENSMUSG00000026197	48.8901	75.0525	-0.472091	-2.80203	2.13606	-0.5968
ENSMUSG00000026199	79.834	54.2503	0.668644	-1.356	2.96429	0.6422
ENSMUSG00000026201	139.327	169.319	-0.133477	-1.93139	2.00537	-0.47
ENSMUSG00000026203	38.8384	45.894	-0.325531	-2.41516	1.52283	-0.5178
ENSMUSG00000026439	156.394	158.361	-0.0473423	-1.06318	0.912234	-0.3294
ENSMUSG00000046062	555.917	449.158	0.292452	-0.289095	0.855201	0.5649
ENSMUSG00000026319	118.436	96.1316	0.270961	-1.10956	1.60937	0.5187
ENSMUSG00000026208	19.1201	15.1056	0.348882	-2.10331	2.76857	0.5369
ENSMUSG00000033021	27.2066	15.3356	0.896344	-0.791243	2.79984	0.7591
ENSMUSG00000025971	108.478	119.872	-0.0793224	-1.07484	1.02312	-0.3861
ENSMUSG00000026039	202.058	242.069	-0.359854	-1.65196	0.691448	-0.5558
ENSMUSG00000070738	56.2682	47.6806	0.0920498	-1.81697	1.66053	0.4512
ENSMUSG00000026305	33.7832	17.5807	0.879043	-1.42015	3.09404	0.7294
ENSMUSG00000038866	121.319	132.811	-0.306876	-2.47263	1.48897	-0.4946
ENSMUSG00000044340	66.7973	36.3028	0.540574	-2.71416	2.9447	0.6292
ENSMUSG00000026411	54.5947	36.823	0.522363	-0.892449	1.82371	0.6641
ENSMUSG00000041642	32.7353	12.1414	1.0956	-1.87361	3.2836	0.7823
ENSMUSG00000026708	197.649	197.988	-0.0577347	-1.1603	0.97495	-0.3497
ENSMUSG00000067336	65.7114	65.3528	-0.301028	-3.01498	1.75904	-0.4728
ENSMUSG00000041040	116.517	86.9437	0.3382	-1.10052	1.56644	0.5731
ENSMUSG00000073664	215.414	178.594	0.252111	-0.994498	1.46723	0.5068
ENSMUSG00000049439	40.5957	55.9907	-0.469821	-1.2361	0.290835	-0.7191
ENSMUSG00000026584	51.2548	64.1621	-0.84591	-4.403	1.38359	-0.6225
ENSMUSG00000041396	100.256	127.194	-0.34901	-1.11664	0.404217	-0.6001
ENSMUSG00000026179	90.7785	60.5642	0.569333	-0.341694	1.42848	0.7722
ENSMUSG00000026176	25.5019	31.4532	-0.324933	-2.00915	1.25228	-0.5299
ENSMUSG00000025925	193.918	247.752	-0.313779	-1.60425	1.06289	-0.5499
ENSMUSG00000061024	782.996	847.686	-0.117287	-0.547479	0.310093	-0.2666
ENSMUSG00000026339	49.0002	101.851	-1.06944	-2.10676	-0.0436209	-0.9453
ENSMUSG00000013275	135.094	140.924	-0.053122	-1.0397	0.946424	-0.3434
ENSMUSG00000033257	67.8026	105.226	-0.529958	-1.87481	1.01539	-0.6741
ENSMUSG00000026088	84.0482	65.2432	0.344329	-0.610296	1.27885	0.5818
ENSMUSG00000058407	172.66	219.416	-0.375433	-1.15396	0.346419	-0.6212
ENSMUSG00000048234	362.639	463.375	-0.43145	-1.54132	0.499122	-0.6228
ENSMUSG00000073643	49.7787	66.0732	-0.318822	-1.61846	1.1567	-0.5623
ENSMUSG00000040865	130.913	203.76	-0.649685	-1.91498	0.604144	-0.7436
ENSMUSG00000025968	112.687	117.83	-0.165036	-2.31333	1.73144	-0.4452
ENSMUSG00000066652	16.9582	73.3027	-2.59626	-5.99218	-0.346883	-0.9807
ENSMUSG00000026520	136.971	233.559	-0.75911	-1.61995	0.125067	-0.8812
ENSMUSG00000090071	10.89	14.1471	-0.583439	-4.59576	2.79231	-0.5506
ENSMUSG00000070644	23.7116	21.4625	-0.454908	-5.58258	2.92477	-0.4817
ENSMUSG00000034292	19.047	26.7119	-0.405322	-2.75504	2.14962	-0.569
ENSMUSG00000026311	157.233	123.406	0.58055	-1.39833	3.03422	0.6015
ENSMUSG00000025964	153.314	94.9816	0.713886	-1.4573	2.87898	0.6744
ENSMUSG00000025962	113.875	120.179	-0.191857	-1.61241	0.961864	-0.427
ENSMUSG00000025958	303.992	299.938	0.0221389	-0.812547	0.863802	0.2923
ENSMUSG00000006304	467.307	602.477	-0.327451	-1.58795	1.00083	-0.5596
ENSMUSG00000026032	64.4893	51.0985	0.226826	-1.7976	1.96174	0.5096
ENSMUSG00000041859	1041.61	1012.33	0.0444824	-0.465011	0.559416	0.2089
ENSMUSG00000079283	13.4575	18.3916	-0.60835	-2.94382	1.29483	-0.6126
ENSMUSG00000037035	149.819	103.089	0.500165	-1.79702	2.82362	0.5894
ENSMUSG00000004451	105.306	102.479	-0.0658511	-1.58295	1.20975	-0.3663
ENSMUSG00000026383	183.828	118.479	0.476084	-1.24512	1.8631	0.6505
ENSMUSG00000026211	52.2867	17.5609	1.12914	-3.16869	4.38165	0.7331
ENSMUSG00000026235	853.78	990.665	-0.226865	-0.820279	0.350279	-0.4647
ENSMUSG00000005501	58.6358	85.5687	-0.770072	-2.84978	0.856149	-0.7051
ENSMUSG00000044783	675.37	628.372	0.0476712	-0.925381	0.895626	0.3303
ENSMUSG00000026204	5.64447	7.91168	-0.467071	-3.2644	2.18546	-0.566
ENSMUSG00000026209	49.3614	67.243	-0.493433	-1.58886	0.489033	-0.6736
ENSMUSG00000032997	179.252	112.367	0.621258	-0.375515	1.49833	0.7955
ENSMUSG00000016481	55.9383	38.2026	0.508461	-0.730198	1.67788	0.675
ENSMUSG00000026496	487.942	640.371	-0.369284	-1.42002	0.711225	-0.5958
ENSMUSG00000026499	146.434	156.036	-0.0463076	-1.09827	1.06104	-0.3597
ENSMUSG00000038806	554.59	599.88	-0.109689	-0.585247	0.37649	-0.2839
ENSMUSG00000073481	75.3237	80.054	-0.207205	-3.98683	3.23655	-0.4741
ENSMUSG00000016200	32.667	29.9414	0.329864	-1.57176	2.74663	0.4969
ENSMUSG00000016181	162.293	149.709	-0.00515563	-1.48307	1.24442	0.3709
ENSMUSG00000026657	256.132	288.573	-0.209588	-1.08268	0.604006	-0.4505
ENSMUSG00000079442	17.3134	20.3319	-0.209745	-2.04616	1.71067	-0.488
ENSMUSG00000026811	15.3826	29.4323	-0.897949	-3.98396	2.30671	-0.6865
ENSMUSG00000026857	65.5981	38.8854	0.530531	-1.99357	2.51439	0.6395
ENSMUSG00000026848	625.842	702.354	-0.168752	-0.996904	0.660471	-0.4252
ENSMUSG00000026755	242.279	234.597	0.1325	-0.975366	1.38788	0.3983
ENSMUSG00000036086	36.7943	38.664	-0.124943	-1.45827	1.06242	-0.402
ENSMUSG00000026355	292.254	284.543	0.0154156	-0.847471	0.824815	0.2827
ENSMUSG00000026356	343.672	630.669	-0.904052	-1.60819	-0.250571	-0.975
ENSMUSG00000002546	78.6045	126.476	-0.43356	-2.03339	1.80415	-0.6244
ENSMUSG00000039205	22.3597	16.7161	0.885374	-2.29766	5.47563	0.5987
ENSMUSG00000026820	39.4126	59.5415	-0.592312	-1.73143	0.584227	-0.7234
ENSMUSG00000027035	88.4031	71.004	0.306459	-0.461098	1.0475	0.5607
ENSMUSG00000034220	8.82185	15.3793	-0.825491	-2.69854	1.00366	-0.7383
ENSMUSG00000026269	29.9917	24.8551	0.391752	-1.75289	2.78931	0.5347
ENSMUSG00000042046	77.5648	123.75	-0.64627	-3.01027	1.79078	-0.6389
ENSMUSG00000026427	160.701	203.822	-0.307205	-1.14854	0.6355	-0.5682
ENSMUSG00000025907	74.5855	69.5884	0.0920763	-1.49008	1.65555	0.4188
ENSMUSG00000051285	74.6183	90.766	-0.454369	-2.92516	1.53458	-0.5486
ENSMUSG00000026150	124.774	147.962	-0.228846	-1.39079	0.997377	-0.4956
ENSMUSG00000026159	79.1626	188.711	-1.27434	-1.94693	-0.659956	-0.9988
ENSMUSG00000026288	90.6715	52.8224	1.15837	-0.829837	3.96719	0.7783
ENSMUSG00000026289	491.558	469.46	0.099839	-0.670509	0.934311	0.3469
ENSMUSG00000026393	81.6065	98.4493	-0.096065	-1.83734	2.03893	-0.461
ENSMUSG00000005886	70.477	30.0525	1.0768	-0.892819	2.68578	0.8355
ENSMUSG00000025935	142.857	137.833	0.0626932	-1.26478	1.40753	0.3832
ENSMUSG00000025937	176.605	181.756	-0.200237	-2.2185	1.45628	-0.4457
ENSMUSG00000033159	22.0509	21.44	-0.388561	-3.8263	2.05332	-0.4864
ENSMUSG00000026198	38.0686	19.5852	0.793883	-1.35653	2.55838	0.741
ENSMUSG00000033124	37.4859	20.3498	0.919881	-0.344582	2.2723	0.8457
ENSMUSG00000026202	403.028	210.864	0.976153	0.245081	1.75169	0.9747
ENSMUSG00000016528	71.7942	87.0387	-0.0865859	-1.48463	1.78893	-0.4534
ENSMUSG00000016526	473.148	596.759	-0.341756	-1.08656	0.384187	-0.5948
ENSMUSG00000006010	114.996	90.1969	-0.00658705	-2.65029	1.84526	0.4521
ENSMUSG00000026309	96.9421	85.2276	0.302611	-1.18214	2.10446	0.5016
ENSMUSG00000067071	40.4661	20.9065	1.11619	-2.18555	4.76272	0.7064
ENSMUSG00000026313	446.055	251.889	0.636818	-1.23567	2.15598	0.7075
ENSMUSG00000041605	27.6351	33.3849	-0.158759	-5.0823	5.07529	-0.495
ENSMUSG00000023094	67.1114	33.4401	1.04605	0.111634	2.06627	0.9534
ENSMUSG00000061186	81.0936	134.607	-0.704912	-1.63427	0.26719	-0.8358
ENSMUSG00000026618	36.5033	45.1875	-0.316811	-1.26311	0.616935	-0.5531
ENSMUSG00000026260	120.777	139.225	-0.249365	-2.03198	1.40982	-0.4926
ENSMUSG00000073616	53.7496	57.7654	0.605873	-2.46987	5.54439	0.5054
ENSMUSG00000058076	71.5992	59.6711	0.526924	-1.14181	2.85672	0.5754
ENSMUSG00000005674	49.6884	67.386	0.0117559	-2.14608	3.4925	-0.4848
ENSMUSG00000039318	38.2104	52.2828	-0.361819	-2.39905	1.87445	-0.559
ENSMUSG00000026617	42.6793	64.4404	-0.619231	-1.5459	0.276419	-0.7934
ENSMUSG00000026615	726.393	556.004	0.333209	-0.797812	1.34544	0.5787
ENSMUSG00000041406	141.076	138.687	0.0775627	-0.875558	1.11817	0.3469
ENSMUSG00000026463	46.0663	55.428	-0.259399	-1.45474	0.936071	-0.5045
ENSMUSG00000026883	102.249	98.5691	0.0217551	-1.0331	1.02052	0.3338
ENSMUSG00000026887	45.3795	23.5023	1.42547	-0.750032	4.78357	0.8181
ENSMUSG00000047250	27.2926	38.5662	-1.22675	-5.90983	1.46514	-0.6787
ENSMUSG00000026749	55.1278	43.6872	0.396317	-1.21184	2.10661	0.5629
ENSMUSG00000026558	242.869	314.934	-0.390662	-1.13064	0.316802	-0.6446
ENSMUSG00000026688	77.4833	51.9934	0.637428	-1.41326	2.84401	0.644
ENSMUSG00000052534	33.4736	13.2922	1.41052	-0.785895	3.79126	0.8556
ENSMUSG00000026398	974.551	799.874	0.281258	-0.594252	1.14497	0.5318
ENSMUSG00000026526	72.9563	55.1858	0.525182	-1.13648	2.45496	0.6073
ENSMUSG00000026083	592.99	685.663	-0.193223	-1.05715	0.706041	-0.4556
ENSMUSG00000055322	94.8202	85.7084	0.0652493	-1.16236	1.12347	0.3882
ENSMUSG00000006299	240.845	282.599	-0.278147	-1.15227	0.510549	-0.5127
ENSMUSG00000006301	72.6262	91.1033	-0.38856	-2.24519	1.37012	-0.5545
ENSMUSG00000025930	67.5833	143.756	-1.11452	-2.26965	0.0152492	-0.9329
ENSMUSG00000026556	94.3107	65.5315	0.496592	-0.706297	1.64132	0.6694
ENSMUSG00000026469	50.9295	66.7394	-0.38578	-1.89824	1.10503	-0.5744
ENSMUSG00000033684	35.8203	35.3031	1.10417	-2.15492	7.43101	0.5841
ENSMUSG00000054770	86.2303	57.8173	0.870432	-2.17282	4.55004	0.634
ENSMUSG00000026034	987.394	971.867	0.0284791	-0.596191	0.636391	0.2363
ENSMUSG00000026035	60.7682	55.7971	-0.0969189	-2.2791	1.5326	-0.3989
ENSMUSG00000026037	221.241	259.576	-0.229547	-1.00212	0.552572	-0.4837
ENSMUSG00000038174	377.263	393.222	-0.0474971	-0.837772	0.7652	-0.3147
ENSMUSG00000026361	219.124	230.247	-0.068759	-1.01737	0.890147	-0.3502
ENSMUSG00000018199	75.1369	75.0232	-0.00931741	-1.12739	1.09213	-0.3298
ENSMUSG00000070565	121.2	112.822	0.225042	-1.8013	2.50366	0.4775
ENSMUSG00000001674	170.072	180.852	-0.103253	-0.893998	0.667616	-0.3502
ENSMUSG00000026433	15.4535	39.1116	-2.26895	-8.0837	0.946831	-0.8527
ENSMUSG00000026434	1315.23	1598.82	-0.303767	-1.32924	0.693809	-0.5372
ENSMUSG00000038793	46.3185	68.8805	-0.222356	-4.58548	5.09867	-0.5284
ENSMUSG00000026519	21.5705	13.0347	0.806402	-1.47356	3.25905	0.684
ENSMUSG00000006005	479.971	537.551	-0.161189	-0.745892	0.41728	-0.3746
ENSMUSG00000004364	209.567	213.821	-0.036735	-1.25606	1.15708	-0.3574
ENSMUSG00000026098	33.6825	30.7485	0.413013	-1.63781	3.05829	0.5247
ENSMUSG00000026095	82.9527	60.7521	0.385076	-0.844611	1.48995	0.6046
ENSMUSG00000040648	88.2469	80.7948	-0.120826	-2.47982	1.69338	-0.4101
ENSMUSG00000026094	149.432	105.831	0.46554	-0.947282	1.79807	0.633
ENSMUSG00000041303	133.915	102.252	0.456647	-1.14317	2.17531	0.5915
ENSMUSG00000073678	76.5197	68.6334	-0.031973	-1.90538	1.42802	0.3872
ENSMUSG00000026245	78.1114	87.2463	-0.116249	-1.84431	1.68704	-0.4375
ENSMUSG00000001138	87.5344	105.051	-0.297496	-1.93481	1.22164	-0.5117
ENSMUSG00000061518	64.828	72.9743	-0.154355	-1.00877	0.771774	-0.4237
ENSMUSG00000039748	336.014	380.848	-0.187936	-0.643234	0.256406	-0.3884
ENSMUSG00000064302	143.505	169.512	-0.341593	-1.84252	0.925974	-0.5273
ENSMUSG00000026380	322.106	754.466	-1.26673	-2.14989	-0.458551	-0.9932
ENSMUSG00000062169	219.195	287.46	-0.400016	-1.06283	0.261235	-0.678
ENSMUSG00000062510	310.925	304.388	-0.000427476	-1.06642	1.00247	0.3113
ENSMUSG00000041075	110.085	62.3146	0.852038	-0.553746	2.28603	0.8025
ENSMUSG00000026020	1675.45	1778.4	-0.0971815	-0.549102	0.334807	-0.2395
ENSMUSG00000026278	36.3425	75.9877	-0.972961	-3.27882	1.60294	-0.7475
ENSMUSG00000026280	67.1752	63.2478	0.0873282	-1.83626	2.03692	0.4295
ENSMUSG00000026283	569.328	662.509	-0.233317	-0.753869	0.25648	-0.4645
ENSMUSG00000035437	195.605	191.941	-0.0438116	-1.16346	0.947589	-0.3333
ENSMUSG00000026643	91.3323	112.974	-0.361116	-1.56765	0.71845	-0.5651
ENSMUSG00000026648	35.5775	29.5343	0.860368	-5.68037	9.18155	0.5501
ENSMUSG00000013593	169.178	182.638	-0.0456349	-1.22635	1.2703	-0.3794
ENSMUSG00000062729	7.90874	15.2291	-0.672591	-3.2526	2.64757	-0.6627
ENSMUSG00000053483	177.305	248.392	-0.615809	-2.36594	0.914621	-0.6653
ENSMUSG00000062963	54.1505	66.0677	-0.180224	-1.73943	1.62493	-0.4805
ENSMUSG00000039157	141.236	153.717	-0.120943	-0.615919	0.371751	-0.3026
ENSMUSG00000026810	129.404	150.221	-0.180952	-1.68103	1.42886	-0.4735
ENSMUSG00000026457	232.675	170.959	0.444048	-0.0487974	0.928768	0.7836
ENSMUSG00000026455	108.277	135.183	-0.361009	-1.38155	0.579991	-0.5766
ENSMUSG00000042229	148.541	161.883	-0.104931	-1.20245	1.03465	-0.4001
ENSMUSG00000026604	88.9548	72.6374	0.25866	-0.739848	1.18342	0.5212
ENSMUSG00000026634	106.798	97.5438	0.0501373	-2.19283	2.14814	0.4317
ENSMUSG00000052428	112.664	135.824	-0.237499	-1.83474	1.42016	-0.5033
ENSMUSG00000026687	94.7159	84.5211	0.155749	-0.9275	1.23996	0.4291
ENSMUSG00000026275	108.292	96.2401	0.213802	-0.623807	1.16203	0.4504
ENSMUSG00000026276	146.981	162.792	-0.134511	-0.681277	0.43611	-0.3445
ENSMUSG00000040423	176.986	176.602	-0.0203545	-1.01769	0.921309	-0.3058
ENSMUSG00000026223	44.9282	45.8763	0.0691369	-1.23263	1.59755	0.3747
ENSMUSG00000026229	164.827	225.79	-0.513875	-1.67282	0.502513	-0.6814
ENSMUSG00000026116	264.055	279.723	-0.125486	-1.45416	1.07186	-0.4087
ENSMUSG00000026112	144.162	196.632	-0.40814	-1.34407	0.614879	-0.6436
ENSMUSG00000045005	1425.93	1550.87	-0.138597	-0.951267	0.64051	-0.3775
ENSMUSG00000026134	56.7414	42.2953	0.46177	-0.402599	1.42714	0.6694
ENSMUSG00000042197	312.122	359.248	-0.260641	-1.39848	0.749727	-0.4896
ENSMUSG00000039395	31.7033	68.9901	-1.1617	-2.33013	-0.0657102	-0.949
ENSMUSG00000026189	17.2814	21.5428	-0.207058	-3.50074	3.2941	-0.5008
ENSMUSG00000026000	35.4924	40.8067	-0.0539369	-2.20271	2.47476	-0.4488
ENSMUSG00000026196	119.456	146.265	-0.336387	-1.29507	0.532721	-0.557
ENSMUSG00000018417	60.3759	66.4141	-0.146248	-1.33203	1.07726	-0.4278
ENSMUSG00000026103	89.2907	86.5907	0.00780567	-1.58637	1.50573	0.3752
ENSMUSG00000037470	142.809	168.512	-0.289704	-1.48057	0.811974	-0.5165
ENSMUSG00000026131	475.487	406.952	0.168386	-1.14241	1.37239	0.4625
ENSMUSG00000026421	278.966	410.798	-0.566534	-1.05692	-0.0929615	-0.9076
ENSMUSG00000041801	1952.43	1106.63	0.855405	-0.0204687	1.79771	0.9109
ENSMUSG00000039210	96.9087	105.924	-0.12065	-1.00959	0.782821	-0.393
ENSMUSG00000026547	212.464	181.613	0.231851	-1.10422	1.61937	0.4842
ENSMUSG00000005681	12.3353	15.8793	-0.346015	-2.96149	2.3552	-0.5343
ENSMUSG00000052423	149.138	160.457	0.0151746	-1.17058	1.48426	-0.3595
ENSMUSG00000013973	90.3682	97.4446	-0.118254	-1.08122	0.844673	-0.3878
ENSMUSG00000006412	535.576	564.204	-0.0753434	-0.41907	0.270934	-0.1632
ENSMUSG00000037434	475.281	186.325	1.35626	0.679097	2.03817	0.9988
ENSMUSG00000025903	81.1745	59.5423	0.609425	-1.58056	3.28759	0.6017
ENSMUSG00000033813	160.295	179.553	-0.209741	-1.15982	0.651101	-0.4458
ENSMUSG00000026675	146.062	85.6946	0.930184	-1.56432	3.72806	0.6997
ENSMUSG00000013997	45.7367	56.5746	-0.313023	-2.17981	1.57839	-0.5219
ENSMUSG00000026078	22.9241	32.0297	-0.484641	-1.94724	0.94519	-0.631
ENSMUSG00000003135	137.829	172.126	-0.354835	-1.99888	1.20479	-0.5481
ENSMUSG00000026074	290.707	229.827	0.302604	-0.996662	1.52912	0.5452
ENSMUSG00000010609	48.5701	43.6665	0.669687	-2.4144	5.02877	0.5501
ENSMUSG00000026670	51.3472	47.3356	0.160461	-1.10924	1.5862	0.4355
ENSMUSG00000026667	136.861	82.0648	0.844176	-0.379467	2.31927	0.8193
ENSMUSG00000033671	64.2751	68.4297	-0.190845	-1.87609	1.30444	-0.4552
ENSMUSG00000026466	191.934	223.246	-0.247414	-1.15956	0.615481	-0.4895
ENSMUSG00000027007	51.3933	69.7524	-0.538229	-2.06501	0.807077	-0.649
ENSMUSG00000027006	69.6745	87.4725	-0.493865	-2.69295	1.30478	-0.5749
ENSMUSG00000026843	133.737	172.824	-0.330826	-1.25807	0.668713	-0.5815
ENSMUSG00000039356	115.97	137.938	-0.198869	-1.35607	1.08437	-0.4732
ENSMUSG00000026842	78.5285	104.573	-0.300374	-1.47622	1.16137	-0.5587
ENSMUSG00000069495	392.641	378.068	0.0961773	-0.779411	1.01287	0.3529
ENSMUSG00000026764	36.7379	52.9243	-0.357525	-2.25934	1.93823	-0.57
ENSMUSG00000055612	636.231	481.155	0.408989	-0.464078	1.28711	0.6367
ENSMUSG00000013698	7.69844	12.0137	0.254817	-3.40108	6.41112	-0.4799
ENSMUSG00000026277	136.406	103.485	0.317751	-1.19189	1.6155	0.5547
ENSMUSG00000026279	71.0431	59.4011	0.290415	-0.734055	1.36851	0.5271
ENSMUSG00000026281	374.715	401.384	-0.147253	-1.38401	1.00395	-0.4206
ENSMUSG00000078184	147.075	164.676	-0.162025	-0.76275	0.425229	-0.3786
ENSMUSG00000057335	29.9802	54.2801	-0.962544	-2.53629	0.401148	-0.8322
ENSMUSG00000040848	19.3769	10.1267	1.41274	-1.361	5.37911	0.7601
ENSMUSG00000040843	239.359	280.878	-0.25937	-1.42194	0.857295	-0.499
ENSMUSG00000026571	59.8307	45.8514	0.323528	-1.81024	2.35907	0.531
ENSMUSG00000026566	117.633	168.471	-0.51292	-1.39891	0.389144	-0.7266
ENSMUSG00000026663	173.396	164.185	0.0018622	-1.3776	1.20533	0.3558
ENSMUSG00000026659	148.152	200.028	-0.410616	-1.17903	0.392576	-0.6657
ENSMUSG00000026384	78.8271	91.6926	-0.251265	-1.56376	0.977882	-0.4963
ENSMUSG00000036975	24.1057	42.3347	-1.07573	-5.31273	2.48919	-0.6672
ENSMUSG00000050777	40.0818	58.8504	-0.60279	-2.15961	0.822161	-0.6774
ENSMUSG00000026385	84.6122	56.8842	0.385176	-1.91078	2.1958	0.5928
ENSMUSG00000026193	264.091	333.856	-0.624401	-3.03478	1.11333	-0.6063
ENSMUSG00000042901	58.6976	53.0215	-0.132215	-2.92369	1.91229	-0.4129
ENSMUSG00000072258	136.881	148.362	-0.0817288	-1.30705	1.20722	-0.403
ENSMUSG00000025912	221.688	158.059	0.469278	-1.37044	2.24997	0.6009
ENSMUSG00000045210	137.76	169.597	-0.338623	-1.21058	0.468797	-0.5714
ENSMUSG00000026470	33.8053	25.0551	0.380524	-1.41878	2.0882	0.5641
ENSMUSG00000033701	41.9073	52.4988	-0.292337	-1.37372	0.866029	-0.5398
ENSMUSG00000050565	328.694	390.156	-0.275878	-1.13766	0.518009	-0.518
ENSMUSG00000041779	28.7554	25.9139	-0.196649	-3.05887	1.87785	-0.4333
ENSMUSG00000057363	78.6609	84.1078	-0.135731	-1.14364	0.803052	-0.3938
ENSMUSG00000037503	322.443	300.846	0.12736	-0.6104	0.896785	0.37
ENSMUSG00000015488	21.6914	14.5731	-0.0453311	-4.602	2.97067	0.4949
ENSMUSG00000026374	757.538	809.01	0.00497037	-1.08427	1.29543	-0.3429
ENSMUSG00000048402	51.4841	136.765	-1.34601	-2.38375	-0.174793	-0.9674
ENSMUSG00000026600	26.4628	21.1726	1.25899	-3.19073	8.45849	0.5997
ENSMUSG00000060519	319.71	82.9932	2.05997	0.723071	3.64929	0.9959
ENSMUSG00000033557	121.109	82.3054	0.440842	-1.08856	1.70221	0.6324
ENSMUSG00000026594	113.067	75.8154	0.476359	-1.13052	1.86534	0.6468
ENSMUSG00000037262	171.505	190.907	-0.34219	-2.20843	1.0849	-0.5106
ENSMUSG00000032666	32.8914	35.1341	-0.101709	-3.16125	3.03749	-0.4562
ENSMUSG00000014980	99.8986	78.4279	0.35216	-0.600524	1.33596	0.5803
ENSMUSG00000042772	507.292	554.259	-0.130737	-0.823272	0.540238	-0.3583
ENSMUSG00000026479	37.3966	100.567	-1.44894	-2.33003	-0.628702	-0.997
ENSMUSG00000014226	457.336	490.746	-0.0607539	-1.34256	1.32454	-0.3931
ENSMUSG00000025969	413.369	121.127	1.70851	0.113231	3.18818	0.9646
ENSMUSG00000025967	1129.69	1551.42	-0.479705	-1.37414	0.354474	-0.7034
ENSMUSG00000027520	352.802	370.213	-0.155419	-1.31469	0.8353	-0.4094
ENSMUSG00000036093	114.59	139.58	-0.309291	-1.22078	0.567762	-0.5479
ENSMUSG00000055371	55.7475	74.9776	-0.463016	-2.78605	1.81389	-0.5753
ENSMUSG00000051223	560.236	765.533	-0.455046	-1.04568	0.119848	-0.7615
ENSMUSG00000026036	103.927	101.801	-0.126101	-1.82971	1.2122	-0.3979
ENSMUSG00000008475	140.086	229.702	-0.755914	-1.83022	0.231175	-0.8418
ENSMUSG00000042751	43.6282	49.1848	-0.783957	-5.47313	2.29449	-0.5671
ENSMUSG00000026473	417.34	223.504	0.950525	0.122409	1.87565	0.95
ENSMUSG00000048865	29.3561	39.9463	-0.497221	-2.10729	0.997864	-0.6186
ENSMUSG00000026641	659.34	635.363	0.0249881	-0.68124	0.678435	0.25
ENSMUSG00000038235	65.8159	99.5187	-0.602855	-2.00595	0.797035	-0.7029
ENSMUSG00000026404	55.3379	39.1271	0.296782	-1.86159	1.98004	0.5608
ENSMUSG00000041498	135.24	192.607	-0.465172	-1.65952	0.82199	-0.6475
ENSMUSG00000041483	573.202	636.24	-0.149147	-0.792853	0.508853	-0.3778
ENSMUSG00000023150	220.115	232.45	-0.289302	-2.19422	1.15999	-0.475
ENSMUSG00000053286	93.9789	101.41	-0.171804	-1.62032	1.10428	-0.4419
ENSMUSG00000026483	122.627	33.7429	1.91935	-0.47147	4.5334	0.925
ENSMUSG00000043019	51.2372	53.595	-0.071752	-1.97904	1.79614	-0.4216
ENSMUSG00000026511	144.571	139.319	-0.0409046	-1.37001	1.06381	-0.3353
ENSMUSG00000026510	71.9474	58.3553	0.0174115	-2.5598	1.90904	0.4526
ENSMUSG00000026377	305.213	290.071	0.0306016	-1.03909	1.02483	0.3379
ENSMUSG00000026577	143.526	115.884	0.175356	-2.25454	2.38374	0.49
ENSMUSG00000026576	337.256	412.315	-0.290188	-0.882843	0.292968	-0.5509
ENSMUSG00000037499	9.48667	12.5096	-0.441957	-2.57486	1.62137	-0.5705
ENSMUSG00000026626	139.719	110.959	0.263003	-1.47344	1.82675	0.5188
ENSMUSG00000017418	195.163	179.615	-0.219332	-2.91406	1.77786	-0.4478
ENSMUSG00000044628	13.4577	14.5032	-0.283572	-3.65325	2.47845	-0.4834
ENSMUSG00000026784	31.0836	45.9589	-0.606551	-1.73188	0.444483	-0.7457
ENSMUSG00000049086	28.733	18.8877	0.253594	-3.24433	2.81415	0.5468
ENSMUSG00000003051	40.2177	118.38	-1.52071	-2.81136	-0.132617	-0.9658
ENSMUSG00000041926	36.7905	54.1984	-1.02621	-4.52276	1.30628	-0.6776
ENSMUSG00000062580	253.774	316.466	-0.336002	-1.46755	0.759887	-0.5581
ENSMUSG00000041879	132.828	129.452	-0.056094	-1.47462	1.16228	-0.3629
ENSMUSG00000045658	48.3692	40.73	0.41866	-1.7509	2.853	0.5412
ENSMUSG00000026219	433.83	504.139	-0.234594	-1.17132	0.662783	-0.4801
ENSMUSG00000026930	11.2723	9.86337	0.817818	-2.04097	5.337	0.5836
ENSMUSG00000026926	96.9171	114.591	-0.166536	-1.36513	1.16766	-0.4591
ENSMUSG00000038633	441.25	458.11	-0.081431	-0.764143	0.562954	-0.2933
ENSMUSG00000047539	361.36	290.408	0.356024	-0.722785	1.55047	0.5688
ENSMUSG00000026509	27.1324	5.15337	2.19775	-1.1056	5.04925	0.9028
ENSMUSG00000026743	179.198	250.778	-0.543592	-1.7407	0.520136	-0.6889
ENSMUSG00000051154	27.8497	19.1785	0.532655	-0.618136	1.69579	0.6852
ENSMUSG00000043241	161.959	195.177	-0.22993	-1.07665	0.704645	-0.4954
ENSMUSG00000039046	53.0611	79.4611	-0.595251	-1.48457	0.267173	-0.7849
ENSMUSG00000026662	136.466	143.994	-0.10876	-0.949981	0.672079	-0.3499
ENSMUSG00000026664	13.2489	25.8858	-1.44454	-6.34744	1.89288	-0.7263
ENSMUSG00000026676	21.4655	6.99294	1.74535	-1.21699	4.94978	0.8551
ENSMUSG00000025817	203.259	170.967	0.201106	-0.945346	1.23153	0.4801
ENSMUSG00000048707	108.291	139.95	-0.511877	-2.21927	0.882185	-0.6119
ENSMUSG00000026965	41.6472	64.9783	-0.594903	-3.42458	2.3704	-0.6067
ENSMUSG00000015337	26.667	39.8343	-0.939898	-4.04322	1.15531	-0.6854
ENSMUSG00000007476	60.3879	45.7814	0.368143	-0.76698	1.41215	0.5972
ENSMUSG00000046836	159.036	223.57	-0.441595	-1.40828	0.604369	-0.6634
ENSMUSG00000056050	102.692	107.396	-0.119573	-1.26257	0.878471	-0.3858
ENSMUSG00000039246	7.7973	10.9429	-0.308584	-3.74063	3.65795	-0.5403
ENSMUSG00000001305	220.442	253.807	-0.12963	-1.42213	1.31051	-0.4411
ENSMUSG00000037474	911.104	1039.26	-0.224287	-1.06648	0.561883	-0.4633
ENSMUSG00000026728	183.325	150.342	0.211198	-2.40329	2.63714	0.4884
ENSMUSG00000026718	42.5349	71.526	-0.816404	-2.87376	1.01199	-0.7202
ENSMUSG00000026565	662.08	576.849	0.215272	-0.611153	1.08982	0.4562
ENSMUSG00000026564	102.933	96.1503	0.0499242	-1.05348	1.04473	0.3571
ENSMUSG00000026273	71.7912	90.2526	-0.328534	-1.08259	0.421852	-0.579
ENSMUSG00000026274	103.112	74.4269	0.205405	-2.30296	2.1157	0.5228
ENSMUSG00000034088	236.381	290.07	-0.321998	-1.13178	0.435715	-0.5612
ENSMUSG00000043467	142.221	141.563	0.0562204	-0.92585	1.08067	0.3495
ENSMUSG00000026709	47.5421	48.6575	0.363531	-1.92469	3.68722	0.481
ENSMUSG00000026701	91.4872	185.691	-1.02252	-1.76988	-0.266507	-0.9773
ENSMUSG00000026781	39.8318	46.4726	-0.244875	-2.29084	1.72584	-0.4988
ENSMUSG00000009030	138.821	139.629	0.0345925	-1.28362	1.45979	0.3629
ENSMUSG00000075376	387.173	347.647	-0.0661545	-2.10192	1.52379	0.3833
ENSMUSG00000039826	146.722	204.029	-0.605045	-2.71384	1.11466	-0.6256
ENSMUSG00000039715	17.9213	27.2373	-0.755615	-3.30706	1.40867	-0.6625
ENSMUSG00000015335	41.5489	66.2933	-0.433286	-2.3206	1.98702	-0.61
ENSMUSG00000039686	66.8277	31.3421	1.10511	-0.63034	2.83853	0.8462
ENSMUSG00000079658	121.81	159.805	-0.350009	-1.12252	0.500591	-0.6182
ENSMUSG00000026254	534.765	747.769	-0.447044	-1.32997	0.516583	-0.6802
ENSMUSG00000048000	225.133	259.388	-0.203557	-1.24807	0.845104	-0.4632
ENSMUSG00000026349	540.725	691.119	-0.389559	-1.32042	0.507874	-0.6148
ENSMUSG00000036104	80.4506	51.4208	0.663312	-0.817984	2.19674	0.714
ENSMUSG00000056211	305.992	238.364	0.175658	-2.10617	2.01309	0.5038
ENSMUSG00000026353	170.996	145.908	0.217173	-0.700904	1.11081	0.4764
ENSMUSG00000026158	30.1819	41.5061	-1.06988	-5.72028	1.86821	-0.6372
ENSMUSG00000026155	30.9487	32.1137	-0.0989817	-1.2339	0.945341	-0.3782
ENSMUSG00000026154	23.5511	25.3546	0.000485916	-4.28381	4.55903	-0.4569
ENSMUSG00000025981	109.329	127.291	-0.19215	-1.03053	0.707873	-0.4556
ENSMUSG00000073676	247.513	377.288	-0.622114	-1.55982	0.278194	-0.7898
ENSMUSG00000025979	333.118	298.734	0.14731	-0.521058	0.791762	0.3761
ENSMUSG00000038241	49.2082	44.5325	-0.32548	-5.06008	3.11497	-0.4675
ENSMUSG00000045503	160.642	154.792	0.168575	-1.21597	1.81627	0.4294
ENSMUSG00000074797	209.648	200.187	0.00489608	-1.08313	0.954331	0.3244
ENSMUSG00000027312	61.1002	119.714	-0.967817	-2.49993	0.550904	-0.8362
ENSMUSG00000052033	154.326	235.446	-0.692783	-2.03873	0.463006	-0.7626
ENSMUSG00000062590	36.5349	26.6043	0.465446	-1.29873	2.19249	0.6043
ENSMUSG00000079445	217.941	127.556	0.871617	-0.754987	2.79069	0.7633
ENSMUSG00000027281	72.794	88.4033	-0.189388	-1.47579	1.25924	-0.4773
ENSMUSG00000032802	102.312	49.8034	1.18668	-0.649685	3.3465	0.8354
ENSMUSG00000023572	44.6222	49.0741	0.0670478	-1.69977	2.31312	-0.4004
ENSMUSG00000027259	56.6807	42.9546	0.174998	-2.30293	2.07055	0.5029
ENSMUSG00000027263	45.5596	52.531	-0.731009	-4.28279	1.54803	-0.5792
ENSMUSG00000027254	28.392	31.2169	0.707704	-2.20488	5.87958	0.5147
ENSMUSG00000000308	8.07007	16.0008	-1.06785	-3.81757	1.45919	-0.7464
ENSMUSG00000002728	158.373	190.176	-0.345731	-1.5925	0.714987	-0.5459
ENSMUSG00000026999	192.791	215.074	-0.139297	-0.848913	0.606746	-0.3822
ENSMUSG00000026792	37.8022	82.8816	0.26308	-3.68499	7.93212	-0.5195
ENSMUSG00000036893	179.373	178.927	-0.0638778	-1.59222	1.32291	-0.3813
ENSMUSG00000026972	8.14958	6.31656	0.110996	-3.25074	2.79204	0.4978
ENSMUSG00000035666	200.472	260.747	-0.428076	-1.33593	0.362413	-0.6584
ENSMUSG00000017858	69.6049	84.7935	-0.280475	-1.78489	1.27095	-0.5173
ENSMUSG00000017861	683.014	591.387	0.169389	-1.1762	1.45372	0.4527
ENSMUSG00000026831	95.3805	51.1199	1.23957	-0.960758	4.32084	0.774
ENSMUSG00000026816	97.2403	70.8873	0.435429	-1.05342	1.84386	0.6147
ENSMUSG00000027498	238.644	243.658	-0.0866376	-1.17394	0.848345	-0.3491
ENSMUSG00000027502	127.235	163.148	-0.15006	-2.70452	2.93354	-0.5013
ENSMUSG00000028640	193.13	144.925	0.180936	-1.97293	1.84114	0.5095
ENSMUSG00000068735	26.5276	18.7037	0.329558	-5.26039	5.20615	0.5345
ENSMUSG00000010911	15.9108	10.8966	0.88275	-1.38053	4.22818	0.6521
ENSMUSG00000042670	39.9498	42.8553	-0.209829	-2.20566	1.52323	-0.4607
ENSMUSG00000027164	80.4338	65.1893	0.250155	-1.143	1.53007	0.5085
ENSMUSG00000027163	54.5967	60.6407	-0.0348119	-2.3127	2.50696	-0.4392
ENSMUSG00000026854	20.5767	14.3803	0.543188	-3.51906	4.90867	0.5603
ENSMUSG00000000194	209.956	236.162	-0.19207	-2.1851	1.76193	-0.4702
ENSMUSG00000062661	22.8555	16.7978	1.4383	-1.77496	7.46674	0.6723
ENSMUSG00000076441	189.059	149.929	0.226089	-1.5272	1.70315	0.5125
ENSMUSG00000026478	216.472	183.04	0.144974	-1.77302	1.81879	0.4694
ENSMUSG00000042699	497.039	615.299	-0.318863	-1.24287	0.575197	-0.559
ENSMUSG00000026827	274.368	212.188	0.392236	-0.285614	1.08997	0.6579
ENSMUSG00000060743	144.633	148.801	-0.0467939	-1.10485	1.01111	-0.3444
ENSMUSG00000014355	152.743	159.344	-0.0574565	-1.53779	1.41656	-0.3907
ENSMUSG00000027387	85.9941	99.711	-0.273385	-1.55983	0.84988	-0.5053
ENSMUSG00000048327	187.844	131.14	0.517308	-0.128234	1.18063	0.7964
ENSMUSG00000009621	30.0317	22.9791	0.482521	-1.85349	3.11237	0.563
ENSMUSG00000026918	439.027	375.657	0.274919	-0.763121	1.41529	0.5044
ENSMUSG00000068394	124.028	120.825	-0.0295176	-1.65334	1.47375	-0.3722
ENSMUSG00000035093	80.2469	91.3554	-0.445553	-2.62085	1.24418	-0.5439
ENSMUSG00000027206	126.617	208.133	-0.817822	-2.34474	0.489905	-0.7938
ENSMUSG00000032869	70.5095	72.4019	-0.0972279	-1.30241	0.952069	-0.3727
ENSMUSG00000004085	68.2795	23.2902	1.31771	-1.37104	3.49091	0.829
ENSMUSG00000027132	273.474	270.292	0.0188562	-0.359021	0.410793	0.122
ENSMUSG00000055943	102.088	90.0806	0.191424	-0.754407	1.14406	0.4548
ENSMUSG00000003604	38.6284	65.0533	-1.05153	-3.83386	0.947501	-0.7481
ENSMUSG00000014353	158.39	148.308	0.0538552	-1.62542	1.67304	0.4108
ENSMUSG00000026991	178.849	158.935	0.169101	-0.92627	1.26922	0.4393
ENSMUSG00000035168	278.258	185.579	0.581186	-0.450159	1.59932	0.7431
ENSMUSG00000014959	72.4329	112.07	-0.549621	-1.89376	0.971737	-0.6826
ENSMUSG00000041966	91.872	75.8992	-0.37262	-4.7747	2.23756	-0.4547
ENSMUSG00000027012	154.551	198.201	-0.397897	-1.47922	0.586994	-0.6096
ENSMUSG00000027018	247.325	260.887	-0.14971	-1.54118	1.07208	-0.4163
ENSMUSG00000041921	23.4758	32.1596	-0.539403	-2.55903	1.26275	-0.6134
ENSMUSG00000064263	14.2108	10.0494	0.45829	-1.92254	2.74245	0.5834
ENSMUSG00000051329	107.049	104.551	-0.00824727	-1.83036	1.69659	0.3859
ENSMUSG00000008200	341.879	406.594	-0.427309	-2.26609	1.02585	-0.5625
ENSMUSG00000054387	595.373	447.659	0.416602	-0.240424	1.08438	0.6926
ENSMUSG00000070643	39.2478	30.538	0.381621	-1.07819	1.86773	0.5763
ENSMUSG00000002102	120.889	176.87	-0.703181	-2.52081	0.73078	-0.6978
ENSMUSG00000002103	22.0619	51.1661	-1.36595	-3.28543	0.211728	-0.914
ENSMUSG00000034850	58.0221	55.2252	0.10619	-1.49396	1.75532	0.4193
ENSMUSG00000027367	89.3414	101.282	-0.24784	-1.51475	0.901309	-0.4855
ENSMUSG00000005102	28.2807	36.2399	-0.444809	-2.56122	1.47727	-0.5709
ENSMUSG00000040084	133.267	123.055	0.111173	-0.71626	0.950272	0.3669
ENSMUSG00000027353	50.522	45.1447	0.0115811	-1.74953	1.44134	0.3999
ENSMUSG00000062098	180.434	114.205	0.641903	-0.49633	1.73357	0.7569
ENSMUSG00000025982	751.875	965.599	-0.379898	-0.952455	0.157536	-0.6796
ENSMUSG00000025980	1122.92	1397.81	-0.329605	-0.939149	0.235833	-0.6048
ENSMUSG00000027165	26.4558	24.5154	-0.69299	-5.96049	2.32178	-0.5157
ENSMUSG00000039449	130.626	139.059	-0.0616009	-0.868008	0.806409	-0.3261
ENSMUSG00000026669	579.361	476.928	0.234571	-0.723327	1.10315	0.4995
ENSMUSG00000026672	9.08378	17.6157	-1.16069	-3.89557	1.01626	-0.7733
ENSMUSG00000027655	61.7362	48.4739	0.394284	-1.51728	2.37772	0.5539
ENSMUSG00000070544	169.379	355.481	-1.08943	-2.47981	0.26495	-0.8928
ENSMUSG00000016933	51.7533	21.2018	1.64872	-0.784999	5.01631	0.8477
ENSMUSG00000033068	24.9668	29.9943	-0.420271	-4.99495	3.62652	-0.5219
ENSMUSG00000033059	55.3565	57.6231	0.0314887	-1.74794	2.00894	-0.3928
ENSMUSG00000084762	16.7987	21.9828	-0.292947	-3.46913	3.0822	-0.5178
ENSMUSG00000039943	60.112	94.2886	-0.355398	-2.31376	2.33961	-0.5834
ENSMUSG00000037761	100.56	80.8215	0.329282	-0.956869	1.63536	0.5462
ENSMUSG00000027099	37.7613	38.6533	-0.0390883	-0.766112	0.687333	-0.2836
ENSMUSG00000059005	554	759.631	-0.572749	-2.05152	0.633996	-0.6767
ENSMUSG00000042410	98.594	128.466	-0.442185	-1.47309	0.441747	-0.6355
ENSMUSG00000038533	410.69	387.297	0.0901555	-0.448088	0.626444	0.2794
ENSMUSG00000027397	1282.92	886.723	0.452383	-0.676697	1.43028	0.6745
ENSMUSG00000037885	97.7348	129.006	-0.381984	-1.0917	0.36247	-0.6495
ENSMUSG00000027198	37.1469	42.237	0.0490088	-1.66501	2.32771	-0.4155
ENSMUSG00000027010	110.014	88.4723	0.357869	-0.959859	1.80569	0.5562
ENSMUSG00000027109	575.239	785.837	-0.416321	-1.08471	0.338424	-0.6961
ENSMUSG00000010914	144.937	143.842	0.00927357	-1.29674	1.32038	0.3518
ENSMUSG00000026849	196.486	162.2	0.257076	-0.423257	0.894726	0.518
ENSMUSG00000026851	67.2443	74.6995	-0.112511	-1.40275	1.28403	-0.4289
ENSMUSG00000075415	145.442	148.686	0.00448263	-0.841096	0.915997	-0.2834
ENSMUSG00000075023	29.182	62.7207	-1.66404	-5.44338	0.717005	-0.8402
ENSMUSG00000040174	42.7867	46.5067	0.0613026	-1.96135	2.52586	-0.413
ENSMUSG00000044308	73.4866	107.585	-0.62574	-2.36087	0.912549	-0.6697
ENSMUSG00000036053	67.8715	86.3739	-0.366524	-1.72211	0.944259	-0.5678
ENSMUSG00000026960	134.88	167.311	-0.20682	-1.5902	1.39458	-0.4963
ENSMUSG00000055067	56.108	39.7657	0.491151	-0.953041	1.89401	0.6413
ENSMUSG00000026492	151.637	127.921	0.24854	-0.598549	1.12189	0.4987
ENSMUSG00000026491	385.306	504.985	-0.421266	-1.13891	0.218158	-0.695
ENSMUSG00000026489	27.0892	20.9418	0.283685	-2.1128	2.44566	0.5232
ENSMUSG00000027087	64.2432	44.2318	1.10321	-2.40691	6.19241	0.6383
ENSMUSG00000026917	713.978	826.076	-0.218416	-0.793819	0.333252	-0.4536
ENSMUSG00000015846	52.795	40.2672	-0.0883676	-4.35644	2.97496	0.4659
ENSMUSG00000026837	9.99327	17.0112	-0.353854	-5.94003	6.64141	-0.5541
ENSMUSG00000026944	5.6896	13.7474	-0.943177	-3.28176	2.27156	-0.7339
ENSMUSG00000015095	43.0032	39.3437	-0.574135	-5.59003	2.46253	-0.498
ENSMUSG00000015092	110.499	103.346	-0.0474119	-1.98342	1.57973	0.3825
ENSMUSG00000026817	138.429	75.8627	0.966688	-0.242443	2.44013	0.8661
ENSMUSG00000026814	104.781	54.3192	1.02824	-0.0595199	2.30964	0.9107
ENSMUSG00000009563	34.4759	18.0006	0.931191	-0.298891	2.1292	0.8655
ENSMUSG00000053746	21.3533	18.1941	0.0281271	-2.50979	2.17456	0.4444
ENSMUSG00000026516	237.414	321.987	-0.457908	-1.29649	0.333795	-0.6929
ENSMUSG00000038733	114.69	131.42	-0.145226	-1.42746	1.25198	-0.4506
ENSMUSG00000036617	246.371	139.476	0.843369	-0.169708	1.8919	0.8775
ENSMUSG00000048550	24.6786	49.3116	-0.278623	-3.29776	4.52635	-0.5747
ENSMUSG00000027180	62.9696	55.5909	-0.0362484	-3.19693	2.64983	0.446
ENSMUSG00000040282	64.7484	66.5609	0.0127524	-1.58871	1.71365	-0.3776
ENSMUSG00000016386	50.6189	50.1366	-0.214221	-2.56292	1.6153	-0.4466
ENSMUSG00000027115	277.384	255.86	0.084228	-0.739098	0.847598	0.3432
ENSMUSG00000027080	178.098	154.874	0.273329	-0.875278	1.59919	0.4993
ENSMUSG00000027076	317.378	501.916	-0.671095	-1.24858	-0.111022	-0.9302
ENSMUSG00000027075	23.8382	56.4806	-1.71529	-7.0538	2.18177	-0.7532
ENSMUSG00000001855	105.969	112.628	-0.0633042	-1.38116	1.33666	-0.3921
ENSMUSG00000039262	149.44	217.467	-0.514248	-1.51205	0.547029	-0.7001
ENSMUSG00000039254	35.5457	48.4251	-0.608251	-2.80606	1.22842	-0.6214
ENSMUSG00000027176	168.268	267.31	-0.512018	-1.79578	1.09833	-0.6715
ENSMUSG00000027247	87.9316	60.2827	0.53272	-0.588763	1.62382	0.7022
ENSMUSG00000027243	72.3824	86.4818	-0.357361	-2.21172	1.31333	-0.5382
ENSMUSG00000040506	112.616	84.0823	0.287031	-1.82992	2.13507	0.5326
ENSMUSG00000027351	261.991	113.367	1.23907	0.12232	2.38771	0.9627
ENSMUSG00000027349	88.5294	85.1876	0.0868812	-1.32001	1.57992	0.3954
ENSMUSG00000026977	529.078	681.681	-0.370165	-0.882962	0.142628	-0.6798
ENSMUSG00000026914	181.571	213.636	-0.209928	-0.851675	0.480423	-0.4608
ENSMUSG00000052533	221.205	186.041	0.207372	-1.04174	1.36746	0.4855
ENSMUSG00000026858	38.824	57.9703	-0.780194	-3.55408	1.51668	-0.6514
ENSMUSG00000026856	121.901	103.124	0.21707	-0.825277	1.19664	0.4773
ENSMUSG00000039515	87.0266	76.7677	0.193823	-1.31216	1.75487	0.4646
ENSMUSG00000027257	15.6886	17.9339	-0.359301	-5.45372	4.20828	-0.5035
ENSMUSG00000027255	71.6268	59.3214	0.300286	-0.60969	1.28575	0.5324
ENSMUSG00000040549	209.621	197.318	0.106017	-0.892313	1.17446	0.3808
ENSMUSG00000027227	24.4809	9.42014	1.42464	-1.16501	4.17129	0.8248
ENSMUSG00000027091	271.282	313.359	-0.216957	-1.13339	0.683596	-0.4669
ENSMUSG00000027330	26.3731	22.7971	0.466821	-1.73981	3.31003	0.5363
ENSMUSG00000068264	52.3231	51.4893	-0.0267977	-1.68125	1.5233	-0.3758
ENSMUSG00000037523	88.4034	72.0615	0.303822	-1.00913	1.68538	0.5298
ENSMUSG00000037514	96.8287	65.3328	0.570506	-1.00801	2.11064	0.669
ENSMUSG00000027333	38.0982	20.9328	1.2222	-1.20138	4.5287	0.7568
ENSMUSG00000079037	66.9369	29.7651	1.4713	-0.566221	4.16221	0.8629
ENSMUSG00000058793	201.373	141.095	0.540892	-0.459188	1.5947	0.7117
ENSMUSG00000027411	202.728	204.442	-0.105944	-1.93497	1.49209	-0.4131
ENSMUSG00000027303	38.6715	37.262	-0.393858	-3.85772	1.87806	-0.4855
ENSMUSG00000003283	25.6024	35.1591	-0.0305721	-2.12941	3.12308	-0.4891
ENSMUSG00000027454	70.3169	69.3189	-0.282664	-2.80012	1.5173	-0.46
ENSMUSG00000027282	196.735	198.876	-0.201366	-2.55626	1.76307	-0.4519
ENSMUSG00000005505	69.2071	65.5122	-0.0929305	-2.47217	1.87985	-0.4146
ENSMUSG00000005506	504.032	520.807	-0.0454689	-0.965809	0.881841	-0.33
ENSMUSG00000036992	240.254	275.378	-0.217149	-1.07363	0.621242	-0.4602
ENSMUSG00000027439	66.7809	84.4785	-0.280349	-1.38704	0.955271	-0.5438
ENSMUSG00000067786	14.7793	9.16215	0.237592	-4.04672	3.13597	0.5496
ENSMUSG00000027649	25.7232	20.4503	-0.19188	-4.94209	2.97207	0.457
ENSMUSG00000027651	248.422	227.303	0.124565	-0.933885	1.20985	0.4041
ENSMUSG00000027519	175.289	185.197	-0.0540282	-1.28619	1.27257	-0.3818
ENSMUSG00000054455	35.7959	52.9438	-0.608535	-4.21347	2.76012	-0.5833
ENSMUSG00000027522	68.6457	76.5572	-0.175205	-1.09636	0.727791	-0.4284
ENSMUSG00000016921	939.361	1188.41	-0.358322	-1.19107	0.46182	-0.6016
ENSMUSG00000027509	301.623	279.375	0.0343175	-1.15469	1.07605	0.3632
ENSMUSG00000027510	593.031	458.417	0.343801	-0.515735	1.16723	0.5954
ENSMUSG00000027598	91.4809	107.852	-0.187445	-1.05461	0.8009	-0.4584
ENSMUSG00000047459	59.1247	63.4556	-0.120582	-2.71192	2.5054	-0.4586
ENSMUSG00000027602	25.4226	35.7357	-0.496115	-4.82921	3.72741	-0.555
ENSMUSG00000033256	50.2353	25.741	0.614842	-2.67423	3.09472	0.6496
ENSMUSG00000075040	51.7753	137.645	-0.969399	-3.76749	2.62501	-0.719
ENSMUSG00000027244	105.578	94.5708	0.153665	-0.647415	0.968323	0.4059
ENSMUSG00000027108	133.49	154.52	-0.326078	-1.85052	0.94117	-0.5192
ENSMUSG00000041777	116.487	95.329	0.26899	-0.987436	1.49235	0.5223
ENSMUSG00000005233	122.671	114.939	0.133834	-1.14094	1.51015	0.417
ENSMUSG00000027070	43.2203	29.8421	0.0766515	-3.69996	2.5971	0.5067
ENSMUSG00000027086	47.2587	81.6678	-0.782082	-3.47802	1.92396	-0.6655
ENSMUSG00000038718	43.6003	53.877	-0.255237	-2.41002	2.02213	-0.5132
ENSMUSG00000026867	200.631	244.954	-0.148299	-1.41558	1.42445	-0.4732
ENSMUSG00000070953	77.0887	88.8531	-0.293909	-1.8371	1.04031	-0.5003
ENSMUSG00000035949	222.866	229.628	-0.0373019	-1.38857	1.2965	-0.3688
ENSMUSG00000025781	293.294	437.197	-0.561687	-1.73362	0.681538	-0.711
ENSMUSG00000003662	79.2965	86.5307	-0.100942	-1.03309	0.903005	-0.3835
ENSMUSG00000027173	107.902	66.0607	0.705097	-0.41913	1.818	0.7941
ENSMUSG00000059842	56.2308	37.4431	-0.0341065	-5.05554	3.41191	0.4929
ENSMUSG00000038467	60.9366	60.2237	0.0540601	-2.22842	2.44136	0.4239
ENSMUSG00000027593	674.115	667.024	0.00860376	-1.0917	1.12211	0.3309
ENSMUSG00000027014	96.8164	114.383	-0.371461	-1.85929	0.82859	-0.5483
ENSMUSG00000027223	34.399	24.2578	0.822756	-2.29876	4.90716	0.6081
ENSMUSG00000068742	126.277	82.7638	0.642934	-0.330003	1.66282	0.7845
ENSMUSG00000027131	57.0913	62.7711	-0.0981651	-1.13006	1.00656	-0.3953
ENSMUSG00000027167	26.1755	21.6645	0.240964	-1.72166	2.15571	0.5022
ENSMUSG00000027166	27.8121	27.5341	-1.00513	-7.40422	2.25229	-0.5634
ENSMUSG00000005510	75.6925	54.9393	0.364086	-1.74457	2.22516	0.5663
ENSMUSG00000040687	34.1124	36.7503	-0.298861	-2.94607	1.90218	-0.494
ENSMUSG00000002109	29.7101	24.4406	0.343702	-1.92801	2.8326	0.527
ENSMUSG00000027122	283.813	195.168	0.528591	-0.297525	1.34661	0.7552
ENSMUSG00000026966	126.439	144.817	-0.138908	-1.64041	1.45206	-0.4494
ENSMUSG00000026958	95.0471	78.9925	0.197317	-2.10617	2.27241	0.4947
ENSMUSG00000026956	10.8764	6.53421	0.835955	-1.36089	3.27094	0.6993
ENSMUSG00000089762	448.7	549.667	-0.252984	-1.17727	0.73567	-0.5072
ENSMUSG00000039483	197.665	232.051	-0.113267	-1.93508	1.95958	-0.4568
ENSMUSG00000050737	9.23591	42.2982	-2.93868	-7.50862	-0.229604	-0.9738
ENSMUSG00000019188	91.9537	102.351	-0.107167	-1.47696	1.37105	-0.4293
ENSMUSG00000042814	71.4229	122.426	-0.825117	-2.14723	0.358615	-0.8205
ENSMUSG00000042745	752.52	276.443	1.51527	0.286016	2.8644	0.9778
ENSMUSG00000027469	198.002	179.412	0.12818	-0.666015	0.896551	0.3864
ENSMUSG00000068040	339.951	336.394	-0.0122833	-1.18887	1.10624	-0.3286
ENSMUSG00000046020	38.3088	40.8434	-0.209011	-3.49282	2.85152	-0.472
ENSMUSG00000027475	118.659	99.7347	0.0081877	-2.24302	1.72684	0.4355
ENSMUSG00000042548	863.94	661.126	0.413261	-0.285672	1.16555	0.6613
ENSMUSG00000026942	213.358	194.846	0.233814	-1.58427	2.29082	0.4759
ENSMUSG00000026779	95.8198	98.7185	-0.0253483	-0.730978	0.739536	-0.2783
ENSMUSG00000026727	37.9264	38.4321	-0.182038	-2.20789	1.40075	-0.4363
ENSMUSG00000027575	70.4869	52.661	0.171759	-2.21238	1.94849	0.5114
ENSMUSG00000016344	24.4882	19.1776	0.158851	-4.11457	3.97102	0.4963
ENSMUSG00000018326	477.914	442.668	0.118809	-0.533943	0.779671	0.3448
ENSMUSG00000018209	113.849	114.776	-0.12859	-1.76746	1.23037	-0.4002
ENSMUSG00000054057	46.2683	73.0543	-1.13189	-4.9872	1.49464	-0.6934
ENSMUSG00000026740	51.4805	73.9718	-0.477934	-2.02291	1.15185	-0.624
ENSMUSG00000026737	39.7417	14.4592	1.48264	-2.03421	5.20651	0.7801
ENSMUSG00000015961	236.72	274.795	-0.175443	-1.10698	0.831403	-0.4504
ENSMUSG00000039630	1134.97	1437.96	-0.363646	-0.969467	0.183644	-0.6465
ENSMUSG00000039108	91.2016	80.0713	0.209836	-1.0391	1.53104	0.4646
ENSMUSG00000039069	75.2178	66.5597	-0.161041	-2.93718	1.78188	-0.4153
ENSMUSG00000039050	32.5186	26.4603	0.0770199	-2.33253	1.9326	0.4649
ENSMUSG00000039041	89.7424	116.195	-0.450093	-2.03859	0.946266	-0.5924
ENSMUSG00000017299	60.0609	52.1093	0.530342	-1.23346	3.16665	0.5569
ENSMUSG00000001403	766.444	910.669	-0.257003	-0.91659	0.378463	-0.503
ENSMUSG00000045822	145.479	136.311	0.177937	-1.10422	1.65566	0.4392
ENSMUSG00000017764	182.825	147.107	0.288514	-0.82279	1.35086	0.5348
ENSMUSG00000026869	169.416	140.493	0.286773	-0.964092	1.59399	0.5176
ENSMUSG00000026927	255.696	294.008	-0.207311	-0.884825	0.4583	-0.4437
ENSMUSG00000026924	94.9469	58.9472	0.773557	-1.01797	2.79564	0.7042
ENSMUSG00000026923	255.003	158.01	0.703828	-0.330808	1.78778	0.8057
ENSMUSG00000026922	46.5392	65.6006	-0.058693	-2.48273	3.44189	-0.4923
ENSMUSG00000026238	3879.91	4707.59	-0.282608	-0.835626	0.266418	-0.54
ENSMUSG00000074749	17.6221	10.3651	0.465321	-4.21247	4.14021	0.5807
ENSMUSG00000027433	200.233	218.69	-0.132536	-1.30298	1.03099	-0.4169
ENSMUSG00000027384	55.5627	53.0067	0.320221	-1.50392	2.77544	0.4879
ENSMUSG00000068205	21.4785	12.9448	0.866865	-0.670807	2.67267	0.7681
ENSMUSG00000008333	307.888	451.598	-0.597032	-1.43013	0.147648	-0.8154
ENSMUSG00000026187	106.767	130.358	-0.261695	-1.44737	0.972806	-0.5123
ENSMUSG00000039354	56.8074	71.858	-0.315826	-2.3233	1.75445	-0.5295
ENSMUSG00000039323	194.218	346.663	-0.887853	-1.84385	-0.038737	-0.928
ENSMUSG00000040225	709.429	887.722	-0.412496	-1.64234	0.611701	-0.5967
ENSMUSG00000006418	299.127	287.227	0.0929141	-0.666109	0.926421	0.3389
ENSMUSG00000027478	377.477	203.388	0.848526	-0.168871	1.78066	0.8915
ENSMUSG00000027479	358.268	446.214	-0.278991	-1.30505	0.863003	-0.5428
ENSMUSG00000050043	125.959	136.997	-0.210221	-1.72862	1.11661	-0.4582
ENSMUSG00000034075	237.346	272.899	-0.175687	-1.17703	0.870212	-0.4505
ENSMUSG00000027079	204.703	199.379	0.0521478	-0.608552	0.728634	0.2789
ENSMUSG00000051730	38.7246	34.9802	0.136396	-1.05144	1.30908	0.4222
ENSMUSG00000041997	358.811	316.069	0.219648	-0.533276	1.05567	0.4521
ENSMUSG00000041975	16.3383	27.4837	-0.420244	-5.18531	5.37044	-0.5646
ENSMUSG00000040383	121.217	103.469	0.128792	-1.20037	1.2088	0.4393
ENSMUSG00000040321	129.686	175.644	-0.419848	-1.62691	0.785243	-0.6144
ENSMUSG00000027361	103.609	119.958	-0.358914	-2.1979	1.17524	-0.522
ENSMUSG00000027364	116.453	107.012	0.165149	-1.03087	1.44798	0.4309
ENSMUSG00000074890	154.702	183.462	-0.134179	-1.54479	1.46331	-0.4513
ENSMUSG00000027394	90.9467	86.0057	-0.0318006	-1.8488	1.52915	0.3795
ENSMUSG00000027395	321.983	469.072	-0.577897	-1.37196	0.162567	-0.8015
ENSMUSG00000037938	125.338	111.708	0.213166	-1.36752	1.90849	0.476
ENSMUSG00000027652	73.6767	96.2102	-0.413437	-1.40561	0.526251	-0.6251
ENSMUSG00000033411	114.624	150.716	-0.255889	-2.28993	2.05204	-0.5224
ENSMUSG00000027236	368.385	416.462	-0.221056	-1.03648	0.509763	-0.4551
ENSMUSG00000035268	31.4459	39.9126	-0.155315	-4.6917	4.97874	-0.4997
ENSMUSG00000026608	176.03	87.1912	0.91156	-0.599664	2.21565	0.8369
ENSMUSG00000026605	460.966	474.695	0.024259	-1.02435	1.23675	0.3224
ENSMUSG00000026603	20.0849	34.7356	-1.92188	-9.02801	1.75119	-0.7332
ENSMUSG00000027495	72.6182	48.7758	0.620005	-0.92509	2.27357	0.6783
ENSMUSG00000074652	16.4352	14.896	-0.133969	-5.73232	4.46451	0.4511
ENSMUSG00000038685	138.794	117.527	0.283756	-0.997035	1.65727	0.5108
ENSMUSG00000027582	76.6387	54.6942	0.522377	-1.70423	2.88506	0.5962
ENSMUSG00000090077	77.0527	58.8646	0.374769	-1.07528	1.8448	0.5685
ENSMUSG00000013465	149.117	109.044	0.466072	-0.716221	1.67172	0.639
ENSMUSG00000036591	56.0237	75.5244	-0.473997	-1.58971	0.550408	-0.6549
ENSMUSG00000058835	71.4166	94.5847	-0.497182	-1.97032	0.778027	-0.6269
ENSMUSG00000026933	319.212	255.388	0.276654	-0.617907	1.05217	0.5421
ENSMUSG00000025782	228.009	342.283	-0.587926	-1.16101	-0.0293034	-0.878
ENSMUSG00000027304	321.822	297.09	0.102382	-0.690891	0.862788	0.3509
ENSMUSG00000027296	30.5922	17.2035	0.977313	-0.757657	3.08329	0.7791
ENSMUSG00000027298	136.687	159.148	-0.119009	-1.22987	1.19039	-0.4343
ENSMUSG00000033943	959.434	785.456	0.262003	-0.665062	1.15488	0.5178
ENSMUSG00000033902	33.1627	26.5915	0.368476	-0.870763	1.71145	0.5586
ENSMUSG00000036352	55.5085	38.1501	0.398425	-1.56206	2.03109	0.5936
ENSMUSG00000026932	18.7142	20.5336	-0.226656	-2.42371	1.71733	-0.4725
ENSMUSG00000015647	76.9657	140.36	-0.875661	-2.41542	0.619427	-0.8008
ENSMUSG00000038990	25.2523	33.0937	-0.485334	-2.80594	1.67522	-0.5755
ENSMUSG00000090213	77.7723	77.5412	0.00301518	-1.11118	1.0993	0.3199
ENSMUSG00000027562	16.9766	10.4255	0.29131	-3.11038	2.57938	0.566
ENSMUSG00000047213	143.259	187.179	-0.434721	-1.47271	0.509728	-0.6399
ENSMUSG00000002428	125.634	87.7293	0.353512	-1.38016	1.75224	0.5852
ENSMUSG00000037730	194.85	225.503	-0.212226	-1.09493	0.679455	-0.463
ENSMUSG00000027703	22.6646	36.6652	-0.429847	-2.6066	2.42844	-0.6019
ENSMUSG00000074643	26.4093	29.5374	-0.452405	-3.2051	1.50466	-0.5305
ENSMUSG00000087679	72.0376	63.2925	0.0912737	-2.05942	2.06149	0.4445
ENSMUSG00000075467	13.7813	14.0859	0.133616	-2.50733	3.16778	0.4391
ENSMUSG00000036281	162.238	181.727	-0.556229	-3.44939	1.41867	-0.5554
ENSMUSG00000049950	126.753	180.046	-0.861759	-3.5015	1.11892	-0.6881
ENSMUSG00000026646	91.3826	109.28	-0.265316	-1.02354	0.486294	-0.5157
ENSMUSG00000109865	184.57	216.922	-0.176167	-1.3079	1.07293	-0.4619
ENSMUSG00000027363	67.3547	113.106	-0.441756	-2.19592	1.97406	-0.6185
ENSMUSG00000001998	22.1611	33.2274	-0.653394	-2.6658	1.18998	-0.6571
ENSMUSG00000001999	28.7858	50.7691	-0.643053	-5.52116	4.70256	-0.5954
ENSMUSG00000003660	184.912	175.083	0.0792868	-1.02678	1.17222	0.3742
ENSMUSG00000027405	2655.2	3935.5	-0.596031	-1.30857	0.0628165	-0.8483
ENSMUSG00000039263	24.3093	21.545	0.813132	-2.54073	5.98471	0.5664
ENSMUSG00000027523	60.4901	72.7245	-0.691065	-3.84061	1.36184	-0.5923
ENSMUSG00000016253	54.1682	77.9105	-0.0724414	-2.15506	3.18648	-0.5111
ENSMUSG00000038628	81.1665	88.2589	-0.130637	-0.93148	0.639972	-0.3735
ENSMUSG00000027540	110.372	76.4149	0.549055	-0.111735	1.24778	0.8045
ENSMUSG00000044641	99.7561	103.081	-0.112817	-2.32111	1.92857	-0.4342
ENSMUSG00000074576	113.05	153.888	-0.421977	-1.36182	0.574297	-0.6445
ENSMUSG00000046338	7.46629	17.0606	-0.136613	-5.06933	7.97288	-0.5669
ENSMUSG00000027381	172.732	54.4693	1.71517	0.711453	2.80479	0.9978
ENSMUSG00000027067	540.132	540.077	0.0025326	-0.730347	0.742826	-0.2461
ENSMUSG00000033955	47.8786	34.2	0.386778	-2.44158	2.94674	0.5572
ENSMUSG00000027678	336.14	248.543	0.491673	-0.301754	1.41253	0.7094
ENSMUSG00000017760	86.1283	91.6817	-0.0898648	-2.56204	2.37945	-0.4435
ENSMUSG00000039849	84.9706	52.8199	0.440234	-2.37583	2.60003	0.6023
ENSMUSG00000043909	72.2532	66.4231	0.142697	-1.32064	1.64568	0.437
ENSMUSG00000033526	69.6812	84.6437	-0.177135	-1.9662	1.78703	-0.4823
ENSMUSG00000027201	63.5567	63.0861	-0.00387803	-1.84051	1.73581	0.3876
ENSMUSG00000042854	85.1539	94.4953	-0.098328	-1.06287	0.976501	-0.3971
ENSMUSG00000074582	42.4699	44.3285	-0.223555	-2.34828	1.49358	-0.4575
ENSMUSG00000002718	219.158	263.696	-0.314119	-1.295	0.565263	-0.5449
ENSMUSG00000017999	205.999	260.687	-0.128772	-1.72342	1.90407	-0.4766
ENSMUSG00000039463	247.266	178.69	0.255332	-2.27415	2.26345	0.5353
ENSMUSG00000027274	223.17	183.607	0.2033	-1.22038	1.4606	0.4889
ENSMUSG00000027276	323.928	172.135	0.922845	0.281141	1.59312	0.9795
ENSMUSG00000027438	123.555	82.2129	0.118778	-3.0761	2.30543	0.5154
ENSMUSG00000009549	97.675	103.931	-0.202424	-1.65259	1.00943	-0.4456
ENSMUSG00000040093	59.0447	17.6696	1.76247	0.350988	3.18704	0.9817
ENSMUSG00000027340	74.9172	75.9169	0.152001	-1.35481	2.04456	0.423
ENSMUSG00000039725	126.336	125.063	0.277692	-1.59505	2.71172	0.4703
ENSMUSG00000068290	55.3915	47.4585	0.340865	-2.51525	3.46973	0.509
ENSMUSG00000074796	100.233	46.8377	1.33267	-0.840519	4.08103	0.8194
ENSMUSG00000027309	48.0656	36.2635	0.489477	-3.88654	5.26596	0.5408
ENSMUSG00000027365	227.623	264.32	-0.252072	-1.77587	1.15847	-0.4927
ENSMUSG00000027366	40.9994	30.0801	-0.782747	-8.28321	3.13485	-0.485
ENSMUSG00000034906	109.273	102.258	0.0972039	-1.19186	1.35682	0.4042
ENSMUSG00000044145	19.6228	13.7256	0.350508	-2.84747	3.10096	0.5488
ENSMUSG00000007659	170.84	215.113	-0.295552	-1.36139	0.839133	-0.5412
ENSMUSG00000068115	128.905	199.369	-0.742448	-2.41994	0.670759	-0.7317
ENSMUSG00000067787	72.9002	77.0275	-0.0543667	-1.22911	1.21675	-0.3747
ENSMUSG00000004880	210.297	184.4	0.239395	-0.790788	1.39935	0.4765
ENSMUSG00000022995	526.653	404.149	0.361654	-0.845897	1.48894	0.5876
ENSMUSG00000058318	95.1489	94.6154	0.190724	-1.51196	2.32853	0.4363
ENSMUSG00000027222	32.3491	22.0694	0.585481	-0.66771	1.89472	0.6973
ENSMUSG00000046814	5.18922	7.33107	-0.513692	-3.07579	2.1131	-0.5827
ENSMUSG00000068580	25.1228	20.6443	0.534998	-5.26974	7.0816	0.5226
ENSMUSG00000027315	139.409	159.127	-0.299202	-1.65152	0.839951	-0.5088
ENSMUSG00000034216	141.561	184.173	-0.232791	-1.66938	1.53833	-0.5195
ENSMUSG00000005804	91.5558	69.9529	0.413107	-0.770596	1.66974	0.6005
ENSMUSG00000098789	49.8743	64.4009	-0.225707	-1.63794	1.49905	-0.5193
ENSMUSG00000027331	59.2254	55.5564	0.116206	-1.22081	1.50964	0.4128
ENSMUSG00000027332	54.8758	48.8327	0.20631	-0.871163	1.36796	0.4555
ENSMUSG00000027111	550.219	394.971	0.49364	-0.300575	1.30096	0.7325
ENSMUSG00000006494	228.692	57.4201	1.91256	-0.149538	3.75959	0.9499
ENSMUSG00000027324	42.0072	57.5553	-0.348191	-2.30806	1.82099	-0.5502
ENSMUSG00000027326	89.4181	113.326	-0.358606	-1.38253	0.624023	-0.5785
ENSMUSG00000027323	198.952	160.416	0.214379	-1.1983	1.39165	0.4993
ENSMUSG00000027427	204.818	208.554	-0.112808	-1.66605	1.26274	-0.4099
ENSMUSG00000027429	50.5759	36.1854	0.454544	-0.927398	1.71932	0.6317
ENSMUSG00000074754	108.92	107.82	0.0191281	-0.727704	0.764619	0.2701
ENSMUSG00000027430	21.7627	25.175	0.148538	-2.61949	3.8675	-0.4327
ENSMUSG00000027133	438.847	812.943	-0.878801	-1.86196	0.119209	-0.8985
ENSMUSG00000027313	696.207	28.1905	4.58722	2.88806	6.25525	0.9999
ENSMUSG00000014077	16.402	14.159	-0.204685	-3.92486	2.39103	-0.4327
ENSMUSG00000085438	351.979	291.37	0.251388	-0.603039	1.06629	0.5082
ENSMUSG00000027306	245.936	212.072	0.247028	-0.418902	0.997136	0.4773
ENSMUSG00000038696	59.5761	44.5291	0.707202	-1.9359	4.02693	0.5968
ENSMUSG00000026864	1543.77	2058.04	-0.469161	-1.38586	0.333859	-0.6837
ENSMUSG00000057110	108.358	95.3898	0.18388	-1.86388	2.29422	0.4731
ENSMUSG00000026921	69.606	91.0485	-0.422431	-1.72189	0.792634	-0.6023
ENSMUSG00000036186	11.8397	17.9523	0.0793539	-3.24863	5.11134	-0.4919
ENSMUSG00000014873	96.4769	93.0432	0.0122277	-0.903773	0.83496	0.2925
ENSMUSG00000036160	219.086	223.835	-0.0574299	-0.891778	0.756012	-0.3164
ENSMUSG00000015776	59.3273	78.5765	-0.324855	-1.41461	0.919255	-0.5734
ENSMUSG00000015790	32.5706	33.1935	-0.226235	-2.33146	1.44088	-0.4499
ENSMUSG00000026941	11.4685	12.376	-0.215448	-2.42756	1.76692	-0.4751
ENSMUSG00000036504	63.7058	76.0866	0.0856095	-1.96357	3.00314	-0.432
ENSMUSG00000015087	104.052	126.546	-0.00862163	-3.97666	4.82827	-0.4741
ENSMUSG00000026878	289.117	298.906	-0.00548884	-0.91916	1.02584	-0.3104
ENSMUSG00000056436	12.9571	14.4316	-0.259788	-2.60826	1.80407	-0.4892
ENSMUSG00000026895	74.1789	86.0162	-0.189068	-1.13132	0.813996	-0.4569
ENSMUSG00000026889	168.05	184.96	-0.130489	-0.948022	0.705195	-0.3954
ENSMUSG00000026819	160.623	200.534	-0.30784	-1.18179	0.578883	-0.5567
ENSMUSG00000009566	237.675	320.024	-0.473582	-1.43129	0.363004	-0.6884
ENSMUSG00000042133	544.109	639.624	-0.233341	-1.03364	0.57384	-0.4854
ENSMUSG00000027088	157.342	181.263	-0.243479	-1.35246	0.789489	-0.4889
ENSMUSG00000068882	245.61	348.807	-0.599481	-2.10841	0.759656	-0.6832
ENSMUSG00000017721	57.6427	65.635	-0.0274723	-3.05335	3.48208	-0.4626
ENSMUSG00000017723	827.177	817.752	0.0142653	-0.861802	0.857014	0.2882
ENSMUSG00000027203	1145.43	1214.15	-0.106552	-0.70826	0.436121	-0.2904
ENSMUSG00000027573	344.14	272.905	0.303562	-0.694769	1.22334	0.5623
ENSMUSG00000023393	41.5783	45.2037	0.949633	-2.22864	6.86036	0.5552
ENSMUSG00000027455	209.612	178.809	0.304482	-0.631995	1.43202	0.5169
ENSMUSG00000032966	207.356	238.428	-0.203539	-1.64953	1.21689	-0.4698
ENSMUSG00000027624	36.4818	67.3942	-1.08244	-3.32984	0.668942	-0.8
ENSMUSG00000027628	234.982	197.237	0.2065	-0.949553	1.24981	0.4822
ENSMUSG00000061689	111.859	107.356	0.0256037	-1.26322	1.23463	0.364
ENSMUSG00000067818	4.41634	16.759	-1.76674	-4.84091	1.90528	-0.8366
ENSMUSG00000068079	129.818	50.4357	1.50629	-0.1506	3.47318	0.9292
ENSMUSG00000074698	406.474	444.513	-0.135867	-0.816115	0.515666	-0.3657
ENSMUSG00000027465	170.707	147.264	0.243195	-0.879577	1.391	0.4884
ENSMUSG00000027646	312.709	476.026	-0.600528	-1.3595	0.194427	-0.8183
ENSMUSG00000037773	32.0818	40.3504	0.725183	-4.19852	8.58835	0.496
ENSMUSG00000027300	22.146	41.2369	-0.634925	-3.04026	2.48075	-0.6577
ENSMUSG00000079043	182.268	180.843	0.0103692	-0.594728	0.611872	0.2139
ENSMUSG00000027341	68.0881	50.4624	0.695539	-2.13221	4.26382	0.5926
ENSMUSG00000027342	412.261	383.481	0.0874754	-0.806573	0.951085	0.3566
ENSMUSG00000074731	104.219	88.3743	0.226303	-0.797901	1.26428	0.4874
ENSMUSG00000027452	7.28303	6.18543	0.45439	-2.05008	3.61553	0.5278
ENSMUSG00000027284	74.1015	87.7579	0.00977717	-1.65915	2.26041	-0.4304
ENSMUSG00000090100	75.4197	128.001	-0.861684	-3.15259	1.17412	-0.7131
ENSMUSG00000027272	63.7681	87.1029	-0.586458	-2.76898	1.27831	-0.6166
ENSMUSG00000056486	41.4873	38.8988	-0.0735364	-1.97354	1.44816	-0.382
ENSMUSG00000027104	172.731	262.426	-0.643796	-1.64017	0.297294	-0.7918
ENSMUSG00000018770	380.265	434.853	-0.165251	-1.00712	0.721954	-0.4271
ENSMUSG00000068479	203.156	282.622	-0.424797	-1.30133	0.581195	-0.6612
ENSMUSG00000039678	117.676	146.465	-0.204406	-3.34765	3.15308	-0.5005
ENSMUSG00000027634	24.1047	39.0946	-0.910215	-5.15693	2.68411	-0.6331
ENSMUSG00000027635	37.8606	51.6387	-0.11045	-2.09799	2.67659	-0.4918
ENSMUSG00000055485	32.0043	32.4226	-0.0765575	-1.37541	1.0946	-0.373
ENSMUSG00000027639	41.159	43.5898	-0.0744989	-1.18175	1.03155	-0.3745
ENSMUSG00000027641	62.5458	32.7999	0.807406	-1.17612	2.53636	0.7451
ENSMUSG00000016257	126.915	154.947	-0.340457	-2.31556	1.46244	-0.5236
ENSMUSG00000027447	162.282	166.505	0.051472	-1.41967	1.73155	0.3799
ENSMUSG00000039536	58.7487	70.96	-0.0656327	-1.93055	2.25426	-0.4571
ENSMUSG00000052056	856.508	794.22	0.0968768	-0.401044	0.580203	0.2647
ENSMUSG00000038705	161.895	178.111	-0.0842736	-0.975514	0.888141	-0.3669
ENSMUSG00000074649	38.7082	19.99	0.445241	-3.9561	3.43544	0.6061
ENSMUSG00000027613	103.135	99.8415	0.101778	-1.65241	2.02794	0.4194
ENSMUSG00000005882	167.526	207.067	-0.31238	-1.27573	0.644294	-0.5536
ENSMUSG00000027404	335.996	343.902	-0.0219686	-0.616323	0.590884	-0.2259
ENSMUSG00000027406	82.5097	65.7196	0.3148	-0.65656	1.2713	0.557
ENSMUSG00000027408	28.5222	34.1581	-0.216124	-4.62386	4.41777	-0.5003
ENSMUSG00000028080	29.1767	15.2436	0.69969	-1.62469	2.50002	0.7129
ENSMUSG00000038848	792.502	898.855	-0.175789	-0.641806	0.290844	-0.3802
ENSMUSG00000087547	27.2387	36.5936	0.699025	-8.63312	13.9641	0.481
ENSMUSG00000027650	22.3291	25.2659	0.372716	-2.36933	4.61995	0.4683
ENSMUSG00000027490	231.048	163.596	0.491835	-0.391229	1.35113	0.7148
ENSMUSG00000000876	21.448	18.0373	0.281778	-3.92198	4.54814	0.5062
ENSMUSG00000017307	95.3104	100.344	-0.109493	-1.81895	1.4644	-0.4184
ENSMUSG00000034032	212.668	176.89	0.251177	-1.41124	1.89243	0.4927
ENSMUSG00000027293	138.344	130.432	0.227266	-1.23869	1.98967	0.4591
ENSMUSG00000048486	73.0358	56.1354	0.515541	-0.899743	2.21259	0.6193
ENSMUSG00000017707	96.0668	62.6922	0.549919	-0.68212	1.62722	0.7119
ENSMUSG00000001767	100.119	103.018	-0.0314458	-0.846013	0.808789	-0.2991
ENSMUSG00000037110	47.7419	53.8535	-0.276598	-1.84208	1.07516	-0.4921
ENSMUSG00000027239	149.48	94.289	0.84141	-0.971764	3.06351	0.7194
ENSMUSG00000040479	64.6005	61.9928	0.506406	-1.5711	3.74458	0.5224
ENSMUSG00000027230	14.8128	7.89658	0.428071	-4.09318	3.45569	0.6055
ENSMUSG00000027698	48.2113	44.5727	0.137647	-1.33157	1.67571	0.4328
ENSMUSG00000002458	30.3122	29.971	-0.49321	-4.67497	2.36714	-0.4962
ENSMUSG00000027601	124.163	101.86	0.346817	-0.727619	1.55155	0.5521
ENSMUSG00000017009	1168.12	473.226	1.33824	0.492631	2.25989	0.9939
ENSMUSG00000045624	550.4	705.747	-0.382245	-0.988484	0.178892	-0.6651
ENSMUSG00000090553	180.799	258.83	-0.432328	-1.56216	0.908899	-0.6399
ENSMUSG00000102976	996.647	1224.32	-0.313639	-1.17845	0.503344	-0.5588
ENSMUSG00000027162	184.559	270.287	-0.630166	-1.88274	0.430424	-0.7334
ENSMUSG00000050199	206.22	131.792	0.693751	-0.244524	1.68316	0.8237
ENSMUSG00000027160	125.515	186.787	-0.590502	-2.6711	1.412	-0.6338
ENSMUSG00000043535	381.395	397.744	-0.0895572	-0.878477	0.635454	-0.323
ENSMUSG00000026799	59.0513	44.0348	-0.0846246	-3.67241	2.19603	0.4606
ENSMUSG00000039844	215.045	575.217	-1.37548	-2.85494	0.181062	-0.931
ENSMUSG00000027287	24.9142	38.2791	-1.11441	-5.77593	2.12869	-0.6553
ENSMUSG00000027285	194.626	182.391	0.0679576	-1.09308	1.15908	0.3777
ENSMUSG00000027357	105.939	122.399	-0.220239	-1.41683	0.949656	-0.4707
ENSMUSG00000026798	49.6475	63.352	-0.778708	-4.04348	1.32315	-0.6189
ENSMUSG00000059316	32.1128	30.8072	0.361555	-2.11934	3.62442	0.4929
ENSMUSG00000069020	159.218	215.712	-0.412102	-1.31048	0.535325	-0.6448
ENSMUSG00000039787	13.7123	17.4073	0.0642246	-2.77935	4.08731	-0.4654
ENSMUSG00000026790	226.444	223.26	-0.183387	-2.38584	1.51256	-0.4377
ENSMUSG00000091337	33.4362	23.6401	0.875488	-1.30721	4.15698	0.6548
ENSMUSG00000027207	20.2416	23.2758	-0.226752	-1.53833	1.02901	-0.4824
ENSMUSG00000023330	44.1642	42.9064	0.227768	-1.35066	2.20924	0.4603
ENSMUSG00000015839	545.923	406.503	0.412739	-0.109544	0.925462	0.742
ENSMUSG00000000827	162.608	168.35	-0.0942422	-1.02049	0.734228	-0.3457
ENSMUSG00000000826	267.012	300.008	-0.109471	-1.25695	1.18938	-0.4179
ENSMUSG00000002455	68.2912	75.5413	-0.21985	-1.80895	1.1999	-0.4659
ENSMUSG00000027248	330.392	295.337	0.142228	-1.19629	1.42829	0.4378
ENSMUSG00000074884	304.925	262.313	0.277418	-0.831679	1.52077	0.5097
ENSMUSG00000027245	468.742	528.99	-0.180868	-0.764759	0.406885	-0.4042
ENSMUSG00000027242	152.806	141.805	0.0788048	-1.31774	1.40017	0.4065
ENSMUSG00000060227	40.7335	43.3683	-0.226725	-2.17609	1.40621	-0.4658
ENSMUSG00000027002	60.7454	61.1483	-0.00914413	-0.759385	0.738448	-0.2596
ENSMUSG00000051747	113.272	167.961	-0.802443	-3.22861	1.12482	-0.679
ENSMUSG00000044033	70.7872	47.0256	1.09169	-2.38347	5.75022	0.6476
ENSMUSG00000042272	34.1684	23.8628	0.112369	-3.80367	2.98594	0.51
ENSMUSG00000036202	1497.27	2155.73	-0.555686	-1.22496	0.0875959	-0.8262
ENSMUSG00000002550	75.47	88.644	-0.311487	-1.929	1.11742	-0.5212
ENSMUSG00000044627	237.692	320.448	-0.408184	-1.55486	0.79547	-0.612
ENSMUSG00000039195	21.1387	16.6639	0.228953	-1.64915	1.78346	0.512
ENSMUSG00000089824	288.324	307.099	-0.094628	-0.665199	0.464322	-0.2855
ENSMUSG00000027551	319.665	282.909	0.133468	-1.11118	1.26331	0.4331
ENSMUSG00000036752	1602.46	1505.69	0.0622851	-0.631954	0.676174	0.2917
ENSMUSG00000006471	85.961	114.823	-0.561816	-2.34969	0.900743	-0.6389
ENSMUSG00000027630	194.272	149.611	0.444356	-0.725115	1.78547	0.6081
ENSMUSG00000027550	46.8725	47.638	-0.12471	-2.05925	1.60641	-0.4262
ENSMUSG00000027552	70.6023	73.0099	0.0355775	-1.2927	1.57658	0.3602
ENSMUSG00000027533	6.4793	13.6127	-0.842955	-3.31905	2.24756	-0.7112
ENSMUSG00000027536	140.741	174.99	-0.271182	-1.25415	0.770658	-0.5241
ENSMUSG00000036894	233.141	132.137	0.836014	0.0421801	1.62618	0.9299
ENSMUSG00000027787	351.886	494.436	-0.508991	-1.23224	0.175854	-0.7698
ENSMUSG00000028019	59.2743	36.5098	0.570978	-1.20284	2.10121	0.6736
ENSMUSG00000027665	125.916	126.357	0.00561613	-1.19914	1.24405	0.3404
ENSMUSG00000027667	204.695	294.161	-0.609748	-2.12076	0.742756	-0.6908
ENSMUSG00000027668	71.7403	94.2284	-0.411754	-1.13933	0.277701	-0.6676
ENSMUSG00000027496	722.201	677.697	0.0619423	-0.686932	0.741722	0.3006
ENSMUSG00000027751	489.839	534.812	-0.337423	-2.57928	1.43372	-0.5067
ENSMUSG00000033900	72.0867	71.1249	-0.295984	-3.20093	1.93382	-0.4768
ENSMUSG00000027998	58.423	69.6767	-0.21911	-1.4905	1.09358	-0.4914
ENSMUSG00000027246	30.1438	17.15	0.374969	-3.54205	3.04906	0.5891
ENSMUSG00000046110	11.0817	13.0834	-0.444555	-2.69476	1.39014	-0.5482
ENSMUSG00000048222	300.24	422.039	-0.490285	-1.10389	0.127399	-0.7895
ENSMUSG00000027195	191.659	221.392	-0.24511	-1.08931	0.535265	-0.4789
ENSMUSG00000027194	103.522	91.3135	0.220311	-0.810948	1.31819	0.4667
ENSMUSG00000027193	122.47	125.168	-0.118835	-1.39065	0.938455	-0.3808
ENSMUSG00000068134	280.753	276.22	-0.0116027	-1.10068	1.06221	-0.3183
ENSMUSG00000057147	42.7284	44.58	-0.0948171	-2.59697	2.37811	-0.4392
ENSMUSG00000027210	85.3755	113.684	-0.492114	-2.05225	0.881068	-0.6188
ENSMUSG00000041219	122.212	154.869	-0.32771	-2.20609	1.54244	-0.5337
ENSMUSG00000039983	106.444	91.8024	0.216725	-0.699429	1.14717	0.4713
ENSMUSG00000070730	131.475	113.859	0.210689	-0.996852	1.41622	0.4712
ENSMUSG00000034278	13.9215	23.9395	-0.899691	-4.45968	2.33121	-0.6557
ENSMUSG00000034226	62.9928	76.4859	0.28267	-3.84051	5.68181	0.4613
ENSMUSG00000027189	108.795	125.14	-0.334722	-2.04225	1.03499	-0.5199
ENSMUSG00000075012	121.309	134.418	-0.137253	-1.14689	0.883044	-0.4123
ENSMUSG00000027459	272.237	142.111	0.910958	-0.866199	2.5895	0.7849
ENSMUSG00000027378	14.3597	21.7954	-0.511568	-2.84617	2.04533	-0.6077
ENSMUSG00000051319	149.705	123.935	0.152962	-1.52721	1.58573	0.4707
ENSMUSG00000027379	66.6141	61.3802	0.0556488	-3.00581	3.03386	0.447
ENSMUSG00000074994	289.346	150.883	0.807744	-0.782006	2.06273	0.8022
ENSMUSG00000027171	55.6403	26.4618	1.33622	-1.95456	5.23605	0.7364
ENSMUSG00000027170	218.94	294.547	-0.385121	-1.44314	0.771614	-0.6163
ENSMUSG00000005973	172.738	256.439	-0.673159	-2.51941	0.898811	-0.6805
ENSMUSG00000037376	174.572	198.229	-0.204572	-0.86955	0.414264	-0.4351
ENSMUSG00000026988	27.8832	17.8	0.0497385	-4.53269	3.02923	0.5195
ENSMUSG00000026987	296.718	434.787	-0.498675	-1.74041	0.829434	-0.6665
ENSMUSG00000026980	119.886	129.387	-0.0935232	-2.10485	1.96286	-0.4345
ENSMUSG00000034154	352.309	321.468	0.1459	-0.980238	1.32935	0.4216
ENSMUSG00000072980	20.8561	26.042	-0.288662	-2.36595	1.85116	-0.5187
ENSMUSG00000027305	53.3079	47.6544	0.07139	-1.6449	1.581	0.4246
ENSMUSG00000039145	260.889	134.139	0.961518	-0.0435856	1.9885	0.9172
ENSMUSG00000039128	79.3318	69.1375	0.554328	-1.99076	4.1376	0.5457
ENSMUSG00000025816	56.2974	84.3994	-0.713338	-2.54867	0.784888	-0.7066
ENSMUSG00000015932	504.382	444.503	0.159453	-0.518791	0.789446	0.4011
ENSMUSG00000027424	395.434	398.639	0.00261738	-0.674775	0.708193	0.2322
ENSMUSG00000027425	140.412	141.628	-0.0371691	-1.16678	1.02429	-0.3396
ENSMUSG00000098387	25.3146	27.2021	-0.110605	-1.65857	1.44452	-0.4263
ENSMUSG00000026761	86.9726	118.6	-0.448444	-1.06689	0.178199	-0.7295
ENSMUSG00000026766	156.924	120.515	0.448176	-0.586601	1.62134	0.6278
ENSMUSG00000017144	404.035	796.393	-0.904239	-1.96409	0.23446	-0.8769
ENSMUSG00000062175	221.933	213.606	0.0590409	-1.01859	1.17094	0.3608
ENSMUSG00000027637	431.536	423.397	-0.0388687	-1.07255	0.846061	-0.3047
ENSMUSG00000027642	148.086	154.962	-0.0698922	-1.10914	0.952229	-0.3552
ENSMUSG00000063019	144.889	153.191	-0.297691	-2.35716	1.31747	-0.4829
ENSMUSG00000014867	81.7768	91.8731	-0.194752	-1.15912	0.725814	-0.4442
ENSMUSG00000052406	134.262	193.483	-0.430264	-1.97968	1.34676	-0.6086
ENSMUSG00000027782	216.885	252.437	-0.252367	-1.03551	0.456307	-0.488
ENSMUSG00000028070	50.6635	63.8129	-0.335704	-1.54987	0.884456	-0.5557
ENSMUSG00000039501	138.736	117.606	0.215944	-0.785672	1.19081	0.4809
ENSMUSG00000017969	32.4596	30.3793	0.473743	-2.55116	4.46767	0.5165
ENSMUSG00000017929	118.053	140.256	-0.156802	-1.48261	1.35876	-0.468
ENSMUSG00000061136	564.893	638.004	-0.157584	-1.00945	0.716185	-0.4204
ENSMUSG00000038671	37.8668	60.8319	-0.443193	-2.1927	1.8684	-0.6256
ENSMUSG00000000823	103.239	103.742	-0.170911	-2.05083	1.36015	-0.4327
ENSMUSG00000017754	13.5088	10.7436	0.338952	-1.56879	2.28882	0.5396
ENSMUSG00000039834	55.9467	81.7298	-0.417894	-1.72703	1.19927	-0.6207
ENSMUSG00000039804	116.033	135.74	-0.266694	-1.22272	0.610908	-0.504
ENSMUSG00000044167	183.673	106.873	0.794225	-0.370102	1.93737	0.832
ENSMUSG00000027722	162.935	187.073	-0.189327	-1.32281	0.969365	-0.4669
ENSMUSG00000009555	368.093	419.65	-0.221858	-1.04886	0.547754	-0.4586
ENSMUSG00000039660	104.417	134.366	-0.196219	-1.75059	1.71979	-0.508
ENSMUSG00000039648	24.3505	15.9438	0.882628	-2.08757	4.45743	0.6424
ENSMUSG00000075419	83.2224	61.8074	0.323508	-1.56869	1.97244	0.5485
ENSMUSG00000026860	27.287	31.8399	-0.126195	-2.221	2.11115	-0.4612
ENSMUSG00000026853	8.63204	22.2132	-1.37468	-4.61006	1.81762	-0.7749
ENSMUSG00000037197	303.347	226.383	0.409973	-0.31824	1.11718	0.6719
ENSMUSG00000058594	58.362	60.7326	0.074907	-1.31162	1.77976	0.3772
ENSMUSG00000026767	81.6821	80.4114	-0.169209	-2.30882	1.49238	-0.4276
ENSMUSG00000027077	10.2864	17.8711	-0.592352	-4.10602	3.60559	-0.6092
ENSMUSG00000005881	28.1081	47.5903	-0.46555	-2.54899	2.36219	-0.6178
ENSMUSG00000067847	26.2055	13.9469	1.16454	-0.911675	4.01438	0.7781
ENSMUSG00000038116	502.375	471.526	0.00736779	-1.15553	1.0224	0.338
ENSMUSG00000026791	8.45903	6.0263	0.309769	-2.48351	2.74864	0.5394
ENSMUSG00000068966	41.4335	54.0799	-0.661273	-3.28371	1.33687	-0.6165
ENSMUSG00000026788	472.124	526.308	-0.223354	-1.39288	0.854434	-0.4667
ENSMUSG00000026970	133.554	158.566	-0.258063	-1.74792	1.24876	-0.5054
ENSMUSG00000017664	35.6224	45.6694	-1.01541	-5.70689	1.8349	-0.6215
ENSMUSG00000027610	69.1309	139.796	-0.87395	-2.25643	0.902527	-0.8057
ENSMUSG00000038324	63.4092	42.0408	0.6318	-0.237741	1.58996	0.7932
ENSMUSG00000038312	20.087	12.0454	0.528108	-3.54145	4.08769	0.592
ENSMUSG00000026915	103.1	70.7693	0.570212	-0.862996	2.07798	0.6681
ENSMUSG00000035392	40.0951	44.8372	-0.035062	-1.68176	1.91656	-0.4263
ENSMUSG00000026750	208.856	256.998	-0.279111	-1.12551	0.646084	-0.5415
ENSMUSG00000027472	174.876	173.212	0.0616726	-1.16835	1.40151	0.3713
ENSMUSG00000051413	169.799	227.567	-0.437517	-1.5991	0.725624	-0.6269
ENSMUSG00000061411	30.2916	44.1838	-0.241063	-2.25215	2.57042	-0.539
ENSMUSG00000056941	80.2077	78.3122	0.0899762	-1.09158	1.45079	0.3804
ENSMUSG00000027487	76.3449	68.2407	0.187682	-1.67812	2.11282	0.472
ENSMUSG00000027488	34.6312	20.4125	1.62688	-1.20561	6.9048	0.7508
ENSMUSG00000017697	29.5674	21.3329	0.750277	-1.67155	3.97098	0.6225
ENSMUSG00000018322	116.878	81.5575	0.599506	-0.563026	1.93473	0.7092
ENSMUSG00000019715	129.349	146.326	-0.109772	-1.25745	1.19798	-0.4227
ENSMUSG00000057738	108.673	110.133	-0.0444168	-1.25634	1.14554	-0.3593
ENSMUSG00000054766	1666.37	2104.5	-0.3362	-1.04769	0.367345	-0.591
ENSMUSG00000027466	51.7226	45.5784	0.215868	-1.52222	2.02343	0.4791
ENSMUSG00000032715	2115.62	212.151	3.31586	2.724	3.90272	1
ENSMUSG00000051817	215.391	136.761	0.620334	-1.07202	2.23069	0.6828
ENSMUSG00000074682	484.174	296.988	0.683368	-0.0251854	1.37211	0.8919
ENSMUSG00000036632	52.9955	71.1327	-0.546279	-2.25445	0.888051	-0.63
ENSMUSG00000036580	29.1981	14.7678	0.883565	-1.0326	2.57857	0.7806
ENSMUSG00000027794	14.0574	11.7427	0.132578	-3.57018	3.67352	0.4851
ENSMUSG00000049504	220.147	201.721	0.127926	-0.715476	0.966162	0.3909
ENSMUSG00000057133	228.22	274.626	-0.224922	-1.42699	1.08181	-0.4959
ENSMUSG00000070708	378.867	348.143	0.0269565	-1.22902	1.0812	0.368
ENSMUSG00000027327	20.1408	34.4639	-0.53107	-5.92193	5.39393	-0.5736
ENSMUSG00000068267	224.558	255.442	-0.207668	-0.972337	0.509191	-0.4458
ENSMUSG00000027763	166.019	198.357	-0.231865	-1.55556	1.11527	-0.4932
ENSMUSG00000034640	1807.33	1487.52	0.268011	-0.237947	0.761358	0.5261
ENSMUSG00000034544	49.6797	37.7485	0.0151171	-2.94524	2.0533	0.4668
ENSMUSG00000052415	15.7757	26.3057	-0.943037	-3.37821	0.982201	-0.7354
ENSMUSG00000027907	45.9692	42.0183	0.138777	-1.29204	1.64296	0.432
ENSMUSG00000068856	260.255	287.695	-0.164181	-0.889421	0.515187	-0.3969
ENSMUSG00000038902	260.147	388.205	-0.616477	-1.39411	0.0947234	-0.8348
ENSMUSG00000005774	28.0321	35.583	-0.215585	-1.61551	1.56788	-0.518
ENSMUSG00000027187	109.056	55.5494	1.08997	-0.671465	3.16538	0.8082
ENSMUSG00000027185	238.688	339.815	-0.458001	-1.74126	0.944148	-0.6358
ENSMUSG00000027710	85.6549	100.584	-0.163707	-1.70248	1.5336	-0.4676
ENSMUSG00000033883	128.657	192.822	-0.665302	-2.69539	1.22618	-0.6622
ENSMUSG00000027714	202.909	292.948	-0.553372	-1.23762	0.0777453	-0.8218
ENSMUSG00000037270	99.4408	74.6039	0.368077	-0.948415	1.55552	0.5833
ENSMUSG00000084843	20.6606	72.7643	-2.03665	-4.93859	0.390475	-0.9233
ENSMUSG00000038932	19.7636	12.911	1.23444	-3.10618	7.46974	0.6297
ENSMUSG00000038914	652.16	676.632	-0.160577	-1.51865	0.942802	-0.4108
ENSMUSG00000051149	548.73	746.15	-0.465338	-1.0564	0.068741	-0.7757
ENSMUSG00000078919	64.5008	58.619	0.174244	-1.9204	2.38517	0.459
ENSMUSG00000027820	88.59	213.659	-1.36032	-2.75979	-0.159353	-0.9643
ENSMUSG00000027823	159.982	139.741	0.264107	-0.910419	1.61122	0.4895
ENSMUSG00000027184	456.383	461.72	-0.0590423	-1.03906	0.826275	-0.3219
ENSMUSG00000039671	219.765	207.912	0.0814319	-0.4337	0.596437	0.2598
ENSMUSG00000006800	83.4139	89.3722	-0.145413	-1.18404	0.771465	-0.3978
ENSMUSG00000027706	658.945	740.336	-0.231299	-1.22042	0.628669	-0.4604
ENSMUSG00000037661	97.8371	102.018	-0.0543396	-0.936271	0.866249	-0.3343
ENSMUSG00000037643	172.468	104.649	0.761918	-0.857452	2.46422	0.7359
ENSMUSG00000027660	42.8139	98.3025	-1.16815	-2.21929	-0.0679055	-0.9512
ENSMUSG00000056260	89.0701	65.7645	0.593628	-2.0621	3.55292	0.5886
ENSMUSG00000046519	41.4219	36.7865	0.158205	-1.00513	1.28579	0.4407
ENSMUSG00000036825	40.4228	61.8448	-0.634106	-2.08021	0.748118	-0.7098
ENSMUSG00000027777	119.899	102.604	0.142288	-1.60518	1.71249	0.4602
ENSMUSG00000034349	643.28	750.806	-0.224136	-0.653611	0.182996	-0.4475
ENSMUSG00000068744	859.022	521.546	0.721227	0.206216	1.22874	0.9646
ENSMUSG00000048100	125.053	121.498	0.0936728	-1.27475	1.56611	0.3974
ENSMUSG00000028161	94.9897	101.153	-0.153586	-1.71215	1.2662	-0.4353
ENSMUSG00000046818	146.466	68.3385	1.16702	0.0356057	2.40368	0.9442
ENSMUSG00000028030	57.4577	35.5631	0.652056	-0.565213	1.73477	0.7705
ENSMUSG00000028016	67.55	79.8455	-0.142469	-1.33848	1.30688	-0.4585
ENSMUSG00000028013	61.9104	62.1991	-0.290483	-3.20519	1.86098	-0.4728
ENSMUSG00000040213	21.4049	47.7257	-0.869368	-6.21895	5.46187	-0.6311
ENSMUSG00000000340	203.656	183.448	0.172619	-0.518925	0.927859	0.4042
ENSMUSG00000027959	55.6665	60.1914	-0.167463	-1.84421	1.39143	-0.4446
ENSMUSG00000038400	181.819	534.493	-1.56242	-2.11759	-1.02869	-1
ENSMUSG00000016256	27.4316	35.243	-0.210753	-1.83973	1.75216	-0.5116
ENSMUSG00000016252	82.2347	90.8862	-0.121259	-1.14454	0.907112	-0.4006
ENSMUSG00000028271	125	130.629	-0.0320648	-0.827666	0.811928	-0.2957
ENSMUSG00000033386	329.294	275.645	0.220017	-0.684046	1.02528	0.4867
ENSMUSG00000046722	297.139	277.094	0.0880162	-0.650698	0.821885	0.3339
ENSMUSG00000038712	194.361	185.091	0.0610226	-0.586165	0.67315	0.2771
ENSMUSG00000015714	72.9144	105.797	-0.551342	-1.27591	0.15506	-0.8034
ENSMUSG00000015522	165.364	124.381	0.455774	-0.377937	1.43352	0.6657
ENSMUSG00000044864	80.7379	83.44	-0.217673	-2.01468	1.25002	-0.4496
ENSMUSG00000004127	93.5723	163.914	-0.773781	-2.4269	0.94896	-0.747
ENSMUSG00000027702	68.222	91.4176	-0.456335	-2.27204	1.30653	-0.5877
ENSMUSG00000074653	121.286	78.8767	0.569568	-2.37513	3.4108	0.6026
ENSMUSG00000027531	48.9446	75.8139	-0.686822	-1.78006	0.275743	-0.8026
ENSMUSG00000036432	71.3911	45.6978	0.555118	-0.879839	1.81809	0.692
ENSMUSG00000027742	32.0278	23.0926	0.0496618	-3.19064	2.17168	0.4992
ENSMUSG00000036615	19.4595	48.4725	-1.18311	-3.22999	1.19635	-0.8113
ENSMUSG00000053931	293.414	423.861	-0.518099	-1.1437	0.13175	-0.8043
ENSMUSG00000028152	67.9668	56.5749	0.473304	-1.49687	3.01523	0.5564
ENSMUSG00000027615	84.1727	27.0901	1.75388	0.478989	3.25252	0.9904
ENSMUSG00000027936	81.1217	106.243	-0.384865	-1.12061	0.371518	-0.6447
ENSMUSG00000042404	18.3187	14.7821	-0.368353	-6.11782	3.25247	-0.4589
ENSMUSG00000042390	664.945	775.399	-0.240687	-0.846338	0.33529	-0.4743
ENSMUSG00000001016	480.916	634.526	-0.413668	-1.3922	0.549832	-0.6299
ENSMUSG00000042312	5.85486	6.47912	-0.0949991	-2.59906	2.62451	-0.4605
ENSMUSG00000039795	27.7185	40.1268	-0.322232	-1.9094	1.75914	-0.5718
ENSMUSG00000027534	148.485	218.112	-0.481725	-1.7296	0.890098	-0.6534
ENSMUSG00000027679	39.8815	43.8664	-0.0222118	-1.57425	1.8359	-0.4081
ENSMUSG00000028059	198.636	111.624	0.880578	-1.02972	2.86528	0.7508
ENSMUSG00000028060	465.721	528.376	-0.167069	-0.736458	0.417809	-0.3919
ENSMUSG00000028057	41.3049	30.8737	0.100138	-2.68912	2.09988	0.4894
ENSMUSG00000054199	224.09	253.815	-0.186888	-1.23442	0.830909	-0.4471
ENSMUSG00000028053	358.582	371.03	-0.119657	-1.36265	0.993671	-0.3977
ENSMUSG00000047557	6.07982	18.9986	-0.979959	-4.1546	4.02785	-0.7192
ENSMUSG00000039117	74.369	76.3947	0.104322	-1.25178	1.81569	0.3912
ENSMUSG00000027566	195.957	203.656	-0.0189622	-1.01902	1.05171	-0.3341
ENSMUSG00000028145	66.3179	72.7327	-0.041684	-1.464	1.53616	-0.4052
ENSMUSG00000027804	184.732	237.891	-0.336663	-1.02588	0.441926	-0.6051
ENSMUSG00000027774	117.162	123.316	-0.171369	-1.53376	0.973993	-0.419
ENSMUSG00000027775	64.3769	64.7543	-0.363072	-3.12959	1.576	-0.4893
ENSMUSG00000102422	111.496	91.8294	0.205023	-1.43352	1.691	0.4873
ENSMUSG00000027806	92.1873	145.558	-0.646665	-1.41296	0.148343	-0.847
ENSMUSG00000027810	178.467	216.92	-0.425845	-2.37465	1.18992	-0.5587
ENSMUSG00000075700	223.556	320.708	-0.522965	-1.48484	0.44115	-0.7141
ENSMUSG00000028048	31.918	20.8355	0.149528	-3.67568	2.82422	0.5306
ENSMUSG00000033233	35.5207	21.7758	0.965639	-0.858588	3.39008	0.7446
ENSMUSG00000042035	104.379	133.841	-0.312476	-1.69585	1.19167	-0.5464
ENSMUSG00000041959	96.7691	81.2907	0.326667	-0.778327	1.62977	0.539
ENSMUSG00000026796	91.5931	97.687	-0.0419492	-0.923333	0.957239	-0.3406
ENSMUSG00000027951	171.99	167.256	0.0075229	-1.07281	0.998694	0.33
ENSMUSG00000042572	215.258	264.788	-0.289379	-0.871983	0.323033	-0.5553
ENSMUSG00000027942	187.167	235.869	-0.338632	-0.978991	0.292694	-0.6097
ENSMUSG00000087260	63.8068	64.6846	0.0994524	-1.48547	1.95135	0.4016
ENSMUSG00000028086	429.626	304.205	0.474183	-0.282132	1.18178	0.7355
ENSMUSG00000028085	22.2298	24.2398	-0.444113	-3.39198	1.65268	-0.5202
ENSMUSG00000028082	46.3733	47.6279	-0.391952	-3.30945	1.6858	-0.4962
ENSMUSG00000028047	19.0789	27.5829	-0.634544	-2.86248	1.30709	-0.6411
ENSMUSG00000042747	113.045	107.905	0.0908387	-1.49134	1.73142	0.4126
ENSMUSG00000042737	32.754	31.0277	-0.0038112	-1.52595	1.38552	0.377
ENSMUSG00000028098	56.606	46.6517	0.298061	-1.87425	2.51341	0.5124
ENSMUSG00000028093	108.72	105.855	-0.155389	-2.03924	1.26777	-0.4176
ENSMUSG00000032952	41.2215	54.8233	-0.4597	-1.5305	0.515323	-0.6526
ENSMUSG00000044098	290.443	334.713	-0.200231	-1.29542	0.889198	-0.4603
ENSMUSG00000051278	145.005	166.447	-0.409372	-2.55684	1.3375	-0.5393
ENSMUSG00000028114	151.042	113.589	0.187196	-1.90954	1.82176	0.5122
ENSMUSG00000047583	53.7303	97.7158	-0.996634	-2.57079	0.268581	-0.8665
ENSMUSG00000028184	84.2577	55.1763	0.66221	-0.799325	2.29059	0.7022
ENSMUSG00000028107	119.27	136.153	-0.600471	-3.74942	1.39545	-0.5634
ENSMUSG00000028106	195.628	251.771	-0.380531	-1.63924	0.82781	-0.5854
ENSMUSG00000054942	100.596	67.1996	0.521304	-1.25225	2.21581	0.6276
ENSMUSG00000028195	866.773	1989.38	-1.08269	-2.4573	0.256273	-0.8979
ENSMUSG00000058135	40.7709	34.8231	0.417035	-2.33213	3.62253	0.5266
ENSMUSG00000028397	47.1728	44.3403	0.116173	-0.866764	1.16278	0.3939
ENSMUSG00000039105	93.3779	82.8144	0.279909	-1.22244	2.07881	0.4913
ENSMUSG00000045917	41.2554	20.0592	0.92331	-2.37308	3.99389	0.6938
ENSMUSG00000028437	180.532	219.031	-0.432782	-2.25534	0.983938	-0.5619
ENSMUSG00000028443	26.0751	46.1506	-1.31938	-5.56236	1.72091	-0.7209
ENSMUSG00000036073	44.6242	35.7303	0.561733	-3.6971	5.48191	0.5433
ENSMUSG00000001415	525.101	656.462	-0.293259	-1.20362	0.642192	-0.5483
ENSMUSG00000074480	598.233	655.28	-0.11451	-1.30106	1.14447	-0.4152
ENSMUSG00000008604	99.7735	134.971	-0.443208	-1.25636	0.334156	-0.6812
ENSMUSG00000041355	740.062	689.348	0.062821	-0.866102	0.887665	0.3398
ENSMUSG00000028517	170.688	210.325	-0.386507	-1.76882	0.820569	-0.5635
ENSMUSG00000054091	213.555	201.004	0.113819	-0.624353	0.895085	0.3487
ENSMUSG00000058388	68.8852	64.6092	0.0452729	-1.42768	1.41442	0.3974
ENSMUSG00000032902	187.118	284.781	-0.72871	-2.2456	0.512836	-0.7561
ENSMUSG00000002228	55.8207	63.5488	0.479152	-2.89005	5.33535	0.4938
ENSMUSG00000002233	34.7663	14.5651	1.72144	-1.69204	6.42333	0.7862
ENSMUSG00000037072	118.78	120.11	0.00511799	-0.831006	0.899397	-0.2828
ENSMUSG00000074182	115.245	163.394	-0.321865	-1.76418	1.53114	-0.5749
ENSMUSG00000078784	54.5827	78.1214	-0.578002	-2.05976	0.777323	-0.6793
ENSMUSG00000027709	62.3948	58.0319	-0.116628	-2.48264	1.68076	-0.4099
ENSMUSG00000027708	94.0898	109.783	-0.519713	-2.92647	1.24458	-0.5656
ENSMUSG00000027985	8.31634	11.2981	-0.268644	-2.50318	2.23373	-0.5214
ENSMUSG00000000561	350.061	666.397	-0.932484	-1.28046	-0.58953	-0.9999
ENSMUSG00000068749	212.004	210.601	-0.103013	-1.9077	1.36797	-0.4005
ENSMUSG00000068747	11.7833	9.63534	0.257686	-2.87788	3.18735	0.5088
ENSMUSG00000028199	32.1953	21.5524	0.277495	-3.49921	3.27038	0.5453
ENSMUSG00000027082	29.247	41.5807	-0.618178	-3.37607	1.88593	-0.6064
ENSMUSG00000034101	238.287	225.017	0.0794236	-0.95255	1.09247	0.3635
ENSMUSG00000076437	438.97	525.234	-0.314676	-1.25826	0.49247	-0.5402
ENSMUSG00000033554	161.246	219.079	-0.432061	-1.34349	0.502335	-0.6563
ENSMUSG00000027291	60.2009	45.455	0.524874	-0.757307	2.0382	0.6421
ENSMUSG00000033808	172.019	194.042	-0.164582	-0.882223	0.580033	-0.4104
ENSMUSG00000027288	667.782	547.09	0.282208	-0.539224	1.10801	0.5327
ENSMUSG00000028102	80.6964	69.7408	0.238167	-0.544486	1.07695	0.4762
ENSMUSG00000038354	42.4347	62.5395	-0.238208	-3.56278	3.80388	-0.5291
ENSMUSG00000028101	99.8261	80.5854	0.386071	-0.734823	1.66767	0.5727
ENSMUSG00000027546	43.5329	24.7574	0.876578	-0.705496	2.65043	0.7758
ENSMUSG00000027547	1743.34	1637.05	0.0882616	-0.264914	0.43526	0.1793
ENSMUSG00000028127	153.183	136.96	0.120114	-0.99756	1.16163	0.4157
ENSMUSG00000039735	154.97	129.067	0.254165	-0.817081	1.28291	0.5068
ENSMUSG00000028330	98.0106	131.822	-0.524475	-1.92723	0.661913	-0.6532
ENSMUSG00000050150	49.3039	40.6125	0.340902	-1.01044	1.84413	0.5412
ENSMUSG00000078578	892.953	1078.94	-0.26753	-0.866546	0.329759	-0.5212
ENSMUSG00000028164	574.686	645.399	-0.171605	-0.830742	0.466888	-0.3987
ENSMUSG00000028136	146.948	140.709	0.0491477	-0.909886	0.9821	0.3347
ENSMUSG00000028034	668.111	761.392	-0.36774	-2.19944	1.06503	-0.5268
ENSMUSG00000025437	101.735	120.601	-0.242346	-0.896835	0.413095	-0.4864
ENSMUSG00000039068	220.862	241.41	-0.139394	-0.963461	0.652411	-0.3848
ENSMUSG00000039047	53.098	53.6729	-0.196384	-3.14849	2.33866	-0.4607
ENSMUSG00000028062	62.6373	61.0275	0.107504	-1.11547	1.46421	0.3977
ENSMUSG00000068923	23.3368	55.8926	-1.47944	-3.64625	0.28371	-0.9121
ENSMUSG00000048109	273.836	240.126	0.190291	-0.411162	0.79735	0.4263
ENSMUSG00000049300	83.4444	114.424	-0.484454	-2.91969	1.86947	-0.5807
ENSMUSG00000001017	316.385	389.792	-0.32683	-1.23504	0.532249	-0.5632
ENSMUSG00000068739	223.298	70.7536	1.66518	0.961427	2.3791	0.9997
ENSMUSG00000068732	64.8889	71.0809	-0.0987274	-0.976027	0.840278	-0.3742
ENSMUSG00000027883	64.8807	77.2546	-0.266963	-1.48223	0.951401	-0.5112
ENSMUSG00000027882	19.1073	36.8534	-0.853578	-2.78082	1.23728	-0.7409
ENSMUSG00000028274	119.508	101.173	0.261673	-0.60547	1.18158	0.4996
ENSMUSG00000028291	297.385	322.376	-0.124328	-0.615554	0.355473	-0.2943
ENSMUSG00000062937	77.9064	110.47	-0.589951	-1.87809	0.48732	-0.7157
ENSMUSG00000038007	124.261	150.13	-0.384956	-2.28721	1.2827	-0.5442
ENSMUSG00000038368	40.2867	23.9507	0.781832	-1.45188	3.02962	0.6884
ENSMUSG00000045751	106.085	122.21	-0.181625	-0.92525	0.609598	-0.4363
ENSMUSG00000028261	382.302	497.573	-0.423545	-1.32153	0.417295	-0.6524
ENSMUSG00000028412	132.541	181.536	-0.484246	-1.83251	0.814084	-0.6408
ENSMUSG00000028576	39.3346	46.229	0.223733	-2.15894	3.96875	0.4263
ENSMUSG00000027835	130.905	138.16	0.0209486	-1.07951	1.32721	-0.3372
ENSMUSG00000099370	172.983	159.033	0.156413	-0.952997	1.3334	0.425
ENSMUSG00000034109	29.0865	26.1677	0.249062	-2.53682	3.25433	0.4868
ENSMUSG00000027981	101.432	172.443	-0.727535	-1.67942	0.275866	-0.8361
ENSMUSG00000014601	74.109	97.1379	-0.437529	-1.98243	1.00303	-0.5905
ENSMUSG00000027893	121.36	137.674	-0.208994	-1.48231	0.995897	-0.4604
ENSMUSG00000028159	63.5428	52.8483	-0.108639	-3.04144	2.02002	0.426
ENSMUSG00000062127	82.5062	107.4	-0.386551	-2.28681	1.49691	-0.5563
ENSMUSG00000027905	263.641	368.758	-0.477803	-1.10021	0.177386	-0.7654
ENSMUSG00000068798	37.8162	50.3125	-0.289104	-1.89593	1.56931	-0.5409
ENSMUSG00000042642	55.9185	77.8906	-0.397826	-2.0333	1.40789	-0.5822
ENSMUSG00000028044	264.723	267.183	-0.0235096	-0.555776	0.479558	-0.1874
ENSMUSG00000008730	149.795	123.081	0.239267	-0.957246	1.38618	0.4967
ENSMUSG00000027845	158.422	157.573	-0.0425456	-1.25966	1.06679	-0.3499
ENSMUSG00000052539	28.4954	31.4477	-0.51326	-4.13631	2.23502	-0.5318
ENSMUSG00000040562	17.8924	9.10272	0.584911	-3.26841	3.44666	0.6267
ENSMUSG00000028104	56.8291	13.4826	1.94228	-0.636552	4.16363	0.9247
ENSMUSG00000028099	66.5246	89.1836	-0.428995	-1.1865	0.322738	-0.6802
ENSMUSG00000048997	71.5506	53.6677	0.363916	-1.33764	1.98967	0.5662
ENSMUSG00000028096	57.9773	62.774	0.744774	-2.41792	6.31035	0.5182
ENSMUSG00000038256	96.1958	101.668	-0.113334	-1.30349	0.967393	-0.3879
ENSMUSG00000010538	16.8239	16.4531	0.294337	-2.61983	3.9533	0.4758
ENSMUSG00000001420	14.4236	23.7843	-1.05025	-4.3279	1.47757	-0.7019
ENSMUSG00000064068	67.4543	74.5952	-0.0261692	-2.2462	2.47576	-0.4345
ENSMUSG00000027953	18.8913	11.8205	0.34994	-4.04919	3.94093	0.5601
ENSMUSG00000039831	21.8948	39.5484	-1.14796	-4.02839	1.0062	-0.7671
ENSMUSG00000028124	221.306	160.44	0.5582	-0.716753	2.02485	0.6663
ENSMUSG00000039756	796.31	1007.93	-0.342422	-0.933905	0.262259	-0.6251
ENSMUSG00000027506	167.734	87.5984	0.679983	-1.81492	2.53538	0.6998
ENSMUSG00000040209	217.76	220.451	-0.0486944	-0.891761	0.758981	-0.3002
ENSMUSG00000038619	80.2014	76.0872	-0.0693438	-1.72846	1.21845	-0.3629
ENSMUSG00000008958	121.933	108.02	0.208809	-1.0712	1.54997	0.4686
ENSMUSG00000038777	31.014	38.2385	-0.314558	-2.96831	2.20578	-0.5196
ENSMUSG00000043542	59.3747	54.4684	0.462663	-1.55739	3.19547	0.5302
ENSMUSG00000027500	361.165	328.766	0.0566488	-1.21233	1.12604	0.3858
ENSMUSG00000069114	31.6604	105.929	-1.65306	-3.4757	0.391079	-0.9267
ENSMUSG00000042626	111.498	106.306	0.031072	-1.24493	1.20436	0.3611
ENSMUSG00000047824	219.742	249.747	-0.198682	-1.37555	0.950439	-0.4607
ENSMUSG00000042613	34.2093	28.4193	1.11002	-1.82579	6.35102	0.6235
ENSMUSG00000027952	52.8374	47.5556	0.105934	-1.65703	1.76754	0.4364
ENSMUSG00000001025	35.3739	37.9219	-0.0507259	-5.3216	5.40775	-0.4599
ENSMUSG00000038205	138.704	219.455	-0.814244	-2.5545	0.605912	-0.7622
ENSMUSG00000027879	79.9771	109.525	-0.417681	-1.25551	0.510913	-0.6597
ENSMUSG00000068917	217.717	249.53	-0.279226	-1.51709	0.797158	-0.503
ENSMUSG00000028049	88.5652	106.573	-0.189618	-2.14686	1.97253	-0.491
ENSMUSG00000032657	9.44621	14.5738	-0.998761	-5.17333	2.19617	-0.6488
ENSMUSG00000033400	65.8202	130.521	-1.11646	-3.1784	0.628081	-0.8291
ENSMUSG00000005813	118.883	151.073	-0.348132	-1.18389	0.492161	-0.5932
ENSMUSG00000028149	71.0567	46.5455	0.0907605	-3.52934	2.42229	0.5122
ENSMUSG00000000563	244.902	308.687	-0.258969	-1.69015	1.3589	-0.5246
ENSMUSG00000028221	18.6922	18.2218	-0.181267	-4.74706	3.56635	-0.4614
ENSMUSG00000043252	112.358	172.121	-0.653329	-1.65787	0.287959	-0.7957
ENSMUSG00000032913	111.397	174.698	-0.513731	-1.91196	1.13449	-0.6564
ENSMUSG00000002227	323.908	144.787	1.18308	0.457635	1.93945	0.9933
ENSMUSG00000028126	982.643	1123.08	-0.219466	-0.887191	0.401556	-0.4538
ENSMUSG00000092607	52.6129	50.1573	-0.150201	-3.56774	2.65602	-0.4443
ENSMUSG00000038766	153.578	199.164	-0.382122	-0.992558	0.217005	-0.6622
ENSMUSG00000028187	166.092	184.228	-0.131641	-1.05222	0.830495	-0.3998
ENSMUSG00000005034	94.6262	75.4774	0.244728	-1.45019	1.76441	0.5127
ENSMUSG00000038612	1240.55	1894.96	-0.607073	-0.965432	-0.257354	-0.978
ENSMUSG00000027746	127.606	130.365	-0.0516831	-0.927923	0.774951	-0.3137
ENSMUSG00000027752	99.4434	199.986	-0.960524	-1.845	0.0259439	-0.93
ENSMUSG00000041220	565.323	813.714	-0.551321	-1.45227	0.30978	-0.7514
ENSMUSG00000027999	21.8102	37.463	-0.639689	-2.12524	1.24241	-0.7111
ENSMUSG00000027770	192.991	207.58	-0.187771	-1.56386	1.00147	-0.436
ENSMUSG00000028078	23.6327	22.0917	0.586405	-1.82203	4.36879	0.5335
ENSMUSG00000041734	53.6714	50.8188	0.211537	-2.0762	2.74204	0.4691
ENSMUSG00000028040	89.2409	61.0405	0.525258	-0.693625	1.69957	0.688
ENSMUSG00000028041	23.6843	27.887	0.31333	-2.44592	4.48974	0.4516
ENSMUSG00000091405	18.6677	32.2611	0.176955	-5.34652	8.75411	-0.5056
ENSMUSG00000038393	5920.15	4164.92	0.561039	-0.376969	1.49241	0.7538
ENSMUSG00000049940	129.223	128.772	0.0774273	-1.72761	2.06749	0.415
ENSMUSG00000048039	117.83	156.293	-0.40965	-1.33258	0.473913	-0.6376
ENSMUSG00000004891	27.4672	20.6156	0.558977	-1.04298	2.56035	0.6167
ENSMUSG00000028069	264.645	336.889	-0.353496	-1.32597	0.621561	-0.5803
ENSMUSG00000028194	31.5559	47.4134	-0.155692	-3.07853	3.91056	-0.5338
ENSMUSG00000028191	123.248	161.248	-0.421065	-1.31697	0.419437	-0.6514
ENSMUSG00000036873	144.917	134.716	0.188794	-0.945283	1.48774	0.4356
ENSMUSG00000036863	85.3308	169.413	-0.837665	-2.60689	1.22827	-0.7536
ENSMUSG00000034317	764.271	867.449	-0.193299	-0.95332	0.533444	-0.4345
ENSMUSG00000023087	293.958	425.576	-0.579597	-1.5793	0.353242	-0.7542
ENSMUSG00000063273	687.643	843.737	-0.293622	-0.868258	0.285964	-0.5546
ENSMUSG00000106223	12.6628	18.5475	-0.513889	-3.88324	3.06086	-0.5796
ENSMUSG00000028134	42.0538	53.5178	-0.274636	-1.88741	1.50503	-0.5268
ENSMUSG00000054414	45.7337	39.8069	-0.209352	-3.27033	1.91798	-0.4349
ENSMUSG00000000339	79.2138	77.0933	-0.0614375	-1.54366	1.21108	-0.3658
ENSMUSG00000015711	179.231	236.99	-0.438098	-1.66926	0.708531	-0.616
ENSMUSG00000015697	232.801	326.206	-0.485847	-1.13865	0.152033	-0.7668
ENSMUSG00000028068	66.4194	79.7007	-0.177349	-2.23987	2.06278	-0.4861
ENSMUSG00000001419	84.8236	110.077	-0.395803	-1.86767	1.05878	-0.5777
ENSMUSG00000001416	499.936	701.282	-0.486598	-1.13288	0.14005	-0.7689
ENSMUSG00000001418	63.8962	43.0308	0.601465	-0.930617	2.25849	0.6742
ENSMUSG00000025758	265.994	284.7	-0.140799	-1.09739	0.741839	-0.391
ENSMUSG00000025762	16.8329	16.5905	-0.347559	-5.80026	3.92288	-0.4783
ENSMUSG00000025764	5167.54	6588.06	-0.347921	-0.992511	0.303711	-0.6218
ENSMUSG00000027932	40.0178	35.8451	0.443319	-2.60058	4.17276	0.5223
ENSMUSG00000027933	215.465	211.263	0.0317331	-0.947557	1.03391	0.3274
ENSMUSG00000039693	174.275	109.915	0.757269	-0.338907	2.0309	0.8053
ENSMUSG00000028347	34.665	61.9391	-0.896608	-2.27419	0.32527	-0.8448
ENSMUSG00000045071	40.7331	65.7108	-0.83106	-3.14649	1.18841	-0.6976
ENSMUSG00000028385	150.728	88.2294	0.769281	-0.0457158	1.58031	0.8985
ENSMUSG00000038975	671.097	1084.49	-0.720475	-1.56236	0.0879483	-0.8727
ENSMUSG00000062908	137.086	132.185	0.0274421	-1.12543	1.08654	0.3483
ENSMUSG00000028532	86.9071	57.2081	0.696842	-0.589824	2.177	0.7404
ENSMUSG00000028029	332.73	391.834	-0.283562	-1.55406	0.860526	-0.5102
ENSMUSG00000028018	62.398	53.4699	0.0323552	-2.01487	1.67688	0.4307
ENSMUSG00000047187	88.986	77.7116	0.116665	-1.22763	1.31061	0.4286
ENSMUSG00000041235	87.8195	112.513	-0.445571	-2.63947	1.61772	-0.5646
ENSMUSG00000038374	556.739	616.077	-0.142703	-0.586664	0.299671	-0.3101
ENSMUSG00000027940	548.646	642.13	-0.205789	-0.953307	0.62112	-0.4643
ENSMUSG00000027935	10.8397	11.2607	0.172124	-5.18238	6.51207	0.463
ENSMUSG00000027937	130.872	146.432	-0.217626	-1.36474	0.822093	-0.4681
ENSMUSG00000052310	244.898	305.752	-0.270383	-1.3769	0.958711	-0.5295
ENSMUSG00000033767	179.4	92.8976	0.907072	-0.396649	2.11567	0.8549
ENSMUSG00000033752	17.9006	28.4382	-0.917332	-5.40084	2.84122	-0.6274
ENSMUSG00000027993	226.435	122.841	0.870485	-0.491716	2.1739	0.8303
ENSMUSG00000045328	255.644	208.494	0.261363	-0.629422	1.082	0.5177
ENSMUSG00000062232	132.938	78.2243	0.674174	-1.13779	2.3572	0.6998
ENSMUSG00000061175	114.903	63.6434	0.860821	-0.252839	2.01793	0.8597
ENSMUSG00000027809	23.8634	5.24842	2.2884	0.255861	4.60308	0.9752
ENSMUSG00000027828	142.268	167.26	-0.327427	-1.95696	1.07615	-0.5218
ENSMUSG00000027829	1509.3	1750.31	-0.253445	-1.03735	0.478139	-0.4904
ENSMUSG00000027699	518.096	570.246	-0.122259	-0.95688	0.74563	-0.3837
ENSMUSG00000039286	84.165	148.579	-0.856728	-2.13436	0.334312	-0.8376
ENSMUSG00000035601	26.6439	35.8805	-0.500046	-4.00226	2.79009	-0.5568
ENSMUSG00000035572	98.4805	92.9704	0.0995611	-1.35027	1.56856	0.4145
ENSMUSG00000032998	179.747	230.86	-0.381479	-1.28252	0.491327	-0.6136
ENSMUSG00000053317	97.6118	145.596	-0.311603	-1.88729	2.01484	-0.5818
ENSMUSG00000066150	123.855	137.601	-0.1482	-1.13316	0.857324	-0.4233
ENSMUSG00000066148	367.691	420.612	-0.211449	-0.801516	0.362818	-0.4427
ENSMUSG00000028392	14.1186	10.4032	0.623667	-1.31698	2.97763	0.6169
ENSMUSG00000028703	40.9641	48.1939	0.200022	-2.04361	3.57918	0.4223
ENSMUSG00000028700	69.9416	95.6455	-0.511117	-1.8449	0.674323	-0.6533
ENSMUSG00000028488	245.781	306.053	-0.303163	-1.40618	0.812332	-0.5394
ENSMUSG00000070934	180.492	207.816	-0.20167	-0.837138	0.423814	-0.43
ENSMUSG00000035069	37.1388	25.1447	0.468223	-1.45067	2.2739	0.6073
ENSMUSG00000028519	40.5041	12.7841	1.27335	-2.29332	3.95414	0.7872
ENSMUSG00000015750	77.3872	75.7855	-0.0450389	-1.34051	1.06399	-0.342
ENSMUSG00000015749	286.352	295.913	-0.130817	-1.36237	0.946347	-0.3896
ENSMUSG00000038495	91.1208	109.716	-0.413663	-2.30321	1.11622	-0.5547
ENSMUSG00000028405	46.9056	78.6138	-0.546636	-2.06831	1.44062	-0.6677
ENSMUSG00000028407	34.4117	17.0069	1.14482	-2.35277	5.0889	0.6965
ENSMUSG00000033285	266.107	348.161	-0.389429	-1.02091	0.240742	-0.672
ENSMUSG00000008763	89.1836	57.9474	0.687001	-0.441965	2.00064	0.763
ENSMUSG00000033222	80.5286	77.2278	0.122778	-1.10091	1.47846	0.4075
ENSMUSG00000040943	628.17	972.69	-0.742256	-2.11509	0.417991	-0.7828
ENSMUSG00000003382	191.847	176.599	0.143353	-1.41199	1.70699	0.4445
ENSMUSG00000041977	30.3372	30.4849	0.131562	-6.37013	7.36314	0.4703
ENSMUSG00000004897	993.344	1007.13	-0.0779996	-1.22835	0.954997	-0.3627
ENSMUSG00000035561	16.788	22.7083	0.229938	-2.97371	5.22923	-0.4516
ENSMUSG00000028292	36.7048	38.1296	0.00434622	-1.65921	1.81602	-0.3944
ENSMUSG00000059482	35.5764	37.0504	-0.0595465	-1.66643	1.53226	-0.3986
ENSMUSG00000028211	432.735	268.991	0.730279	-0.519455	2.09656	0.7746
ENSMUSG00000028708	33.6648	43.2775	-0.212265	-2.11634	2.06108	-0.5056
ENSMUSG00000028522	305.543	323.363	-0.113841	-0.974362	0.68301	-0.3561
ENSMUSG00000032890	9.85455	17.1606	-0.27758	-4.0895	4.98695	-0.555
ENSMUSG00000028626	5.03851	9.69178	-1.05457	-4.61524	2.41104	-0.6895
ENSMUSG00000028657	137.119	74.8864	0.81573	-1.55818	3.10351	0.7063
ENSMUSG00000028796	89.1835	106.02	-0.226244	-1.21455	0.775913	-0.4871
ENSMUSG00000068922	73.9058	117.414	-0.831691	-3.25853	1.23513	-0.6973
ENSMUSG00000068921	82.7176	95.3	-0.0868102	-1.2733	1.39558	-0.4268
ENSMUSG00000041263	7.18953	15.631	-1.0186	-3.28683	1.46452	-0.7553
ENSMUSG00000059743	407.45	278.477	0.545147	-0.58718	1.62805	0.7103
ENSMUSG00000028613	21.8161	23.3208	0.724895	-4.38484	8.2158	0.5138
ENSMUSG00000028609	362.713	365.587	-0.0817634	-1.42997	1.08551	-0.3788
ENSMUSG00000028608	56.5835	61.4894	-0.164569	-2.89302	2.46082	-0.4685
ENSMUSG00000046861	15.3688	22.5166	-0.126072	-2.40048	3.18441	-0.5195
ENSMUSG00000028683	51.9047	66.0306	-0.234038	-1.89542	1.68619	-0.5165
ENSMUSG00000027968	148.108	204.774	-0.511963	-1.39507	0.285877	-0.7315
ENSMUSG00000074238	62.5675	60.123	0.13392	-1.41247	1.8282	0.43
ENSMUSG00000028899	50.1607	48.2005	0.015709	-1.48181	1.42264	0.3732
ENSMUSG00000053510	93.7746	65.2874	0.558152	-0.421591	1.63342	0.7167
ENSMUSG00000028552	52.8547	42.395	0.204539	-1.43115	1.52755	0.4985
ENSMUSG00000028179	126.009	67.5194	0.667638	-1.55164	2.33818	0.7079
ENSMUSG00000055436	636.729	744.788	-0.247521	-0.873869	0.327978	-0.4894
ENSMUSG00000027569	152.457	165.283	-0.121947	-1.53704	1.29254	-0.4225
ENSMUSG00000049401	60.8506	70.847	-0.12199	-2.39894	2.39364	-0.4647
ENSMUSG00000028850	47.5609	81.1194	0.270118	-5.48075	9.08738	-0.4948
ENSMUSG00000028848	91.8283	84.2354	0.0820194	-1.04934	1.08998	0.3888
ENSMUSG00000028252	57.5927	56.2217	0.0972181	-1.37117	1.69696	0.4045
ENSMUSG00000040455	36.9721	65.5007	-0.778591	-2.09272	0.667018	-0.7857
ENSMUSG00000028248	396.469	578.778	-0.646424	-2.00987	0.478115	-0.7339
ENSMUSG00000028247	35.0028	51.3045	-0.765468	-2.95116	0.908499	-0.6861
ENSMUSG00000028514	138.787	167.699	-0.293218	-1.18378	0.565634	-0.5349
ENSMUSG00000057375	42.37	34.8768	0.64229	-1.86307	4.07581	0.5709
ENSMUSG00000028614	101.546	142.39	-0.523532	-1.47032	0.350824	-0.7218
ENSMUSG00000028654	27.1571	56.0274	-1.04406	-2.41433	0.320317	-0.8759
ENSMUSG00000028653	67.589	109.944	-0.834372	-3.37869	1.38927	-0.6796
ENSMUSG00000028527	137.852	537.223	-1.92563	-2.77641	-1.02393	-0.9987
ENSMUSG00000028528	71.7203	68.0892	0.0480337	-0.80775	0.858081	0.3206
ENSMUSG00000034042	126.268	170.866	-0.436565	-2.51083	1.6068	-0.5752
ENSMUSG00000038844	24.7153	38.4051	-0.937152	-4.13873	1.54587	-0.6737
ENSMUSG00000027422	319.983	383.305	-0.138091	-1.47844	1.46791	-0.4608
ENSMUSG00000027423	997.191	1613.2	-0.702989	-1.41016	-0.00541627	-0.9036
ENSMUSG00000033423	34.9285	22.5698	0.670737	-1.1666	2.60601	0.68
ENSMUSG00000034210	102.08	114.956	-0.152437	-1.5651	1.28957	-0.4483
ENSMUSG00000028710	70.6966	60.9415	0.50376	-1.2614	2.92016	0.5553
ENSMUSG00000035212	87.2732	111.002	-0.36523	-1.62254	0.832475	-0.571
ENSMUSG00000028718	91.9969	124.735	-0.352468	-1.8623	1.31064	-0.5645
ENSMUSG00000028483	83.5229	60.3636	0.413466	-1.1388	1.91176	0.5898
ENSMUSG00000052407	19.4088	27.8886	-0.651019	-6.65725	4.75996	-0.5521
ENSMUSG00000067261	335.205	382.959	-0.232696	-1.1103	0.61378	-0.4722
ENSMUSG00000073792	61.7352	63.0831	-0.194215	-2.87777	2.03082	-0.4558
ENSMUSG00000025791	17.3199	7.26852	1.14435	-1.55732	3.59566	0.7732
ENSMUSG00000028572	46.0876	30.8501	0.37137	-2.11921	2.34408	0.5782
ENSMUSG00000027864	73.2137	89.4698	-0.318196	-1.31533	0.612759	-0.5503
ENSMUSG00000033161	603.873	656.717	-0.144581	-0.883744	0.548089	-0.3694
ENSMUSG00000000085	71.5405	35.5446	1.30275	-2.24106	5.75844	0.712
ENSMUSG00000035637	54.0944	39.461	0.537643	-2.61177	3.98408	0.5695
ENSMUSG00000028318	51.8118	64.3869	-0.319348	-1.46014	0.793502	-0.5459
ENSMUSG00000066324	235.481	288.48	-0.329833	-1.53621	0.813267	-0.547
ENSMUSG00000028245	25.2164	15.4877	0.868738	-0.813722	2.97172	0.7418
ENSMUSG00000040550	162.643	181.022	-0.0760909	-1.3862	1.40309	-0.4186
ENSMUSG00000039768	132.485	135.893	-0.0231273	-1.75781	1.68526	-0.3912
ENSMUSG00000073700	306.996	282.865	0.10167	-0.793411	0.968414	0.3679
ENSMUSG00000040296	210.549	86.1979	1.35559	0.315658	2.55581	0.981
ENSMUSG00000036114	152.613	168.084	-0.0579961	-1.05807	1.11339	-0.3747
ENSMUSG00000029028	258.13	246.136	0.0716361	-0.391971	0.552014	0.2276
ENSMUSG00000029029	47.7072	41.1099	0.241984	-0.599965	1.14122	0.4804
ENSMUSG00000027890	15.0668	10.7446	0.371665	-3.65859	4.13688	0.5394
ENSMUSG00000027889	85.8693	91.8363	-0.11998	-1.18854	0.878689	-0.3961
ENSMUSG00000000001	101.395	91.3529	0.130179	-0.685918	0.939741	0.3857
ENSMUSG00000027671	461.16	481.844	-0.0986605	-0.889538	0.595146	-0.3302
ENSMUSG00000027673	197.462	164	0.29049	-0.462514	1.07429	0.5315
ENSMUSG00000056900	51.868	48.7656	0.216814	-1.53265	2.24052	0.4659
ENSMUSG00000027677	261.926	349.446	-0.471355	-1.53235	0.455682	-0.6566
ENSMUSG00000027680	485.599	665.235	-0.485026	-1.34808	0.309379	-0.7133
ENSMUSG00000027984	68.0288	84.1601	-0.494691	-2.41703	0.95663	-0.5853
ENSMUSG00000073987	13.2503	26.563	-0.56016	-3.47592	3.59301	-0.6305
ENSMUSG00000015748	155.284	218.811	-0.312403	-1.83525	1.57677	-0.5631
ENSMUSG00000028224	66.5202	74.9515	0.127478	-2.2148	3.2941	-0.4207
ENSMUSG00000089911	265.117	358.492	-0.446463	-1.08075	0.151773	-0.7359
ENSMUSG00000029076	93.44	91.8928	0.0223315	-0.851315	0.910968	0.2992
ENSMUSG00000059939	29.2963	41.6508	0.731665	-2.80122	7.70975	0.4827
ENSMUSG00000035495	101.587	108.251	-0.155726	-1.21215	0.81212	-0.4041
ENSMUSG00000028329	14.5582	12.2116	-0.146171	-4.43084	3.00916	0.4468
ENSMUSG00000039813	113.416	60.5285	0.827667	-1.43488	2.86263	0.7239
ENSMUSG00000028389	42.0436	36.4184	0.343773	-2.93377	3.92993	0.5095
ENSMUSG00000028948	337.972	330.941	0.0392634	-0.757847	0.856193	0.2942
ENSMUSG00000039713	188.526	108.262	0.831626	-1.58846	3.35072	0.6869
ENSMUSG00000028937	26.147	32.9958	-0.240804	-4.0296	3.78563	-0.5045
ENSMUSG00000028467	48.4824	35.517	0.396405	-1.63425	2.26539	0.5772
ENSMUSG00000028470	102.019	83.7993	0.398077	-1.80484	2.85162	0.5389
ENSMUSG00000028479	20.1993	19.977	0.727246	-2.4904	5.82369	0.5368
ENSMUSG00000028456	21.7283	36.2833	0.520105	-3.14666	7.60444	-0.456
ENSMUSG00000028458	10.2355	33.0792	-1.54799	-4.40096	1.65313	-0.8233
ENSMUSG00000028461	32.7539	51.5991	-0.579246	-3.78597	2.85052	-0.6008
ENSMUSG00000028480	158.052	91.4195	0.771129	-0.769849	2.29656	0.7617
ENSMUSG00000028266	146.968	102.944	0.486737	-0.555096	1.46646	0.6919
ENSMUSG00000040151	89.5213	98.7299	-0.0976031	-1.01107	0.875115	-0.3792
ENSMUSG00000037062	58.793	52.3186	0.19633	-1.01471	1.49339	0.4561
ENSMUSG00000028273	39.806	34.3371	0.210574	-1.22865	1.61057	0.4801
ENSMUSG00000004591	231.045	274.067	-0.282081	-1.14085	0.526436	-0.5208
ENSMUSG00000028414	91.7002	99.3824	-0.181455	-2.09258	1.52954	-0.4495
ENSMUSG00000028420	22.1872	63.522	-1.52823	-4.50148	1.30085	-0.8294
ENSMUSG00000028233	263.425	254.094	0.0853353	-0.636627	0.873855	0.3159
ENSMUSG00000070972	48.8099	64.3163	-0.283703	-1.84985	1.49335	-0.535
ENSMUSG00000028381	51.9679	106.059	-1.03277	-2.4207	0.358912	-0.8719
ENSMUSG00000027881	789.455	1034.28	-0.445039	-1.44751	0.440648	-0.6547
ENSMUSG00000059834	14.4837	19.1375	-0.505272	-3.61328	2.31622	-0.5613
ENSMUSG00000068523	64.2971	41.354	0.573399	-0.671224	1.70428	0.7195
ENSMUSG00000007379	246.584	197.857	0.429201	-0.816398	1.92079	0.5878
ENSMUSG00000005687	179.59	205.708	-0.377026	-2.49906	1.29595	-0.5165
ENSMUSG00000033014	164.635	197.38	-0.184143	-1.24623	1.04855	-0.4705
ENSMUSG00000037894	555.256	593.908	-0.102286	-1.09981	0.875968	-0.381
ENSMUSG00000074212	72.2875	46.9039	0.655177	-0.271319	1.66978	0.7969
ENSMUSG00000074637	4793.79	4909.31	-0.0403406	-0.71062	0.615001	-0.2589
ENSMUSG00000037400	94.6201	77.6422	0.404755	-0.936034	2.00761	0.5649
ENSMUSG00000027808	154.853	213.594	-0.479707	-1.3029	0.33066	-0.71
ENSMUSG00000027599	237.608	317.423	-0.408079	-0.89239	0.106907	-0.7439
ENSMUSG00000069094	126.329	133.374	-0.110367	-1.31173	1.01952	-0.3943
ENSMUSG00000027854	83.2243	90.3497	-0.0588008	-1.39725	1.42864	-0.4048
ENSMUSG00000068823	685.734	780.79	-0.308657	-1.81269	0.899543	-0.5015
ENSMUSG00000027852	315.776	280.823	0.10913	-0.951449	1.0549	0.4031
ENSMUSG00000074513	64.0087	71.3293	0.0368184	-1.80792	2.3178	-0.4135
ENSMUSG00000042388	62.002	119.751	-0.981346	-2.34231	0.264816	-0.8747
ENSMUSG00000042380	50.5912	45.8765	-0.135923	-3.90202	2.87914	-0.4316
ENSMUSG00000028645	265.328	228.626	0.280068	-0.779322	1.48581	0.5077
ENSMUSG00000028643	34.7641	32.2546	0.215104	-3.37125	4.0999	0.4801
ENSMUSG00000028641	50.4265	58.7571	-0.109725	-1.61216	1.66632	-0.4582
ENSMUSG00000028587	570.615	615.218	-0.116874	-0.67324	0.435689	-0.3104
ENSMUSG00000028582	172.415	153.175	0.175004	-1.53681	1.92399	0.4576
ENSMUSG00000028567	43.6869	33.0156	0.411812	-1.31453	2.10547	0.5744
ENSMUSG00000073775	179.704	132.859	0.445741	-0.380216	1.29855	0.6785
ENSMUSG00000028910	25.2599	19.3605	0.337461	-5.9025	6.46167	0.5182
ENSMUSG00000028911	230.904	222.114	0.0828494	-0.692677	0.899209	0.323
ENSMUSG00000028914	55.6753	41.2656	0.308799	-2.00785	2.30062	0.5404
ENSMUSG00000028737	92.7514	67.9655	0.504006	-1.21879	2.313	0.6104
ENSMUSG00000044303	49.7002	57.3012	-0.260265	-1.50053	0.866986	-0.4936
ENSMUSG00000008489	187.249	303.133	-0.736966	-1.67429	0.117133	-0.8643
ENSMUSG00000028521	61.387	47.5588	0.352822	-0.617698	1.26749	0.5947
ENSMUSG00000028530	36.3479	47.7345	-0.0729105	-2.46761	3.12254	-0.4862
ENSMUSG00000039298	79.3628	83.9475	-0.113606	-1.29927	1.0099	-0.3951
ENSMUSG00000028557	41.2227	70.8983	-0.668388	-2.48416	1.37741	-0.685
ENSMUSG00000027931	32.7185	33.1581	-0.370787	-3.27205	1.70929	-0.4907
ENSMUSG00000001018	59.8551	44.9295	0.379646	-0.563663	1.24294	0.6225
ENSMUSG00000015747	26.4438	19.3286	0.357681	-2.07777	2.54927	0.5597
ENSMUSG00000015943	101.484	100.4	-0.209069	-2.85706	1.86472	-0.444
ENSMUSG00000068855	80.8809	160.888	-1.17847	-3.29559	0.584667	-0.8326
ENSMUSG00000028066	36.7559	42.5799	-0.403806	-3.39091	2.0977	-0.5271
ENSMUSG00000050144	118.143	89.1437	0.555493	-1.26248	2.71928	0.6115
ENSMUSG00000028063	275.245	113.649	1.29005	-0.421375	3.06399	0.8879
ENSMUSG00000028165	84.4937	70.9067	0.259826	-1.61917	2.11142	0.5069
ENSMUSG00000028163	51.8136	67.1364	-0.622658	-3.24376	1.43567	-0.5986
ENSMUSG00000037174	172.841	195.462	-0.163367	-0.984405	0.689647	-0.4217
ENSMUSG00000037152	50.5739	69.4305	-0.505473	-1.72906	0.613452	-0.6598
ENSMUSG00000027860	232.336	207.244	0.141456	-0.773053	0.983423	0.4052
ENSMUSG00000039701	117.368	146.386	-0.42595	-1.84773	0.81998	-0.5948
ENSMUSG00000028212	175.317	230.159	-0.328218	-1.7007	1.12325	-0.5574
ENSMUSG00000042198	117.514	103.033	0.289599	-0.940873	1.75549	0.4985
ENSMUSG00000049119	288.934	286.821	0.0411006	-0.801167	0.89317	0.3149
ENSMUSG00000028243	28.1856	42.0373	-0.979992	-4.32092	1.22072	-0.6877
ENSMUSG00000028249	32.1657	41.2042	-0.270245	-2.47086	2.17147	-0.5193
ENSMUSG00000027618	34.4835	35.5877	0.00114003	-2.13121	2.23471	-0.4113
ENSMUSG00000027620	1695.78	2118.82	-0.329425	-0.791406	0.11409	-0.6311
ENSMUSG00000046229	26.4777	18.23	-0.027082	-4.39839	2.8201	0.4956
ENSMUSG00000102869	143.782	169.568	-0.220476	-1.08678	0.692069	-0.48
ENSMUSG00000028466	48.6372	69.8264	-0.457916	-1.58256	0.840208	-0.6534
ENSMUSG00000028468	43.1237	28.4857	0.701266	-1.26295	2.93768	0.6644
ENSMUSG00000038827	35.9118	30.0625	-0.00576588	-4.32493	3.76823	0.4666
ENSMUSG00000028089	42.2783	39.2448	0.117757	-0.737241	1.00741	0.3796
ENSMUSG00000038170	24.0239	46.1848	-0.848523	-2.84855	1.30012	-0.7354
ENSMUSG00000053398	45.2669	22.9716	1.07956	-0.489377	2.89316	0.8406
ENSMUSG00000045854	18.023	21.626	-0.305123	-1.82905	1.12313	-0.5215
ENSMUSG00000028278	86.5745	56.0465	0.614259	-0.398579	1.59443	0.7619
ENSMUSG00000028277	38.8515	29.7528	0.322179	-1.0263	1.50323	0.562
ENSMUSG00000040720	81.3761	121.283	-0.531179	-1.53107	0.599938	-0.7128
ENSMUSG00000078773	101.954	98.9312	0.0258291	-1.26204	1.26931	0.3678
ENSMUSG00000001985	43.8299	30.475	0.517527	-0.53701	1.59231	0.6924
ENSMUSG00000050188	147.644	112.218	0.386186	-1.05219	1.79192	0.583
ENSMUSG00000006445	1603	1429.21	0.182013	-0.521064	0.897383	0.4246
ENSMUSG00000006215	75.8349	59.6453	0.36076	-1.70543	2.4612	0.5471
ENSMUSG00000028836	28.7932	33.2578	-0.336112	-3.54798	2.51453	-0.5043
ENSMUSG00000037366	33.7574	19.4211	1.43214	-1.0456	5.64552	0.7627
ENSMUSG00000028832	915.329	544.731	0.657968	-0.591033	1.73328	0.7727
ENSMUSG00000078521	392.749	487.182	-0.235922	-1.25001	0.888641	-0.5077
ENSMUSG00000028647	65.9546	88.141	-0.465502	-1.71565	0.678889	-0.6313
ENSMUSG00000028646	272.548	130.225	1.06828	-0.00619817	2.14687	0.9349
ENSMUSG00000090125	181.018	96.7512	0.910427	0.193358	1.63884	0.9657
ENSMUSG00000028920	127.908	131.998	0.175365	-1.7836	2.6525	0.4349
ENSMUSG00000028673	58.5805	34.3471	0.607878	-4.10127	4.88028	0.5871
ENSMUSG00000027803	112.522	83.9693	0.403638	-1.3175	2.01769	0.5795
ENSMUSG00000036513	180.914	208.273	-0.127272	-1.09529	1.02609	-0.4349
ENSMUSG00000028138	186.894	223.003	-0.26553	-1.41549	0.84995	-0.5073
ENSMUSG00000028156	234.437	294.198	-0.405224	-1.53058	0.513921	-0.6032
ENSMUSG00000027715	411.702	403.71	0.0754539	-0.776605	1.02519	0.3308
ENSMUSG00000004895	521.144	653.846	-0.369502	-1.29651	0.477408	-0.5942
ENSMUSG00000004896	116.207	102.283	-0.0332023	-2.1228	1.74968	0.4007
ENSMUSG00000028180	229.73	258.855	-0.277514	-1.61798	0.833383	-0.4943
ENSMUSG00000039988	226.201	206.477	-0.0261736	-2.13682	1.68334	0.4089
ENSMUSG00000063052	108.184	128.469	-0.418647	-2.25941	0.991599	-0.5551
ENSMUSG00000063972	73.0554	79.0272	-0.0837105	-1.80852	1.75822	-0.4265
ENSMUSG00000026754	55.6858	80.6108	-0.160091	-2.59386	3.11364	-0.515
ENSMUSG00000035236	65.994	105.002	-0.800511	-2.91933	0.954828	-0.71
ENSMUSG00000026753	121.192	123.83	-0.0333355	-1.01285	0.954702	-0.3233
ENSMUSG00000027663	305.136	222.666	0.4957	-0.811052	1.87726	0.6426
ENSMUSG00000027669	21.1124	22.1687	0.247735	-4.00198	5.48892	0.4596
ENSMUSG00000035696	52.5545	38.744	0.350839	-1.5769	2.05724	0.5623
ENSMUSG00000049657	105.054	112.558	-0.08721	-1.68419	1.51903	-0.4195
ENSMUSG00000040183	43.0335	29.6611	0.57265	-1.83737	3.01248	0.605
ENSMUSG00000040128	100.797	83.2217	0.16256	-1.5849	1.6467	0.4774
ENSMUSG00000040044	67.0321	87.3081	0.123959	-2.6742	4.36676	-0.462
ENSMUSG00000078498	126.038	188.819	-0.576243	-1.20549	0.0664059	-0.847
ENSMUSG00000078497	66.7185	100.569	-0.336748	-2.24345	2.07203	-0.569
ENSMUSG00000018983	295.424	154.501	0.986151	0.0762334	1.95422	0.944
ENSMUSG00000036995	19.9945	22.1177	0.811117	-4.00105	8.49571	0.5219
ENSMUSG00000001604	109.704	47.1116	0.962068	-1.92762	3.35757	0.7334
ENSMUSG00000066037	243.385	247.237	-0.0475103	-1.08055	0.921004	-0.3306
ENSMUSG00000019338	93.3961	91.1503	0.131142	-1.16079	1.6145	0.4105
ENSMUSG00000005625	141.071	166.114	-0.0652297	-1.49839	1.80745	-0.4441
ENSMUSG00000028218	55.1779	58.9302	-0.129389	-1.484	1.14583	-0.4184
ENSMUSG00000028251	27.749	41.1385	-0.737516	-3.13536	1.3033	-0.6593
ENSMUSG00000028580	1231.9	1546.59	-0.357953	-1.01967	0.242303	-0.6317
ENSMUSG00000028581	162.647	78.6269	1.4563	-0.961736	4.91541	0.8099
ENSMUSG00000041143	23.3161	20.1853	0.207776	-1.9194	2.31076	0.482
ENSMUSG00000028745	304.309	346.691	-0.242955	-1.19651	0.584328	-0.4713
ENSMUSG00000028207	49.9535	40.3318	0.216877	-1.46232	1.70705	0.5008
ENSMUSG00000028902	180.435	201.467	0.0209184	-1.30877	1.72481	-0.386
ENSMUSG00000028894	39.7204	42.8319	-0.111638	-0.874765	0.638699	-0.3538
ENSMUSG00000028672	52.124	55.7238	-0.19942	-2.06282	1.44138	-0.4547
ENSMUSG00000028671	15.1602	19.6859	-0.860695	-6.32142	3.00959	-0.582
ENSMUSG00000007872	795.052	1894	-1.25879	-2.11435	-0.42095	-0.9912
ENSMUSG00000028779	30.6475	51.2012	-0.839518	-2.61839	0.65296	-0.7692
ENSMUSG00000028773	47.4654	40.0674	0.525279	-3.39683	5.26009	0.5321
ENSMUSG00000074088	341.686	395.293	-0.211456	-0.85019	0.413941	-0.4437
ENSMUSG00000057530	81.6312	72.349	0.363998	-1.09347	2.24267	0.5166
ENSMUSG00000028760	140.873	75.8232	0.891426	-0.375429	2.12908	0.8498
ENSMUSG00000028759	262.359	279.649	-0.0720054	-0.703704	0.624791	-0.3046
ENSMUSG00000028757	210.611	164.568	0.181531	-1.59188	1.55683	0.499
ENSMUSG00000041241	89.275	97.7897	-0.434975	-2.8865	1.37517	-0.5291
ENSMUSG00000029047	36.1167	46.4275	-0.243046	-2.90867	2.64294	-0.51
ENSMUSG00000028676	487.973	681.096	-0.544227	-1.51148	0.289466	-0.7408
ENSMUSG00000039953	70.0872	57.5794	0.406115	-2.37823	3.52728	0.5357
ENSMUSG00000028890	186.218	256.853	-0.460598	-1.45355	0.570461	-0.6669
ENSMUSG00000028889	547.553	663.066	-0.257502	-0.92463	0.473551	-0.5205
ENSMUSG00000028792	659.243	684.417	-0.0553402	-0.469434	0.358446	-0.1814
ENSMUSG00000028793	181.77	331.976	-0.847471	-1.48161	-0.176875	-0.9605
ENSMUSG00000028284	115.795	92.5581	0.254624	-1.09618	1.42755	0.5226
ENSMUSG00000028282	214.288	225.888	-0.147658	-1.46944	1.06707	-0.4232
ENSMUSG00000058006	266.999	386.109	-0.566805	-1.43283	0.208263	-0.7813
ENSMUSG00000011257	364.314	466.451	-0.366356	-0.872985	0.12701	-0.6749
ENSMUSG00000028228	34.212	57.1048	-1.05469	-3.87001	1.00976	-0.7444
ENSMUSG00000041058	90.3528	60.983	0.619112	-1.21053	2.52914	0.6513
ENSMUSG00000040359	43.369	47.1337	-0.100423	-1.18011	1.01319	-0.3965
ENSMUSG00000055373	108.28	129.583	-0.361137	-1.81905	0.884457	-0.5484
ENSMUSG00000018965	326.158	393.632	-0.288355	-1.08002	0.485452	-0.5347
ENSMUSG00000079562	150.475	157.415	-0.0586632	-1.10441	1.00878	-0.3616
ENSMUSG00000029221	81.8365	78.4639	0.0650932	-0.817529	0.952932	0.3342
ENSMUSG00000007613	71.8832	58.1669	0.310781	-0.875282	1.51394	0.5449
ENSMUSG00000095567	232.3	341.785	-0.627222	-2.84774	1.40077	-0.6413
ENSMUSG00000040945	616.291	658.284	-0.0805406	-1.09346	0.924317	-0.371
ENSMUSG00000028563	54.078	20.8705	1.44362	0.386687	2.64999	0.987
ENSMUSG00000035407	10.978	27.7817	-0.799599	-5.68219	5.78282	-0.6389
ENSMUSG00000049969	865.75	1399.89	-0.683297	-1.14935	-0.200378	-0.964
ENSMUSG00000050323	39.8118	45.8056	-0.208717	-1.71191	1.24643	-0.4759
ENSMUSG00000040738	70.5007	83.1544	-0.19191	-1.25935	1.01182	-0.4713
ENSMUSG00000045205	31.9077	33.6242	0.0709802	-1.86083	2.42563	0.4049
ENSMUSG00000040728	16.6059	9.79304	0.407128	-3.59905	3.36081	0.5814
ENSMUSG00000028398	130.044	95.1081	0.433239	-0.513684	1.36651	0.6616
ENSMUSG00000028382	184.314	231.056	-0.354894	-1.4834	0.694052	-0.5707
ENSMUSG00000038544	413.343	520.994	-0.208782	-1.90519	1.72317	-0.5021
ENSMUSG00000046862	174.001	185.922	-0.119468	-1.03007	0.762705	-0.3808
ENSMUSG00000028478	412.464	489.321	-0.192667	-1.57424	1.36759	-0.4833
ENSMUSG00000035683	117.877	70.0774	0.78653	-0.694857	2.39787	0.7593
ENSMUSG00000035649	86.1318	146.76	-0.63964	-1.99239	0.952049	-0.7269
ENSMUSG00000028869	193.356	234.758	-0.306551	-1.47378	0.81564	-0.5339
ENSMUSG00000050213	368.802	440.734	-0.235588	-1.25995	0.846955	-0.4926
ENSMUSG00000028863	43.1707	52.1114	-0.261595	-2.27502	1.76951	-0.505
ENSMUSG00000089945	487.341	453.842	0.102075	-0.815833	0.996857	0.3703
ENSMUSG00000038729	493.094	458.119	0.102922	-0.780309	0.987264	0.3662
ENSMUSG00000028811	214.285	151.498	0.509057	-0.527382	1.58429	0.6959
ENSMUSG00000028309	129.782	172.491	-0.402133	-1.01301	0.222174	-0.6925
ENSMUSG00000028312	362.621	415.395	-0.189853	-1.14833	0.791246	-0.4484
ENSMUSG00000060206	449.353	606.925	-0.47052	-1.21996	0.237085	-0.7239
ENSMUSG00000028426	552.134	806.861	-0.581251	-1.35961	0.12419	-0.8193
ENSMUSG00000039137	21.3675	21.8428	0.0158382	-1.34941	1.50557	-0.3627
ENSMUSG00000008305	102.468	124.971	-0.296171	-1.15713	0.546419	-0.5426
ENSMUSG00000070923	56.4377	79.4473	-0.451582	-2.08644	1.28628	-0.6097
ENSMUSG00000029071	26.4789	37.4492	-1.0388	-4.86179	1.394	-0.6701
ENSMUSG00000029034	97.8131	104.172	-0.121191	-1.26679	0.941824	-0.4002
ENSMUSG00000029033	28.0036	22.4253	0.289926	-3.2876	3.76447	0.5132
ENSMUSG00000023286	406.417	398.224	-0.0527621	-1.16031	0.879903	-0.3308
ENSMUSG00000028743	35.5238	32.8807	0.427667	-1.77867	3.36438	0.5172
ENSMUSG00000078517	61.1717	67.2189	-0.624273	-4.22769	1.71938	-0.5545
ENSMUSG00000066036	149.777	187.592	-0.351036	-1.50152	0.732983	-0.5645
ENSMUSG00000041025	89.2052	37.3438	1.38132	0.104974	2.91142	0.9548
ENSMUSG00000028434	15.058	25.3821	-0.912243	-3.09107	0.825034	-0.7505
ENSMUSG00000038764	78.0752	54.8317	0.634054	-1.14272	2.71147	0.6492
ENSMUSG00000034926	510.929	317.613	0.680464	0.184373	1.16571	0.9577
ENSMUSG00000043572	66.3667	65.5645	0.283849	-1.63483	2.84707	0.4689
ENSMUSG00000061887	176.796	129.102	0.572046	-0.999376	2.38954	0.6385
ENSMUSG00000028618	171.305	168.993	-0.0337059	-1.14288	0.967232	-0.3247
ENSMUSG00000010517	142.422	172.125	-0.28438	-1.19371	0.587037	-0.525
ENSMUSG00000028601	40.0039	45.356	0.0254339	-2.14302	2.61484	-0.4311
ENSMUSG00000048351	227.721	221.59	-0.00416856	-0.96557	0.881346	0.3001
ENSMUSG00000034610	187.987	177.762	0.134497	-1.39552	1.80593	0.4264
ENSMUSG00000028854	42.9019	57.2698	-0.2437	-1.98051	1.82615	-0.5225
ENSMUSG00000037600	24.0291	22.7998	0.275017	-1.64764	2.58885	0.4823
ENSMUSG00000012123	28.8482	25.421	-0.0760724	-3.39362	2.58499	0.4365
ENSMUSG00000012126	11.2731	10.8607	0.102012	-1.93492	2.24378	0.4347
ENSMUSG00000006392	74.6683	115.931	-0.529684	-1.97179	1.14658	-0.6642
ENSMUSG00000006390	26.1093	41.3837	0.0658863	-2.87099	4.87711	-0.4998
ENSMUSG00000028729	157.118	153.394	0.0245379	-0.614275	0.621349	0.2346
ENSMUSG00000057572	47.7603	51.9421	0.0169504	-2.89364	3.23817	-0.4346
ENSMUSG00000040859	145.99	124.726	0.189133	-0.969224	1.26607	0.4686
ENSMUSG00000047945	478.312	524.065	-0.129561	-0.571809	0.315936	-0.2938
ENSMUSG00000065999	622.287	632.527	-0.0658185	-1.94189	1.70553	-0.4087
ENSMUSG00000044496	336.687	264.863	0.373206	-0.222775	1.01722	0.6474
ENSMUSG00000001089	205.537	234.43	-0.305354	-1.73903	0.87099	-0.5104
ENSMUSG00000028977	185.831	167.224	0.102008	-1.00715	1.10534	0.401
ENSMUSG00000028974	13.6904	16.3112	-0.346933	-3.36786	2.34972	-0.5147
ENSMUSG00000028990	98.7814	129.09	-0.299795	-1.46563	1.03648	-0.5584
ENSMUSG00000028988	78.3211	58.804	0.360124	-0.870638	1.46936	0.5889
ENSMUSG00000042608	85.6534	72.5826	0.0238834	-2.66613	2.27509	0.4447
ENSMUSG00000050212	33.7137	27.2075	0.711972	-1.57869	4.18345	0.5895
ENSMUSG00000028847	50.3984	27.5277	1.04537	-0.727706	3.2151	0.7996
ENSMUSG00000042489	171.816	142.345	0.202305	-1.29421	1.55925	0.4928
ENSMUSG00000005968	44.482	54.6324	-0.319168	-1.69925	0.993408	-0.534
ENSMUSG00000068876	15.1109	7.85449	0.654401	-2.33913	2.92457	0.6669
ENSMUSG00000005779	185.12	185.36	-0.0409131	-1.80382	1.6142	-0.3899
ENSMUSG00000042367	148.451	271.686	-0.871626	-1.62517	-0.119077	-0.9487
ENSMUSG00000042357	266.905	155.969	0.808301	-1.03832	2.74671	0.7298
ENSMUSG00000050890	426.773	495.281	-0.198062	-0.978268	0.593309	-0.4433
ENSMUSG00000046671	163.142	174.552	-0.0928362	-1.04659	0.883811	-0.3662
ENSMUSG00000028452	1097.99	1162.02	-0.0583432	-0.730878	0.660038	-0.2902
ENSMUSG00000028798	114.173	149.633	-0.586829	-2.9863	1.32709	-0.5993
ENSMUSG00000040795	41.2064	67.3739	-0.589252	-2.23436	1.23703	-0.6691
ENSMUSG00000028795	14.4699	10.574	0.468726	-2.12278	3.11602	0.5745
ENSMUSG00000023232	10.4214	13.3782	-0.502943	-4.09088	2.68528	-0.5567
ENSMUSG00000028772	85.1321	126.643	-0.494996	-1.92997	1.14875	-0.6465
ENSMUSG00000028766	97.0461	303.803	-1.70315	-2.87026	-0.647712	-0.9965
ENSMUSG00000028756	14.2561	8.32087	0.556491	-3.51883	4.01452	0.5976
ENSMUSG00000040928	102.595	104.672	-0.0939068	-1.30704	0.958941	-0.3699
ENSMUSG00000050390	264.296	236.272	0.169049	-0.413264	0.78012	0.3913
ENSMUSG00000057236	403.117	490.248	-0.300764	-1.15499	0.514563	-0.5378
ENSMUSG00000028741	279.29	375.513	-0.449886	-1.25168	0.296072	-0.6924
ENSMUSG00000066000	287.628	467.235	-0.742708	-1.98394	0.423168	-0.7954
ENSMUSG00000062518	115.737	214.837	-0.938086	-2.03904	0.0746294	-0.9046
ENSMUSG00000028840	221.177	365.249	-0.637057	-1.66252	0.519696	-0.7786
ENSMUSG00000025328	26.0492	12.1652	0.303616	-5.22692	3.63106	0.5908
ENSMUSG00000028991	58.7885	82.3685	-0.373189	-2.04888	1.55881	-0.5747
ENSMUSG00000017264	136.581	182.094	-0.332116	-1.39544	0.925817	-0.5868
ENSMUSG00000006442	271.36	362.264	-0.390409	-1.68869	0.951051	-0.5893
ENSMUSG00000028591	48.7961	67.5648	-0.47486	-1.42632	0.45106	-0.6824
ENSMUSG00000028430	136.55	134.412	0.108742	-0.989888	1.39435	0.3864
ENSMUSG00000028433	129.755	98.2072	0.491758	-0.860071	2.04586	0.6142
ENSMUSG00000028436	117.923	123.883	-0.0653498	-1.03489	0.91845	-0.352
ENSMUSG00000046312	32.6525	73.6759	-1.21379	-4.67324	2.03898	-0.7361
ENSMUSG00000028487	51.9719	18.1563	1.53674	-0.520705	3.62969	0.8947
ENSMUSG00000038047	230.632	263.911	-0.248991	-1.40867	0.801176	-0.4872
ENSMUSG00000028494	39.558	41.353	-0.272356	-2.36843	1.38169	-0.4703
ENSMUSG00000020220	90.1827	81.2936	0.273174	-1.23603	2.08592	0.4905
ENSMUSG00000003032	1043.58	1689	-0.731515	-1.70047	0.154758	-0.8552
ENSMUSG00000034557	39.3027	70.559	-1.281	-6.6999	2.95847	-0.6714
ENSMUSG00000028568	112.302	119.247	0.0237662	-1.26568	1.55955	-0.3646
ENSMUSG00000028559	35.19	42.3432	-0.0943839	-1.53009	1.78445	-0.4509
ENSMUSG00000049878	430.667	485.904	-0.171763	-0.682277	0.351071	-0.3816
ENSMUSG00000028431	133.166	175.841	-0.429038	-1.17037	0.253588	-0.6881
ENSMUSG00000038816	92.2661	71.0838	0.0922749	-2.69665	2.14432	0.489
ENSMUSG00000055296	353.35	484.233	-0.53829	-2.00512	0.7723	-0.6523
ENSMUSG00000028633	297.165	394.027	-0.423114	-1.26903	0.374796	-0.66
ENSMUSG00000028619	34.8334	60.9593	-0.536117	-2.57374	2.19724	-0.6413
ENSMUSG00000028617	89.3344	124.573	-0.458878	-1.11336	0.235846	-0.7349
ENSMUSG00000028577	278.403	450.15	-0.709605	-1.37545	-0.0572763	-0.9202
ENSMUSG00000062627	134.765	220.839	-0.782887	-2.15547	0.408966	-0.7986
ENSMUSG00000052684	76.547	111.802	-0.759021	-3.15268	1.41097	-0.6644
ENSMUSG00000025413	138.054	160.224	-0.287634	-1.67153	0.933122	-0.5076
ENSMUSG00000028409	207.048	232.337	-0.0123579	-1.33068	1.62947	-0.398
ENSMUSG00000028413	156.768	148.276	0.100019	-0.886199	1.14623	0.3728
ENSMUSG00000028416	35.0896	47.1416	-0.105338	-2.02817	2.65941	-0.4949
ENSMUSG00000028435	8.48511	150.366	-4.3204	-6.51175	-2.55941	-1
ENSMUSG00000008575	686.046	1034.96	-0.634572	-1.6233	0.317184	-0.7871
ENSMUSG00000028403	83.5711	93.8669	-0.175898	-1.51719	1.13298	-0.4556
ENSMUSG00000028367	174.174	140.443	0.327312	-0.487652	1.17235	0.5709
ENSMUSG00000038668	161.539	369.211	-1.27259	-2.37439	-0.27144	-0.9768
ENSMUSG00000028789	16.5725	20.1784	0.0534213	-2.05485	2.97704	-0.4436
ENSMUSG00000028884	1188.96	1302.14	-0.129892	-0.498184	0.245705	-0.2597
ENSMUSG00000037692	844.771	471.817	0.806131	-0.228794	1.77174	0.8685
ENSMUSG00000028868	319.869	316.412	0.0227904	-0.810675	0.858753	0.2852
ENSMUSG00000050812	59.0014	95.8652	-0.99356	-3.65808	0.949522	-0.7351
ENSMUSG00000028378	107.508	58.9759	1.21754	-1.07698	4.45601	0.7633
ENSMUSG00000028447	108.056	101.133	-0.118391	-2.5585	1.80353	-0.4106
ENSMUSG00000036078	139.551	136.716	0.11207	-1.11948	1.52298	0.3907
ENSMUSG00000073888	21.887	24.0467	-0.209601	-3.69907	2.98191	-0.4781
ENSMUSG00000028578	42.0761	45.6812	-0.119057	-1.9633	1.68595	-0.4406
ENSMUSG00000028496	81.3282	93.2085	-0.405263	-2.50738	1.22023	-0.5304
ENSMUSG00000066151	42.4949	51.2255	-0.313896	-1.73628	1.03419	-0.5314
ENSMUSG00000066149	238.791	311.724	-0.402146	-2.01055	1.16686	-0.5752
ENSMUSG00000028391	39.5425	58.544	-0.515684	-2.8954	1.9826	-0.6036
ENSMUSG00000078713	394.964	368.392	0.0724587	-0.823211	0.919495	0.35
ENSMUSG00000028322	128.34	113.78	0.185371	-1.01917	1.40244	0.4529
ENSMUSG00000045973	154.715	102.697	0.545938	-0.485058	1.47294	0.7391
ENSMUSG00000044813	69.9587	50.6261	0.745973	-1.1443	3.15181	0.6645
ENSMUSG00000028293	26.3887	29.172	-0.0936333	-1.79279	1.74983	-0.4397
ENSMUSG00000028295	35.0982	38.6574	-0.319407	-2.92748	1.82429	-0.4944
ENSMUSG00000039967	837.33	903.622	-0.115059	-0.68899	0.434484	-0.309
ENSMUSG00000028333	1763.09	2283.93	-0.371664	-0.741941	-0.00156354	-0.7462
ENSMUSG00000028334	93.0681	93.9816	0.0538085	-1.41632	1.70062	0.3871
ENSMUSG00000028952	46.9837	52.7573	-0.178016	-2.46721	2.05539	-0.4706
ENSMUSG00000028943	11.0268	30.3689	-0.488864	-5.04127	6.78209	-0.6206
ENSMUSG00000006699	242.799	264.405	-0.128661	-0.6176	0.338266	-0.3021
ENSMUSG00000051557	63.0926	59.9471	0.0815275	-1.175	1.37631	0.3917
ENSMUSG00000003161	18.5814	20.7769	0.109043	-2.37862	3.38011	-0.4237
ENSMUSG00000044700	177.152	216.084	-0.24884	-1.16218	0.754225	-0.5141
ENSMUSG00000028982	149.714	124.982	0.177926	-1.39289	1.5633	0.476
ENSMUSG00000039911	16.3173	16.3055	0.122825	-1.9551	2.45336	0.4374
ENSMUSG00000028980	29.7206	21.3141	-0.109264	-5.12913	3.2125	0.4829
ENSMUSG00000028917	34.4047	42.3246	-0.578067	-3.21955	1.36812	-0.5828
ENSMUSG00000078515	217.063	253.212	-0.232185	-0.764382	0.262581	-0.4681
ENSMUSG00000040715	17.1781	12.1132	0.497554	-4.36179	5.30197	0.5532
ENSMUSG00000040697	52.8825	66.2496	-0.354422	-1.45705	0.683389	-0.5698
ENSMUSG00000029068	352.128	439.267	-0.346389	-1.3208	0.54572	-0.577
ENSMUSG00000065990	92.4286	110.947	-0.249508	-1.04086	0.562421	-0.5101
ENSMUSG00000028797	296.224	264.325	0.0912274	-1.43631	1.48076	0.4253
ENSMUSG00000028788	1080.63	967.72	0.142851	-0.813252	1.03921	0.4134
ENSMUSG00000028393	36.0032	25.8974	0.543836	-1.12898	2.38092	0.6231
ENSMUSG00000028394	226.497	299.031	-0.412395	-1.18176	0.32822	-0.6613
ENSMUSG00000073755	26.7736	32.9681	0.284179	-2.84567	4.97038	0.4474
ENSMUSG00000028837	280.579	262.047	0.0808526	-0.574833	0.691217	0.3001
ENSMUSG00000028820	464.416	567.32	-0.296425	-1.4523	0.866376	-0.5367
ENSMUSG00000028607	23.2744	34.0738	-0.1537	-2.36248	3.1055	-0.5273
ENSMUSG00000028603	65.3425	43.4208	0.549453	-1.08834	2.07676	0.6594
ENSMUSG00000047613	319.846	377.329	-0.199914	-0.967684	0.640031	-0.4603
ENSMUSG00000039523	45.7173	45.1309	0.378457	-1.68382	3.31984	0.4924
ENSMUSG00000028410	694.373	682.75	-0.00545985	-0.905253	0.8153	0.2808
ENSMUSG00000028419	57.8796	49.4004	0.162937	-1.01092	1.20472	0.4563
ENSMUSG00000028423	145.216	117.024	0.303573	-1.22015	1.86659	0.5286
ENSMUSG00000036241	263.074	350.175	-0.430423	-1.47026	0.567534	-0.6377
ENSMUSG00000009863	155.121	122.877	0.265931	-0.931365	1.29345	0.5312
ENSMUSG00000036622	13.823	18.4363	0.250919	-3.27891	5.51432	-0.4549
ENSMUSG00000078503	484.263	632.603	-0.568479	-2.44396	0.919151	-0.6278
ENSMUSG00000074656	2478.09	4851.71	-0.963011	-1.64433	-0.273212	-0.979
ENSMUSG00000027597	73.6062	119.839	-0.691409	-1.47909	0.116239	-0.8679
ENSMUSG00000038383	51.2674	45.2946	0.22219	-1.4058	1.95067	0.4781
ENSMUSG00000038369	76.1126	117.315	-0.599721	-1.73999	0.59012	-0.7363
ENSMUSG00000029009	176.178	100.746	0.812395	0.270573	1.37261	0.9786
ENSMUSG00000029003	53.2311	59.0123	-0.598916	-4.17647	1.81906	-0.546
ENSMUSG00000041556	12.6782	5.72299	0.851797	-2.74113	3.57067	0.6924
ENSMUSG00000037266	1572.86	1767.53	-0.136384	-0.950135	0.742949	-0.4012
ENSMUSG00000028821	111.582	92.0429	0.343949	-0.615679	1.49451	0.5471
ENSMUSG00000070605	197.356	177.576	0.18592	-0.553742	0.99905	0.4216
ENSMUSG00000056300	200.239	243.709	-0.359418	-1.74137	0.842915	-0.549
ENSMUSG00000073684	42.9111	31.027	0.869763	-1.26825	3.99726	0.6569
ENSMUSG00000029064	274.033	270.284	0.00895344	-0.824584	0.804448	0.2769
ENSMUSG00000029063	85.6143	104.249	-0.277197	-2.39735	1.8793	-0.5171
ENSMUSG00000051517	57.6085	46.8702	0.520777	-1.13579	2.64408	0.5867
ENSMUSG00000028464	5.54009	15.0527	-1.17428	-4.47443	2.76297	-0.738
ENSMUSG00000028465	113.904	153.101	-0.344652	-1.52963	1.04234	-0.577
ENSMUSG00000028719	37.6798	34.7377	0.198873	-1.21804	1.81777	0.4532
ENSMUSG00000028763	59.1393	134.337	-1.16284	-3.0367	0.776997	-0.8406
ENSMUSG00000043411	222.987	411.989	-0.865401	-1.54471	-0.152109	-0.9552
ENSMUSG00000041351	15.9731	33.4612	-1.08314	-5.14602	2.78521	-0.6841
ENSMUSG00000028706	85.0211	72.0216	0.116443	-1.6641	1.61406	0.4546
ENSMUSG00000028453	63.8573	32.8453	0.845565	-1.21693	2.66809	0.753
ENSMUSG00000028454	47.5685	53.0295	-0.605604	-4.88274	2.38729	-0.5374
ENSMUSG00000028455	335.967	308.677	0.0924482	-0.863687	0.97171	0.3702
ENSMUSG00000036002	84.2113	62.3316	0.335045	-1.77306	2.23287	0.5485
ENSMUSG00000028556	36.7176	41.2663	-0.118446	-1.25632	1.16972	-0.4334
ENSMUSG00000032897	161.309	156.91	0.00499698	-0.875014	0.821763	0.2802
ENSMUSG00000028629	79.1766	107.429	-0.435219	-1.20093	0.35622	-0.6834
ENSMUSG00000032870	32.3678	43.6646	-0.336298	-2.96751	2.56765	-0.5423
ENSMUSG00000043207	85.4064	87.7296	-0.07243	-1.36276	1.15229	-0.3804
ENSMUSG00000042558	262.606	174.339	0.632124	-0.260123	1.6017	0.7972
ENSMUSG00000028842	65.152	61.7096	0.103736	-0.790726	1.04389	0.3726
ENSMUSG00000041530	86.591	90.7459	-0.0494079	-0.786995	0.710769	-0.298
ENSMUSG00000060862	41.7529	48.6917	-0.496054	-3.37639	1.77369	-0.5472
ENSMUSG00000036822	1288.48	1201.57	0.0664754	-0.754371	0.795631	0.325
ENSMUSG00000071014	58.64	91.0702	-0.0140554	-2.57031	4.10377	-0.5155
ENSMUSG00000028411	41.7979	57.6345	-0.600304	-3.55705	1.99894	-0.5944
ENSMUSG00000028691	2384.07	2192.95	0.112632	-0.529036	0.748685	0.3301
ENSMUSG00000028689	25.8363	42.229	-0.721502	-2.54211	1.02197	-0.7045
ENSMUSG00000033985	75.4978	54.998	0.372769	-0.932488	1.52673	0.5947
ENSMUSG00000028687	52.1921	42.2303	0.112377	-2.90648	2.56619	0.4871
ENSMUSG00000006398	901.147	777.623	0.119468	-1.07813	1.09658	0.4232
ENSMUSG00000028962	37.5886	45.7262	-0.0793442	-1.76424	2.13884	-0.4636
ENSMUSG00000053841	304.89	349.374	-0.184828	-0.678525	0.332792	-0.402
ENSMUSG00000003731	97.5356	140.827	-0.433113	-1.60057	0.997506	-0.6362
ENSMUSG00000053730	131.05	133.26	-0.0101821	-0.699451	0.6895	-0.2512
ENSMUSG00000028790	165.106	175.514	-0.192004	-1.79836	1.14865	-0.4417
ENSMUSG00000038828	76.0769	96.7315	-0.332041	-1.24634	0.621636	-0.5773
ENSMUSG00000029165	30.33	20.7881	0.920443	-1.29461	4.07607	0.6738
ENSMUSG00000054099	263.633	174.793	0.480049	-1.66112	2.29744	0.6182
ENSMUSG00000040584	130.022	138.592	-0.0361906	-2.14008	2.22223	-0.4266
ENSMUSG00000028970	121.381	100.86	-0.301319	-4.29168	2.38586	-0.4502
ENSMUSG00000028898	129.998	120.405	0.113949	-0.917982	1.18098	0.3976
ENSMUSG00000029146	80.0812	80.394	0.00296994	-1.14973	1.14851	-0.332
ENSMUSG00000029148	123.597	142.699	-0.375847	-2.10427	0.974798	-0.5306
ENSMUSG00000062761	76.3789	86.18	-0.380755	-2.42116	1.1321	-0.5242
ENSMUSG00000029208	104.044	46.515	1.1772	0.0357269	2.34356	0.9493
ENSMUSG00000036087	77.8101	132.09	-0.439697	-2.23455	2.10216	-0.6208
ENSMUSG00000029174	119.688	122.802	-0.0372197	-0.841849	0.790618	-0.2964
ENSMUSG00000023353	85.252	57.6331	0.557163	-1.45665	2.55383	0.6309
ENSMUSG00000028954	201.818	166.706	0.280997	-0.820418	1.40032	0.5185
ENSMUSG00000029098	103.511	58.2456	0.789582	-1.731	3.27524	0.6847
ENSMUSG00000055401	43.0539	31.0608	0.577986	-1.59228	3.09844	0.6019
ENSMUSG00000029120	38.0412	108.324	-1.63774	-4.13683	0.549807	-0.8938
ENSMUSG00000063646	121.367	74.66	0.780927	-0.688203	2.4562	0.751
ENSMUSG00000000600	261.05	251.811	-0.153664	-2.17815	1.45135	-0.4257
ENSMUSG00000040407	78.4547	94.5709	-0.504181	-2.75627	1.17451	-0.5793
ENSMUSG00000029048	84.5541	116.062	-0.466664	-1.77792	0.846141	-0.632
ENSMUSG00000029050	291.481	199.555	0.563653	-0.0880925	1.2342	0.8319
ENSMUSG00000029053	23.1168	20.9115	0.30527	-2.64298	3.70384	0.4934
ENSMUSG00000036940	342.093	431.334	-0.328323	-1.12536	0.490487	-0.5758
ENSMUSG00000028664	24.7646	36.9315	-0.62349	-2.93019	1.54565	-0.6319
ENSMUSG00000026234	2547.81	3543.3	-0.477713	-1.33215	0.347425	-0.7032
ENSMUSG00000026239	21.6739	16.448	0.814337	-1.61279	4.46051	0.623
ENSMUSG00000012117	24.6055	22.7824	0.53257	-1.6616	3.79662	0.5365
ENSMUSG00000050966	271.134	308.454	-0.190915	-1.009	0.641566	-0.4409
ENSMUSG00000029094	42.6636	36.0673	-0.219254	-4.57435	2.88566	0.438
ENSMUSG00000029198	330.464	384.754	-0.218331	-0.720936	0.299479	-0.4492
ENSMUSG00000006216	12.243	15.3985	-0.528887	-3.29075	1.63656	-0.5644
ENSMUSG00000040761	361.844	298.992	0.25744	-0.995987	1.48281	0.5094
ENSMUSG00000006219	242.305	237.674	0.0527562	-0.669969	0.818331	0.2919
ENSMUSG00000028649	261.953	311.348	-0.327721	-1.76628	0.925111	-0.5262
ENSMUSG00000028648	39.3486	31.4755	0.0709918	-2.5172	2.03745	0.475
ENSMUSG00000023075	292.121	317.723	-0.107124	-1.10043	0.938436	-0.3952
ENSMUSG00000029283	156.111	208.178	-0.461321	-1.4176	0.39622	-0.6682
ENSMUSG00000038525	111.303	148.164	-0.418385	-1.16938	0.32002	-0.677
ENSMUSG00000029017	58.6417	88.9214	-0.627509	-1.81487	0.460149	-0.7462
ENSMUSG00000028932	220.593	248.824	-0.0963529	-1.10717	1.04829	-0.4033
ENSMUSG00000028896	464.021	566.993	-0.329445	-1.18022	0.432527	-0.5631
ENSMUSG00000066043	61.9829	52.7162	0.0255418	-2.55974	2.16639	0.4462
ENSMUSG00000066042	408.376	299.73	0.518373	-0.594601	1.69617	0.6771
ENSMUSG00000045294	1210.59	714.951	0.762056	0.363557	1.17366	0.9935
ENSMUSG00000048271	112.989	105.433	0.0616868	-0.971689	1.05108	0.3606
ENSMUSG00000029084	22.5869	29.5501	-0.615616	-3.58031	1.78446	-0.5858
ENSMUSG00000039765	13.8106	25.9145	-0.99595	-2.64645	0.491762	-0.8325
ENSMUSG00000029060	15.5387	33.1461	-0.512338	-4.28644	4.85906	-0.6089
[truncated: 6,603 more rows]

## Sheet: NEC_WT_d4vsd0_s
Gene	Regulation.d4.vs.d0.WT.s.A	Regulation.d4.vs.d0.WT.s.B	Regulation.d4.vs.d0.WT.s.log2FC	Regulation.d4.vs.d0.WT.s.cred.lower	Regulation.d4.vs.d0.WT.s.cred.upper	Regulation.d4.vs.d0.WT.s.ROPE
ENSMUSG00000025934	7.2647	30.6064	-2.24096	-5.29556	0.511378	-0.9274
ENSMUSG00000025940	96.9511	63.5828	-0.593007	-7.20874	2.70728	-0.4544
ENSMUSG00000026123	22.3139	41.0459	-1.98962	-8.37641	1.21437	-0.7795
ENSMUSG00000026005	38.4935	96.023	-2.38844	-8.47316	0.768837	-0.8635
ENSMUSG00000004768	134.806	162.392	-0.412869	-3.13779	1.97578	-0.5337
ENSMUSG00000026104	26.9063	20.5127	-0.908685	-8.3519	2.82622	-0.5074
ENSMUSG00000010290	38.112	98.2219	-2.00392	-6.29738	0.535074	-0.8889
ENSMUSG00000026213	13.6696	16.086	-1.27381	-7.78618	2.15988	-0.6138
ENSMUSG00000006576	20.2885	16.3303	0.155578	-2.53164	2.36089	0.4992
ENSMUSG00000070871	100.47	59.9961	0.184751	-4.41735	3.30541	0.5489
ENSMUSG00000025949	67.614	163.966	-2.26018	-7.94642	0.787499	-0.8648
ENSMUSG00000026782	35.2199	100.663	-1.84633	-5.32767	0.715202	-0.8817
ENSMUSG00000079470	78.6116	129.181	-1.22231	-5.03345	1.4114	-0.7165
ENSMUSG00000036707	93.4968	176.492	-1.69624	-6.57638	1.21024	-0.7788
ENSMUSG00000032883	140.059	174.008	-0.678902	-3.47205	1.33629	-0.6059
ENSMUSG00000026240	56.5695	115.78	-1.17342	-3.25685	0.552669	-0.8468
ENSMUSG00000053333	14.6442	23.5839	-1.07736	-4.72348	1.47286	-0.6951
ENSMUSG00000045216	446.581	469.192	-0.679139	-4.58015	1.68257	-0.5551
ENSMUSG00000052748	112.942	275.734	-2.28552	-8.20788	0.699743	-0.8675
ENSMUSG00000026484	170.027	185.958	-0.87896	-5.62076	1.7866	-0.5842
ENSMUSG00000040297	200.816	357.131	-1.74001	-7.10584	1.17026	-0.7769
ENSMUSG00000026694	111.707	147.194	-1.82635	-10.1368	2.43254	-0.6687
ENSMUSG00000020423	910.457	445.553	0.633131	-2.74377	3.08279	0.657
ENSMUSG00000026458	6.31465	33.7831	-2.52404	-4.65472	-0.634939	-0.9894
ENSMUSG00000042305	147.362	297.851	-1.66036	-5.8738	0.825823	-0.8275
ENSMUSG00000009418	100.292	129.836	-0.958602	-5.01783	1.61531	-0.6364
ENSMUSG00000026683	32.7133	72.4303	-1.80187	-6.10813	0.748198	-0.8532
ENSMUSG00000018196	7.97845	30.8745	-1.74023	-4.58738	1.64989	-0.849
ENSMUSG00000018189	60.939	87.3183	-1.6384	-8.04285	1.60071	-0.6967
ENSMUSG00000040918	580.126	326.742	0.204096	-3.76119	2.77028	0.5577
ENSMUSG00000026578	7.20072	15.7294	-0.42094	-4.6274	5.81445	-0.5993
ENSMUSG00000026575	80.8476	59.1008	-0.238504	-5.05159	2.69287	0.452
ENSMUSG00000026585	56.4984	57.3622	-0.752739	-5.66602	2.27275	-0.549
ENSMUSG00000037860	79.9459	141.605	-1.22795	-5.19793	1.68427	-0.7123
ENSMUSG00000037461	109.618	108.517	-0.682745	-5.16686	1.89671	-0.5347
ENSMUSG00000026623	35.3728	76.8034	-1.82145	-6.31276	0.811799	-0.834
ENSMUSG00000026622	90.1782	112.085	-0.602518	-3.23187	1.40729	-0.5913
ENSMUSG00000026553	71.5204	96.2071	-1.52598	-7.94945	1.80857	-0.6756
ENSMUSG00000003464	63.6959	109.977	-1.34864	-5.84251	1.49097	-0.7221
ENSMUSG00000026554	70.7741	213.149	-2.33446	-7.29957	0.446386	-0.9071
ENSMUSG00000009905	36.7399	80.4908	-1.84725	-6.91506	1.152	-0.8098
ENSMUSG00000009907	92.1025	188.832	-2.14093	-8.30744	0.989172	-0.8204
ENSMUSG00000033364	216.718	506.516	-1.74022	-5.6135	0.716753	-0.8613
ENSMUSG00000026135	54.4876	162.473	-2.24079	-6.32668	0.284878	-0.9241
ENSMUSG00000026171	98.0137	98.3164	-0.663319	-4.87263	1.88279	-0.5361
ENSMUSG00000010453	181.059	439.545	-2.25886	-7.79607	0.751309	-0.8685
ENSMUSG00000001143	14.9111	98.1146	-3.05765	-6.20032	-0.919398	-0.9958
ENSMUSG00000048874	393.006	615.215	-1.16229	-4.58453	0.981708	-0.741
ENSMUSG00000034486	139.855	193.415	-1.92814	-10.1364	2.22855	-0.6886
ENSMUSG00000040693	11.9834	36.9276	-1.39837	-4.02908	1.6601	-0.8146
ENSMUSG00000049866	75.3874	60.9436	-0.216345	-4.38282	2.46488	0.438
ENSMUSG00000025950	250.868	132.073	0.411222	-3.22483	2.70128	0.613
ENSMUSG00000026003	27.0573	18.5285	-0.152299	-5.62891	3.38057	0.4783
ENSMUSG00000025995	253.377	340.763	-1.39062	-6.9003	1.59326	-0.6753
ENSMUSG00000050122	25.9049	39.9721	-0.469838	-5.86065	5.16991	-0.5498
ENSMUSG00000026111	126.865	114.204	-1.09013	-8.23044	2.3552	-0.5561
ENSMUSG00000041426	16.7835	21.9555	-0.874516	-4.79695	1.70048	-0.6209
ENSMUSG00000026097	38.3719	54.8711	-0.949301	-4.45321	1.4238	-0.6569
ENSMUSG00000026096	35.8632	37.8196	-1.05057	-7.49745	2.69397	-0.5743
ENSMUSG00000026333	14.522	45.9804	-1.83865	-4.25832	0.147823	-0.9396
ENSMUSG00000034343	43.0967	79.2222	-1.08947	-3.8339	1.20912	-0.7487
ENSMUSG00000026307	14.3902	7.4253	0.560854	-3.82032	3.75749	0.6224
ENSMUSG00000026192	69.1683	173.178	-2.07795	-6.89212	0.542285	-0.8791
ENSMUSG00000026270	66.9662	56.2659	-1.39283	-10.0885	2.49196	-0.5702
ENSMUSG00000026174	119.165	149.824	-1.11217	-5.8933	1.74511	-0.6399
ENSMUSG00000026172	14.5778	19.0269	-0.946253	-6.99003	3.21757	-0.586
ENSMUSG00000026568	49.2757	26.5051	0.0715936	-4.98376	2.94562	0.5481
ENSMUSG00000040713	31.1944	26.8018	-0.172599	-4.4885	3.07215	0.441
ENSMUSG00000056763	70.7645	400.775	-2.76816	-5.32845	-0.894277	-0.9956
ENSMUSG00000048960	8.14927	57.8334	-2.62528	-5.37325	0.592113	-0.9428
ENSMUSG00000016918	75.2293	33.5757	0.537547	-5.78144	5.12247	0.6111
ENSMUSG00000097398	8.91552	16.2003	-0.358042	-4.04282	4.48597	-0.5667
ENSMUSG00000036206	178.543	174.833	-0.760937	-5.71282	2.09546	-0.5453
ENSMUSG00000055013	132.274	81.0813	0.117866	-3.94645	2.61771	0.5331
ENSMUSG00000040782	60.2553	139.808	-2.04392	-7.79676	1.51696	-0.7971
ENSMUSG00000033964	57.7099	140.038	-1.67928	-4.62475	0.33628	-0.9043
ENSMUSG00000033952	70.9093	174.147	-2.42489	-9.05514	1.01342	-0.8418
ENSMUSG00000041570	73.5425	96.0184	-0.628468	-4.48703	2.63043	-0.5763
ENSMUSG00000040124	50.8918	79.4969	-0.928527	-3.29261	0.917358	-0.7316
ENSMUSG00000026019	52.3167	280.276	-3.11712	-7.41513	-0.665993	-0.9932
ENSMUSG00000026014	61.1285	135.815	-1.96833	-6.75927	0.749657	-0.8465
ENSMUSG00000026341	98.18	326.947	-2.30601	-6.16961	-0.0475944	-0.9596
ENSMUSG00000026425	48.1302	66.248	-1.31794	-7.19887	2.06783	-0.654
ENSMUSG00000026437	6.58798	16.6356	-1.49518	-3.55043	0.199692	-0.9211
ENSMUSG00000079550	44.2113	56.8994	-0.677948	-3.23828	1.17365	-0.6177
ENSMUSG00000026024	52.8364	93.4482	-1.26348	-4.49436	0.905816	-0.7798
ENSMUSG00000026021	138.759	304.257	-1.95087	-7.00741	0.977106	-0.8261
ENSMUSG00000026775	78.4565	357.384	-3.19746	-9.11586	-0.164023	-0.9698
ENSMUSG00000036646	134.796	176.198	-0.646587	-2.89055	0.984521	-0.6324
ENSMUSG00000026955	17.8704	50.1946	-1.78039	-4.95958	0.660917	-0.8874
ENSMUSG00000015094	9.18861	11.6489	-0.320482	-3.13606	2.59372	-0.5266
ENSMUSG00000026974	289.223	477.749	-1.53125	-6.45561	1.23239	-0.7504
ENSMUSG00000036833	26.9896	16.4144	0.560685	-3.09734	3.77072	0.6031
ENSMUSG00000026821	95.491	57.5759	0.0225529	-4.69698	3.1097	0.519
ENSMUSG00000026812	55.3516	93.7358	-1.89642	-8.20823	1.31901	-0.7664
ENSMUSG00000026806	80.4118	132.716	-1.72677	-7.40417	1.2846	-0.7545
ENSMUSG00000026803	113.369	131.666	-1.89535	-10.258	2.13316	-0.6693
ENSMUSG00000027011	66.6352	79.5473	-0.44826	-2.52166	1.16781	-0.5552
ENSMUSG00000042369	88.6377	72.4191	0.270721	-1.419	1.96046	0.5096
ENSMUSG00000002733	44.1586	79.4646	-1.32637	-4.68704	0.801313	-0.7951
ENSMUSG00000046994	57.3009	231.059	-2.83167	-7.67455	-0.0029322	-0.9584
ENSMUSG00000025917	148.228	296.482	-1.414	-4.59525	0.769556	-0.8214
ENSMUSG00000067851	31.7215	67.762	-1.99285	-7.56429	1.12028	-0.8089
ENSMUSG00000079610	27.3722	69.8202	-1.61805	-5.52232	1.50813	-0.8036
ENSMUSG00000046337	8.69747	38.9079	-2.48067	-5.5837	-0.198989	-0.9727
ENSMUSG00000037351	58.6924	72.1855	-1.61162	-8.87181	1.83653	-0.6588
ENSMUSG00000025959	195.871	335.414	-1.20044	-4.19176	0.84225	-0.7742
ENSMUSG00000026082	326.304	178.645	0.0880372	-4.58368	2.90731	0.5348
ENSMUSG00000026162	26.3397	5.4688	1.72315	-2.94918	4.90126	0.8241
ENSMUSG00000026028	46.3054	86.4084	-1.66995	-6.3325	1.07918	-0.7855
ENSMUSG00000038079	11.7905	13.6144	-1.22659	-7.70985	2.14525	-0.608
ENSMUSG00000033793	43.9469	78.3755	-1.51334	-6.68496	1.60068	-0.7286
ENSMUSG00000079144	44.5072	73.1077	-1.47159	-6.16704	1.30233	-0.7408
ENSMUSG00000026502	46.3254	66.3479	-1.09008	-5.55494	1.80338	-0.6546
ENSMUSG00000026500	39.4662	39.0293	-0.650024	-6.75283	3.58975	-0.5118
ENSMUSG00000038949	30.5832	15.5001	0.862374	-3.75237	5.08948	0.6397
ENSMUSG00000038936	6.48251	28.7463	-2.28959	-4.19488	-0.774038	-0.9959
ENSMUSG00000026490	34.9299	51.9039	-1.84658	-9.71443	2.06037	-0.6904
ENSMUSG00000042111	137.942	251.078	-1.51382	-5.59854	0.950704	-0.7907
ENSMUSG00000026456	117.573	247.211	-1.97632	-8.01919	1.51291	-0.7784
ENSMUSG00000000544	25.64	30.4085	-0.935958	-6.60233	2.63797	-0.5816
ENSMUSG00000056268	58.127	116.236	-1.50809	-4.99774	0.746528	-0.824
ENSMUSG00000026504	11.9809	19.6241	-0.588323	-4.53595	3.93363	-0.5885
ENSMUSG00000038034	28.3037	7.46006	1.56153	-1.96249	4.08068	0.8386
ENSMUSG00000050229	23.6508	195.296	-3.22421	-5.04113	-1.84809	-1
ENSMUSG00000026596	180.003	217.048	-0.870907	-5.48708	2.14832	-0.5916
ENSMUSG00000025986	50.6057	122.194	-2.19684	-7.55679	0.738329	-0.8673
ENSMUSG00000026107	57.085	148.653	-1.67118	-4.0887	0.0380604	-0.9401
ENSMUSG00000042207	624.807	856.102	-1.05509	-4.83776	1.24035	-0.6677
ENSMUSG00000026429	169.837	118.14	-0.167393	-4.45052	2.29534	0.4618
ENSMUSG00000026426	60.6388	74.9749	-1.8758	-10.3582	1.91505	-0.6682
ENSMUSG00000043629	98.6645	276.677	-1.99987	-5.36665	0.193141	-0.9329
ENSMUSG00000034432	208.974	272.174	-1.19256	-5.93814	1.49065	-0.6603
ENSMUSG00000041763	70.5658	99.5461	-1.16127	-5.5537	1.53337	-0.6736
ENSMUSG00000026048	226.451	140.465	0.00322238	-4.34641	2.68646	0.5106
ENSMUSG00000049339	63.2257	72.6297	-0.726367	-4.57713	1.77016	-0.5695
ENSMUSG00000026197	36.2706	74.3327	-1.21673	-4.86592	1.90525	-0.7309
ENSMUSG00000026199	51.9532	54.3743	-0.116545	-2.81411	2.49319	-0.4538
ENSMUSG00000026201	87.4267	168.458	-1.78471	-8.10967	1.81232	-0.7352
ENSMUSG00000026203	22.5922	45.7716	-1.54499	-5.54673	1.18571	-0.7876
ENSMUSG00000026439	46.7171	158.511	-2.37191	-6.46835	0.0533309	-0.9496
ENSMUSG00000046062	472.128	448.914	-0.505909	-4.13764	1.80619	-0.5034
ENSMUSG00000026319	51.973	96.3501	-1.35714	-5.03884	1.01343	-0.7749
ENSMUSG00000026208	16.4544	15.1226	0.157315	-2.10708	2.60026	0.4594
ENSMUSG00000033021	10.4211	15.172	-0.582401	-2.8341	1.59955	-0.6204
ENSMUSG00000025971	152.968	120.503	-0.237477	-4.34801	2.35496	0.4347
ENSMUSG00000026039	174.127	241.89	-1.06736	-4.75722	1.2486	-0.6802
ENSMUSG00000070738	21.7624	47.7227	-1.93294	-7.01525	0.889528	-0.8333
ENSMUSG00000026305	55.167	17.5189	0.449276	-7.11097	4.37947	0.6373
ENSMUSG00000038866	110.992	132.746	-0.674192	-3.95842	1.59333	-0.5799
ENSMUSG00000044340	71.2132	36.452	0.514281	-3.22413	3.12632	0.6209
ENSMUSG00000026411	39.0102	36.8141	-0.787061	-6.23553	2.19807	-0.5347
ENSMUSG00000041642	16.9061	12.1794	-0.091735	-4.2125	2.52469	0.4737
ENSMUSG00000026708	121.098	198.096	-1.31362	-5.14731	1.12043	-0.7509
ENSMUSG00000067336	49.5179	65.6938	-1.26663	-6.40428	1.72521	-0.6643
ENSMUSG00000041040	57.5671	87.0527	-1.21091	-5.29144	1.21347	-0.7099
ENSMUSG00000073664	54.876	178.795	-1.97893	-4.58394	-0.114862	-0.9637
ENSMUSG00000049439	34.8355	56.0744	-1.52518	-6.97553	1.21888	-0.7395
ENSMUSG00000026584	48.549	64.175	-1.57565	-8.14126	1.7346	-0.681
ENSMUSG00000041396	51.5816	126.761	-1.53355	-3.68881	0.115059	-0.9348
ENSMUSG00000026179	65.9187	60.6083	-1.02592	-7.49071	2.17607	-0.5506
ENSMUSG00000026176	10.2336	31.5827	-1.88836	-4.85418	0.308229	-0.9257
ENSMUSG00000025925	81.8189	247.231	-2.48877	-8.04016	0.709386	-0.8888
ENSMUSG00000061024	582.752	846.501	-1.09583	-4.65837	1.13015	-0.7011
ENSMUSG00000026339	29.9913	101.491	-1.92357	-3.81186	-0.354541	-0.9811
ENSMUSG00000013275	84.7324	140.503	-1.82848	-7.92847	1.47379	-0.7483
ENSMUSG00000033257	42.1982	105.549	-2.04592	-7.37516	1.10175	-0.8326
ENSMUSG00000026088	69.7059	65.4908	-1.19016	-8.33962	2.31316	-0.5729
ENSMUSG00000058407	82.0773	219.612	-2.1575	-6.60112	0.382518	-0.9041
ENSMUSG00000048234	263.146	462.889	-1.15858	-3.72238	0.634851	-0.807
ENSMUSG00000073643	33.1095	66.2027	-1.82449	-7.51061	1.4323	-0.7803
ENSMUSG00000040865	49.788	202.483	-2.37209	-5.34913	-0.274699	-0.9759
ENSMUSG00000025968	53.8071	117.521	-1.89331	-7.10721	1.17048	-0.8107
ENSMUSG00000066652	11.574	73.3101	-3.33836	-7.78864	-0.800619	-0.9932
ENSMUSG00000026520	125.094	234.088	-1.83878	-7.48324	1.15589	-0.7822
ENSMUSG00000090071	10.3281	13.9423	-0.326537	-3.05914	2.61656	-0.5295
ENSMUSG00000070644	7.23576	21.5275	-1.83119	-5.47057	1.12959	-0.8508
ENSMUSG00000034292	7.41352	27.0348	-1.97106	-5.09256	0.852214	-0.894
ENSMUSG00000026311	75.9182	123.488	-1.05087	-5.25502	2.3265	-0.6635
ENSMUSG00000025964	36.1649	95.745	-1.53028	-4.4026	0.978421	-0.8487
ENSMUSG00000025962	82.8308	120.32	-1.13607	-5.05394	1.18813	-0.6944
ENSMUSG00000025958	192.144	300.052	-1.30134	-5.56415	1.2423	-0.7222
ENSMUSG00000006304	200.707	600.38	-2.21335	-6.67483	0.567382	-0.9
ENSMUSG00000026032	59.8505	50.9642	-0.537619	-5.63145	2.42383	-0.4854
ENSMUSG00000041859	744.374	1012.63	-1.26445	-6.05539	1.42353	-0.6776
ENSMUSG00000079283	11.4481	18.3888	-0.855826	-3.32547	1.08209	-0.7044
ENSMUSG00000037035	7.69064	103.347	-4.59049	-10.2514	-1.02448	-0.9918
ENSMUSG00000004451	92.258	102.734	-1.12403	-6.78107	1.8547	-0.6102
ENSMUSG00000026383	83.4937	118.392	-0.976687	-4.24346	1.15389	-0.6806
ENSMUSG00000026211	21.2586	17.4744	-0.666545	-7.34466	3.17418	-0.4816
ENSMUSG00000026235	274.722	991.823	-2.2759	-5.13689	-0.263666	-0.9759
ENSMUSG00000005501	18.9052	85.5824	-2.20098	-3.14648	-1.32326	-1
ENSMUSG00000044783	356.262	627.426	-1.28929	-4.55208	0.761571	-0.7927
ENSMUSG00000026204	7.74918	7.90142	0.0545542	-2.49048	2.71203	0.4361
ENSMUSG00000026209	91.1557	67.2767	-0.472042	-5.77385	2.39543	-0.4543
ENSMUSG00000032997	104.363	112.406	-0.560147	-3.72869	1.48907	-0.542
ENSMUSG00000016481	14.6024	37.9081	-1.81418	-5.20911	0.320431	-0.9096
ENSMUSG00000026496	223.451	638.284	-2.47252	-8.22886	0.661811	-0.8901
ENSMUSG00000026499	70.1674	156.081	-1.75879	-5.86492	0.859932	-0.8374
ENSMUSG00000038806	462.35	599.983	-1.2343	-6.23507	1.55949	-0.6607
ENSMUSG00000073481	66.7107	79.9357	-1.34778	-9.34749	3.299	-0.5942
ENSMUSG00000016200	7.31194	30.0144	-1.98811	-4.59029	0.765694	-0.9164
ENSMUSG00000016181	66.9212	149.683	-1.32743	-3.02927	0.0615632	-0.9368
ENSMUSG00000026657	87.5141	288.986	-2.21959	-5.53727	-0.0659186	-0.9599
ENSMUSG00000079442	9.11983	20.3352	-1.53033	-5.21947	1.12249	-0.8077
ENSMUSG00000026811	14.8775	29.6582	-1.36096	-6.13411	2.40084	-0.707
ENSMUSG00000026857	63.6689	38.8259	0.331992	-2.91694	2.6342	0.5762
ENSMUSG00000026848	261.219	701.378	-1.89198	-5.24114	0.32136	-0.9177
ENSMUSG00000026755	122.9	234.204	-1.55757	-6.13465	1.25082	-0.7703
ENSMUSG00000036086	10.105	38.6399	-2.30103	-5.30173	-0.31034	-0.9785
ENSMUSG00000026355	307.614	284.548	-0.429343	-4.03479	1.80445	-0.4827
ENSMUSG00000026356	498.961	630.083	-0.418417	-1.57087	0.522791	-0.6073
ENSMUSG00000002546	26.0789	127.423	-2.0907	-3.89972	0.211921	-0.9535
ENSMUSG00000039205	7.00385	16.4769	-0.88734	-4.56468	3.76215	-0.6742
ENSMUSG00000026820	24.6815	59.5275	-2.07421	-7.16061	0.839253	-0.8532
ENSMUSG00000027035	41.0234	71.1293	-1.06735	-3.41167	0.608921	-0.7946
ENSMUSG00000034220	44.4483	15.3759	0.696619	-5.0888	3.9232	0.6762
ENSMUSG00000026269	26.0985	24.917	-0.523269	-5.76237	2.94453	-0.4983
ENSMUSG00000042046	36.852	123.172	-2.43492	-7.9759	1.04864	-0.8702
ENSMUSG00000026427	75.7979	204.509	-1.77077	-4.59806	0.221635	-0.9202
ENSMUSG00000025907	82.7129	69.4781	-1.1995	-9.17213	2.74421	-0.5516
ENSMUSG00000051285	15.4854	90.5892	-2.69763	-4.99699	-0.768123	-0.9943
ENSMUSG00000026150	59.2994	147.309	-2.113	-7.23809	0.783487	-0.8596
ENSMUSG00000026159	49.1735	188.62	-2.25689	-4.75025	-0.516839	-0.9904
ENSMUSG00000026288	120.219	52.7541	1.08559	-2.72568	4.57649	0.7092
ENSMUSG00000026289	184.606	470.077	-1.82729	-5.19679	0.441431	-0.8931
ENSMUSG00000026393	79.5791	98.8264	-0.310215	-2.78752	2.158	-0.5185
ENSMUSG00000005886	48.6499	30.0527	0.13642	-3.66188	2.60217	0.5325
ENSMUSG00000025935	111.211	137.485	-0.35264	-2.00553	1.18682	-0.5424
ENSMUSG00000025937	46.4735	181.185	-3.20781	-10.309	0.260537	-0.9401
ENSMUSG00000033159	9.75226	21.4203	-1.31227	-3.70018	0.615587	-0.8513
ENSMUSG00000026198	27.4174	19.569	-0.58657	-6.95804	2.72861	-0.4612
ENSMUSG00000033124	34.9218	20.3225	-0.0657713	-5.43955	3.01973	0.5186
ENSMUSG00000026202	302.19	209.925	-0.00786472	-3.81076	2.38918	0.4872
ENSMUSG00000016528	93.3993	87.0356	-0.168064	-3.55407	2.56221	-0.4387
ENSMUSG00000016526	401.463	597.097	-1.28896	-5.57732	1.33263	-0.7166
ENSMUSG00000006010	43.8182	90.394	-1.36442	-3.86961	0.401697	-0.8673
ENSMUSG00000026309	42.7626	84.9237	-1.53379	-5.94312	1.46996	-0.7571
ENSMUSG00000067071	123.405	21.1729	1.94155	-4.43779	6.46835	0.7985
ENSMUSG00000026313	132.773	252.094	-1.03275	-2.48463	0.195299	-0.8896
ENSMUSG00000041605	8.55393	33.8322	-1.32571	-4.54562	3.6666	-0.768
ENSMUSG00000023094	38.2608	33.4873	-0.225651	-3.58316	1.99164	-0.4314
ENSMUSG00000061186	44.5935	134.638	-1.67988	-3.27318	-0.275658	-0.9774
ENSMUSG00000026618	40.4395	45.1685	-0.864165	-5.24107	1.73902	-0.5808
ENSMUSG00000026260	109.62	139.063	-0.989473	-5.66023	1.83653	-0.6181
ENSMUSG00000073616	66.7804	57.571	0.230144	-5.3962	5.88608	0.4961
ENSMUSG00000058076	88.5108	59.7888	0.303681	-3.57328	3.40977	0.5443
ENSMUSG00000005674	12.1971	67.1085	-2.50508	-6.61459	1.34292	-0.8919
ENSMUSG00000039318	23.2272	52.2271	-1.1558	-3.5063	1.19385	-0.789
ENSMUSG00000026617	48.8706	64.3855	-1.38697	-7.16687	1.62901	-0.6712
ENSMUSG00000026615	250.739	556.094	-1.44073	-3.89314	0.308676	-0.8934
ENSMUSG00000041406	74.2983	138.249	-1.53184	-5.93982	1.12207	-0.7735
ENSMUSG00000026463	12.6127	55.568	-3.17927	-9.36207	0.074338	-0.9553
ENSMUSG00000026883	75.3625	98.6145	-1.20038	-6.19255	1.60285	-0.6612
ENSMUSG00000026887	35.9137	23.7735	0.250762	-5.22756	4.59434	0.5294
ENSMUSG00000047250		38.5628		#NUM!	#NUM!
ENSMUSG00000026749	46.608	43.2772	-0.824222	-6.94472	2.6211	-0.5316
ENSMUSG00000026558	271.399	313.994	-0.639313	-3.8127	1.35819	-0.5755
ENSMUSG00000026688	29.8613	51.8941	-1.88606	-9.16937	2.14988	-0.7184
ENSMUSG00000052534	88.4187	13.2866	2.59656	-0.481544	5.22877	0.9441
ENSMUSG00000026398	266.193	799.713	-2.08682	-5.48094	0.140962	-0.9377
ENSMUSG00000026526	131.826	54.9213	0.0272411	-8.00951	3.98939	0.5709
ENSMUSG00000026083	455.633	683.763	-1.0524	-4.36819	1.17022	-0.705
ENSMUSG00000055322	21.8988	85.7747	-2.80423	-7.55381	-0.0299401	-0.9602
ENSMUSG00000006299	180.243	283.079	-1.88916	-8.60037	1.4233	-0.7371
ENSMUSG00000006301	29.5463	91.6909	-2.3072	-7.00594	0.607473	-0.9055
ENSMUSG00000025930	20.9435	143.732	-3.01168	-5.29063	-1.28423	-0.9997
ENSMUSG00000026556	26.3057	65.6504	-1.7579	-5.06566	0.437034	-0.8862
ENSMUSG00000026469	44.0455	66.7977	-1.6135	-7.92576	1.78622	-0.6993
ENSMUSG00000033684	29.0717	35.0167	0.5515	-3.29594	6.85259	0.48
ENSMUSG00000054770	22.6537	58.2983	-1.10647	-4.23286	2.73516	-0.7336
ENSMUSG00000026034	589.735	971.384	-1.26029	-4.84225	1.04417	-0.7542
ENSMUSG00000026035	52.7873	55.7306	-1.63132	-9.98355	2.19831	-0.6301
ENSMUSG00000026037	153.475	258.845	-1.99523	-9.09609	1.43395	-0.7613
ENSMUSG00000038174	140.28	391.797	-1.78655	-4.28256	0.0761536	-0.9391
ENSMUSG00000026361	118.632	229.823	-1.60385	-5.92294	0.965915	-0.8
ENSMUSG00000018199	57.555	75.0196	-0.711405	-3.56397	1.27836	-0.6247
ENSMUSG00000070565	25.5912	114.218	-2.69825	-7.5271	0.688848	-0.915
ENSMUSG00000001674	101.984	180.811	-1.43541	-5.39166	0.954922	-0.7785
ENSMUSG00000026433	6.96336	39.2105	-2.9359	-6.52439	-0.489753	-0.9846
ENSMUSG00000026434	708.756	1595.03	-1.62942	-4.94209	0.552068	-0.8713
ENSMUSG00000038793	273.988	69.5666	2.51738	-1.39471	7.60865	0.8687
ENSMUSG00000026519	33.6359	13.0749	0.669799	-4.71963	4.27301	0.6489
ENSMUSG00000006005	252.954	538.193	-1.68518	-5.52075	0.627816	-0.8489
ENSMUSG00000004364	154.643	213.176	-0.893579	-4.25963	1.33719	-0.655
ENSMUSG00000026098	20.1285	30.6175	-0.622651	-3.97383	2.50684	-0.5978
ENSMUSG00000026095	64.0234	60.6282	-0.429183	-3.91547	1.81021	-0.4886
ENSMUSG00000040648	21.5404	80.6459	-2.1789	-4.77896	-0.379711	-0.9826
ENSMUSG00000026094	173.136	105.835	0.19066	-3.25115	2.67972	0.5401
ENSMUSG00000041303	59.3044	102.487	-1.12994	-4.61364	1.46007	-0.718
ENSMUSG00000073678	68.0793	68.5592	-0.569091	-4.31104	1.72188	-0.5252
ENSMUSG00000026245	32.1363	87.7396	-1.97346	-6.40067	0.860141	-0.8602
ENSMUSG00000001138	74.7453	105.026	-1.81226	-9.39456	1.91225	-0.6973
ENSMUSG00000061518	86.5108	73.0567	-0.390689	-4.6002	2.15034	-0.4559
ENSMUSG00000039748	170.58	381.102	-1.91776	-6.45788	0.670209	-0.8566
ENSMUSG00000064302	90.4013	170.011	-1.29071	-4.19286	0.68597	-0.8118
ENSMUSG00000026380	106.545	754.326	-3.91186	-10.0358	-0.795639	-0.9923
ENSMUSG00000062169	147.535	287.29	-2.03644	-8.15813	1.03793	-0.8097
ENSMUSG00000062510	237.633	304.225	-0.717256	-3.61732	1.24007	-0.6252
ENSMUSG00000041075	39.3897	62.0655	-0.741377	-2.76111	1.00779	-0.6941
ENSMUSG00000026020	1179.73	1777.74	-1.19541	-5.08473	1.09231	-0.7216
ENSMUSG00000026278	54.3011	75.7897	-2.04257	-11.6719	2.68484	-0.6709
ENSMUSG00000026280	40.914	63.1318	-1.3518	-6.67585	1.83959	-0.6848
ENSMUSG00000026283	288.533	661.922	-2.10953	-7.32255	0.727964	-0.8626
ENSMUSG00000035437	146.965	192.235	-0.774704	-3.57492	1.13862	-0.6395
ENSMUSG00000026643	76.1053	112.911	-1.7352	-8.37788	1.55845	-0.7143
ENSMUSG00000026648	8.02492	29.4102	-0.667944	-5.20443	7.23183	-0.6471
ENSMUSG00000013593	137.634	183.635	-0.47754	-2.35386	1.25131	-0.5922
ENSMUSG00000062729	17.6977	15.0704	-0.291801	-6.17135	3.88954	-0.4558
ENSMUSG00000053483	61.6568	248.318	-2.18517	-4.17019	-0.592658	-0.9911
ENSMUSG00000062963	56.966	66.1051	-0.919922	-6.19192	2.32834	-0.5783
ENSMUSG00000039157	53.8544	153.599	-2.26423	-6.78676	0.368518	-0.9186
ENSMUSG00000026810	68.3133	149.608	-2.19243	-8.92541	1.24646	-0.8035
ENSMUSG00000026457	154.194	170.588	-0.734998	-4.47206	1.53132	-0.5666
ENSMUSG00000026455	52.7719	135.564	-2.45076	-8.55985	0.69536	-0.876
ENSMUSG00000042229	207.541	161.118	-0.848036	-7.86573	2.66711	-0.506
ENSMUSG00000026604	114.28	72.8072	0.0107322	-4.15378	2.49471	0.5073
ENSMUSG00000026634	41.1129	97.3555	-1.73565	-5.8866	1.00858	-0.8261
ENSMUSG00000052428	69.7186	135.859	-1.19612	-4.08599	1.05742	-0.7818
ENSMUSG00000026687	69.4005	84.7785	-0.72328	-4.07385	1.47873	-0.5963
ENSMUSG00000026275	83.4603	96.2192	-0.858142	-5.33044	1.74722	-0.5899
ENSMUSG00000026276	65.7557	162.543	-2.14455	-7.12002	0.605154	-0.8764
ENSMUSG00000040423	129.079	176.484	-0.971487	-4.45582	1.3074	-0.6646
ENSMUSG00000026223	36.3143	45.6132	-0.846881	-5.14443	1.94881	-0.5957
ENSMUSG00000026229	120.563	225.846	-1.77455	-6.86696	1.05092	-0.7902
ENSMUSG00000026116	169.333	279.226	-1.57381	-6.86234	1.32833	-0.7402
ENSMUSG00000026112	101.558	196.921	-1.5967	-5.84453	1.03153	-0.7896
ENSMUSG00000045005	355.036	1552.65	-2.68038	-6.28848	-0.418775	-0.9826
ENSMUSG00000026134	39.7577	42.3058	-0.873056	-5.69721	1.95517	-0.5743
ENSMUSG00000042197	111.596	359.753	-2.08931	-5.00378	-0.117186	-0.9628
ENSMUSG00000039395	83.3458	69.0251	-0.538354	-5.44984	2.29182	-0.485
ENSMUSG00000026189	12.2181	21.3913	-1.052	-5.74927	2.86712	-0.6445
ENSMUSG00000026000	28.7923	40.8212	-1.14765	-6.67247	2.63853	-0.6338
ENSMUSG00000026196	50.9672	145.799	-2.5005	-7.98333	0.503989	-0.9081
ENSMUSG00000018417	28.4054	66.5809	-1.9299	-6.43886	0.729908	-0.854
ENSMUSG00000026103	64.4174	86.7235	-0.585582	-2.72046	1.21653	-0.6205
ENSMUSG00000037470	104.565	167.613	-1.72043	-7.63593	1.46437	-0.7386
ENSMUSG00000026131	93.485	406.532	-2.11504	-3.03033	-1.18825	-0.9996
ENSMUSG00000026421	197.356	410.81	-1.67769	-5.66421	0.651606	-0.8465
ENSMUSG00000041801	2779.43	1106.91	0.751434	-3.23068	3.24268	0.6949
ENSMUSG00000039210	52.2051	106.409	-2.00572	-7.85654	1.04438	-0.8116
ENSMUSG00000026547	127.445	181.782	-1.28512	-6.22735	1.70113	-0.6804
ENSMUSG00000005681	11.9557	15.8157	-0.423825	-3.12575	2.31571	-0.5542
ENSMUSG00000052423	47.5516	159.436	-2.59111	-8.16652	0.652752	-0.9003
ENSMUSG00000013973	91.0569	97.7308	-1.06711	-6.78553	1.92296	-0.5873
ENSMUSG00000006412	168.345	563.137	-2.56891	-7.43838	0.096254	-0.948
ENSMUSG00000037434	457.172	187.479	0.585028	-3.48853	3.17134	0.6504
ENSMUSG00000025903	73.2055	59.4311	-0.549701	-7.2655	3.57336	-0.4768
ENSMUSG00000033813	26.4727	179.517	-3.05405	-5.49187	-1.3833	-0.9995
ENSMUSG00000026675	98.111	87.0546	0.113771	-3.29491	3.30963	0.4761
ENSMUSG00000013997	29.447	57.0611	-2.22741	-10.2173	1.65766	-0.7666
ENSMUSG00000026078	50.0918	32.1614	-0.300955	-6.05703	2.89102	0.4741
ENSMUSG00000003135	135.757	172.474	-1.53912	-8.45324	2.06388	-0.6592
ENSMUSG00000026074	260.704	229.341	-0.357413	-4.18358	2.05162	-0.4591
ENSMUSG00000010609	37.5091	44.8146	-0.352376	-6.02448	4.85312	-0.5087
ENSMUSG00000026670	46.8816	46.9177	-0.0835892	-2.02035	1.61513	-0.4084
ENSMUSG00000026667	154.826	82.333	0.599405	-2.50923	3.06057	0.6423
ENSMUSG00000033671	89.6102	68.3187	-0.518733	-5.76556	2.54617	-0.4703
ENSMUSG00000026466	115.295	224.063	-1.44314	-4.74743	0.692819	-0.824
ENSMUSG00000027007	49.2672	69.7938	-1.18532	-5.60021	1.4339	-0.6846
ENSMUSG00000027006	61.2038	87.5801	-1.60007	-8.10699	1.76979	-0.6947
ENSMUSG00000026843	82.8158	172.673	-1.94453	-7.46886	1.07432	-0.8125
ENSMUSG00000039356	39.1193	137.799	-1.95519	-4.13659	-0.124706	-0.9671
ENSMUSG00000026842	66.922	105.227	-1.03821	-4.71675	1.50944	-0.6839
ENSMUSG00000069495	247.348	378.013	-1.01878	-4.13996	1.18021	-0.7068
ENSMUSG00000026764	43.1314	53.423	-0.790689	-5.5313	2.53539	-0.5795
ENSMUSG00000055612	274.164	481.178	-1.23361	-4.30362	0.881935	-0.7752
ENSMUSG00000013698	14.6853	11.8489	0.88828	-3.84316	7.72827	0.5684
ENSMUSG00000026277	32.5478	103.101	-2.60582	-8.38431	0.360845	-0.9189
ENSMUSG00000026279	52.6113	59.476	-0.345529	-2.46299	1.38352	-0.5089
ENSMUSG00000026281	172.123	401.828	-1.86901	-6.1228	0.663058	-0.861
ENSMUSG00000078184	39.8042	164.839	-2.37151	-4.9484	-0.586529	-0.9919
ENSMUSG00000057335	45.3005	54.3851	-1.35899	-7.55786	1.87751	-0.6373
ENSMUSG00000040848	11.0407	10.0523	0.476093	-2.82885	4.76918	0.5128
ENSMUSG00000040843	207.812	280.932	-0.888908	-4.2781	1.32106	-0.653
ENSMUSG00000026571	26.19	45.7867	-2.14656	-10.1938	1.86111	-0.7443
ENSMUSG00000026566	89.9471	168.389	-1.81515	-7.11657	1.16271	-0.785
ENSMUSG00000026663	139.253	164.442	-0.720659	-4.09803	1.52201	-0.5904
ENSMUSG00000026659	72.0882	200.597	-2.45993	-8.20681	0.599814	-0.8912
ENSMUSG00000026384	59.4795	91.8164	-1.48147	-6.64287	1.49823	-0.7134
ENSMUSG00000036975	31.2571	42.1348	-0.885852	-5.98329	2.92673	-0.5911
ENSMUSG00000050777	29.656	58.8297	-1.92169	-7.79211	1.21606	-0.7921
ENSMUSG00000026385	61.2171	57.0701	-0.208538	-3.11358	1.85438	-0.4367
ENSMUSG00000026193	70.5787	333.274	-3.59253	-11.0302	-0.102807	-0.9663
ENSMUSG00000042901	29.6133	53.5055	-2.25873	-10.3693	1.55559	-0.7653
ENSMUSG00000072258	36.186	147.677	-3.09848	-9.70462	0.269349	-0.9404
ENSMUSG00000025912	107.264	158.27	-1.32215	-6.32956	1.78348	-0.691
ENSMUSG00000045210	103.456	169.457	-1.29372	-5.03043	0.980879	-0.755
ENSMUSG00000026470	23.71	25.1079	-0.634025	-4.76876	2.07874	-0.5397
ENSMUSG00000033701	42.1748	52.4623	-0.934386	-5.18685	1.69954	-0.6176
ENSMUSG00000050565	173.944	390.133	-1.9605	-6.64017	0.709976	-0.8518
ENSMUSG00000041779	19.8492	25.9172	-0.93259	-4.73459	1.47054	-0.6341
ENSMUSG00000057363	32.7918	83.8594	-2.089	-6.62353	0.509044	-0.8938
ENSMUSG00000037503	176.603	301.893	-1.39235	-5.62304	1.11202	-0.7578
ENSMUSG00000015488	5.43085	14.6258	-1.55114	-4.00145	0.631181	-0.8826
ENSMUSG00000026374	352.821	805.956	-1.6689	-5.55261	0.913764	-0.8304
ENSMUSG00000048402	124.464	136.129	-0.430468	-3.28959	1.69485	-0.5239
ENSMUSG00000026600	25.6096	21.048	0.679926	-5.84301	8.39691	0.5352
ENSMUSG00000060519	68.195	82.7089	-0.737159	-4.56432	1.9958	-0.5839
ENSMUSG00000033557	59.9735	82.1986	-1.31522	-6.39946	1.5292	-0.6785
ENSMUSG00000026594	87.7273	75.5908	-0.771197	-6.48208	2.34875	-0.5197
ENSMUSG00000037262	135.487	191.146	-1.66491	-8.15284	1.60456	-0.7051
ENSMUSG00000032666	27.2691	34.96	-0.522931	-4.23522	2.73594	-0.5478
ENSMUSG00000014980	84.9206	78.2541	-0.69997	-5.74307	2.1297	-0.5171
ENSMUSG00000042772	193.148	553.85	-2.01117	-5.32992	0.147453	-0.9344
ENSMUSG00000026479	14.6042	100.695	-2.97492	-4.86758	-1.51595	-0.9997
ENSMUSG00000014226	271.98	487.686	-1.45269	-5.7819	1.30452	-0.7538
ENSMUSG00000025969	20.8438	121.247	-3.1269	-7.22176	-0.598728	-0.9873
ENSMUSG00000025967	923.639	1552.99	-1.68445	-7.1448	1.24331	-0.7613
ENSMUSG00000027520	145.55	369.86	-1.76748	-4.63301	0.184123	-0.9255
ENSMUSG00000036093	70.5388	139.028	-1.13386	-2.93318	0.238187	-0.8843
ENSMUSG00000055371	22.5901	75.1884	-1.92076	-4.93493	0.55279	-0.9101
ENSMUSG00000051223	412.902	766.069	-1.52706	-5.55948	0.878128	-0.8001
ENSMUSG00000026036	77.0923	101.575	-0.994213	-4.87246	1.34006	-0.6552
ENSMUSG00000008475	103.043	229.753	-2.4835	-9.99079	0.980941	-0.8335
ENSMUSG00000042751	14.83	49.1992	-2.05143	-5.62784	0.555941	-0.908
ENSMUSG00000026473	214.891	224.137	-0.346948	-3.06097	1.60995	-0.4876
ENSMUSG00000048865	17.4571	40.1659	-1.72142	-5.66964	0.744653	-0.8516
ENSMUSG00000026641	317.789	634.327	-1.79797	-6.48566	0.847933	-0.8228
ENSMUSG00000038235	101.473	99.7193	-0.615309	-5.06785	2.12612	-0.5226
ENSMUSG00000026404	30.3725	39.2183	-0.726682	-3.61148	1.30507	-0.6156
ENSMUSG00000041498	87.8926	193.764	-1.74712	-6.01362	0.966862	-0.8263
ENSMUSG00000041483	381.58	634.193	-1.48879	-6.08838	1.13261	-0.7539
ENSMUSG00000023150	44.1371	232.169	-3.26098	-8.22574	-0.479283	-0.9851
ENSMUSG00000053286	17.525	101.329	-3.31229	-8.39621	-0.528897	-0.9873
ENSMUSG00000026483	52.6581	34.0254	0.24363	-4.18925	3.46546	0.544
ENSMUSG00000043019	27.4711	53.368	-1.51848	-5.99051	1.41554	-0.7675
ENSMUSG00000026511	103.94	139.103	-0.955967	-4.5182	1.23129	-0.6517
ENSMUSG00000026510	86.65	58.4614	0.0776586	-3.43389	2.34138	0.5124
ENSMUSG00000026377	148	291.389	-1.8107	-7.01637	0.989734	-0.808
ENSMUSG00000026577	108.639	116.56	-0.911683	-6.3874	2.36492	-0.5675
ENSMUSG00000026576	150.137	412.215	-2.34493	-7.54884	0.460946	-0.9009
ENSMUSG00000037499	57.4141	12.5227	0.615751	-8.52524	4.92435	0.6642
ENSMUSG00000026626	89.1339	111.265	-1.51255	-8.71124	2.00918	-0.6487
ENSMUSG00000017418	79.0015	179.668	-2.09548	-7.37753	0.886193	-0.8479
ENSMUSG00000044628	15.13	14.5546	-0.203982	-3.91841	2.75173	-0.4553
ENSMUSG00000026784	25.8699	45.8084	-1.60845	-6.37898	1.10308	-0.7753
ENSMUSG00000049086	27.0178	18.845	-0.128802	-4.94203	2.88185	0.481
ENSMUSG00000003051	84.4373	118.557	-1.15828	-5.82202	1.64453	-0.6664
ENSMUSG00000041926	48.2078	54.3956	-1.35048	-8.123	2.10853	-0.6232
ENSMUSG00000062580	225.148	316.562	-1.1743	-5.57306	1.43661	-0.6788
ENSMUSG00000041879	50.2658	129.25	-2.1728	-7.18889	0.584572	-0.8822
ENSMUSG00000045658	46.4634	40.5981	-0.255976	-4.91956	3.13226	-0.4499
ENSMUSG00000026219	245.039	503.462	-1.94974	-7.29316	0.960805	-0.8207
ENSMUSG00000026930	36.3208	9.66494	1.27323	-6.50973	6.96476	0.6944
ENSMUSG00000026926	86.0508	114.87	-1.15083	-6.20537	1.80866	-0.6439
ENSMUSG00000038633	269.904	458.018	-1.41469	-5.49312	0.973227	-0.7676
ENSMUSG00000047539	290.065	291.913	-0.595088	-4.63883	2.01446	-0.5269
ENSMUSG00000026509	8.99415	5.11894	0.461544	-3.64659	3.50553	0.6017
ENSMUSG00000026743	101.962	250.377	-1.94717	-6.1393	0.570549	-0.8821
ENSMUSG00000051154	69.0694	19.2255	0.831963	-5.12994	4.04825	0.6993
ENSMUSG00000043241	100.386	195.517	-1.76798	-6.95911	1.04873	-0.7918
ENSMUSG00000039046	33.8296	79.4038	-1.39997	-3.26918	0.0907303	-0.9349
ENSMUSG00000026662	101.663	144.05	-1.04968	-4.82868	1.15459	-0.6857
ENSMUSG00000026664	17.8952	25.9991	-0.95151	-5.41333	2.24018	-0.6264
ENSMUSG00000026676	9.78217	6.99456	0.246147	-4.15965	4.02031	0.5255
ENSMUSG00000025817	28.2725	170.616	-2.89733	-5.4331	-1.07418	-0.9987
ENSMUSG00000048707	145.841	140.403	-0.400291	-3.61996	1.72823	-0.4947
ENSMUSG00000026965	30.1186	64.2924	-1.48873	-6.26871	2.03926	-0.7324
ENSMUSG00000015337	48.2999	39.8781	-0.826747	-7.27887	2.50736	-0.512
ENSMUSG00000007476	73.8515	45.8496	0.00161584	-4.14663	2.61472	0.5074
ENSMUSG00000046836	106.483	223.676	-1.65507	-5.66217	0.96955	-0.8176
ENSMUSG00000056050	84.9804	107.418	-0.801224	-3.99521	1.2914	-0.6235
ENSMUSG00000039246	11.2189	11.0175	-0.0313589	-4.38843	4.00747	0.4456
ENSMUSG00000001305	169.537	252.317	-1.091	-5.18547	1.62966	-0.6763
ENSMUSG00000037474	457.931	1038.19	-1.58166	-4.55783	0.344578	-0.894
ENSMUSG00000026728	168.753	150.32	-0.309525	-4.51616	2.72371	-0.4651
ENSMUSG00000026718	23.5317	71.7069	-2.23488	-6.76213	0.671077	-0.8904
ENSMUSG00000026565	253.773	576.948	-1.34962	-3.32356	0.220248	-0.9117
ENSMUSG00000026564	106.624	96.1012	-0.261887	-3.18937	1.85777	-0.4579
ENSMUSG00000026273	54.9708	90.3518	-1.58196	-6.59404	1.27811	-0.7542
ENSMUSG00000026274	42.4711	74.3958	-1.88524	-8.13454	1.39474	-0.7583
ENSMUSG00000034088	192.295	291.493	-1.82268	-8.31347	1.50724	-0.7284
ENSMUSG00000043467	31.9113	141.72	-2.4884	-5.42794	-0.33443	-0.9787
ENSMUSG00000026709	59.9794	48.7066	-0.495007	-7.6769	4.21739	-0.4728
ENSMUSG00000026701	214.534	185.986	-0.107688	-2.63628	1.70011	0.4081
ENSMUSG00000026781	19.888	46.1469	-1.63616	-5.51281	1.11686	-0.8195
ENSMUSG00000009030	126.945	139.018	-0.472179	-3.65106	1.85131	-0.5261
ENSMUSG00000075376	126.004	348.398	-2.06963	-5.85658	0.316483	-0.9169
ENSMUSG00000039826	52.7926	203.811	-2.67617	-7.55298	0.167132	-0.9406
ENSMUSG00000039715	11.8151	27.1728	-1.27554	-3.49104	0.716012	-0.85
ENSMUSG00000015335	27.1201	66.7862	-1.87291	-7.31221	1.74717	-0.7826
ENSMUSG00000039686	15.0803	31.3089	-1.48332	-5.39637	1.1041	-0.7852
ENSMUSG00000079658	111.9	159.332	-1.12342	-5.26721	1.39721	-0.68
ENSMUSG00000026254	334.709	750.942	-1.70468	-5.48348	0.724633	-0.8471
ENSMUSG00000048000	176.026	259.874	-1.68719	-8.18374	1.61706	-0.7095
ENSMUSG00000026349	112.876	691.47	-2.91396	-5.40009	-1.17084	-0.9991
ENSMUSG00000036104	40.5117	51.1874	-0.563491	-3.19457	1.54007	-0.5792
ENSMUSG00000056211	81.2684	239.064	-2.75496	-9.61646	0.754898	-0.8851
ENSMUSG00000026353	131.334	145.721	-1.02156	-6.25891	1.82405	-0.5966
ENSMUSG00000026158	51.863	41.7218	-0.526001	-6.17783	2.80138	-0.481
ENSMUSG00000026155	34.8134	32.015	-0.870073	-6.63426	2.16801	-0.5313
ENSMUSG00000026154	19.3917	25.7163	-0.407896	-5.0236	4.24854	-0.5332
ENSMUSG00000025981	93.3227	127.627	-1.06333	-5.3106	1.39699	-0.6625
ENSMUSG00000073676	219.26	378.596	-1.65286	-6.74038	1.19917	-0.7554
ENSMUSG00000025979	226.566	299.952	-0.906101	-4.37148	1.24463	-0.6469
ENSMUSG00000038241	34.3629	44.5291	-0.995556	-6.49778	2.65486	-0.5974
ENSMUSG00000045503	74.0264	154.679	-2.11013	-8.90504	1.52906	-0.7842
ENSMUSG00000074797	146.944	200.238	-1.067	-5.01711	1.33957	-0.6709
ENSMUSG00000027312	37.055	120.487	-2.2338	-6.30303	0.411607	-0.9217
ENSMUSG00000052033	73.7055	235.47	-1.99584	-4.6428	-0.202329	-0.971
ENSMUSG00000062590	25.741	26.4656	-0.80049	-6.00596	2.34437	-0.5448
ENSMUSG00000079445	137.732	128.845	-0.266998	-3.96781	2.47711	-0.4559
ENSMUSG00000027281	31.2965	88.1759	-3.73868	-15.3603	1.28888	-0.8551
ENSMUSG00000032802	111.052	49.5082	0.268615	-5.88811	4.04268	0.5839
ENSMUSG00000023572	49.1442	49.7118	-0.860836	-7.05705	3.02504	-0.5458
ENSMUSG00000027259	26.0114	42.867	-1.24114	-4.91163	1.23058	-0.7333
ENSMUSG00000027263	7.40641	52.5304	-2.94732	-4.50819	-1.6148	-1
ENSMUSG00000027254	29.7123	31.5708	0.341462	-3.97787	6.15787	0.4677
ENSMUSG00000000308	8.43078	16.0024	-0.978997	-3.54842	1.46234	-0.7307
ENSMUSG00000002728	26.5738	189.636	-4.14197	-11.0641	-0.709094	-0.9903
ENSMUSG00000026999	189.828	215.196	-1.14391	-6.6635	1.89358	-0.6139
ENSMUSG00000026792	26.415	83.1181	-0.373812	-4.67935	7.55022	-0.613
ENSMUSG00000036893	119.869	178.981	-1.32552	-6.23638	1.47692	-0.7005
ENSMUSG00000026972	13.658	6.30141	0.671844	-3.64461	3.5986	0.6595
ENSMUSG00000035666	98.158	261.242	-2.09114	-6.22109	0.370421	-0.9106
ENSMUSG00000017858	21.1605	84.7187	-2.37759	-5.69331	0.00864572	-0.9577
ENSMUSG00000017861	210.754	590.871	-2.25203	-7.0758	0.569445	-0.8948
ENSMUSG00000026831	68.9003	51.1941	0.468794	-2.90713	3.9742	0.5537
ENSMUSG00000026816	74.5553	70.6728	-0.773488	-5.88165	2.24034	-0.5388
ENSMUSG00000027498	145.37	244.351	-1.34689	-5.20575	0.987994	-0.7613
ENSMUSG00000027502	147.687	164.41	-1.32364	-9.78368	3.47966	-0.583
ENSMUSG00000028640	105.924	144.865	-0.630938	-2.5058	0.859067	-0.6583
ENSMUSG00000068735	18.737	18.6078	0.231545	-3.71965	4.73167	0.4701
ENSMUSG00000010911	22.3703	10.9752	0.77213	-3.92616	4.79517	0.6345
ENSMUSG00000042670	32.7087	42.5426	-0.819708	-4.33723	1.5989	-0.6199
ENSMUSG00000027164	70.8931	65.2245	-0.623295	-5.257	2.16303	-0.5126
ENSMUSG00000027163	88.4783	60.8064	0.30009	-3.51442	3.36611	0.5456
ENSMUSG00000026854	19.3943	14.3598	0.748718	-2.44495	4.7831	0.5949
ENSMUSG00000000194	75.9274	237.287	-2.31143	-7.08311	0.741209	-0.891
ENSMUSG00000062661	32.6343	16.7635	0.935342	-6.12849	7.98669	0.6103
ENSMUSG00000076441	416.177	149.95	0.559795	-5.11081	3.6186	0.6589
ENSMUSG00000026478	169.188	183.899	-0.70034	-4.79844	1.94622	-0.5508
ENSMUSG00000042699	358.904	617.49	-1.58399	-6.6787	1.18068	-0.7608
ENSMUSG00000026827	148.174	211.669	-1.32923	-6.10177	1.43224	-0.6912
ENSMUSG00000060743	108.626	148.619	-1.32634	-6.79073	1.61798	-0.6745
ENSMUSG00000014355	75.1394	159.202	-1.46852	-4.8999	0.905407	-0.8118
ENSMUSG00000027387	19.4865	99.8317	-3.20521	-8.39693	-0.392033	-0.9821
ENSMUSG00000048327	164.852	131.259	-0.158974	-3.57597	1.97821	0.4311
ENSMUSG00000009621	29.917	23.2258	-0.181582	-5.3066	3.35596	0.4581
ENSMUSG00000026918	132.212	374.734	-2.35535	-7.78958	0.679066	-0.8861
ENSMUSG00000068394	19.4201	120.812	-2.91721	-5.60983	-0.918224	-0.997
ENSMUSG00000035093	46.3688	91.2433	-1.82408	-6.85634	0.95628	-0.8151
ENSMUSG00000027206	111.656	207.907	-1.7144	-6.60335	1.02843	-0.7884
ENSMUSG00000032869	63.9746	72.38	-0.897118	-5.51841	1.67513	-0.5923
ENSMUSG00000004085	72.9319	23.3703	1.23031	-2.32245	3.68923	0.7871
ENSMUSG00000027132	211.196	270.369	-1.28851	-6.49119	1.56898	-0.6615
ENSMUSG00000055943	102.401	89.6854	-0.281755	-3.67629	1.96233	-0.4457
ENSMUSG00000003604	12.768	65.3835	-2.81291	-6.39387	-0.5163	-0.9867
ENSMUSG00000014353	51.0709	149.17	-1.77452	-4.40651	0.271262	-0.9216
ENSMUSG00000026991	134.098	158.616	-1.12794	-6.32839	1.84181	-0.6251
ENSMUSG00000035168	161.568	186.159	-0.617135	-3.86994	1.51504	-0.5655
ENSMUSG00000014959	122.217	111.465	-0.675977	-6.10568	2.53387	-0.513
ENSMUSG00000041966	21.0085	75.9648	-1.98295	-3.87061	-0.415658	-0.9849
ENSMUSG00000027012	108.949	198.259	-1.69975	-6.82749	1.06713	-0.7827
ENSMUSG00000027018	189.942	261.718	-1.51371	-7.66977	1.64724	-0.6814
ENSMUSG00000041921	7.76022	31.8561	-2.25625	-4.86447	-0.124653	-0.9679
ENSMUSG00000064263	8.3368	10.1395	-0.622802	-4.35466	2.12214	-0.5664
ENSMUSG00000051329	67.7479	104.283	-1.65753	-8.17031	1.754	-0.7045
ENSMUSG00000008200	72.9654	408.08	-2.95267	-6.25138	-0.829351	-0.9943
ENSMUSG00000054387	149.463	450.037	-2.24814	-6.43682	0.221395	-0.9303
ENSMUSG00000070643	15.1509	30.3757	-1.62764	-6.13161	1.13248	-0.7866
ENSMUSG00000002102	126.968	176.44	-1.63321	-8.13043	1.62579	-0.6906
ENSMUSG00000002103	10.4604	51.3754	-2.62436	-5.50922	-0.667452	-0.9923
ENSMUSG00000034850	59.6642	55.4936	-0.662455	-5.84321	2.46381	-0.5139
ENSMUSG00000027367	65.5833	101.435	-1.2178	-5.1483	1.16815	-0.7137
ENSMUSG00000005102	29.1823	35.6924	-1.2128	-7.25499	2.13808	-0.6269
ENSMUSG00000040084	87.6122	123.491	-0.88977	-3.92937	1.10745	-0.6732
ENSMUSG00000027353	105.952	45.1285	1.00945	-1.11439	2.61602	0.8105
ENSMUSG00000062098	140.785	114.064	-0.234143	-3.89062	2.18198	-0.4354
ENSMUSG00000025982	362.6	965.499	-2.24102	-7.22404	0.453789	-0.9073
ENSMUSG00000025980	702.932	1399.71	-1.76715	-6.34469	0.843076	-0.8228
ENSMUSG00000027165	8.90473	24.3864	-1.59465	-3.75468	0.220398	-0.9274
ENSMUSG00000039449	75.9337	139.096	-1.82265	-7.4198	1.19187	-0.7774
ENSMUSG00000026669	240.341	476.549	-1.61973	-5.59429	0.761313	-0.8231
ENSMUSG00000026672	8.20493	17.5923	-1.32027	-4.20074	0.965928	-0.8087
ENSMUSG00000027655	52.2605	48.8179	-0.669583	-6.14853	2.71433	-0.5176
ENSMUSG00000070544	201.479	354.737	-1.37188	-5.30415	1.19669	-0.7605
ENSMUSG00000016933	15.9008	21.2797	-0.252073	-3.60033	3.55835	-0.5148
ENSMUSG00000033068	44.0907	30.0924	-0.122323	-6.77212	4.44973	0.4884
ENSMUSG00000033059	38.7988	57.7117	-1.02961	-5.19148	1.96291	-0.6501
ENSMUSG00000084762	11.2863	22.0627	-0.719004	-3.22815	2.32521	-0.6662
ENSMUSG00000039943	19.4912	95.1964	-2.56975	-6.94403	0.877588	-0.9071
ENSMUSG00000037761	72.6631	80.2783	-0.430222	-3.22053	1.65092	-0.5273
ENSMUSG00000027099	35.6907	38.6263	-1.15509	-7.21452	1.9052	-0.6011
ENSMUSG00000059005	197.371	760.092	-2.26905	-4.89466	-0.497998	-0.9895
ENSMUSG00000042410	49.3768	128.304	-1.9902	-6.04495	0.323067	-0.9088
ENSMUSG00000038533	456.065	386.492	-0.213204	-3.42396	1.85213	-0.4208
ENSMUSG00000027397	276.518	887.275	-2.33317	-6.52529	0.0287536	-0.9502
ENSMUSG00000037885	84.3583	128.376	-1.27504	-5.52901	1.29709	-0.7148
ENSMUSG00000027198	42.0959	41.6963	0.0858873	-2.28559	2.7623	0.4315
ENSMUSG00000027010	66.8652	88.2074	-1.34813	-7.39038	1.98243	-0.6519
ENSMUSG00000027109	328.511	786.278	-1.52592	-3.91837	0.274867	-0.9087
ENSMUSG00000010914	130.011	142.611	-1.17276	-7.27348	2.11117	-0.6076
ENSMUSG00000026849	143.23	162.114	-1.05062	-6.19508	1.734	-0.6123
ENSMUSG00000026851	35.0507	74.5234	-2.02752	-7.98198	1.18151	-0.8034
ENSMUSG00000075415	47.8688	149.271	-2.35758	-6.92289	0.331424	-0.9232
ENSMUSG00000075023	5.63073	62.2447	-3.81438	-6.71052	-1.87838	-0.9999
ENSMUSG00000040174	27.9013	46.1278	-1.25091	-6.25649	2.3443	-0.6702
ENSMUSG00000044308	45.0617	107.743	-2.02058	-6.88137	0.817864	-0.8478
ENSMUSG00000036053	55.9984	86.8581	-1.57064	-7.34967	1.55342	-0.7177
ENSMUSG00000026960	66.068	167.709	-1.67837	-5.05908	0.884944	-0.8514
ENSMUSG00000055067	35.9177	39.4771	-1.30018	-8.00282	2.17542	-0.6068
ENSMUSG00000026492	18.7133	127.851	-2.91518	-4.6621	-1.44131	-0.9995
ENSMUSG00000026491	238.276	505.48	-1.77231	-6.11719	0.675866	-0.8496
ENSMUSG00000026489	18.7908	20.9258	-0.444656	-3.64411	2.08246	-0.5262
ENSMUSG00000027087	42.1753	44.8817	-0.203671	-6.44045	5.48795	-0.4816
ENSMUSG00000026917	337.112	826.006	-1.89739	-5.72478	0.403458	-0.8916
ENSMUSG00000015846	42.9661	40.0384	-0.683291	-6.54076	2.80034	-0.5142
ENSMUSG00000026837	19.4551	17.2668	0.16909	-6.7737	7.20749	0.4908
ENSMUSG00000026944	10.1771	13.7211	-0.488542	-4.34534	3.13675	-0.5523
ENSMUSG00000015095	10.5035	39.6223	-2.14887	-5.0546	0.105255	-0.9505
ENSMUSG00000015092	133.788	103.049	0.219431	-1.75618	1.84108	0.518
ENSMUSG00000026817	103.483	76.5656	-0.501199	-6.51208	2.88739	-0.4547
ENSMUSG00000026814	162.524	54.4127	0.651016	-5.18007	3.89983	0.6596
ENSMUSG00000009563	22.0452	18.1025	-0.216063	-3.88846	2.15615	0.4223
ENSMUSG00000053746	7.89485	18.2218	-1.44021	-4.1814	0.668186	-0.8491
ENSMUSG00000026516	40.0329	322.078	-3.128	-4.66503	-1.87417	-1
ENSMUSG00000038733	66.7811	131.109	-1.53156	-5.77524	1.20912	-0.779
ENSMUSG00000036617	142.729	139.387	-0.511513	-4.28751	1.99908	-0.511
ENSMUSG00000048550	35.2875	49.1031	-0.245242	-4.63858	4.81899	-0.5184
ENSMUSG00000027180	20.063	55.8115	-1.48223	-3.79167	0.830375	-0.8673
ENSMUSG00000040282	59.1528	67.0293	-0.305184	-2.82199	1.83109	-0.5012
ENSMUSG00000016386	36.9197	50.0889	-0.932579	-4.5098	1.40671	-0.6584
ENSMUSG00000027115	148.611	256.6	-1.62336	-6.55151	1.12847	-0.7749
ENSMUSG00000027080	95.313	154.166	-0.761833	-2.65469	0.966348	-0.7155
ENSMUSG00000027076	216.951	502.283	-1.53704	-3.99088	0.24747	-0.912
ENSMUSG00000027075	101.556	57.1689	-0.0471173	-7.35596	4.38924	0.5226
ENSMUSG00000001855	67.1382	112.427	-1.80869	-8.17135	1.62596	-0.7359
ENSMUSG00000039262	141.898	218.509	-1.635	-7.62315	1.56077	-0.7146
ENSMUSG00000039254	43.2832	48.8622	-1.81943	-10.5426	2.32037	-0.6477
ENSMUSG00000027176	143.902	264.387	-1.9678	-8.84447	1.68966	-0.7405
ENSMUSG00000027247	57.7917	60.2285	-1.26842	-8.33957	2.11854	-0.5962
ENSMUSG00000027243	27.3779	85.5373	-2.86515	-9.9828	0.72371	-0.8986
ENSMUSG00000040506	43.8098	83.2956	-1.26876	-4.27964	0.921866	-0.7816
ENSMUSG00000027351	74.2687	113.845	-0.933503	-3.78333	1.12976	-0.7018
ENSMUSG00000027349	54.8202	85.1409	-0.989656	-4.14614	1.36564	-0.6901
ENSMUSG00000026977	324.477	682.994	-1.86522	-6.53474	0.776354	-0.8382
ENSMUSG00000026914	83.2481	214.089	-2.2074	-7.47985	0.576603	-0.8853
ENSMUSG00000052533	132.749	186.212	-0.957674	-4.35336	1.25937	-0.6663
ENSMUSG00000026858	17.5644	57.1482	-2.04702	-5.6069	0.540983	-0.9074
ENSMUSG00000026856	51.2149	103.322	-2.01967	-7.77524	1.07095	-0.8089
ENSMUSG00000039515	36.6122	77.0447	-1.53535	-5.37511	1.01143	-0.8044
ENSMUSG00000027257	19.5344	17.8836	0.125243	-4.34253	4.52413	0.4761
ENSMUSG00000027255	17.3429	59.0547	-2.39702	-6.78437	0.175601	-0.9414
ENSMUSG00000040549	120.868	197.838	-1.09892	-4.18204	1.03707	-0.7314
ENSMUSG00000027227	13.6268	9.51149	0.421575	-2.89767	3.48924	0.5593
ENSMUSG00000027091	186.883	313.061	-1.21611	-4.59862	0.954737	-0.753
ENSMUSG00000027330	18.4896	22.7705	-0.0890855	-2.45328	2.86067	-0.4756
ENSMUSG00000068264	32.445	51.1512	-1.62996	-7.65669	1.54958	-0.7143
ENSMUSG00000037523	36.4765	71.6987	-1.73602	-6.86076	1.16599	-0.7876
ENSMUSG00000037514	40.0404	64.901	-0.973168	-3.88472	1.24936	-0.7124
ENSMUSG00000027333	38.214	20.9948	0.306121	-5.78763	4.70385	0.5598
ENSMUSG00000079037	87.7	29.4842	1.16936	-3.66088	4.8749	0.7246
ENSMUSG00000058793	89.0799	140.838	-0.911423	-3.46255	0.984067	-0.7242
ENSMUSG00000027411	117.097	204.314	-1.24224	-4.72583	1.09976	-0.7504
ENSMUSG00000027303	41.6902	37.6402	-2.01527	-13.2095	2.67264	-0.6113
ENSMUSG00000003283	17.1803	35.3104	-1.18616	-5.54818	2.84669	-0.6917
ENSMUSG00000027454	35.5137	69.5875	-1.46929	-4.99843	0.724242	-0.8247
ENSMUSG00000027282	77.962	198.334	-2.30909	-8.40278	0.935742	-0.8503
ENSMUSG00000005505	49.2916	65.636	-1.20549	-6.323	1.82141	-0.6559
ENSMUSG00000005506	224.396	521.292	-1.90034	-6.30306	0.734574	-0.864
ENSMUSG00000036992	147.463	275.408	-1.47028	-5.26933	0.841779	-0.8014
ENSMUSG00000027439	51.6877	84.1175	-1.65042	-7.59702	1.62863	-0.724
ENSMUSG00000067786	10.4921	9.20882	0.0476541	-2.70016	2.46762	0.4536
ENSMUSG00000027649	16.0993	20.3852	-0.539261	-3.81875	2.20699	-0.5563
ENSMUSG00000027651	135.785	227.714	-1.29925	-5.08413	1.14478	-0.7474
ENSMUSG00000027519	116.619	183.993	-1.60298	-7.35096	1.60807	-0.7171
ENSMUSG00000054455	17.6388	52.136	-1.58858	-5.16736	1.82847	-0.8061
ENSMUSG00000027522	35.6672	76.7653	-2.19539	-8.61106	0.983655	-0.8297
ENSMUSG00000016921	431.73	1192.16	-2.20633	-6.69649	0.424673	-0.9085
ENSMUSG00000027509	216.813	280.474	-1.0507	-5.33507	1.43745	-0.6495
ENSMUSG00000027510	1001.34	458.76	0.427755	-3.86536	2.95819	0.6294
ENSMUSG00000027598	92.9911	108.025	-1.06309	-6.25447	1.89738	-0.6099
ENSMUSG00000047459	75.545	63.8758	-0.372617	-5.70158	3.05954	-0.4618
ENSMUSG00000027602	19.3016	34.9061	-0.485494	-3.44431	3.41162	-0.6068
ENSMUSG00000033256	18.6693	25.6237	-0.701823	-3.62118	1.61925	-0.6191
ENSMUSG00000075040	65.5184	135.83	-2.10431	-10.6819	3.10738	-0.7113
ENSMUSG00000027244	65.8866	94.3922	-1.38683	-6.75208	1.45657	-0.6954
ENSMUSG00000027108	155.88	154.525	-0.284077	-2.71432	1.50881	-0.4618
ENSMUSG00000041777	63.8076	95.2361	-1.13761	-5.19227	1.33539	-0.6951
ENSMUSG00000005233	127.227	115.202	-0.383206	-4.30843	2.19065	-0.4712
ENSMUSG00000027070	75.4109	30.0499	1.07886	-1.63246	3.18526	0.786
ENSMUSG00000027086	34.9309	80.9072	-1.83942	-7.1871	1.6966	-0.7809
ENSMUSG00000038718	47.0949	53.5565	-0.31405	-3.20406	2.24036	-0.4996
ENSMUSG00000026867	117.554	245.838	-2.39989	-10.4823	1.61672	-0.789
ENSMUSG00000070953	52.1357	88.9923	-1.48262	-6.03603	1.17873	-0.759
ENSMUSG00000035949	94.0303	229.524	-1.84336	-5.79443	0.732688	-0.8547
ENSMUSG00000025781	212.277	432.037	-1.69515	-6.03433	1.04728	-0.805
ENSMUSG00000003662	107.259	86.0218	-0.581933	-6.06336	2.3822	-0.481
ENSMUSG00000027173	140.067	66.0789	-0.510035	-9.41062	3.43837	0.4941
ENSMUSG00000059842	67.749	37.1415	-0.265957	-7.71481	3.8906	0.5041
ENSMUSG00000038467	46.745	59.9961	-1.12891	-6.95784	2.46986	-0.6134
ENSMUSG00000027593	453.566	661.924	-1.66501	-7.89185	1.64673	-0.7036
ENSMUSG00000027014	91.1017	114.46	-0.9201	-4.79701	1.40397	-0.6389
ENSMUSG00000027223	26.8154	24.0008	0.0551675	-4.73644	4.57082	0.4713
ENSMUSG00000068742	73.4821	82.7476	-0.274813	-2.07644	1.25573	-0.4904
ENSMUSG00000027131	18.121	62.9246	-2.43644	-6.76988	0.257523	-0.9377
ENSMUSG00000027167	24.8104	21.8312	-0.550721	-5.80327	2.52081	-0.4891
ENSMUSG00000027166	23.7544	27.5828	-1.44633	-8.50275	2.13033	-0.6287
ENSMUSG00000005510	56.0005	54.9366	-0.761707	-6.09036	2.23792	-0.5301
ENSMUSG00000040687	33.5949	36.444	-0.440195	-3.75375	2.02224	-0.515
ENSMUSG00000002109	13.9929	24.3101	-1.52322	-7.29221	2.09832	-0.7029
ENSMUSG00000027122	111.71	195.813	-1.97801	-8.58145	1.27712	-0.7691
ENSMUSG00000026966	48.953	143.978	-2.28914	-7.28908	0.737505	-0.8765
ENSMUSG00000026958	50.5164	79.5568	-1.37066	-6.5943	1.85967	-0.6969
ENSMUSG00000026956	9.00341	6.48208	0.482044	-2.12687	3.0525	0.5765
ENSMUSG00000089762	1064.96	551.224	0.483955	-2.77021	2.8724	0.6132
ENSMUSG00000039483	122.111	230.385	-1.21215	-4.76391	1.59481	-0.7304
ENSMUSG00000050737	7.0957	42.176	-2.78614	-4.72619	-1.06645	-0.9983
ENSMUSG00000019188	84.9249	103.063	-1.16012	-6.64573	2.05309	-0.6178
ENSMUSG00000042814	52.3536	122.354	-1.84108	-5.9258	0.653824	-0.8628
ENSMUSG00000042745	63.2842	278.056	-2.68064	-6.53399	0.0927847	-0.9557
ENSMUSG00000027469	132.132	179.851	-1.00406	-4.67333	1.23966	-0.6586
ENSMUSG00000068040	145.942	336.622	-2.3813	-8.99793	0.984851	-0.8384
ENSMUSG00000046020	20.0558	41.058	-1.77539	-8.22474	2.05779	-0.7405
ENSMUSG00000027475	135.467	99.5445	-0.633289	-6.75837	2.54028	-0.4816
ENSMUSG00000042548	423.196	659.679	-1.16923	-4.85516	1.10732	-0.7178
ENSMUSG00000026942	115.226	197.205	-1.47142	-6.72013	1.93775	-0.7055
ENSMUSG00000026779	89.9187	98.7505	-1.51436	-9.29705	2.07606	-0.6292
ENSMUSG00000026727	29.1901	38.5018	-0.756091	-3.74133	1.28821	-0.6225
ENSMUSG00000027575	12.6609	52.7453	-2.36657	-5.01083	-0.475463	-0.986
ENSMUSG00000016344	11.4094	18.8786	-0.488586	-3.17672	2.85529	-0.6088
ENSMUSG00000018326	357.277	443.364	-1.07861	-5.90884	1.5727	-0.6356
ENSMUSG00000018209	67.9723	114.78	-1.33623	-5.32426	1.10711	-0.7543
ENSMUSG00000054057	17.2395	73.5212	-3.18362	-9.49186	0.354583	-0.9367
ENSMUSG00000026740	20.8218	74.2257	-2.39086	-6.67934	0.427921	-0.9216
ENSMUSG00000026737	30.3536	14.4378	0.759567	-4.27812	4.83442	0.6439
ENSMUSG00000015961	89.3469	275.025	-2.21375	-6.30772	0.367187	-0.9229
ENSMUSG00000039630	520.955	1437.59	-2.10502	-6.16074	0.227749	-0.9292
ENSMUSG00000039108	54.931	79.9292	-0.952706	-4.41054	1.41717	-0.6687
ENSMUSG00000039069	49.7068	66.73	-0.720227	-3.29564	1.14121	-0.6454
ENSMUSG00000039050	46.4843	26.4437	-0.44894	-7.69504	3.12138	0.4814
ENSMUSG00000039041	51.6075	115.519	-2.18418	-8.22259	0.99795	-0.8329
ENSMUSG00000017299	66.322	52.0048	-0.94327	-9.65205	3.70099	-0.5071
ENSMUSG00000001403	863.114	912.831	-0.653393	-4.32949	1.6381	-0.5513
ENSMUSG00000045822	139.044	136.387	-0.144955	-2.63986	1.92926	-0.4372
ENSMUSG00000017764	165.653	147.138	-0.439169	-4.36211	2.06703	-0.4789
ENSMUSG00000026869	130.535	140.331	-0.703368	-4.97082	1.92055	-0.5539
ENSMUSG00000026927	161.634	294.107	-1.04921	-2.92943	0.377935	-0.8433
ENSMUSG00000026924	57.4057	59.7687	-0.996408	-7.50593	2.56993	-0.5615
ENSMUSG00000026923	375.69	158.551	0.32647	-5.07013	3.3978	0.6023
ENSMUSG00000026922	34.5142	65.6057	-0.906217	-4.92392	3.09862	-0.6486
ENSMUSG00000026238	2057.35	4702.46	-2.11585	-7.56325	0.76645	-0.8548
ENSMUSG00000074749	20.8747	10.4282	0.702352	-3.84828	4.42365	0.6316
ENSMUSG00000027433	114.621	219.363	-1.84664	-7.61773	1.15743	-0.7834
ENSMUSG00000027384	36.6457	53.9147	-1.05642	-6.03184	2.41953	-0.6332
ENSMUSG00000068205	30.6652	12.9082	0.377347	-5.53334	3.94263	0.6066
ENSMUSG00000008333	254.845	450.751	-1.97992	-8.37996	1.19656	-0.7749
ENSMUSG00000026187	63.9156	130.928	-2.14744	-8.9732	1.22691	-0.7956
ENSMUSG00000039354	48.2229	72.0529	-1.09477	-5.37188	1.96742	-0.6618
ENSMUSG00000039323	387.398	346.765	-0.348574	-3.87341	1.78778	-0.4615
ENSMUSG00000040225	219.926	887.777	-2.91135	-8.27527	-0.0620472	-0.9642
ENSMUSG00000006418	197.46	287.018	-1.15654	-5.32326	1.37553	-0.6926
ENSMUSG00000027478	137.089	203.326	-1.58073	-7.40275	1.43114	-0.7123
ENSMUSG00000027479	233.323	448.066	-1.54718	-5.71654	1.07066	-0.7871
ENSMUSG00000050043	100.362	136.756	-1.76418	-9.09024	1.75381	-0.6889
ENSMUSG00000034075	217.299	272.297	-1.28919	-6.86011	1.85498	-0.645
ENSMUSG00000027079	411.076	199.37	0.332149	-3.93754	3.02143	0.5925
ENSMUSG00000051730	9.64299	35.0109	-2.29666	-5.77019	-0.107041	-0.9629
ENSMUSG00000041997	264.453	314.946	-0.758675	-4.3706	1.63133	-0.5962
ENSMUSG00000041975	26.6367	27.6978	-0.826628	-10.4207	5.93823	-0.527747
ENSMUSG00000040383	96.4819	103.385	-1.16773	-7.08746	1.95805	-0.6062
ENSMUSG00000040321	109.556	175.595	-1.72005	-7.78254	1.65276	-0.7353
ENSMUSG00000027361	80.3592	119.924	-0.820827	-3.14805	0.940182	-0.7
ENSMUSG00000027364	27.9892	108.158	-2.50145	-6.66921	0.102949	-0.9473
ENSMUSG00000074890	195.747	182.207	-0.87328	-6.75889	2.65017	-0.5504
ENSMUSG00000027394	102.106	86.5738	-0.726852	-6.43258	2.37726	-0.5104
ENSMUSG00000027395	117.561	468.87	-2.39683	-5.38174	-0.479517	-0.9876
ENSMUSG00000037938	93.998	112.813	-0.70851	-4.51916	1.99041	-0.5774
ENSMUSG00000027652	42.9041	96.2006	-2.29441	-8.62669	0.920081	-0.8364
ENSMUSG00000033411	57.7751	153.228	-1.76925	-5.93428	1.38542	-0.8158
ENSMUSG00000027236	188.871	417.007	-2.05581	-7.41706	0.719279	-0.8524
ENSMUSG00000035268	15.4383	39.7621	-1.36277	-6.79925	3.90648	-0.6999
ENSMUSG00000026608	109.215	86.9255	-0.610576	-6.34153	2.34378	-0.4828
ENSMUSG00000026605	239.719	475.921	-1.26958	-4.10513	0.905627	-0.8029
ENSMUSG00000026603	29.6287	34.9918	-0.741961	-4.88055	2.03971	-0.5765
ENSMUSG00000027495	91.3151	48.9244	0.851086	-1.09461	2.76206	0.7491
ENSMUSG00000074652	10.5057	15.0457	-0.196217	-3.47791	3.93059	-0.5229
ENSMUSG00000038685	70.0067	117.268	-1.01633	-3.83522	1.1836	-0.7231
ENSMUSG00000027582	26.4695	54.8173	-1.03576	-3.44886	1.3871	-0.7562
ENSMUSG00000090077	26.3137	59.012	-1.25443	-3.09207	0.443364	-0.8818
ENSMUSG00000013465	104.933	110.241	-0.888462	-6.00576	2.04805	-0.5648
ENSMUSG00000036591	72.6923	75.2477	-0.463655	-3.44979	1.58652	-0.5147
ENSMUSG00000058835	36.8571	94.3498	-1.86182	-5.26585	0.405534	-0.9034
ENSMUSG00000026933	162.528	254.814	-1.22963	-5.02777	1.07145	-0.7367
ENSMUSG00000025782	160.204	341.579	-1.46111	-4.2045	0.394727	-0.8726
ENSMUSG00000027304	181.22	297.917	-1.50537	-6.28124	1.17996	-0.7467
ENSMUSG00000027296	5.82107	17.2965	-1.61781	-4.22683	0.858654	-0.8725
ENSMUSG00000027298	100.582	159.73	-1.46915	-6.64827	1.68497	-0.7096
ENSMUSG00000033943	249.647	785.072	-1.95516	-4.4699	-0.187943	-0.9686
ENSMUSG00000033902	13.1618	26.7417	-1.25685	-3.96954	0.807396	-0.8096
ENSMUSG00000036352	36.9859	38.6171	-0.486196	-3.86139	1.74844	-0.5135
ENSMUSG00000026932	33.7746	20.6474	0.269933	-3.47849	2.84929	0.5627
ENSMUSG00000015647	49.3273	140.214	-2.417	-8.19773	0.794942	-0.8783
ENSMUSG00000038990	29.2789	32.9422	-0.551195	-4.18336	2.15829	-0.5383
ENSMUSG00000090213	55.3083	77.6895	-0.963813	-4.60024	1.28715	-0.665
ENSMUSG00000027562	12.6841	10.4397	0.177187	-1.70016	1.8697	0.4814
ENSMUSG00000047213	75.8251	186.317	-1.67539	-4.56635	0.213479	-0.9164
ENSMUSG00000002428	51.1591	87.7398	-1.78375	-7.62124	1.23899	-0.7651
ENSMUSG00000037730	83.529	226.113	-1.86131	-4.95881	0.266939	-0.9211
ENSMUSG00000027703	12.2295	36.1971	-1.69354	-5.46478	1.65648	-0.8136
ENSMUSG00000074643	30.0934	29.7223	-0.835336	-6.34631	2.12202	-0.549
ENSMUSG00000087679	45.8051	64.0197	-0.648599	-3.22018	1.51086	-0.6156
ENSMUSG00000075467	13.229	14.0011	0.0130715	-2.97714	3.23208	-0.4324
ENSMUSG00000036281	102.231	181.291	-1.0223	-2.98172	0.48795	-0.8235
ENSMUSG00000049950	113.787	179.367	-1.87797	-8.2131	1.55424	-0.7475
ENSMUSG00000026646	57.3419	109.136	-1.54192	-5.41323	0.813694	-0.8069
ENSMUSG00000109865	178.789	215.384	-0.726594	-4.42534	1.73232	-0.5815
ENSMUSG00000027363	37.2644	112.692	-1.73773	-5.32197	1.46481	-0.8284
ENSMUSG00000001998	16.1661	33.2364	-2.30139	-9.60946	1.48775	-0.7894
ENSMUSG00000001999	16.7599	50.9735	-1.5433	-6.82534	3.96328	-0.7281
ENSMUSG00000003660	149.731	174.528	-0.601118	-3.67149	1.50516	-0.5658
ENSMUSG00000027405	1466.92	3932.38	-2.11068	-6.32493	0.355723	-0.9137
ENSMUSG00000039263	14.7627	21.1799	-0.42328	-5.82905	5.24544	-0.5466
ENSMUSG00000027523	79.1388	72.6667	-0.59271	-5.1577	1.93236	-0.5015
ENSMUSG00000016253	43.0743	78.2818	-1.67145	-9.144	3.07496	-0.6835
ENSMUSG00000038628	53.8658	88.633	-1.62489	-7.01007	1.27067	-0.748
ENSMUSG00000027540	87.9737	76.5068	-1.02322	-7.77834	2.34171	-0.5389
ENSMUSG00000044641	142.929	104.046	0.180909	-2.91704	2.71665	0.5048
ENSMUSG00000074576	53.9403	152.782	-2.49553	-8.26629	0.685859	-0.8932
ENSMUSG00000046338	8.77677	17.2614	-0.259283	-6.01371	7.82361	-0.5546
ENSMUSG00000027381	132.352	54.3689	0.871794	-2.41508	3.23882	0.7123
ENSMUSG00000027067	264.947	540.298	-2.07643	-8.18647	1.04531	-0.8136
ENSMUSG00000033955	68.2197	34.1269	0.400513	-4.72694	3.76421	0.602
ENSMUSG00000027678	126.053	249.648	-1.75023	-6.69979	1.10457	-0.7971
ENSMUSG00000017760	29.7071	91.5609	-1.59178	-3.91933	0.802717	-0.8827
ENSMUSG00000039849	47.9984	52.935	-0.749525	-5.24136	2.10287	-0.5611
ENSMUSG00000043909	45.0048	66.138	-1.31329	-6.48793	1.72869	-0.6795
ENSMUSG00000033526	30.373	84.3483	-1.43835	-3.47881	0.713864	-0.874
ENSMUSG00000027201	25.2957	63.3884	-2.36534	-9.00873	1.15075	-0.834
ENSMUSG00000042854	49.8949	94.9952	-1.56771	-5.92486	1.06457	-0.7882
ENSMUSG00000074582	43.8976	44.4087	-0.482403	-4.10876	1.86502	-0.5047
ENSMUSG00000002718	201.513	264.159	-0.873876	-4.15706	1.2254	-0.6452
ENSMUSG00000017999	108.06	262.129	-2.197	-8.61699	1.56117	-0.8006
ENSMUSG00000039463	100.121	178.355	-1.58111	-6.61729	1.412	-0.7537
ENSMUSG00000027274	175.323	184.047	-0.395726	-3.09903	1.52223	-0.5054
ENSMUSG00000027276	137.244	172.36	-1.02745	-5.34007	1.52667	-0.6383
ENSMUSG00000027438	35.6454	82.244	-1.66015	-4.94799	0.509018	-0.8775
ENSMUSG00000009549	97.4424	104.233	-0.537128	-3.73991	1.53166	-0.5382
ENSMUSG00000040093	53.168	17.6355	0.556099	-5.7487	3.92248	0.6485
ENSMUSG00000027340	25.5275	75.9985	-2.15078	-6.90849	1.00922	-0.8607
ENSMUSG00000039725	103.547	126.643	-0.953173	-6.69798	2.86749	-0.5883
ENSMUSG00000068290	56.0907	47.6308	-0.0573378	-4.56916	3.56184	0.4633
ENSMUSG00000074796	79.2556	47.4193	0.499044	-3.7333	4.07665	0.5885
ENSMUSG00000027309	45.4106	35.6529	0.516851	-3.57836	5.10477	0.5388
ENSMUSG00000027365	86.1791	262.75	-2.10013	-5.88387	0.328815	-0.9215
ENSMUSG00000027366	7.35682	29.948	-2.49298	-6.70002	0.36167	-0.9338
ENSMUSG00000034906	73.1656	101.03	-1.079	-5.45665	1.6157	-0.6566
ENSMUSG00000044145	10.1772	13.7272	-1.29404	-7.42177	2.50333	-0.6371
ENSMUSG00000007659	79.3973	215.179	-1.55552	-3.56697	0.0862439	-0.9412
ENSMUSG00000068115	82.8489	199.362	-2.20941	-7.72559	0.824413	-0.856
ENSMUSG00000067787	47.9863	77.2473	-1.12955	-4.69667	1.19952	-0.7174
ENSMUSG00000004880	173.758	185.577	-0.552275	-4.13793	1.85206	-0.5358
ENSMUSG00000022995	320.962	401.786	-1.26601	-7.05289	1.74821	-0.6361
ENSMUSG00000058318	62.1574	94.9575	-0.927008	-4.84911	2.04024	-0.6447
ENSMUSG00000027222	29.1022	22.1132	-0.868997	-7.729	2.83038	-0.5115
ENSMUSG00000046814	10.3756	7.35635	0.51245	-2.11424	3.05783	0.5839
ENSMUSG00000068580	7.66172	20.7114	-0.714607	-4.87437	5.61913	-0.6509
ENSMUSG00000027315	53.4356	159.405	-2.15167	-5.87894	0.116489	-0.9416
ENSMUSG00000034216	164.676	184.72	-0.857118	-5.98096	2.42446	-0.575
ENSMUSG00000005804	59.8411	69.6996	-1.40382	-8.35755	2.07496	-0.6325
ENSMUSG00000098789	51.2611	63.706	-1.67158	-10.1178	2.36852	-0.6406
ENSMUSG00000027331	34.5962	55.8956	-1.30049	-5.80029	1.43016	-0.7125
ENSMUSG00000027332	37.105	49.4525	-0.734044	-3.5754	1.41943	-0.6227
ENSMUSG00000027111	212.66	395.719	-1.35346	-4.64326	0.834234	-0.7972
ENSMUSG00000006494	48.9713	57.0446	-0.776687	-5.00728	1.94554	-0.5721
ENSMUSG00000027324	10.0989	57.4049	-2.80248	-6.33269	-0.0155339	-0.9628
ENSMUSG00000027326	39.8391	113.469	-2.14405	-6.29092	0.334209	-0.9137
ENSMUSG00000027323	127.298	160.908	-1.2261	-6.31423	1.62052	-0.6502
ENSMUSG00000027427	90.7976	207.428	-1.68612	-5.13028	0.660933	-0.8619
ENSMUSG00000027429	40.568	36.128	-0.67423	-5.84278	2.2817	-0.5088
ENSMUSG00000074754	97.1915	107.789	-0.717188	-4.4247	1.61413	-0.5702
ENSMUSG00000027430	34.2432	25.2875	0.671864	-2.67441	4.55336	0.5851
ENSMUSG00000027133	453.833	810.111	-1.02466	-3.1188	0.616953	-0.8002
ENSMUSG00000027313	405.529	27.9345	2.93058	-2.72488	6.20107	0.8978
ENSMUSG00000014077	19.6273	14.2894	-0.941258	-9.15245	3.01854	-0.5062
ENSMUSG00000085438	83.1864	291.069	-2.12839	-4.63944	-0.302955	-0.9789
ENSMUSG00000027306	239.794	213.368	-0.790828	-6.39984	2.24654	-0.5238
ENSMUSG00000038696	60.5901	44.1044	-0.0773728	-6.23853	4.35859	0.4876
ENSMUSG00000026864	3551.54	2061.99	0.19408	-3.42233	2.478	0.5564
ENSMUSG00000057110	32.3706	95.7443	-2.45887	-8.50888	1.00467	-0.8663
ENSMUSG00000026921	57.361	90.7415	-2.03572	-9.89879	1.57584	-0.7317
ENSMUSG00000036186	11.4963	18.397	-0.161315	-3.89215	5.12772	-0.5335
ENSMUSG00000014873	33.8551	92.923	-2.1483	-6.42803	0.296263	-0.9166
ENSMUSG00000036160	103.185	224.537	-1.5476	-4.67474	0.455978	-0.868
ENSMUSG00000015776	55.7241	78.2443	-1.4841	-7.36453	1.8379	-0.6738
ENSMUSG00000015790	31.1671	33.2513	-0.827201	-5.46032	1.80611	-0.5606
ENSMUSG00000026941	8.97057	12.4368	-0.511495	-2.52508	1.38416	-0.6006
ENSMUSG00000036504	39.8285	76.0167	-0.773916	-3.4759	2.36426	-0.6711
ENSMUSG00000015087	36.4023	126.328	-1.63815	-6.032	3.18848	-0.7703
ENSMUSG00000026878	206	298.331	-1.11118	-5.09945	1.46016	-0.6806
ENSMUSG00000056436	10.179	14.3854	-0.486374	-2.2716	1.35145	-0.6106
ENSMUSG00000026895	73.7661	85.8288	-1.07923	-6.33233	1.87126	-0.6096
ENSMUSG00000026889	73.7907	184.066	-1.75376	-4.9202	0.378094	-0.9013
ENSMUSG00000026819	159.424	200.036	-1.11982	-6.13904	1.67686	-0.6448
ENSMUSG00000009566	164.651	319.447	-2.00104	-8.11714	1.02625	-0.8041
ENSMUSG00000042133	254.713	637.143	-1.81987	-5.34592	0.400488	-0.8922
ENSMUSG00000027088	124.688	181.957	-1.24714	-5.58004	1.3688	-0.7001
ENSMUSG00000068882	132.207	350.73	-1.88369	-5.34215	0.412879	-0.9065
ENSMUSG00000017721	56.4274	65.3803	-0.795583	-6.90031	3.46537	-0.5499
ENSMUSG00000017723	1792.66	815.689	1.05525	-0.279161	2.2903	0.8951
ENSMUSG00000027203	555.824	1213.6	-2.27358	-8.68424	0.89809	-0.8375
ENSMUSG00000027573	88.6182	273.692	-2.36244	-6.90892	0.239727	-0.9284
ENSMUSG00000023393	9.72486	44.4339	-1.40125	-5.55997	4.97164	-0.7498
ENSMUSG00000027455	93.7811	179.912	-1.54044	-5.69919	1.11878	-0.7765
ENSMUSG00000032966	173.423	238.62	-1.09851	-5.50764	1.61568	-0.6589
ENSMUSG00000027624	17.266	67.4282	-2.18269	-4.51808	-0.382458	-0.9846
ENSMUSG00000027628	202.209	197.418	-0.842713	-6.0581	2.00672	-0.5539
ENSMUSG00000061689	149.773	107.217	-0.251928	-4.95036	2.46728	0.4543
ENSMUSG00000067818	12.6928	16.8764	-0.159296	-3.09823	3.35753	-0.5073
ENSMUSG00000068079	90.4686	50.4401	-0.00962111	-5.98088	3.64551	0.5252
ENSMUSG00000074698	125.178	444.157	-2.6519	-7.68849	0.073463	-0.9485
ENSMUSG00000027465	126.591	146.367	-1.15218	-6.74763	2.04363	-0.6113
ENSMUSG00000027646	180.133	475.381	-1.66636	-4.08	0.0630116	-0.9382
ENSMUSG00000037773	14.942	38.8365	-0.308884	-5.51165	8.11314	-0.5882
ENSMUSG00000027300	51.8046	41.8928	0.243821	-3.25948	3.63836	0.5054
ENSMUSG00000079043	175.16	180.961	-1.02583	-6.33085	1.97509	-0.5886
ENSMUSG00000027341	49.3364	51.6729	-0.0523373	-3.80439	3.7735	-0.4564
ENSMUSG00000027342	322.518	381.996	-1.02993	-5.78282	1.65955	-0.6148
ENSMUSG00000074731	46.5253	88.5645	-2.61944	-10.9973	1.47439	-0.8016
ENSMUSG00000027452	8.75575	6.18459	0.465762	-3.04978	3.87985	0.564
ENSMUSG00000027284	60.6684	88.1091	-0.632833	-3.73796	2.26398	-0.6006
ENSMUSG00000090100	32.0854	127.221	-2.59363	-7.31058	0.356683	-0.9343
ENSMUSG00000027272	46.1457	87.7408	-1.2806	-4.45766	1.04319	-0.7822
ENSMUSG00000056486	62.6737	38.6808	-0.237912	-5.88701	2.72312	0.4889
ENSMUSG00000027104	157.837	262.319	-2.24753	-10.4997	1.49711	-0.7596
ENSMUSG00000018770	464.301	436.011	-0.723171	-6.00474	2.1398	-0.5272
ENSMUSG00000068479	63.935	281.872	-2.35357	-4.68779	-0.521049	-0.9875
ENSMUSG00000039678	69.4486	146.839	-1.43826	-6.69889	2.60659	-0.7082
ENSMUSG00000027634	30.1611	39.1108	-1.15313	-7.90033	3.11447	-0.6021
ENSMUSG00000027635	25.0541	52.0891	-1.70697	-7.89791	2.37262	-0.7297
ENSMUSG00000055485	19.0458	32.4196	-1.04482	-3.55287	0.742997	-0.7715
ENSMUSG00000027639	27.0538	43.6658	-2.10834	-9.80449	1.63969	-0.7409
ENSMUSG00000027641	23.0786	32.6106	-0.907497	-4.31162	1.39917	-0.652
ENSMUSG00000016257	56.6386	157.208	-1.43382	-2.976	0.201634	-0.9323
ENSMUSG00000027447	178.601	166.214	-0.219908	-3.67386	2.33892	-0.4495
ENSMUSG00000039536	59.0544	70.869	-0.291811	-3.12714	2.51099	-0.5084
ENSMUSG00000052056	448.409	793.989	-1.31505	-4.54812	0.817343	-0.7988
ENSMUSG00000038705	92.6453	177.725	-1.94417	-7.74722	1.23502	-0.7867
ENSMUSG00000074649	35.9073	19.7084	0.239107	-4.89558	3.45943	0.5712
ENSMUSG00000027613	74.3223	100.145	-0.960521	-5.53113	1.98221	-0.6236
ENSMUSG00000005882	106.216	206.806	-1.55781	-5.42132	0.889109	-0.8091
ENSMUSG00000027404	349.467	345.177	-0.91342	-6.32762	1.9751	-0.5638
ENSMUSG00000027406	28.4181	66.2574	-1.99413	-7.01193	0.717493	-0.8588
ENSMUSG00000027408	14.3063	34.7685	-0.835073	-3.76764	3.24429	-0.6913
ENSMUSG00000028080	37.7548	15.2721	0.723214	-3.31531	3.20901	0.6882
ENSMUSG00000038848	395.844	900.86	-1.67618	-4.97014	0.44993	-0.881
ENSMUSG00000087547	5.49942	36.4089	-0.476492	-6.10881	12.5073	-0.652
ENSMUSG00000027650	22.5729	25.4932	-0.197179	-5.24561	4.74107	-0.4877
ENSMUSG00000027490	88.0702	164.004	-1.66713	-6.28006	1.00719	-0.7843
ENSMUSG00000000876	19.9337	17.8627	-0.28079	-6.32914	4.42603	-0.4649
ENSMUSG00000017307	45.257	100.565	-1.42549	-4.29897	0.732634	-0.8438
ENSMUSG00000034032	109.546	176.675	-1.42902	-6.60368	1.57247	-0.7115
ENSMUSG00000027293	100.069	129.079	-1.64182	-9.11207	2.36754	-0.6498
ENSMUSG00000048486	21.9184	56.4961	-1.41714	-3.67579	0.72728	-0.8635
ENSMUSG00000017707	220.166	62.9248	0.671662	-5.55097	3.88916	0.6818
ENSMUSG00000001767	84.0174	103.073	-0.891151	-4.83412	1.52409	-0.6167
ENSMUSG00000037110	20.3893	53.7174	-1.94908	-5.72608	0.446078	-0.9066
ENSMUSG00000027239	146.819	94.0462	-0.0593155	-5.85221	3.60231	0.5059
ENSMUSG00000040479	53.3584	61.3052	-0.803685	-7.0917	3.68861	-0.5468
ENSMUSG00000027230	58.8971	7.94316	2.80958	0.102133	5.24668	0.9691
ENSMUSG00000027698	61.1759	44.2849	0.396218	-1.51424	2.167	0.5731
ENSMUSG00000002458	28.6246	30.1428	-0.85609	-6.30753	2.34813	-0.5533
ENSMUSG00000027601	122.215	101.441	-0.848142	-7.45494	2.59854	-0.5187
ENSMUSG00000017009	1200.32	473.046	0.912302	-2.26285	3.18417	0.734
ENSMUSG00000045624	334.436	705.974	-1.6109	-4.97291	0.554297	-0.8618
ENSMUSG00000090553	115.858	260.447	-1.61315	-5.25299	0.911047	-0.8241
ENSMUSG00000102976	349.134	1221.37	-2.28389	-5.60584	-0.13081	-0.9683
ENSMUSG00000027162	129.662	269.966	-1.37607	-3.92511	0.39093	-0.8684
ENSMUSG00000050199	145.379	131.679	-0.397643	-4.25817	2.09872	-0.4794
ENSMUSG00000027160	82.7724	185.95	-1.81731	-6.83804	1.32741	-0.8013
ENSMUSG00000043535	139.134	398.534	-2.37335	-7.70215	0.384233	-0.9114
ENSMUSG00000026799	23.0857	43.8262	-1.41946	-4.98564	0.852192	-0.8032
ENSMUSG00000039844	80.6864	574.936	-2.97852	-5.32592	-0.943534	-0.9953
ENSMUSG00000027287	10.3969	37.8859	-1.9978	-5.05355	0.763737	-0.9033
ENSMUSG00000027285	199.112	183.06	-0.145485	-2.67736	1.65462	-0.4161
ENSMUSG00000027357	111.542	122.914	-0.782148	-5.01752	1.80868	-0.5705
ENSMUSG00000026798	43.4847	63.5427	-1.3736	-6.39518	1.44398	-0.7012
ENSMUSG00000059316	44.5179	30.1504	-0.127347	-6.70926	4.32969	0.4918
ENSMUSG00000069020	56.4696	216.24	-2.92866	-8.99333	0.262198	-0.9418
ENSMUSG00000039787	36.1789	17.6715	0.531894	-6.01107	5.49703	0.5982
ENSMUSG00000026790	105.718	223.399	-2.00848	-7.42449	0.982861	-0.8232
ENSMUSG00000091337	6.67301	23.5772	-1.76855	-5.12147	1.70649	-0.8398
ENSMUSG00000027207	25.4937	23.3633	-0.635259	-5.71298	2.18938	-0.5102
ENSMUSG00000023330	28.1458	42.2059	-0.871114	-4.52359	2.02495	-0.6398
ENSMUSG00000015839	413.265	406.645	-0.485945	-3.74723	1.66284	-0.5112
ENSMUSG00000000827	76.1574	168.629	-1.94378	-6.84591	0.747466	-0.8558
ENSMUSG00000000826	84.2471	303.624	-2.53008	-7.26594	0.308014	-0.9365
ENSMUSG00000002455	112.339	75.9127	-0.26017	-5.31306	2.63963	0.4615
ENSMUSG00000027248	437.187	296.186	0.0266571	-3.71017	2.53451	0.499
ENSMUSG00000074884	177.926	260.935	-1.56089	-7.85005	1.82709	-0.6996
ENSMUSG00000027245	386.785	528.977	-0.772578	-3.31407	1.00635	-0.667
ENSMUSG00000027242	23.7918	141.228	-2.73867	-4.88221	-1.03472	-0.9976
ENSMUSG00000060227	11.6099	43.2686	-2.18679	-4.90282	-0.180948	-0.9717
ENSMUSG00000027002	75.6127	60.9644	-0.485252	-5.18931	2.25819	-0.4725
ENSMUSG00000051747	11.973	168.204	-3.85701	-5.37523	-2.41763	-1
ENSMUSG00000044033	25.4904	46.3753	-0.87632	-6.30105	4.44637	-0.6139
ENSMUSG00000042272	35.0305	24.0255	-0.300973	-6.11683	3.22168	0.469
ENSMUSG00000036202	219.996	2159.83	-3.819	-7.30438	-1.65155	-0.9996
ENSMUSG00000002550	96.6665	88.0263	-1.01687	-7.28683	2.3578	-0.553
ENSMUSG00000044627	220.853	322.039	-1.63226	-8.17368	1.72554	-0.6964
ENSMUSG00000039195	6.08117	16.6645	-1.65917	-3.94554	0.120735	-0.928
ENSMUSG00000089824	223.886	307.052	-0.994382	-4.51323	1.23077	-0.6754
ENSMUSG00000027551	203.716	284.014	-0.744154	-3.22937	1.08203	-0.6575
ENSMUSG00000036752	2530.95	1503.03	0.054613	-4.30572	2.51694	0.5288
ENSMUSG00000006471	68.6089	115.049	-1.81402	-7.97613	1.35619	-0.7493
ENSMUSG00000027630	151.143	149.235	-0.241477	-3.06566	1.91272	-0.4643
ENSMUSG00000027550	11.1043	47.6059	-2.8098	-7.60796	0.0808979	-0.9542
ENSMUSG00000027552	47.9144	72.9348	-1.53299	-7.75025	1.7906	-0.6895
ENSMUSG00000027533	4.6128	13.8688	-1.41421	-3.90464	1.65818	-0.8224
ENSMUSG00000027536	50.7871	174.499	-3.17655	-10.9752	0.577845	-0.9115
ENSMUSG00000036894	218.283	132.352	0.428698	-2.10946	2.2806	0.6168
ENSMUSG00000027787	313.055	493.191	-1.29911	-5.24898	1.11171	-0.7368
ENSMUSG00000028019	24.1383	36.7259	-0.751814	-2.67462	0.815146	-0.7116
ENSMUSG00000027665	130.691	127.147	-0.468236	-4.16758	2.01239	-0.5027
ENSMUSG00000027667	113.341	294.372	-2.11458	-6.60084	0.588514	-0.8826
ENSMUSG00000027668	26.6812	94.0399	-2.02177	-3.97361	-0.559616	-0.9922
ENSMUSG00000027496	753.022	676.403	-0.718728	-5.56011	2.0594	-0.5247
ENSMUSG00000027751	122.248	536.289	-2.33961	-4.55167	-0.62128	-0.9921
ENSMUSG00000033900	38.5824	71.2399	-2.06771	-8.99732	1.44861	-0.7653
ENSMUSG00000027998	104.159	69.6492	0.175286	-3.20796	2.52682	0.5303
ENSMUSG00000027246	12.8926	17.0224	-0.669721	-3.81544	1.73635	-0.5928
ENSMUSG00000046110	5.2348	13.1426	-1.54468	-3.92945	0.295545	-0.9037
ENSMUSG00000048222	136.253	421.651	-2.86703	-9.66888	0.472698	-0.9146
ENSMUSG00000027195	130.282	221.69	-1.89092	-8.2818	1.27561	-0.7633
ENSMUSG00000027194	111.739	91.9255	-1.41014	-10.3748	2.75754	-0.5667
ENSMUSG00000027193	90.9574	125.359	-1.30272	-6.36417	1.41997	-0.6775
ENSMUSG00000068134	150.887	277.451	-1.43409	-5.11651	0.948824	-0.7902
ENSMUSG00000057147	12.3692	44.2792	-2.11082	-5.73977	0.789513	-0.9011
ENSMUSG00000027210	77.7018	113.455	-1.4048	-6.78357	1.53801	-0.6947
ENSMUSG00000041219	87.2685	154.866	-2.09875	-9.57404	1.8915	-0.7503
ENSMUSG00000039983	62.0864	91.3856	-1.13144	-4.99502	1.30492	-0.6999
ENSMUSG00000070730	105	113.916	-0.875318	-5.70575	1.99151	-0.5785
ENSMUSG00000034278	12.0007	23.9578	-1.25999	-5.49009	2.11784	-0.7117
ENSMUSG00000034226	34.2539	75.147	-0.416822	-3.9825	4.8401	-0.5965
ENSMUSG00000027189	32.8724	124.271	-3.47637	-12.1575	0.312269	-0.9328
ENSMUSG00000075012	56.7795	134.856	-1.55753	-4.12855	0.436924	-0.8904
ENSMUSG00000027459	143.443	143.274	-0.356197	-3.59198	2.03259	-0.4858
ENSMUSG00000027378	18.3983	21.8054	-0.997414	-7.27695	2.82171	-0.579
ENSMUSG00000051319	75.3215	124.169	-1.08337	-3.99167	0.953903	-0.745
ENSMUSG00000027379	16.204	61.2814	-1.70675	-3.64564	0.871242	-0.9069
ENSMUSG00000074994	105.827	150.497	-1.32053	-6.12301	1.37875	-0.6899
ENSMUSG00000027171	27.824	26.5036	0.485209	-2.37159	4.33717	0.5197
ENSMUSG00000027170	159.391	293.684	-2.20043	-9.77575	1.44353	-0.7678
ENSMUSG00000005973	36.6403	255.406	-4.05488	-11.4386	-0.469503	-0.9823
ENSMUSG00000037376	105.588	198.349	-2.00312	-8.00348	1.08812	-0.7943
ENSMUSG00000026988	20.4312	17.8902	-0.0708349	-3.19418	2.32858	0.4341
ENSMUSG00000026987	127.66	436.311	-2.79659	-9.04283	0.616296	-0.9099
ENSMUSG00000026980	41.5826	129.247	-2.81465	-10.2458	1.08083	-0.8722
ENSMUSG00000034154	130.13	323.285	-1.5385	-4.01553	0.373668	-0.8985
ENSMUSG00000072980	26.1365	26.0774	-0.361396	-4.03598	2.45476	-0.4869
ENSMUSG00000027305	61.0866	47.6037	-1.26525	-10.0278	2.78605	-0.5495
ENSMUSG00000039145	80.4881	133.95	-1.21335	-4.70179	1.04985	-0.7443
ENSMUSG00000039128	47.5277	69.9918	-1.09791	-7.22272	3.23055	-0.609
ENSMUSG00000025816	18.4532	84.4434	-2.90822	-7.54628	-0.225114	-0.9737
ENSMUSG00000015932	156.355	445.159	-1.60645	-2.87625	-0.562037	-0.9949
ENSMUSG00000027424	132.4	397.322	-2.14038	-5.88606	0.183507	-0.9342
ENSMUSG00000027425	78.6352	141.464	-1.32268	-4.84913	0.903274	-0.7826
ENSMUSG00000098387	16.6828	27.1034	-1.08148	-4.32135	1.31544	-0.7089
ENSMUSG00000026761	42.3557	118.295	-2.20213	-6.6208	0.329637	-0.9208
ENSMUSG00000026766	173.441	119.896	0.216062	-2.75103	2.41597	0.5357
ENSMUSG00000017144	258.599	791.888	-1.94413	-4.93	0.288323	-0.9258
ENSMUSG00000062175	171.429	214.139	-0.917324	-5.0062	1.63457	-0.6232
ENSMUSG00000027637	307.885	423.288	-1.02624	-4.69149	1.22414	-0.6736
ENSMUSG00000027642	132.995	155.475	-1.20486	-7.14083	1.88574	-0.6208
ENSMUSG00000063019	144.107	153.222	-1.25439	-7.7492	2.02133	-0.6034
ENSMUSG00000014867	151.939	91.7378	0.122717	-3.91531	2.53726	0.5427
ENSMUSG00000052406	66.9599	192.905	-2.19804	-7.30278	0.935053	-0.8624
ENSMUSG00000027782	102.509	251.38	-1.76244	-5.07595	0.282628	-0.9096
ENSMUSG00000028070	53.1526	64.4978	-1.23002	-6.99011	1.84738	-0.6202
ENSMUSG00000039501	113.665	117.845	-0.905768	-5.91623	2.02148	-0.5805
ENSMUSG00000017969	41.5996	29.3102	0.344503	-4.7978	4.86898	0.5386
ENSMUSG00000017929	72.5632	140.889	-1.10447	-3.54263	0.983919	-0.7757
ENSMUSG00000061136	267.756	639.318	-1.89993	-6.24285	0.645377	-0.8688
ENSMUSG00000038671	15.69	60.4338	-2.23788	-6.31659	0.893364	-0.8974
ENSMUSG00000000823	29.9741	103.61	-2.5248	-7.22407	0.171671	-0.9465
ENSMUSG00000017754	7.37124	10.7018	-0.623647	-2.91542	1.48517	-0.6264
ENSMUSG00000039834	61.0485	81.6889	-1.54018	-8.44092	2.15518	-0.6597
ENSMUSG00000039804	88.4263	136.027	-1.05666	-4.23836	1.00167	-0.7217
ENSMUSG00000044167	175.545	106.614	-0.0964492	-5.21337	2.77275	0.5007
ENSMUSG00000027722	213.92	187.585	-0.587593	-5.43683	2.28242	-0.5024
ENSMUSG00000009555	178.531	419.223	-1.9539	-6.40328	0.609281	-0.8775
ENSMUSG00000039660	35.8515	136.205	-2.94225	-10.1287	0.913921	-0.8937
ENSMUSG00000039648	14.4277	16.4197	0.0744872	-2.96683	3.76431	-0.4432
ENSMUSG00000075419	50.6096	61.9356	-1.01487	-5.69259	1.8818	-0.6214
ENSMUSG00000026860	20.5922	31.8152	-0.896064	-4.46634	1.95608	-0.6482
ENSMUSG00000026853	10.8731	21.9593	-0.800412	-3.21729	2.15192	-0.6943
ENSMUSG00000037197	253.362	225.634	-0.533307	-4.95066	2.02746	-0.4921
ENSMUSG00000058594	40.2263	60.2061	-0.897089	-4.36938	1.72625	-0.6499
ENSMUSG00000026767	15.8347	80.5386	-3.16269	-8.45129	-0.324291	-0.9782
ENSMUSG00000027077	35.3321	17.6871	0.0379276	-8.58269	5.43709	0.5436
ENSMUSG00000005881	19.6547	48.1273	-1.70523	-6.83431	2.17213	-0.7653
ENSMUSG00000067847	37.3538	13.9245	1.04337	-3.65083	4.711	0.7042
ENSMUSG00000038116	287.356	472.548	-1.11105	-4.00457	0.800291	-0.7591
ENSMUSG00000026791	4.62304	6.02533	-0.455684	-2.75733	1.70025	-0.5635
ENSMUSG00000068966	28.4161	53.8224	-1.15779	-3.66833	0.756227	-0.8012
ENSMUSG00000026788	137.118	525.419	-2.25776	-4.73647	-0.442844	-0.9846
ENSMUSG00000026970	71.1435	158.813	-2.1935	-8.71701	1.1889	-0.8146
ENSMUSG00000017664	18.4603	45.6785	-1.6754	-5.03313	0.671327	-0.8603
ENSMUSG00000027610	55.6885	139.769	-1.34066	-3.43879	0.793574	-0.8597
ENSMUSG00000038324	78.9574	41.9804	-0.0745659	-5.93715	3.15837	0.5241
ENSMUSG00000038312	11.1436	11.8068	0.0542279	-2.60917	3.08236	-0.4245
ENSMUSG00000026915	58.8263	70.4389	-0.828411	-5.20375	1.92217	-0.586
ENSMUSG00000035392	14.2151	45.0312	-1.75753	-4.38672	0.642189	-0.895
ENSMUSG00000026750	284.643	257.782	-0.753337	-6.14564	2.14619	-0.5251
ENSMUSG00000027472	124.236	171.098	-1.42251	-7.37767	1.81765	-0.672
ENSMUSG00000051413	277.045	227.661	-2.10076	-13.9835	2.94121	-0.6126
ENSMUSG00000061411	25.2014	44.541	-1.62669	-8.3743	2.62968	-0.6928
ENSMUSG00000056941	33.7207	78.6467	-2.0011	-7.1711	1.05322	-0.8314
ENSMUSG00000027487	86.3398	67.6738	-0.487202	-6.30203	2.89356	-0.4613
ENSMUSG00000027488	16.3001	20.1278	-0.393934	-6.79805	5.57495	-0.5163
ENSMUSG00000017697	9.22243	21.2234	-1.24964	-5.01574	2.37469	-0.7316
ENSMUSG00000018322	56.6342	81.1102	-1.14081	-5.66077	1.68627	-0.6653
ENSMUSG00000019715	61.9876	146.021	-1.63445	-5.05753	0.770355	-0.8469
ENSMUSG00000057738	54.8778	110.343	-1.4175	-4.71294	0.737677	-0.8214
ENSMUSG00000054766	1123.57	2110.07	-1.62571	-6.13355	0.944872	-0.8032
ENSMUSG00000027466	30.1971	45.273	-1.64024	-8.39173	1.97432	-0.6886
ENSMUSG00000032715	1661.09	211.891	2.26437	-2.04532	4.80024	0.894
ENSMUSG00000051817	382.468	136.435	1.40246	-0.625284	3.20744	0.8901
ENSMUSG00000074682	468.596	297.042	0.0984869	-3.47098	2.41059	0.527
ENSMUSG00000036632	50.1294	71.0865	-1.57062	-7.62879	1.59559	-0.6976
ENSMUSG00000036580	44.3346	14.7478	0.78995	-4.4816	3.72592	0.6926
ENSMUSG00000027794	11.5342	11.8334	-0.461336	-5.41394	3.21979	-0.4986
ENSMUSG00000049504	153.911	201.962	-0.861635	-4.14747	1.33342	-0.6336
ENSMUSG00000057133	107.911	274.412	-1.71032	-4.89441	0.594351	-0.8837
ENSMUSG00000070708	214.594	348.038	-0.827228	-2.2732	0.371936	-0.8121
ENSMUSG00000027327	19.5669	34.4596	-0.558533	-5.83649	5.22062	-0.5701
ENSMUSG00000068267	121.832	255.697	-1.51534	-4.7314	0.508367	-0.8606
ENSMUSG00000027763	95.3674	198.78	-1.95155	-7.28256	1.22656	-0.8012
ENSMUSG00000034640	1099.74	1487.45	-1.21291	-5.42347	1.42078	-0.6906
ENSMUSG00000034544	33.1997	37.7724	-0.951998	-5.80273	1.73852	-0.5945
ENSMUSG00000052415	12.9864	26.2386	-1.08598	-2.80832	0.574058	-0.838
ENSMUSG00000027907	43.7001	41.759	-0.812643	-6.30462	2.33446	-0.5401
ENSMUSG00000068856	188.004	287.469	-1.66979	-7.69844	1.38833	-0.7265
ENSMUSG00000038902	188.305	388.943	-1.58894	-4.96769	0.60866	-0.8486
ENSMUSG00000005774	9.41528	35.745	-2.10699	-5.11413	0.256766	-0.9389
ENSMUSG00000027187	110.851	55.8544	0.33233	-5.19012	3.66266	0.5869
ENSMUSG00000027185	101.441	338.849	-3.0175	-10.5768	0.66245	-0.8968
ENSMUSG00000027710	53.2268	100.837	-1.59382	-6.46924	1.52851	-0.7531
ENSMUSG00000033883	160.89	191.814	-0.820422	-4.80129	2.0366	-0.6063
ENSMUSG00000027714	95.694	292.766	-2.48882	-7.66979	0.262493	-0.9263
ENSMUSG00000037270	28.1766	74.4586	-1.65193	-4.12159	0.14573	-0.9295
ENSMUSG00000084843	8.40814	72.6342	-3.13775	-5.20254	-1.026	-0.9955
ENSMUSG00000038932	10.882	13.0297	0.58947	-3.03562	7.02284	0.4809
ENSMUSG00000038914	350.066	674.898	-1.40132	-4.48493	0.675147	-0.831
ENSMUSG00000051149	433.363	746.788	-1.32304	-4.79624	0.830727	-0.7783
ENSMUSG00000078919	24.0241	57.3301	-1.29635	-3.79646	1.09377	-0.8159
ENSMUSG00000027820	57.414	212.327	-2.25415	-5.14147	-0.302575	-0.9784
ENSMUSG00000027823	109.5	139.603	-0.713411	-4.08486	1.67064	-0.5968
ENSMUSG00000027184	190.552	461.679	-1.96418	-6.15352	0.548633	-0.8833
ENSMUSG00000039671	191.867	207.549	-0.463721	-3.11394	1.38047	-0.5245
ENSMUSG00000006800	83.5296	89.5233	-0.672423	-4.45908	1.62652	-0.5536
ENSMUSG00000027706	464.953	740.846	-0.994875	-3.48462	0.732219	-0.7563
ENSMUSG00000037661	39.0711	101.981	-1.68936	-4.29347	0.207212	-0.9247
ENSMUSG00000037643	78.0525	104.894	-1.29049	-6.74203	2.00918	-0.6518
ENSMUSG00000027660	60.979	98.9233	-1.06456	-4.20348	1.07774	-0.7237
ENSMUSG00000056260	53.3308	65.2473	-0.881062	-6.31396	3.06886	-0.58
ENSMUSG00000046519	56.7519	36.7167	-0.306206	-5.66139	2.76119	0.4649
ENSMUSG00000036825	26.97	62.0531	-2.03155	-7.3299	0.943907	-0.8383
ENSMUSG00000027777	120.529	102.014	-0.390023	-4.71506	2.26793	-0.4648
ENSMUSG00000034349	332.236	748.574	-1.61466	-4.7473	0.393048	-0.8884
ENSMUSG00000068744	703.915	523.221	-0.297712	-4.79759	2.26698	0.4334
ENSMUSG00000048100	139.339	121.495	-0.220308	-3.84848	2.30408	-0.4298
ENSMUSG00000028161	93.9098	101.443	-0.473	-3.58841	1.68893	-0.5216
ENSMUSG00000046818	176.009	68.0901	1.01712	-2.07252	3.28893	0.7571
ENSMUSG00000028030	44.0273	35.7338	-0.213608	-3.70619	2.08286	-0.4221
ENSMUSG00000028016	70.5129	80.056	-1.19061	-6.98949	2.33723	-0.6167
ENSMUSG00000028013	64.5253	62.9466	-0.833815	-6.46589	2.26154	-0.5437
ENSMUSG00000040213	38.3132	47.7718	0.0648119	-5.2699	6.40352	-0.4738
ENSMUSG00000000340	206.745	184.276	-0.440816	-4.54144	1.99278	-0.4756
ENSMUSG00000027959	27.2391	59.5606	-2.11811	-8.20596	1.0841	-0.8149
ENSMUSG00000038400	104.692	535.182	-2.50784	-4.15088	-1.25244	-0.9996
ENSMUSG00000016256	18.0449	35.173	-1.21614	-4.6669	1.57474	-0.7386
ENSMUSG00000016252	113.37	90.4098	-0.70592	-6.85563	2.46152	-0.4928
ENSMUSG00000028271	169.614	130.012	-0.37111	-4.88395	2.3999	-0.4531
ENSMUSG00000033386	156.78	276.544	-1.53299	-5.96646	0.97486	-0.7753
ENSMUSG00000046722	84.0834	276.351	-2.81798	-9.17687	0.36349	-0.9272
ENSMUSG00000038712	48.4406	185.294	-2.87312	-8.44835	0.0121821	-0.9563
ENSMUSG00000015714	54.4408	105.818	-1.92343	-7.65121	0.983228	-0.8063
ENSMUSG00000015522	139.428	124.537	-0.305326	-3.80416	2.01185	-0.45
ENSMUSG00000044864	179.775	82.8287	0.447306	-3.77951	2.98991	0.6257
ENSMUSG00000004127	68.8869	165.286	-1.80941	-6.05157	1.03917	-0.8291
ENSMUSG00000027702	16.1176	91.9618	-2.67996	-5.22412	-0.63557	-0.9899
ENSMUSG00000074653	10.962	78.6139	-2.85021	-5.78476	-0.0456546	-0.9663
ENSMUSG00000027531	24.7071	75.7351	-2.28433	-6.58853	0.160784	-0.9335
ENSMUSG00000036432	161.246	45.6847	1.12286	-3.24904	3.76539	0.7605
ENSMUSG00000027742	11.1329	23.2036	-1.5732	-5.22128	0.713495	-0.8345
ENSMUSG00000036615	31.8009	47.8411	-1.32931	-6.90797	2.4032	-0.6605
ENSMUSG00000053931	186.509	423.892	-2.33016	-8.64872	0.896809	-0.8417
ENSMUSG00000028152	92.9525	56.9822	0.589841	-2.66056	3.66727	0.607
ENSMUSG00000027615	40.9675	27.1849	-0.297023	-6.205	3.1126	0.4673
ENSMUSG00000027936	80.2219	106.087	-2.02974	-10.5915	1.8651	-0.698
ENSMUSG00000042404	5.04667	15.1084	-1.50668	-3.88155	1.09582	-0.8558
ENSMUSG00000042390	461.21	774.569	-1.73564	-7.14917	1.21534	-0.7711
ENSMUSG00000001016	261.739	635.822	-1.96029	-6.30377	0.584744	-0.8743
ENSMUSG00000042312	11.5985	6.46403	0.911463	-1.55481	3.58022	0.6978
ENSMUSG00000039795	8.29176	40.6349	-2.21731	-4.31865	0.105908	-0.9576
ENSMUSG00000027534	82.2692	217.146	-2.45606	-8.70926	1.02624	-0.8566
ENSMUSG00000027679	27.0847	44.0272	-1.04979	-4.84669	1.63972	-0.6844
ENSMUSG00000028059	112.49	111.275	-0.391508	-4.2809	2.3887	-0.4882
ENSMUSG00000028060	300.197	527.135	-1.68101	-6.67472	1.1223	-0.7713
ENSMUSG00000028057	39.471	31.1669	-0.39823	-5.01131	2.377	-0.4553
ENSMUSG00000054199	135.614	254.259	-1.97641	-8.02134	1.24558	-0.7864
ENSMUSG00000028053	203.311	371.848	-1.41886	-5.05115	0.921437	-0.8004
ENSMUSG00000047557	14.8503	19.2696	-0.222366	-5.11329	5.1799	-0.5097
ENSMUSG00000039117	70.3779	76.5347	-0.862866	-6.1488	2.38659	-0.568
ENSMUSG00000027566	278.901	202.638	-0.22254	-4.82256	2.46664	0.4534
ENSMUSG00000028145	18.8201	73.0787	-2.06578	-4.43908	-0.0193425	-0.9602
ENSMUSG00000027804	75.5143	238.015	-2.80646	-9.35221	0.51316	-0.9141
ENSMUSG00000027774	92.4877	122.987	-1.40562	-7.47844	1.58157	-0.6739
ENSMUSG00000027775	69.7434	64.3802	-0.883928	-6.719	2.17835	-0.5428
ENSMUSG00000102422	118.786	91.2048	-0.234335	-4.4323	2.34233	0.4463
ENSMUSG00000027806	97.0963	145.112	-0.873899	-3.33798	0.946557	-0.7009
ENSMUSG00000027810	64.4311	218.698	-2.27354	-5.93028	0.131822	-0.9478
ENSMUSG00000075700	151.55	320.245	-1.52545	-4.71102	0.670452	-0.8434
ENSMUSG00000028048	21.1878	20.7967	-0.758656	-6.18223	2.49515	-0.5325
ENSMUSG00000033233	32.042	21.7049	0.607181	-2.15577	3.39823	0.6075
ENSMUSG00000042035	66.9283	133.597	-1.2621	-4.13281	0.955579	-0.7946
ENSMUSG00000041959	35.4927	81.0412	-1.97091	-7.4349	1.041	-0.8212
ENSMUSG00000026796	55.6097	97.1403	-1.62502	-6.86883	1.35364	-0.7562
ENSMUSG00000027951	115.567	168.038	-1.15777	-5.12641	1.28314	-0.6856
ENSMUSG00000042572	152.249	265.322	-1.82182	-7.80191	1.25298	-0.7675
ENSMUSG00000027942	123.46	237.011	-1.40506	-4.65363	0.662229	-0.8178
ENSMUSG00000087260	70.7092	65.0342	-0.888283	-7.65968	2.76915	-0.5328
ENSMUSG00000028086	422.88	303.577	-0.0158031	-3.3407	2.13618	0.4766
ENSMUSG00000028085	18.172	24.0523	-0.812668	-4.08148	1.46197	-0.6304
ENSMUSG00000028082	55.1387	47.9899	-0.96926	-7.55303	2.4797	-0.54
ENSMUSG00000028047	13.8399	27.4512	-0.950619	-2.42294	0.589653	-0.8261
ENSMUSG00000042747	77.3424	107.95	-0.469104	-2.11817	1.27661	-0.6145
ENSMUSG00000042737	18.44	31.127	-1.4523	-6.08806	1.18911	-0.742
ENSMUSG00000028098	38.6131	47.2626	-1.14003	-7.14613	2.41091	-0.6015
ENSMUSG00000028093	48.1769	106.103	-1.64325	-5.10669	0.488426	-0.8685
ENSMUSG00000032952	20.5913	54.8098	-2.00732	-6.04847	0.344739	-0.909
ENSMUSG00000044098	156.366	335.352	-2.44791	-9.86631	1.20464	-0.813
ENSMUSG00000051278	30.0897	166.995	-2.86752	-5.9774	-0.743126	-0.9931
ENSMUSG00000028114	95.7442	113.419	-1.066	-5.94266	1.68406	-0.6207
ENSMUSG00000047583	29.7633	97.5031	-3.47598	-12.8067	0.582554	-0.9103
ENSMUSG00000028184	47.3747	55.0755	-0.326209	-2.58546	1.64369	-0.5115
ENSMUSG00000028107	45.0363	136.134	-2.06397	-5.39409	0.0408552	-0.9489
ENSMUSG00000028106	75.436	252.94	-2.11297	-5.19805	0.0226375	-0.9532
ENSMUSG00000054942	97.8076	66.7841	0.133509	-3.28231	2.54112	0.5208
ENSMUSG00000028195	996.703	2004.29	-1.42573	-4.98192	1.18493	-0.7822
ENSMUSG00000058135	29.2881	34.7437	-0.692573	-6.09467	3.24227	-0.5421
ENSMUSG00000028397	13.412	44.5652	-2.38508	-6.69452	0.270167	-0.9352
ENSMUSG00000039105	50.5295	83.434	-1.18417	-5.29678	1.6609	-0.6975
ENSMUSG00000045917	48.7842	19.9536	0.29621	-6.66646	4.57606	0.5895
ENSMUSG00000028437	134.984	218.533	-1.3392	-5.4718	1.18556	-0.7433
ENSMUSG00000028443	25.5184	45.5858	-0.892271	-3.2715	1.30845	-0.72
ENSMUSG00000036073	14.4114	35.7262	-0.909672	-4.61173	4.10838	-0.6808
ENSMUSG00000001415	192.799	655.364	-2.114	-5.04538	-0.0586895	-0.9606
ENSMUSG00000074480	186.948	653.817	-2.4966	-7.2173	0.253777	-0.9376
ENSMUSG00000008604	72.8085	135.103	-1.69988	-6.70413	1.04213	-0.7916
ENSMUSG00000041355	369.895	687.608	-2.02736	-8.51998	1.12827	-0.7902
ENSMUSG00000028517	215.336	209.794	-0.669795	-4.91308	1.91791	-0.5366
ENSMUSG00000054091	179.215	200.019	-1.2969	-7.87706	1.97742	-0.6156
ENSMUSG00000058388	31.2058	64.5032	-1.48063	-4.84059	0.79458	-0.8312
ENSMUSG00000032902	110.474	286.235	-1.69608	-4.26932	0.106377	-0.9356
ENSMUSG00000002228	14.8568	61.1133	-1.79511	-6.63844	3.59221	-0.7774
ENSMUSG00000002233	8.65769	14.4903	-0.243705	-3.38267	4.51177	-0.5635
ENSMUSG00000037072	105.889	120.052	-1.17661	-6.89226	1.92996	-0.6123
ENSMUSG00000074182	85.5935	164.733	-1.8616	-8.48958	1.75078	-0.7429
ENSMUSG00000078784	37.8938	78.5275	-1.72073	-6.37145	0.90351	-0.8163
ENSMUSG00000027709	15.0663	58.1109	-1.98269	-3.35607	-0.723055	-0.9961
ENSMUSG00000027708	40.5564	109.861	-1.77557	-4.42565	0.057648	-0.9415
ENSMUSG00000027985	57.0903	11.3638	2.07845	-1.79695	5.1359	0.8706
ENSMUSG00000000561	115.028	668.332	-3.52296	-9.3133	-0.634296	-0.9895
ENSMUSG00000068749	225.905	211.043	-1.11459	-8.01337	2.30335	-0.5565
ENSMUSG00000068747	30.0161	9.7244	1.22335	-3.5717	4.85625	0.7399
ENSMUSG00000028199	20.5155	21.736	-0.300759	-3.65471	2.42642	-0.4885
ENSMUSG00000027082	9.62329	41.7508	-2.56581	-6.89169	0.48118	-0.9317
ENSMUSG00000034101	102.496	224.981	-1.74108	-5.88718	0.767589	-0.8441
ENSMUSG00000076437	273.776	525.673	-1.77264	-6.71294	0.920295	-0.8086
ENSMUSG00000033554	167.83	218.816	-1.00209	-5.07524	1.49833	-0.6421
ENSMUSG00000027291	25.458	45.3208	-1.42355	-5.98719	1.52514	-0.7337
ENSMUSG00000033808	58.8022	194.768	-2.14256	-5.21843	-0.102162	-0.9625
ENSMUSG00000027288	337.966	547.176	-1.16441	-4.44619	0.981016	-0.7466
ENSMUSG00000028102	64.2838	69.7337	-0.557061	-3.86165	1.60197	-0.543
ENSMUSG00000038354	22.3255	61.9553	-1.42677	-5.79178	3.0791	-0.7379
ENSMUSG00000028101	44.7913	80.5231	-1.47824	-6.1466	1.30777	-0.7454
ENSMUSG00000027546	56.5516	24.9292	0.324297	-5.69517	3.64731	0.604
ENSMUSG00000027547	515.24	1638.18	-1.91766	-3.92733	-0.388404	-0.9834
ENSMUSG00000028127	96.8246	137.384	-1.26118	-6.01486	1.39513	-0.6842
ENSMUSG00000039735	64.1085	128.329	-1.98467	-7.76818	1.06667	-0.8028
ENSMUSG00000028330	113.333	132.195	-0.837835	-4.86966	1.58926	-0.6036
ENSMUSG00000050150	7.75849	40.6344	-2.83981	-6.73709	-0.232003	-0.9741
ENSMUSG00000078578	534.035	1084.39	-1.93485	-7.08978	0.995431	-0.822
ENSMUSG00000028164	102.323	644.615	-3.11247	-6.32901	-1.00977	-0.9975
ENSMUSG00000028136	95.5194	140.894	-1.28187	-5.88015	1.34377	-0.7031
ENSMUSG00000028034	133.908	760.977	-2.96949	-6.24239	-0.871793	-0.9953
ENSMUSG00000025437	57.7104	120.894	-1.752	-6.19829	0.707399	-0.8349
ENSMUSG00000039068	134.38	242.189	-1.43317	-5.36355	0.922639	-0.7847
ENSMUSG00000039047	26.3765	53.4975	-2.1699	-9.68501	1.73273	-0.7635
ENSMUSG00000028062	62.3959	61.2579	-0.478475	-4.53	2.14229	-0.4952
ENSMUSG00000068923	17.2102	56.1777	-2.62003	-8.19166	0.357423	-0.9257
ENSMUSG00000048109	111.265	240.724	-1.63062	-5.08029	0.580043	-0.8626
ENSMUSG00000049300	72.1195	115.427	-2.10906	-10.6454	2.23931	-0.7111
ENSMUSG00000001017	297.601	389.921	-1.00755	-5.09662	1.42802	-0.6519
ENSMUSG00000068739	112.922	70.6881	0.274058	-2.7359	2.27947	0.5688
ENSMUSG00000068732	34.842	70.6859	-1.8392	-6.98893	1.07125	-0.8073
ENSMUSG00000027883	94.3063	77.2929	-0.332791	-4.52044	2.23711	-0.4515
ENSMUSG00000027882	22.6073	37.1237	-1.33781	-6.33378	2.03231	-0.6966
ENSMUSG00000028274	96.723	100.921	-0.6661	-4.695	1.85019	-0.5491
ENSMUSG00000028291	221.08	322.642	-1.32543	-5.97191	1.27519	-0.7083
ENSMUSG00000062937	70.7309	109.981	-1.13726	-4.61986	1.03378	-0.7336
ENSMUSG00000038007	58.5862	148.949	-1.85237	-5.55592	0.575344	-0.8795
ENSMUSG00000038368	25.9649	23.9291	-0.360607	-4.93084	2.74031	-0.4695
ENSMUSG00000045751	125.837	122.459	-0.625001	-4.85408	1.9953	-0.5253
ENSMUSG00000028261	98.3298	496.792	-2.56506	-4.63623	-1.02204	-0.9987
ENSMUSG00000028412	95.6999	180.913	-1.38779	-4.90651	0.958932	-0.7912
ENSMUSG00000028576	16.8666	47.3124	-2.00433	-8.26771	2.56268	-0.7755
ENSMUSG00000027835	127.737	137.257	-0.790155	-5.67483	2.1936	-0.5609
ENSMUSG00000099370	52.0319	159.866	-2.3201	-7.01956	0.469861	-0.913
ENSMUSG00000034109	22.7388	26.3497	-1.31646	-9.01042	3.2756	-0.594
ENSMUSG00000027981	47.8126	173.578	-2.45152	-6.42511	0.121338	-0.9459
ENSMUSG00000014601	78.7178	96.6141	-1.26075	-7.13507	1.9095	-0.6361
ENSMUSG00000027893	92.4614	137.952	-1.73939	-8.35787	1.62036	-0.7085
ENSMUSG00000028159	26.6992	52.7227	-1.72647	-6.32967	1.02468	-0.8042
ENSMUSG00000062127	90.991	106.691	-0.626097	-4.20429	2.02769	-0.5604
ENSMUSG00000027905	235.688	369.825	-1.45879	-6.16568	1.2653	-0.7342
ENSMUSG00000068798	38.5039	50.9603	-1.22297	-7.13462	2.25813	-0.6297
ENSMUSG00000042642	20.8397	77.4128	-1.95952	-4.30652	0.155176	-0.9452
ENSMUSG00000028044	337.456	266.872	-0.478538	-5.31245	2.18822	-0.466
ENSMUSG00000008730	60.4938	123.368	-2.30417	-9.24185	1.15573	-0.806
ENSMUSG00000027845	66.6226	157.927	-1.52972	-4.01498	0.274855	-0.9059
ENSMUSG00000052539	27.219	31.2818	-1.02489	-6.75563	2.36813	-0.5941
ENSMUSG00000040562	16.7141	9.06335	0.596328	-2.97555	3.2958	0.6376
ENSMUSG00000028104	10.8784	13.5141	-0.534142	-3.52372	1.82318	-0.5597
ENSMUSG00000028099	73.5317	89.3285	-1.65003	-8.87407	1.90916	-0.6611
ENSMUSG00000048997	37.4719	53.2594	-2.27739	-11.7905	2.07172	-0.7152
ENSMUSG00000028096	16.1581	64.0727	-1.48274	-6.09236	4.63769	-0.7473
ENSMUSG00000038256	36.5686	101.691	-1.62202	-3.48568	-0.127419	-0.9647
ENSMUSG00000010538	13.5178	16.3637	-0.44457	-5.10397	3.56376	-0.5216
ENSMUSG00000001420	17.6518	23.6746	-1.11016	-6.17497	1.93823	-0.6382
ENSMUSG00000064068	52.8218	75.7287	-0.780263	-4.5866	2.32943	-0.6128
ENSMUSG00000027953	10.9562	12.0097	-0.00752717	-2.70964	3.0993	-0.4424
ENSMUSG00000039831	79.6512	39.7101	0.344533	-3.95038	3.14049	0.5919
ENSMUSG00000028124	166.754	161.205	-0.273733	-3.47559	2.14445	-0.4637
ENSMUSG00000039756	699.531	1009.43	-1.10611	-4.83899	1.20752	-0.7002
ENSMUSG00000027506	83.8561	87.666	-1.20782	-7.93797	2.17014	-0.5905
ENSMUSG00000040209	67.217	220.367	-2.15377	-5.32001	-0.120587	-0.965
ENSMUSG00000038619	20.7571	76.1444	-2.56558	-7.01852	-0.106217	-0.9637
ENSMUSG00000008958	57.6772	106.966	-1.33645	-4.88225	1.16124	-0.766
ENSMUSG00000038777	16.9244	38.3156	-1.51984	-5.50505	1.59917	-0.7779
ENSMUSG00000043542	60.681	55.1297	-0.900708	-8.61039	3.73739	-0.5245
ENSMUSG00000027500	56.1094	328.161	-3.40023	-8.54509	-0.669447	-0.9907
ENSMUSG00000069114	66.1569	106.064	-1.05321	-4.75315	1.82133	-0.6808
ENSMUSG00000042626	56.0833	106.54	-1.79327	-7.03043	1.1003	-0.7831
ENSMUSG00000047824	217.799	250.548	-1.01485	-6.01637	1.85017	-0.6082
ENSMUSG00000042613	28.1139	27.8623	0.511823	-3.65771	6.06574	0.5061
ENSMUSG00000027952	43.7857	47.7938	-0.89075	-5.96191	2.10162	-0.5705
ENSMUSG00000001025	15.0205	37.9649	-1.13435	-5.65601	4.04488	-0.6884
ENSMUSG00000038205	44.1082	220.32	-3.09684	-8.00152	-0.390916	-0.9811
ENSMUSG00000027879	44.5327	109.621	-2.01704	-6.6505	0.737335	-0.867
ENSMUSG00000068917	51.4578	249.412	-2.54655	-4.93351	-0.907603	-0.9982
ENSMUSG00000028049	55.782	105.578	-1.34815	-5.52074	1.67507	-0.7351
ENSMUSG00000032657	26.0529	14.5234	-0.674896	-9.70143	3.96604	0.4672
ENSMUSG00000033400	36.4631	130.51	-2.21548	-5.47616	0.0160813	-0.9546
ENSMUSG00000005813	64.3572	151.762	-2.35619	-8.69827	0.826088	-0.8504
ENSMUSG00000028149	52.6833	46.5943	-0.669009	-5.76334	2.19133	-0.5026
ENSMUSG00000000563	245.229	311.321	-1.14129	-6.51703	2.05516	-0.6226
ENSMUSG00000028221	27.0152	18.4069	0.196443	-4.70953	4.05015	0.5255
ENSMUSG00000043252	106.252	172.397	-1.48504	-6.25585	1.21764	-0.7466
ENSMUSG00000032913	93.7682	175.72	-1.42015	-5.63396	1.5244	-0.7454
ENSMUSG00000002227	111.392	144.419	-1.41668	-7.71956	1.71695	-0.6639
ENSMUSG00000028126	553.078	1121.92	-1.89542	-6.97331	0.881536	-0.8306
ENSMUSG00000092607	24.2695	50.2945	-1.05588	-3.54696	1.48427	-0.7557
ENSMUSG00000038766	40.7792	199.012	-3.29503	-8.94518	-0.338299	-0.98
ENSMUSG00000028187	191.58	185.353	-0.582048	-4.79801	1.97612	-0.5169
ENSMUSG00000005034	40.4014	75.6679	-1.37733	-4.96519	0.990136	-0.7829
ENSMUSG00000038612	893.544	1887.05	-1.83324	-6.42778	0.784304	-0.841
ENSMUSG00000027746	101.819	130.167	-1.35848	-7.15539	1.70463	-0.6626
ENSMUSG00000027752	91.6953	198.11	-1.63087	-5.39982	0.810641	-0.8351
ENSMUSG00000041220	586.793	818.342	-1.00533	-4.56845	1.2144	-0.6749
ENSMUSG00000027999	25.5574	37.0993	-0.759979	-3.86772	1.78951	-0.6316
ENSMUSG00000027770	76.4009	207.908	-1.85779	-4.8604	0.21083	-0.9267
ENSMUSG00000028078	10.7727	22.3213	-0.888881	-4.64056	3.3348	-0.6581
ENSMUSG00000041734	25.5716	50.5367	-1.51646	-6.67577	2.05806	-0.7266
ENSMUSG00000028040	34.9329	61.147	-1.55447	-6.24468	1.1967	-0.7596
ENSMUSG00000028041	7.60734	28.0793	-1.44384	-4.57776	2.96737	-0.7816
ENSMUSG00000091405	13.014	32.612	-0.182977	-5.26696	7.99795	-0.5677
ENSMUSG00000038393	5461.26	4177.21	-0.116429	-3.3998	2.37928	0.4275
ENSMUSG00000049940	101.676	129.964	-0.682554	-4.20289	2.09695	-0.582
ENSMUSG00000048039	112.493	156.561	-1.16156	-5.61079	1.39393	-0.6696
ENSMUSG00000004891	26.4758	20.6254	-0.4121	-6.12524	3.04859	-0.4578
ENSMUSG00000028069	205.343	334.725	-1.09727	-4.13465	0.980336	-0.7404
ENSMUSG00000028194	19.5087	47.3543	-0.877457	-3.80796	3.20187	-0.6971
ENSMUSG00000028191	154.976	161.68	-0.273498	-2.30457	1.23381	-0.4725
ENSMUSG00000036873	98.157	134.255	-1.84742	-10.0157	2.04705	-0.6835
ENSMUSG00000036863	54.1908	170.386	-1.8899	-5.20714	0.868071	-0.8819
ENSMUSG00000034317	660.645	871.909	-0.947923	-4.57246	1.31214	-0.6566
ENSMUSG00000023087	140.736	426.315	-2.15609	-5.77654	0.172905	-0.9394
ENSMUSG00000063273	409.294	842.788	-1.84334	-6.75482	0.834232	-0.83
ENSMUSG00000106223	7.09254	18.5924	-1.18579	-3.85633	2.11109	-0.7663
ENSMUSG00000028134	25.4822	52.7138	-1.02471	-2.88458	0.890807	-0.8081
ENSMUSG00000054414	39.9179	39.8315	-1.07338	-7.3675	2.16546	-0.5748
ENSMUSG00000000339	78.3659	76.9342	-0.413179	-3.7278	1.70035	-0.4904
ENSMUSG00000015711	77.0282	238.092	-2.08105	-5.40263	0.136407	-0.9403
ENSMUSG00000015697	61.498	325.991	-3.14111	-7.64806	-0.52037	-0.9888
ENSMUSG00000028068	28.9322	79.2645	-2.49	-9.65461	1.41809	-0.8287
ENSMUSG00000001419	78.898	110.256	-0.890217	-4.33443	1.38251	-0.6462
ENSMUSG00000001416	417.2	701.343	-1.46681	-5.80686	1.10799	-0.7568
ENSMUSG00000001418	52.6589	43.3011	-1.10647	-9.22634	2.83328	-0.5356
ENSMUSG00000025758	84.7392	285.058	-2.78171	-8.52387	0.27177	-0.9309
ENSMUSG00000025762	22.7176	16.4603	0.379721	-3.87832	4.31507	0.5435
ENSMUSG00000025764	3059.95	6578.19	-1.71181	-5.48546	0.674876	-0.8523
ENSMUSG00000027932	56.7882	35.446	-0.138914	-7.6573	4.85595	0.5086
ENSMUSG00000027933	83.9609	210.136	-1.98871	-6.39211	0.605191	-0.8758
ENSMUSG00000039693	75.5753	110.499	-1.07227	-5.07259	1.60281	-0.6727
ENSMUSG00000028347	37.8252	62.1591	-1.50996	-6.48972	1.27164	-0.7435
ENSMUSG00000045071	58.2328	65.5685	-0.503745	-3.76116	1.91231	-0.5339
ENSMUSG00000028385	162.532	87.9366	0.238021	-3.88623	2.76627	0.5705
ENSMUSG00000038975	505.724	1084.48	-1.5053	-4.43584	0.483488	-0.8674
ENSMUSG00000062908	72.365	132.081	-1.54179	-5.9329	1.04718	-0.783
ENSMUSG00000028532	72.8973	57.4132	-0.348766	-5.14534	2.62511	-0.4531
ENSMUSG00000028029	197.931	392.974	-1.38747	-4.59634	0.71273	-0.8261
ENSMUSG00000028018	39.4036	53.7705	-1.04989	-5.02474	1.47221	-0.6676
ENSMUSG00000047187	89.7222	77.8957	-0.657371	-5.85253	2.19379	-0.502
ENSMUSG00000041235	155.34	112.185	0.0964856	-3.47142	2.6376	0.5045
ENSMUSG00000038374	518.94	615.019	-0.821472	-4.50741	1.43445	-0.603
ENSMUSG00000027940	272.885	641.169	-2.08255	-7.19957	0.758502	-0.8556
ENSMUSG00000027935	9.43129	11.3115	0.292024	-3.90696	6.52228	0.4534
ENSMUSG00000027937	92.1808	146.8	-1.92381	-9.16011	1.45617	-0.7351
ENSMUSG00000052310	96.6345	305.433	-2.30934	-6.76962	0.459117	-0.9147
ENSMUSG00000033767	145.04	92.478	-0.136595	-5.04614	2.65848	0.4885
ENSMUSG00000033752	13.1255	28.5128	-1.09204	-4.47168	2.38636	-0.7157
ENSMUSG00000027993	52.0895	123.25	-1.52585	-4.26623	0.499102	-0.8781
ENSMUSG00000045328	178.711	207.969	-0.69371	-3.92562	1.41017	-0.5799
ENSMUSG00000062232	88.1575	77.7979	-0.608894	-5.64254	2.36129	-0.5063
ENSMUSG00000061175	44.1076	63.889	-0.626507	-2.36194	0.868806	-0.6716
ENSMUSG00000027809	18.467	5.22432	1.38077	-3.03059	4.49792	0.7791
ENSMUSG00000027828	101.482	166.632	-1.53402	-6.61103	1.3797	-0.7373
ENSMUSG00000027829	710.052	1751.07	-1.84078	-5.18929	0.406452	-0.9046
ENSMUSG00000027699	399.418	570.665	-1.51827	-7.46556	1.59412	-0.6975
ENSMUSG00000039286	91.4809	148.572	-1.36078	-5.61965	1.2835	-0.7341
ENSMUSG00000035601	30.5194	35.7649	-0.402056	-4.25471	3.07167	-0.5204
ENSMUSG00000035572	108.919	91.7227	-0.959766	-7.84512	2.6708	-0.532
ENSMUSG00000032998	219.466	231.403	-0.780414	-5.03377	1.81988	-0.5687
ENSMUSG00000053317	90.4166	142.276	-1.16386	-6.17963	2.30437	-0.655
ENSMUSG00000066150	105.675	138.165	-1.4797	-7.7462	1.75481	-0.6643
ENSMUSG00000066148	235.831	420.132	-1.66074	-6.64862	1.05344	-0.7903
ENSMUSG00000028392	8.13583	10.3277	-0.31389	-2.77993	2.35344	-0.5268
ENSMUSG00000028703	77.5377	47.9343	0.176064	-6.04411	4.63693	0.5341
ENSMUSG00000028700	18.4685	95.9207	-3.10055	-7.86157	-0.434571	-0.9847
ENSMUSG00000028488	41.7151	305.105	-2.92908	-4.5039	-1.54895	-0.9996
ENSMUSG00000070934	150.571	207.739	-0.941199	-4.24769	1.17272	-0.6673
ENSMUSG00000035069	6.83254	25.1639	-1.93212	-3.69178	-0.260217	-0.9753
ENSMUSG00000028519	11.8033	12.9272	-0.909443	-6.31304	2.28994	-0.5697
ENSMUSG00000015750	18.9677	75.9459	-2.02663	-2.95603	-1.14494	-1
ENSMUSG00000015749	178.919	296.183	-1.30418	-5.10083	0.970842	-0.7541
ENSMUSG00000038495	63.6795	110.087	-1.57313	-6.39725	1.25305	-0.7585
ENSMUSG00000028405	54.7619	79.0877	-0.466026	-2.57983	1.74903	-0.5933
ENSMUSG00000028407	40.3368	17.0179	1.59735	-0.987711	5.13454	0.8296
ENSMUSG00000033285	153.886	349.465	-1.61664	-4.70411	0.399015	-0.8857
ENSMUSG00000008763	60.3364	58.2903	-0.506885	-4.73649	2.19467	-0.5036
ENSMUSG00000033222	28.9341	77.2814	-2.12673	-7.00493	0.803502	-0.868
ENSMUSG00000040943	29.71	975.451	-5.21258	-6.9918	-3.82698	-1
ENSMUSG00000003382	112.649	176.033	-1.2225	-5.45631	1.61238	-0.695
ENSMUSG00000041977	21.2455	30.2683	-0.566109	-7.98158	6.51444	-0.5424
ENSMUSG00000004897	291.663	1008.03	-2.65303	-7.84169	0.143404	-0.9434
ENSMUSG00000035561	28.8322	22.7023	0.312872	-5.38728	5.89445	0.5147
ENSMUSG00000028292	16.8889	37.9217	-1.81605	-6.75209	1.2443	-0.804
ENSMUSG00000059482	28.3318	37.2638	-0.889177	-4.83885	1.73475	-0.624
ENSMUSG00000028211	637.779	268.667	0.483028	-4.65904	3.46325	0.6303
ENSMUSG00000028708	11.9905	43.1175	-2.02817	-5.41696	0.728781	-0.8987
ENSMUSG00000028522	177.472	323.102	-1.40253	-4.94943	0.827855	-0.7989
ENSMUSG00000032890	17.1424	16.5029	0.497693	-3.69681	5.93651	0.5066
ENSMUSG00000028626	8.63172	9.62515	-0.321795	-4.4344	3.3416	-0.4938
ENSMUSG00000028657	30.3771	75.7906	-1.67842	-5.48031	1.0797	-0.8276
ENSMUSG00000028796	150.241	106.427	-0.184324	-4.56278	2.46798	0.4654
ENSMUSG00000068922	50.8713	117.025	-1.96333	-7.09272	1.06605	-0.8213
ENSMUSG00000068921	28.5284	95.1596	-2.11756	-5.90279	0.45152	-0.9128
ENSMUSG00000041263	12.4346	15.483	-0.805815	-5.56631	2.52921	-0.5785
ENSMUSG00000059743	386.372	279.99	0.215059	-2.23753	2.02972	0.5301
ENSMUSG00000028613	25.3846	23.7154	1.21095	-2.83482	8.17723	0.589
ENSMUSG00000028609	397.72	363.517	-0.927702	-7.00053	2.21087	-0.5437
ENSMUSG00000028608	34.9784	61.5737	-1.51309	-7.06114	2.11718	-0.7079
ENSMUSG00000046861	21.824	22.468	-0.100687	-4.34283	3.92733	-0.4609
ENSMUSG00000028683	37.3524	66.2525	-1.22263	-5.17485	1.628	-0.7157
ENSMUSG00000027968	100.876	204.772	-1.29616	-3.58434	0.320959	-0.8829
ENSMUSG00000074238	23.7851	60.3756	-2.01234	-7.16329	1.07173	-0.8347
ENSMUSG00000028899	12.2664	48.1655	-2.05677	-3.75656	-0.541307	-0.9893
ENSMUSG00000053510	41.1802	64.9089	-1.33857	-5.65407	1.38667	-0.7161
ENSMUSG00000028552	21.4511	42.4381	-2.09734	-8.59552	1.10176	-0.7992
ENSMUSG00000028179	58.6326	67.14	-0.972846	-5.89969	1.7386	-0.603
ENSMUSG00000055436	194.17	744.185	-2.58273	-6.6408	-0.199817	-0.9709
ENSMUSG00000027569	55.0606	164.41	-2.05109	-5.72771	0.393528	-0.9162
ENSMUSG00000049401	49.5647	70.6235	-1.16465	-6.71045	2.37134	-0.6363
ENSMUSG00000028850	40.3199	80.1863	-0.452204	-8.42922	9.03564	-0.559044
ENSMUSG00000028848	194.422	84.574	0.563889	-3.64678	3.03381	0.6542
ENSMUSG00000028252	42.4052	56.442	-1.33293	-7.3854	1.98922	-0.6471
ENSMUSG00000040455	18.3112	65.4097	-2.36792	-6.40136	0.268411	-0.9339
ENSMUSG00000028248	96.599	580.43	-2.79917	-4.75813	-1.30413	-0.9994
ENSMUSG00000028247	25.7586	50.8745	-1.22814	-3.56587	0.523608	-0.8455
ENSMUSG00000028514	105.134	167.615	-1.79614	-8.18452	1.41234	-0.7391
ENSMUSG00000057375	28.2595	34.6754	-1.08642	-8.31646	3.65	-0.5826
ENSMUSG00000028614	59.1967	142.499	-2.44601	-9.06593	0.816262	-0.8616
ENSMUSG00000028654	25.621	56.4004	-1.73077	-5.9854	0.856429	-0.8248
ENSMUSG00000028653	23.5045	108.969	-2.45239	-5.50501	0.00132871	-0.962
ENSMUSG00000028527	130.322	535.646	-2.85609	-7.79041	0.0265274	-0.9598
ENSMUSG00000028528	97.9399	67.8116	0.0769086	-3.1339	2.15079	0.505
ENSMUSG00000034042	59.443	168.392	-2.32491	-8.23922	1.0832	-0.856
ENSMUSG00000038844	26.995	38.3341	-0.8074	-4.04025	1.68449	-0.6373
ENSMUSG00000027422	87.0219	381.99	-2.73787	-7.45255	0.236939	-0.9456
ENSMUSG00000027423	1199.91	1621.6	-0.849824	-3.89216	1.14048	-0.6556
ENSMUSG00000033423	23.609	22.5489	0.0460822	-2.05749	2.11539	0.4203
ENSMUSG00000034210	40.4096	115.091	-2.46467	-8.48112	0.782805	-0.8778
ENSMUSG00000028710	30.3615	60.9615	-1.0077	-3.88087	1.84771	-0.7194
ENSMUSG00000035212	61.8764	110.689	-2.11203	-9.49552	1.4072	-0.7633
ENSMUSG00000028718	143.172	124.602	-2.18268	-14.1131	3.08321	-0.619
ENSMUSG00000028483	16.3452	60.7435	-2.18564	-4.94864	-0.152217	-0.9686
ENSMUSG00000052407	10.113	27.8691	-1.08272	-5.14641	4.12066	-0.6955
ENSMUSG00000067261	13.351	383.154	-6.24954	-13.9529	-2.6568	-0.9999
ENSMUSG00000073792	19.8359	63.6515	-2.69015	-9.26651	0.888817	-0.8806
ENSMUSG00000025791	29.9479	7.19579	2.19466	0.555125	4.09843	0.9912
ENSMUSG00000028572	13.5394	30.6619	-1.62632	-5.27949	0.808401	-0.837
ENSMUSG00000027864	38.8573	89.4436	-1.56328	-4.49948	0.349293	-0.8917
ENSMUSG00000033161	830.769	659.171	-0.576564	-5.69045	2.28704	-0.4853
ENSMUSG00000000085	54.1804	35.8707	-0.343677	-9.38217	5.24884	0.4789
ENSMUSG00000035637	52.8934	39.8415	-0.88782	-10.009	4.09129	-0.4944
ENSMUSG00000028318	30.3056	63.7502	-1.71791	-6.12269	0.89586	-0.8209
ENSMUSG00000066324	168.44	288.697	-1.15062	-4.18234	0.914017	-0.764
ENSMUSG00000028245	21.7584	15.6445	-0.284781	-6.00408	3.25841	0.4659
ENSMUSG00000040550	109.257	181.122	-2.01838	-9.68336	1.77125	-0.7281
ENSMUSG00000039768	97.2014	136.194	-0.924319	-4.6602	1.72205	-0.6478
ENSMUSG00000073700	365.163	282.587	-0.194754	-3.78638	2.18723	0.4263
ENSMUSG00000040296	25.1827	86.912	-2.69217	-8.27169	0.463363	-0.9164
ENSMUSG00000036114	116.46	168.723	-0.834219	-3.77722	1.31845	-0.6583
ENSMUSG00000029028	197.228	246.371	-0.90825	-4.77389	1.3788	-0.6327
ENSMUSG00000029029	33.2759	41.1281	-1.10551	-6.06909	1.69601	-0.6276
ENSMUSG00000027890	7.25606	10.7327	-0.42732	-3.64015	3.10174	-0.5657
ENSMUSG00000027889	39.4245	92.213	-1.41112	-3.40852	0.172645	-0.9195
ENSMUSG00000000001	112.465	91.5838	-0.799103	-7.13472	2.35696	-0.5138
ENSMUSG00000027671	297.546	481.204	-1.18695	-4.48048	0.903547	-0.7511
ENSMUSG00000027673	102.025	164.098	-0.912854	-3.17543	0.790065	-0.7483
ENSMUSG00000056900	73.1274	49.0028	0.173653	-3.8176	3.21068	0.524
ENSMUSG00000027677	70.2357	348.853	-2.95551	-7.22021	-0.543973	-0.9868
ENSMUSG00000027680	397.749	666.757	-0.92894	-2.78282	0.495498	-0.804
ENSMUSG00000027984	102.679	84.1348	-0.746034	-6.76017	2.24702	-0.4988
ENSMUSG00000073987	12.5764	26.584	-1.02902	-5.62449	3.69029	-0.6676
ENSMUSG00000015748	127.234	217.766	-1.01311	-4.3064	1.7157	-0.6936
ENSMUSG00000028224	38.954	74.9431	-1.04097	-4.98353	2.69664	-0.6705
ENSMUSG00000089911	151.037	358.1	-1.77115	-5.15896	0.449761	-0.8901
ENSMUSG00000029076	68.28	91.9823	-1.40238	-7.0292	1.60593	-0.6702
ENSMUSG00000059939	17.5896	41.3362	-1.1943	-9.00089	6.53837	-0.6375
ENSMUSG00000035495	55.0594	108.025	-1.29359	-3.86934	0.481953	-0.8523
ENSMUSG00000028329	37.9374	12.1823	0.786196	-5.44961	4.55625	0.6691
ENSMUSG00000039813	100.068	60.366	0.571086	-2.00142	2.77504	0.633
ENSMUSG00000028389	72.9357	35.424	-1.64325	-17.0778	5.14581	-0.5046
ENSMUSG00000028948	238.358	330.623	-1.01111	-4.68525	1.33176	-0.6687
ENSMUSG00000039713	23.885	108.686	-2.56263	-6.71592	0.537377	-0.9281
ENSMUSG00000028937	63.972	33.2729	0.592577	-5.25602	5.10884	0.6019
ENSMUSG00000028467	16.3412	35.2392	-1.60662	-5.71097	1.06833	-0.8062
ENSMUSG00000028470	53.2005	83.8293	-0.941716	-4.93586	2.20059	-0.6465
ENSMUSG00000028479	83.3491	20.038	1.96509	-4.28798	7.59982	0.7723
ENSMUSG00000028456	5.9999	36.3268	-1.66354	-6.16308	5.9725	-0.7654
ENSMUSG00000028458	35.8257	32.6532	-0.192915	-5.06645	3.60375	-0.4536
ENSMUSG00000028461	19.397	51.8347	-1.28393	-4.32665	2.08217	-0.7701
ENSMUSG00000028480	179.054	90.9374	0.712498	-2.04968	2.86727	0.6903
ENSMUSG00000028266	248.814	103.066	0.424453	-4.53389	3.29487	0.6218
ENSMUSG00000040151	72.3842	98.6373	-0.72842	-3.33321	1.22278	-0.641
ENSMUSG00000037062	68.4689	52.2362	0.0987301	-2.80504	2.22192	0.4974
ENSMUSG00000028273	52.6279	34.3421	-0.699211	-8.49175	3.04249	-0.4662
ENSMUSG00000004591	116.224	274.946	-1.61143	-4.38668	0.251736	-0.911
ENSMUSG00000028414	39.8816	99.2408	-1.76667	-5.38531	0.772936	-0.8669
ENSMUSG00000028420	32.1891	63.3472	-1.10317	-4.48545	1.92833	-0.719
ENSMUSG00000028233	131.079	255.812	-1.17275	-3.33706	0.501296	-0.8429
ENSMUSG00000070972	25.9549	64.5904	-1.29587	-3.29719	0.689377	-0.8591
ENSMUSG00000028381	21.3925	105.543	-2.28051	-3.49733	-0.998442	-0.9987
ENSMUSG00000027881	216.827	1035.69	-2.61924	-5.42388	-0.775876	-0.9941
ENSMUSG00000059834	8.83196	19.0643	-1.01891	-3.29855	1.49463	-0.7602
ENSMUSG00000068523	25.705	41.3119	-1.24631	-5.10882	1.05473	-0.7328
ENSMUSG00000007379	203.336	199.635	-0.505913	-4.67415	2.30866	-0.5079
ENSMUSG00000005687	89.2189	205.716	-2.17222	-8.01219	0.920734	-0.8379
ENSMUSG00000033014	150.867	196.583	-0.62731	-3.33536	1.45654	-0.5969
ENSMUSG00000037894	229.196	592.91	-2.30467	-7.86244	0.678164	-0.8773
ENSMUSG00000074212	18.5326	46.8055	-1.925	-6.08479	0.597337	-0.8775
ENSMUSG00000074637	1172.81	4916.66	-2.60089	-6.04092	-0.380058	-0.9814
ENSMUSG00000037400	26.6098	77.7644	-2.46583	-8.54365	0.96981	-0.8621
ENSMUSG00000027808	118.043	214.084	-1.35121	-4.77413	0.792444	-0.7867
ENSMUSG00000027599	251.482	317.307	-1.24656	-6.37872	1.62441	-0.6572
ENSMUSG00000069094	42.6848	133.237	-1.95595	-4.7626	-0.0209016	-0.9554
ENSMUSG00000027854	28.1616	90.9758	-1.99938	-5.11325	0.314795	-0.9271
ENSMUSG00000068823	409.903	780.717	-1.39165	-4.56627	0.713715	-0.8188
ENSMUSG00000027852	161.888	281.175	-1.54214	-6.06882	1.03846	-0.77
ENSMUSG00000074513	28.0869	71.0166	-1.3131	-3.85815	1.30154	-0.8108
ENSMUSG00000042388	82.4142	120.562	-1.16081	-5.40752	1.41832	-0.6857
ENSMUSG00000042380	53.4825	46.1376	-0.335835	-5.15116	3.02218	-0.4613
ENSMUSG00000028645	452.948	229.434	0.37032	-3.77225	3.08017	0.5975
ENSMUSG00000028643	56.621	31.7571	0.380745	-5.4384	4.87293	0.569
ENSMUSG00000028641	37.6479	58.7418	-1.26955	-6.19627	1.78631	-0.6764
ENSMUSG00000028587	235.615	617.963	-2.1768	-6.81008	0.488869	-0.9014
ENSMUSG00000028582	67.7756	153.203	-1.31172	-3.70769	0.743181	-0.843
ENSMUSG00000028567	43.4407	33.0499	-0.546985	-6.53963	2.82169	-0.4647
ENSMUSG00000073775	201.326	133.287	-0.415362	-6.18564	2.67728	0.4452
ENSMUSG00000028910	10.1127	19.092	-0.311855	-4.09999	5.20351	-0.5726
ENSMUSG00000028911	133.746	222.106	-1.31559	-5.28126	1.14184	-0.7432
ENSMUSG00000028914	38.199	41.2612	-0.598294	-4.58564	2.07496	-0.5333
ENSMUSG00000028737	88.1332	67.6883	-0.177489	-4.74144	2.77618	0.4574
ENSMUSG00000044303	157.543	57.0364	1.25563	-0.847536	2.8511	0.8683
ENSMUSG00000008489	72.6704	303.866	-2.9563	-8.19375	-0.13427	-0.9677
ENSMUSG00000028521	36.3335	47.3573	-0.841664	-4.07752	1.33794	-0.6379
ENSMUSG00000028530	53.2068	48.1947	-0.39869	-6.43078	3.87024	-0.4733
ENSMUSG00000039298	31.4549	84.2237	-2.07813	-6.48416	0.497662	-0.8953
ENSMUSG00000028557	34.7634	70.1299	-1.21624	-4.44235	1.52716	-0.7554
ENSMUSG00000027931	21.6172	33.2605	-0.845622	-3.22514	0.950827	-0.7042
ENSMUSG00000001018	35.6966	44.938	-0.930526	-4.78142	1.42012	-0.6308
ENSMUSG00000015747	13.69	19.2839	-0.623605	-3.21749	1.67672	-0.6156
ENSMUSG00000015943	36.7406	100.384	-1.66975	-4.40369	0.405942	-0.9064
ENSMUSG00000068855	71.1246	162.167	-3.56326	-15.4257	1.45665	-0.8322
ENSMUSG00000028066	24.9219	42.6434	-1.70438	-8.01636	1.88082	-0.7158
ENSMUSG00000050144	96.0884	87.8274	-1.25227	-9.84711	3.11585	-0.5614
ENSMUSG00000028063	46.4886	114.541	-1.22561	-2.63661	0.311296	-0.9056
ENSMUSG00000028165	77.6623	70.8296	-0.382545	-4.58718	2.50964	-0.4745
ENSMUSG00000028163	41.0508	67.2063	-1.58828	-7.21619	1.60526	-0.725
ENSMUSG00000037174	176.873	196.268	-0.537444	-3.54477	1.53918	-0.5452
ENSMUSG00000037152	61.4286	69.0578	-1.01398	-6.27679	1.75107	-0.5898
ENSMUSG00000027860	86.2719	206.973	-1.87661	-5.83667	0.564751	-0.881
ENSMUSG00000039701	92.3124	147.11	-1.7951	-7.76172	1.4631	-0.7451
ENSMUSG00000028212	126.432	231.12	-1.99876	-8.30949	1.63966	-0.7657
ENSMUSG00000042198	106.432	102.78	-0.763337	-6.25249	2.37241	-0.5326
ENSMUSG00000049119	200.359	286.976	-1.32012	-6.2379	1.55765	-0.6926
ENSMUSG00000028243	15.554	42.0326	-1.93466	-5.6535	0.441219	-0.9005
ENSMUSG00000028249	34.0311	41.0776	-0.996866	-6.76385	2.65916	-0.5837
ENSMUSG00000027618	21.7639	35.785	-1.39293	-6.82287	1.99842	-0.6926
ENSMUSG00000027620	770.466	2121.38	-1.83347	-4.52914	0.00440076	-0.9492
ENSMUSG00000046229	34.6988	18.2887	0.392792	-3.77287	3.22609	0.595
ENSMUSG00000102869	19.7984	169.138	-4.76942	-13.2824	-0.669091	-0.9888
ENSMUSG00000028466	37.796	70.0249	-1.84945	-7.56559	1.45906	-0.765
ENSMUSG00000028468	19.7569	28.3494	-0.569108	-3.24429	1.88868	-0.5965
ENSMUSG00000038827	22.7417	29.5341	-0.51649	-4.38688	3.02074	-0.5607
ENSMUSG00000028089	6.58572	39.1936	-2.7618	-4.80064	-1.17746	-0.9991
ENSMUSG00000038170	24.8343	46.5693	-1.53995	-6.80542	1.88043	-0.727
ENSMUSG00000053398	6.64992	23.1482	-1.87045	-4.22517	0.355067	-0.9298
ENSMUSG00000045854	20.716	21.6916	-0.483906	-3.83046	1.81095	-0.5168
ENSMUSG00000028278	31.7461	55.6997	-1.72208	-7.39898	1.25293	-0.7716
ENSMUSG00000028277	57.059	29.6506	0.0333422	-5.29917	2.95223	0.543
ENSMUSG00000040720	86.8591	121.535	-1.11765	-5.53597	1.53325	-0.6599
ENSMUSG00000078773	14.7514	99.0649	-2.87945	-4.79176	-1.26411	-0.9986
ENSMUSG00000001985	17.0784	30.5626	-2.14038	-9.36277	1.43401	-0.772
ENSMUSG00000050188	64.3781	112.413	-1.25039	-4.79134	1.14581	-0.7545
ENSMUSG00000006445	739.344	1432.82	-1.41105	-4.58742	0.78655	-0.8233
ENSMUSG00000006215	33.6285	59.7274	-1.58385	-7.20352	1.87039	-0.7286
ENSMUSG00000028836	15.4246	33.3893	-1.60847	-6.16846	1.77218	-0.763
ENSMUSG00000037366	8.00051	18.8204	-0.813176	-3.9655	3.52157	-0.6779
ENSMUSG00000028832	676.369	545.706	0.0325453	-2.29982	1.70042	0.4522
ENSMUSG00000078521	364.209	489.494	-1.06629	-5.28325	1.70697	-0.6498
ENSMUSG00000028647	65.2185	87.9988	-1.69705	-8.76885	1.74952	-0.6828
ENSMUSG00000028646	210.983	130.136	-0.264112	-6.03568	2.88002	0.483
ENSMUSG00000090125	297.803	96.9697	1.25186	-1.60421	3.22357	0.8265
ENSMUSG00000028920	122.445	132.799	-0.93027	-7.49438	3.17436	-0.5573
ENSMUSG00000028673	19.671	34.7211	-1.0449	-6.10724	3.3234	-0.6432
ENSMUSG00000027803	75.1771	84.7111	-0.768304	-5.15774	1.99002	-0.568
ENSMUSG00000036513	106.483	209.25	-1.28204	-4.23536	0.907011	-0.8008
ENSMUSG00000028138	158.489	221.016	-1.71332	-8.64687	1.76203	-0.6907
ENSMUSG00000028156	151.757	294.277	-1.94689	-7.61284	1.01449	-0.8108
ENSMUSG00000027715	400.472	402.72	-0.583312	-4.63098	1.93849	-0.5222
ENSMUSG00000004895	179.005	653.161	-3.1148	-10.0975	0.186289	-0.9385
ENSMUSG00000004896	32.5324	102.143	-2.16585	-5.75489	0.178117	-0.9405
ENSMUSG00000028180	42.3945	258.614	-3.37397	-8.09956	-0.804503	-0.9949
ENSMUSG00000039988	137.061	206.189	-0.973257	-4.2182	1.25916	-0.6888
ENSMUSG00000063052	69.9902	128.769	-1.15013	-3.50644	0.509605	-0.8246
ENSMUSG00000063972	85.7719	80.0357	0.0444744	-2.00498	2.06577	0.4212
ENSMUSG00000026754	12.3484	80.3198	-2.60927	-6.10635	1.01652	-0.916
ENSMUSG00000035236	35.7095	104.461	-2.2759	-6.92716	0.66382	-0.8944
ENSMUSG00000026753	101.971	123.986	-0.6853	-3.85265	1.37205	-0.5916
ENSMUSG00000027663	149.007	221.308	-0.658983	-2.66596	1.1188	-0.6618
ENSMUSG00000027669	64.8979	22.5603	2.08636	-1.36612	7.06238	0.8427
ENSMUSG00000035696	22.7398	38.8174	-1.64313	-7.29801	1.49672	-0.7336
ENSMUSG00000049657	137.669	113.067	-0.832413	-7.11969	2.79628	-0.5196
ENSMUSG00000040183	18.2264	29.6605	-1.04084	-5.06404	2.01089	-0.6668
ENSMUSG00000040128	191.13	83.2036	0.297766	-4.95128	3.30373	0.5947
ENSMUSG00000040044	63.4778	88.4951	-1.00778	-7.97022	4.18181	-0.5844
ENSMUSG00000078498	73.8638	188.816	-1.7244	-4.48458	0.187993	-0.9222
ENSMUSG00000078497	10.9899	100.594	-3.67716	-8.56255	-0.125672	-0.9708
ENSMUSG00000018983	104.693	154.183	-1.10121	-4.78078	1.41983	-0.694
ENSMUSG00000036995	9.32296	22.0966	-0.186573	-4.93523	7.61718	-0.5698
ENSMUSG00000001604	96.2408	47.7737	-0.0502959	-6.73962	3.53782	0.5416
ENSMUSG00000066037	86.2002	247.842	-2.0732	-5.86698	0.243113	-0.9255
ENSMUSG00000019338	24.1189	90.8667	-2.08908	-4.65124	0.0544757	-0.9514
ENSMUSG00000005625	71.2767	165.532	-1.93937	-7.68443	1.46013	-0.7981
ENSMUSG00000028218	26.9039	58.69	-1.79244	-6.23555	0.811968	-0.827
ENSMUSG00000028251	11.9548	41.36	-2.01	-4.68324	0.148906	-0.944
ENSMUSG00000028580	799.492	1546.55	-1.66774	-5.89447	0.827461	-0.8169
ENSMUSG00000028581	73.9663	76.3197	0.00901758	-3.80288	3.84763	-0.4387
ENSMUSG00000041143	23.3958	20.1886	-0.397723	-5.2228	2.77144	-0.4691
ENSMUSG00000028745	414.29	346.176	-0.122321	-2.93241	1.75639	0.4107
ENSMUSG00000028207	17.3453	40.253	-1.32698	-3.11672	0.179901	-0.9159
ENSMUSG00000028902	140.667	201.531	-1.076	-5.68448	2.05461	-0.6412
ENSMUSG00000028894	55.2021	42.7449	-0.60907	-6.26056	2.40391	-0.487
ENSMUSG00000028672	51.2156	55.7955	-0.620276	-4.32664	1.81131	-0.5447
ENSMUSG00000028671	13.4775	19.5037	-0.370075	-2.98308	2.77253	-0.5608
ENSMUSG00000007872	208.53	1892.91	-3.37405	-5.28171	-1.80759	-0.9999
ENSMUSG00000028779	36.3269	50.9497	-0.995947	-4.87088	1.41702	-0.6575
ENSMUSG00000028773	69.4049	40.2088	1.26374	-1.94043	5.75117	0.6964
ENSMUSG00000074088	229.353	395.511	-1.46304	-5.71749	0.993696	-0.7687
ENSMUSG00000057530	91.0329	71.5028	-0.105211	-4.32421	2.97277	0.4587
ENSMUSG00000028760	89.422	74.9088	-0.187368	-3.56629	2.14205	-0.4241
ENSMUSG00000028759	78.7882	279.439	-2.55863	-7.15913	0.089764	-0.9489
ENSMUSG00000028757	159.872	164.079	-0.627759	-4.53835	1.67038	-0.5346
ENSMUSG00000041241	85.7559	97.8943	-2.11356	-12.0766	2.16515	-0.6672
ENSMUSG00000029047	30.2682	45.8448	-1.7179	-9.86208	2.76614	-0.6574
ENSMUSG00000028676	157.977	681.263	-2.56169	-5.65651	-0.563097	-0.9903
ENSMUSG00000039953	46.1783	56.5971	-0.140139	-2.78046	2.93419	-0.4843
ENSMUSG00000028890	132.257	255.639	-1.42779	-4.79435	0.884769	-0.8093
ENSMUSG00000028889	509.116	662.581	-1.05296	-5.26198	1.519	-0.6531
ENSMUSG00000028792	191.246	685.508	-2.27031	-5.20997	-0.318042	-0.9793
ENSMUSG00000028793	205.156	332.352	-1.57369	-6.53307	1.29568	-0.7403
ENSMUSG00000028284	58.7481	93.124	-1.27428	-5.37631	1.16236	-0.7276
ENSMUSG00000028282	72.1573	225.459	-2.18577	-5.86611	0.13303	-0.9424
ENSMUSG00000058006	71.7927	385.954	-2.70762	-5.00349	-1.04813	-0.9984
ENSMUSG00000011257	226.202	467.231	-1.86199	-6.66555	0.815688	-0.8353
ENSMUSG00000028228	30.4232	57.1566	-1.334	-4.7116	0.910639	-0.788
ENSMUSG00000041058	37.5079	61.3072	-1.033	-4.58263	1.62703	-0.6879
ENSMUSG00000040359	25.9441	46.9736	-0.860799	-2.05888	0.353543	-0.8467
ENSMUSG00000055373	70.0845	129.082	-2.21067	-9.41204	1.34192	-0.7855
ENSMUSG00000018965	425.213	393.891	-0.486347	-4.27861	1.8736	-0.4994
ENSMUSG00000079562	135.964	157.041	-0.957772	-5.76755	1.7913	-0.6041
ENSMUSG00000029221	58.6492	78.7558	-1.31382	-6.48913	1.54498	-0.6699
ENSMUSG00000007613	47.2663	58.1023	-0.574003	-3.18688	1.4427	-0.5835
ENSMUSG00000095567	112.687	344.777	-1.97684	-5.56131	0.554107	-0.896
ENSMUSG00000040945	357.265	653.694	-1.78396	-7.21929	1.19692	-0.775
ENSMUSG00000028563	33.5298	20.7941	0.41975	-2.34846	2.55977	0.6002
ENSMUSG00000035407	46.7644	28.6414	-0.500188	-12.3803	7.58525	0.477252
ENSMUSG00000049969	566.401	1396.28	-1.79901	-5.29194	0.347046	-0.9054
ENSMUSG00000050323	33.9755	45.8634	-1.73592	-9.30683	1.96039	-0.6808
ENSMUSG00000040738	83.4092	83.2458	-0.800252	-5.91362	2.15263	-0.548
ENSMUSG00000045205	25.0635	33.5491	-1.05337	-6.33417	2.63031	-0.6164
ENSMUSG00000040728	14.1437	9.89714	0.206354	-3.66944	3.03567	0.5276
ENSMUSG00000028398	85.8483	95.0251	-1.01788	-6.21036	1.83802	-0.5962
ENSMUSG00000028382	102.983	230.802	-2.2601	-8.62574	0.947367	-0.8383
ENSMUSG00000038544	255.48	521.546	-1.17972	-4.02895	1.32295	-0.7623
ENSMUSG00000046862	75.715	186.334	-1.43429	-3.04437	-0.0693037	-0.9554
ENSMUSG00000028478	453.071	492.478	-0.676455	-4.84446	2.07823	-0.5465
ENSMUSG00000035683	60.6713	69.9693	-1.04943	-6.67375	2.1671	-0.5969
ENSMUSG00000035649	38.5641	147.06	-3.2395	-10.9719	0.737072	-0.9069
ENSMUSG00000028869	178.163	235.395	-1.58312	-8.51617	1.72564	-0.6736
ENSMUSG00000050213	514.613	442.133	-0.512458	-4.95827	2.33452	-0.5003
ENSMUSG00000028863	13.2622	51.6986	-2.21914	-5.57326	0.389221	-0.9301
ENSMUSG00000089945	192.957	458.134	-1.40246	-3.20858	0.0434586	-0.936
ENSMUSG00000038729	196.207	456.811	-1.38051	-3.26592	0.102015	-0.929
ENSMUSG00000028811	136.664	151.113	-0.678067	-4.53797	1.70343	-0.5598
ENSMUSG00000028309	31.957	172.264	-3.57931	-10.0382	-0.379239	-0.9819
ENSMUSG00000028312	165.752	415.157	-1.88202	-5.67894	0.505889	-0.8848
ENSMUSG00000060206	289.432	606.268	-1.77886	-6.03239	0.702387	-0.8456
ENSMUSG00000028426	380.481	805.296	-1.49023	-4.32894	0.429012	-0.8719
ENSMUSG00000039137	13.7612	21.938	-0.676546	-2.29581	0.923886	-0.7014
ENSMUSG00000008305	144.137	125.068	-0.46401	-4.70065	2.06252	-0.4799
ENSMUSG00000070923	66.7366	79.3672	-0.758038	-4.95466	2.01837	-0.5779
ENSMUSG00000029071	13.3869	37.39	-1.90101	-5.22195	0.334675	-0.9149
ENSMUSG00000029034	103.327	103.93	-0.984087	-6.86641	2.07557	-0.5681
ENSMUSG00000029033	23.9598	22.1627	-0.889794	-8.33811	3.68456	-0.5267
ENSMUSG00000023286	231.404	398.48	-1.25835	-4.45539	0.782737	-0.7825
ENSMUSG00000028743	56.9534	33.3035	0.78409	-2.51003	4.18545	0.6393
ENSMUSG00000078517	42.3572	67.21	-1.5783	-7.18942	1.49454	-0.7205
ENSMUSG00000066036	53.6862	187.958	-2.50762	-7.13749	0.140933	-0.9464
ENSMUSG00000041025	34.7787	37.1984	-0.547262	-4.41883	2.16464	-0.5267
ENSMUSG00000028434	16.9865	25.3195	-1.52953	-7.46205	1.67013	-0.7033
ENSMUSG00000038764	74.8104	54.7609	-0.515147	-7.06034	3.25888	-0.472
ENSMUSG00000034926	554.638	317.566	0.164359	-3.84007	2.51959	0.5595
ENSMUSG00000043572	42.1705	66.1021	-1.18756	-6.38538	2.57708	-0.6509
ENSMUSG00000061887	205.448	129.385	-0.141303	-5.75347	3.21949	0.5043
ENSMUSG00000028618	143.329	168.643	-1.2124	-6.83392	1.76792	-0.6332
ENSMUSG00000010517	145.271	172.106	-0.582359	-3.25396	1.30506	-0.5745
ENSMUSG00000028601	14.5873	45.4527	-2.21622	-7.84376	1.63952	-0.8289
ENSMUSG00000048351	85.1987	220.835	-1.8999	-5.44283	0.31322	-0.9118
ENSMUSG00000034610	103.457	179.228	-1.58132	-6.81361	1.65319	-0.7332
ENSMUSG00000028854	42.3256	57.1614	-1.07561	-6.20907	2.32113	-0.6194
ENSMUSG00000037600	20.2686	23.0288	-0.809322	-6.44909	2.81324	-0.5515
ENSMUSG00000012123	12.3948	25.1323	-1.2855	-4.6877	1.32964	-0.7612
ENSMUSG00000012126	7.84956	10.8014	-0.533147	-2.92511	1.84082	-0.593
ENSMUSG00000006392	59.3431	115.733	-1.44635	-5.56882	1.37522	-0.7616
ENSMUSG00000006390	32.7485	39.8132	-0.325641	-5.85886	5.13628	-0.5054
ENSMUSG00000028729	140.479	153.314	-0.733972	-4.53167	1.59856	-0.5723
ENSMUSG00000057572	37.4325	51.872	-0.822952	-5.73443	3.05944	-0.5952
ENSMUSG00000040859	98.4669	124.497	-0.93639	-4.89576	1.52269	-0.6377
ENSMUSG00000047945	631.089	525.026	-0.171731	-3.22365	1.83278	0.4096
ENSMUSG00000065999	223.118	633.88	-1.64779	-3.95922	0.353252	-0.916
ENSMUSG00000044496	251.472	264.94	-0.721994	-4.80164	1.79447	-0.5588
ENSMUSG00000001089	114.97	233.719	-1.84647	-6.70617	0.870516	-0.8275
ENSMUSG00000028977	184.993	166.926	-0.177253	-2.76662	1.70123	-0.4265
ENSMUSG00000028974	10.4802	16.2153	-0.485307	-2.55112	1.9612	-0.6078
ENSMUSG00000028990	35.6311	128.521	-2.89372	-9.16711	0.564481	-0.9151
ENSMUSG00000028988	60.9568	58.7065	-0.731723	-5.63517	2.02345	-0.5359
ENSMUSG00000042608	81.3115	72.4804	-0.879151	-7.50523	2.6036	-0.5311
ENSMUSG00000050212	24.8113	27.3914	-0.367969	-5.15833	3.73341	-0.4993
ENSMUSG00000028847	42.4084	27.4018	-0.191583	-6.22698	3.49378	0.4902
ENSMUSG00000042489	94.7276	142.421	-1.694	-7.97612	1.63381	-0.7193
ENSMUSG00000005968	9.95089	54.8908	-2.70643	-5.18728	-0.813813	-0.9951
ENSMUSG00000068876	19.6622	7.85019	0.548092	-4.60543	3.58619	0.647
ENSMUSG00000005779	222.371	187.222	-0.462103	-5.38244	2.49078	-0.4757
ENSMUSG00000042367	76.145	271.871	-2.7491	-8.08193	0.12618	-0.9463
ENSMUSG00000042357	63.9212	155.637	-1.46786	-4.2823	0.886065	-0.8434
ENSMUSG00000050890	264.078	493.819	-1.25053	-3.93576	0.744519	-0.8128
ENSMUSG00000046671	57.8904	175.028	-1.99625	-5.14519	0.112458	-0.9412
ENSMUSG00000028452	815.365	1167.56	-1.06976	-4.8369	1.29219	-0.6846
ENSMUSG00000028798	147.812	149.793	-0.69655	-5.40937	2.07531	-0.5366
ENSMUSG00000040795	60.4743	68.0159	-0.0787184	-1.80242	1.85262	-0.4391
ENSMUSG00000028795	26.7241	10.538	0.671845	-4.98419	4.29842	0.6499
ENSMUSG00000023232	12.76	13.5612	-0.342965	-4.39741	2.94915	-0.4945
ENSMUSG00000028772	50.3461	128.536	-1.97894	-6.67516	1.02516	-0.8445
ENSMUSG00000028766	200.702	304.089	-1.18125	-5.09145	1.17194	-0.7082
ENSMUSG00000028756	27.4278	8.42523	1.44887	-2.68207	5.02744	0.7746
ENSMUSG00000040928	27.6737	104.59	-2.57606	-6.85514	-0.108775	-0.9655
ENSMUSG00000050390	189.727	235.484	-1.37228	-7.07872	1.78074	-0.6605
ENSMUSG00000057236	243.061	491.459	-2.38324	-9.9017	1.12554	-0.8123
ENSMUSG00000028741	241.738	375.528	-1.27291	-5.34658	1.12223	-0.7319
ENSMUSG00000066000	107.886	467.345	-2.68785	-6.50291	-0.237481	-0.974
ENSMUSG00000062518	14.6921	214.443	-4.43037	-8.0582	-2.09399	-0.9996
ENSMUSG00000028840	133.444	365.665	-1.75227	-4.72706	0.437275	-0.9006
ENSMUSG00000025328	7.70512	12.0483	-0.652179	-2.77686	1.52876	-0.6582
ENSMUSG00000028991	68.3514	82.5617	-0.858292	-5.61224	2.31058	-0.5843
ENSMUSG00000017264	101.861	181.511	-1.07916	-3.84278	1.04256	-0.7514
ENSMUSG00000006442	255.006	362.962	-0.816171	-3.86252	1.3417	-0.6502
ENSMUSG00000028591	18.8813	67.1047	-2.40037	-6.20431	0.0338538	-0.9551
ENSMUSG00000028430	117.237	133.152	-0.727763	-4.8585	1.96808	-0.571
ENSMUSG00000028433	118.771	98.526	-0.920653	-7.97997	2.85351	-0.5176
ENSMUSG00000028436	91.6566	123.3	-1.12588	-5.61624	1.49243	-0.654
ENSMUSG00000046312	25.9924	72.6327	-1.56741	-5.22004	1.75485	-0.7923
ENSMUSG00000028487	13.2573	17.9424	-0.703587	-4.05257	1.96391	-0.5964
ENSMUSG00000038047	92.3141	263.58	-2.58621	-8.71954	0.552311	-0.8995
ENSMUSG00000028494	29.7378	41.0518	-1.04016	-4.85867	1.37943	-0.6705
ENSMUSG00000020220	39.5493	81.2715	-1.31849	-4.64587	1.30134	-0.7761
ENSMUSG00000003032	121.432	1688.81	-4.05971	-6.26196	-2.36827	-1
ENSMUSG00000034557	25.8561	69.5799	-1.32613	-4.74894	2.30402	-0.7667
ENSMUSG00000028568	20.8379	119.804	-3.10055	-7.68547	-0.203651	-0.973
ENSMUSG00000028559	62.4803	42.0517	-0.0783881	-5.27159	3.22162	0.4936
ENSMUSG00000049878	384.255	484.902	-1.17114	-6.05576	1.52817	-0.6499
ENSMUSG00000028431	121.073	175.552	-1.79264	-8.85034	1.54661	-0.7093
ENSMUSG00000038816	44.2594	71.6395	-1.09459	-4.40344	1.14983	-0.7138
ENSMUSG00000055296	44.856	485.27	-4.37129	-9.89336	-1.35678	-0.9981
ENSMUSG00000028633	240.194	395.394	-1.78304	-7.96461	1.39406	-0.7508
ENSMUSG00000028619	34.3482	61.0192	-1.74448	-8.74478	2.49887	-0.7001
ENSMUSG00000028617	64.0221	124.657	-1.45697	-4.97592	0.775985	-0.8144
ENSMUSG00000028577	226.227	449.945	-1.85632	-7.07661	0.886711	-0.82
ENSMUSG00000062627	60.6695	221.586	-2.38898	-6.17632	-0.0957102	-0.9644
ENSMUSG00000052684	287.621	112.37	-0.320578	-9.1869	3.96875	0.529
ENSMUSG00000025413	43.4226	160.322	-2.75512	-8.21997	0.118069	-0.9469
ENSMUSG00000028409	193.313	230.993	-0.810834	-5.24596	2.13852	-0.5765
ENSMUSG00000028413	130.123	148.502	-0.57914	-3.63817	1.59238	-0.5617
ENSMUSG00000028416	39.2945	47.4093	-0.655944	-5.45127	2.94743	-0.5525
ENSMUSG00000028435	75.7073	151.175	-2.46591	-10.71	1.4217	-0.7984
ENSMUSG00000008575	132.33	1034.32	-3.16398	-5.0519	-1.62689	-0.9998
ENSMUSG00000028403	23.2044	94.2896	-2.64412	-7.04543	-0.0256358	-0.961
ENSMUSG00000028367	283.903	140.611	0.526985	-3.08007	2.76773	0.6448
ENSMUSG00000038668	81.1763	369.192	-2.49051	-4.85406	-0.775618	-0.9955
ENSMUSG00000028789	28.5285	20.3002	-0.371299	-7.45639	4.21914	0.46
ENSMUSG00000028884	782.953	1300.19	-1.29254	-4.92748	0.941263	-0.7588
ENSMUSG00000037692	190.235	471.311	-2.47952	-9.05523	0.7756	-0.8629
ENSMUSG00000028868	153.67	317.642	-1.46191	-4.74854	0.596756	-0.8402
ENSMUSG00000050812	68.2476	96.2417	-1.94918	-10.1016	1.82009	-0.7047
ENSMUSG00000028378	137.155	59.8534	1.43198	-1.34697	4.84138	0.7903
ENSMUSG00000028447	69.8435	101.315	-1.19172	-5.71175	1.5406	-0.6736
ENSMUSG00000036078	95.7076	137.654	-1.32607	-6.49334	1.8302	-0.6738
ENSMUSG00000073888	25.354	23.9999	-0.0857049	-3.79794	3.2159	-0.4417
ENSMUSG00000028578	27.3059	45.9189	-1.6929	-7.9483	1.68495	-0.7268
ENSMUSG00000028496	70.5379	93.1707	-0.911495	-4.46431	1.3592	-0.6461
ENSMUSG00000066151	29.0789	51.3302	-1.78585	-7.62128	1.3065	-0.7619
ENSMUSG00000066149	48.2193	307.73	-3.23423	-7.42881	-0.518185	-0.9869
ENSMUSG00000028391	10.0164	59.3323	-2.46772	-4.67916	-0.0220467	-0.9656
ENSMUSG00000078713	106.159	367.943	-2.69653	-7.9736	0.157332	-0.9441
ENSMUSG00000028322	167.061	114.014	-0.068696	-4.33882	2.60979	0.4866
ENSMUSG00000045973	135.671	102.916	0.00640474	-2.82821	1.95076	0.4678
ENSMUSG00000044813	272.452	51.4313	1.60226	-4.6607	5.62181	0.7733
ENSMUSG00000028293	19.1881	29.7081	-1.63124	-8.19856	1.91551	-0.6949
ENSMUSG00000028295	35.0045	38.9244	-0.65304	-4.89831	2.13412	-0.5586
ENSMUSG00000039967	298.501	905.265	-1.96768	-4.68725	-0.101839	-0.9602
ENSMUSG00000028333	4215.52	2284.88	0.725122	-0.874617	1.99672	0.7684
ENSMUSG00000028334	84.8925	93.4004	-0.188265	-2.26421	1.75982	-0.4652
ENSMUSG00000028952	85.626	52.704	-0.764026	-9.34116	3.57631	-0.4817
ENSMUSG00000028943	8.85641	30.89	-0.935162	-5.74862	6.19618	-0.6686
ENSMUSG00000006699	264.817	264.293	-0.711086	-4.96744	1.80884	-0.5393
ENSMUSG00000051557	12.7197	60.2357	-2.50845	-5.1392	-0.552287	-0.9874
ENSMUSG00000003161	36.0076	20.6955	0.495309	-4.44896	4.51548	0.5911
ENSMUSG00000044700	62.5151	216.174	-2.59202	-7.64098	0.349631	-0.9273
ENSMUSG00000028982	107.534	125.227	-0.913705	-5.41221	1.77972	-0.5956
ENSMUSG00000039911	24.6724	16.3115	-0.0786222	-5.40511	3.46955	0.4957
ENSMUSG00000028980	40.1998	21.4918	-0.393893	-8.43044	3.82695	0.5016
ENSMUSG00000028917	50.0364	42.2788	-0.636508	-5.87095	2.29029	-0.4996
ENSMUSG00000078515	195.601	253.148	-1.27778	-6.50027	1.57478	-0.6682
ENSMUSG00000040715	11.9942	12.3914	0.0399752	-4.42293	4.56108	0.4513
ENSMUSG00000040697	40.7418	66.2803	-1.40608	-5.78796	1.16405	-0.7379
ENSMUSG00000029068	113.32	439.382	-2.46849	-5.96691	-0.257411	-0.9755
ENSMUSG00000065990	84.368	110.558	-0.81964	-4.12116	1.28511	-0.6305
ENSMUSG00000028797	156.731	263.899	-1.07346	-3.90567	0.981959	-0.7501
ENSMUSG00000028788	543.967	965.067	-1.4979	-5.70946	1.02892	-0.7741
ENSMUSG00000028393	56.2359	26.1049	0.374356	-4.93814	3.65288	0.6026
ENSMUSG00000028394	158.243	299.237	-1.39005	-4.62468	0.712159	-0.8164
ENSMUSG00000073755	23.2415	32.5801	-0.55891	-6.30631	4.83504	-0.5498
ENSMUSG00000028837	204.768	261.211	-1.26434	-6.39428	1.55295	-0.6591
ENSMUSG00000028820	303	568.488	-1.78958	-7.18287	1.145	-0.7826
ENSMUSG00000028607	46.5136	33.6905	-0.248888	-7.02132	4.28804	0.4681
ENSMUSG00000028603	7.07518	43.4036	-2.97073	-6.13214	-0.736833	-0.9921
ENSMUSG00000047613	471.298	376.533	-0.558395	-5.67974	2.46715	-0.4879
ENSMUSG00000039523	36.892	45.749	-0.573428	-4.99224	3.15425	-0.5458
ENSMUSG00000028410	748.697	682.228	-0.883508	-6.49856	2.13058	-0.5479
ENSMUSG00000028419	47.205	49.5706	-0.592356	-4.09491	1.59175	-0.5386
ENSMUSG00000028423	40.6024	118.084	-2.67386	-9.75772	0.856456	-0.8799
ENSMUSG00000036241	315.621	349.45	-0.770465	-4.83114	1.7158	-0.5755
ENSMUSG00000009863	157.242	123.31	-0.193749	-3.71413	2.05713	0.4304
ENSMUSG00000036622	15.6407	18.2209	-0.0685885	-5.5686	5.60753	-0.47
ENSMUSG00000078503	118.572	631.481	-2.67968	-5.02219	-1.00413	-0.9984
ENSMUSG00000074656	1910.57	4824.45	-1.99269	-6.23832	0.498519	-0.893
ENSMUSG00000027597	31.5754	120.126	-2.61503	-6.98458	-0.0532302	-0.9608
ENSMUSG00000038383	47.5141	45.019	-0.314543	-3.90222	2.30625	-0.4666
ENSMUSG00000038369	48.4243	117.419	-2.42885	-8.84277	0.979301	-0.8424
ENSMUSG00000029009	87.1797	100.466	-0.65023	-3.68066	1.41404	-0.5768
ENSMUSG00000029003	29.1284	58.754	-1.76795	-6.90624	1.16644	-0.7931
ENSMUSG00000041556	8.135	5.75169	0.491884	-1.76377	2.74098	0.589
ENSMUSG00000037266	545.756	1773.33	-2.18585	-5.60895	0.178524	-0.9409
ENSMUSG00000028821	113.305	92.0546	-0.133328	-3.55881	2.24232	0.4381
ENSMUSG00000070605	27.596	177.737	-2.93227	-5.33319	-1.13833	-0.9985
ENSMUSG00000056300	50.0931	243.059	-2.96779	-7.33186	-0.373165	-0.981
ENSMUSG00000073684	40.2117	31.4543	-0.194611	-6.22063	4.14083	0.4664
ENSMUSG00000029064	231.255	271.051	-1.59975	-8.91703	1.97598	-0.6501
ENSMUSG00000029063	56.6705	104.236	-1.70041	-7.56831	1.76982	-0.7367
ENSMUSG00000051517	26.1438	47.086	-1.13682	-5.05297	1.88729	-0.6965
ENSMUSG00000028464	9.01267	15.0904	-0.480532	-3.95351	3.75428	-0.5888
ENSMUSG00000028465	67.5942	152.322	-1.49884	-4.53503	0.828372	-0.8326
ENSMUSG00000028719	18.1076	34.7002	-1.98828	-8.9359	1.58033	-0.7675
ENSMUSG00000028763	55.6473	133.55	-1.70994	-5.75458	1.09416	-0.8268
ENSMUSG00000043411	86.652	411.873	-2.44888	-4.56111	-0.874382	-0.9962
ENSMUSG00000041351	19.3387	33.8518	-1.18763	-6.6178	3.00651	-0.6521
ENSMUSG00000028706	25.4775	71.8814	-1.75916	-4.22832	0.142849	-0.9356
ENSMUSG00000028453	20.2388	32.8087	-1.24602	-5.39892	1.40649	-0.7114
ENSMUSG00000028454	22.0382	53.1554	-1.20548	-3.23185	0.924317	-0.8276
ENSMUSG00000028455	132.705	308.374	-1.94415	-6.4196	0.630098	-0.8643
ENSMUSG00000036002	52.7607	63.0393	-1.1298	-6.7777	2.10006	-0.6133
ENSMUSG00000028556	7.72849	41.2452	-2.56458	-4.75974	-0.711322	-0.9916
ENSMUSG00000032897	115.199	157.253	-1.68162	-8.59067	1.67692	-0.6931
ENSMUSG00000028629	53.2785	107.015	-1.41222	-4.37555	0.653053	-0.8378
ENSMUSG00000032870	21.4311	43.0622	-1.14889	-4.8149	2.12599	-0.7089
ENSMUSG00000043207	85.1619	87.7049	-0.546642	-4.0913	1.79751	-0.5218
ENSMUSG00000042558	242.136	174.768	-0.385509	-5.75545	2.5818	0.4397
ENSMUSG00000028842	30.5561	61.7463	-1.96482	-7.39193	1.13545	-0.8065
ENSMUSG00000041530	71.5607	90.5947	-1.39724	-7.50239	1.72825	-0.6614
ENSMUSG00000060862	37.3028	48.9538	-1.4302	-7.42843	2.0106	-0.6607
ENSMUSG00000036822	920.511	1200.84	-1.30877	-6.40754	1.5991	-0.6749
ENSMUSG00000071014	80.1574	91.7758	-0.493542	-6.66065	4.49195	-0.5235
ENSMUSG00000028411	14.3589	57.2677	-2.39584	-6.59388	0.630544	-0.9183
ENSMUSG00000028691	3000.59	2192.54	-0.278339	-4.70568	2.29543	0.4446
ENSMUSG00000028689	14.4281	42.2009	-1.68466	-4.09927	0.347173	-0.9149
ENSMUSG00000033985	98.091	55.13	0.151831	-4.17895	2.67692	0.5544
ENSMUSG00000028687	22.2777	42.2174	-1.41207	-5.79707	1.50261	-0.7466
ENSMUSG00000006398	1024.86	777.792	-0.368108	-4.81529	2.22209	-0.4456
ENSMUSG00000028962	10.4835	45.1051	-2.33055	-5.83045	0.600462	-0.9227
ENSMUSG00000053841	131.802	348.236	-2.04701	-6.17809	0.398611	-0.9053
ENSMUSG00000003731	84.3982	141.568	-1.46481	-6.35513	1.60343	-0.7251
ENSMUSG00000053730	89.1819	133.296	-1.09211	-4.762	1.1361	-0.7019
ENSMUSG00000028790	67.2701	174.562	-2.25235	-7.45841	0.61882	-0.88
ENSMUSG00000038828	43.1376	96.3964	-1.81981	-6.22661	0.76369	-0.8442
ENSMUSG00000029165	40.1389	20.6555	0.247989	-6.22921	4.70694	0.5602
ENSMUSG00000054099	29.0197	173.986	-3.21821	-7.78755	-0.44759	-0.9832
ENSMUSG00000040584	54.6456	137.534	-1.76114	-5.96436	1.28272	-0.8122
ENSMUSG00000028970	44.6185	101.114	-1.50257	-4.52281	0.681441	-0.846
ENSMUSG00000028898	81.9595	120.402	-1.20186	-5.46354	1.42708	-0.6914
ENSMUSG00000029146	34.2533	79.9761	-1.7838	-5.74576	0.700877	-0.8566
ENSMUSG00000029148	126.781	142.562	-0.969706	-5.74412	1.67034	-0.5998
ENSMUSG00000062761	27.6707	86.224	-2.17261	-5.89928	0.0476069	-0.9496
ENSMUSG00000029208	38.2788	46.5448	-0.808998	-4.65802	1.69029	-0.6013
ENSMUSG00000036087	80.47	129.547	-1.14101	-6.17488	2.61777	-0.6555
ENSMUSG00000029174	108.792	122.643	-0.548607	-3.44472	1.43764	-0.5501
ENSMUSG00000023353	47.9035	57.6468	-0.918151	-5.71924	2.14544	-0.5908
ENSMUSG00000028954	148.219	165.973	-0.992483	-6.12897	1.96619	-0.5983
ENSMUSG00000029098	37.2689	58.2928	-1.77406	-9.0566	2.22485	-0.6904
ENSMUSG00000055401	12.9014	31.0526	-1.20607	-3.64757	1.38716	-0.8012
ENSMUSG00000029120	40.0648	108.301	-2.08212	-7.13181	0.935271	-0.8555
ENSMUSG00000063646	73.8455	74.8479	-0.172891	-2.79227	2.00774	-0.4495
ENSMUSG00000000600	35.403	251.958	-2.97815	-4.7668	-1.54715	-0.9999
ENSMUSG00000040407	29.7909	94.7613	-1.69659	-2.75114	-0.695128	-0.9974
ENSMUSG00000029048	53.1121	116.836	-1.93332	-6.98168	0.968499	-0.8261
ENSMUSG00000029050	470.791	198.422	0.438092	-4.16289	3.20627	0.6292
ENSMUSG00000029053	11.2417	20.8398	-0.692356	-3.39218	2.5224	-0.6539
ENSMUSG00000036940	290.738	430.342	-1.26712	-5.80293	1.34951	-0.7013
ENSMUSG00000028664	38.2275	36.9539	-0.629663	-5.68758	2.6184	-0.5178
ENSMUSG00000026234	1806.28	3558.93	-1.39525	-4.45767	0.687652	-0.8316
ENSMUSG00000026239	46.8058	16.4875	0.699467	-6.54624	5.53668	0.6399
ENSMUSG00000012117	17.0208	22.5219	-0.494379	-4.73096	3.50412	-0.5469
ENSMUSG00000050966	105.373	306.853	-2.46991	-7.90157	0.443075	-0.9067
ENSMUSG00000029094	18.4401	36.0634	-1.97242	-8.75353	1.89121	-0.7485
ENSMUSG00000029198	321.426	385.223	-0.778395	-4.30131	1.37861	-0.6015
ENSMUSG00000006216	10.1854	15.6173	-0.834087	-3.63346	1.44499	-0.6648
ENSMUSG00000040761	97.0136	298.851	-1.81807	-3.98918	-0.0649305	-0.9574
ENSMUSG00000006219	58.6285	237.585	-2.44725	-5.71414	-0.329574	-0.9789
ENSMUSG00000028649	136.153	310.715	-1.77403	-5.74643	0.660413	-0.8596
ENSMUSG00000028648	9.83717	31.3496	-1.80667	-3.64281	-0.00264946	-0.9576
ENSMUSG00000023075	156.343	319.253	-1.50285	-5.02986	0.754642	-0.8233
ENSMUSG00000029283	52.9437	208.657	-2.17902	-4.09816	-0.730732	-0.9956
ENSMUSG00000038525	91.9487	148.464	-1.67687	-7.46177	1.32232	-0.7455
ENSMUSG00000029017	59.0532	88.9854	-1.42658	-6.69882	1.43539	-0.7035
ENSMUSG00000028932	198.572	248.215	-1.06022	-5.97159	1.86418	-0.621
ENSMUSG00000028896	290.47	567.375	-1.64148	-5.77441	0.800733	-0.8166
ENSMUSG00000066043	51.9106	52.4655	-0.152167	-2.49032	1.85775	-0.4322
ENSMUSG00000066042	106.016	298.973	-1.82611	-4.89738	0.433584	-0.9084
ENSMUSG00000045294	979.472	713.952	-0.00859279	-3.13237	2.08137	0.4731
ENSMUSG00000048271	42.3187	105.077	-2.13161	-7.14039	0.628504	-0.8772
ENSMUSG00000029084	13.5631	29.6638	-1.84601	-6.9134	1.35546	-0.7948
ENSMUSG00000039765	25.8897	25.7992	-1.00944	-6.66124	2.21093	-0.5738
ENSMUSG00000029060	11.0274	32.7828	-1.0275	-4.95709	4.37866	-0.6938
[truncated: 6,603 more rows]

## Sheet: NEC_WT_d6vsd0_s
Gene	Regulation.d6.vs.d0.WT.s.A	Regulation.d6.vs.d0.WT.s.B	Regulation.d6.vs.d0.WT.s.log2FC	Regulation.d6.vs.d0.WT.s.cred.lower	Regulation.d6.vs.d0.WT.s.cred.upper	Regulation.d6.vs.d0.WT.s.ROPE
ENSMUSG00000025934	20.0056	30.2856	-3.13327	-15.8525	2.64127	-0.7372
ENSMUSG00000025940	26.9993	63.5677	-1.33855	-2.832	-0.138078	-0.9595
ENSMUSG00000026123	14.7031	41.102	-2.30238	-7.12964	0.486274	-0.8989
ENSMUSG00000026005	7.79774	96.1209	-4.00858	-7.00778	-1.97059	-1
ENSMUSG00000004768	63.1341	162.211	-1.40744	-3.67815	0.73268	-0.866
ENSMUSG00000026104	15.6766	20.5131	-0.818899	-4.26251	1.64014	-0.623
ENSMUSG00000010290	18.9733	98.188	-2.40758	-3.59842	-1.2721	-0.9996
ENSMUSG00000026213	7.04917	16.0316	-1.21384	-2.94161	0.452598	-0.8734
ENSMUSG00000006576	6.57885	16.3868	-1.37724	-3.52935	0.645714	-0.8661
ENSMUSG00000070871	52.3829	60.1224	-0.077565	-1.64069	1.78478	-0.442
ENSMUSG00000025949	63.7985	163.604	-1.44737	-2.84224	-0.229049	-0.9724
ENSMUSG00000026782	22.3527	100.566	-2.45458	-5.68628	0.0302302	-0.9594
ENSMUSG00000079470	49.414	129.241	-1.41202	-3.1556	0.300215	-0.913
ENSMUSG00000036707	73.9763	176.228	-1.20108	-2.20871	-0.0892871	-0.9567
ENSMUSG00000032883	39.702	174.439	-2.16407	-3.28481	-1.12204	-0.9999
ENSMUSG00000026240	35.7042	115.624	-1.93016	-4.45698	-0.0256485	-0.9561
ENSMUSG00000053333	15.3066	23.5832	-1.08885	-5.00756	1.61425	-0.6795
ENSMUSG00000045216	218.279	469.121	-1.32735	-3.39035	0.221529	-0.9063
ENSMUSG00000052748	51.7479	275.771	-2.56083	-4.20112	-1.26528	-0.9998
ENSMUSG00000026484	44.5692	186.121	-2.19994	-3.92446	-0.836805	-0.9983
ENSMUSG00000040297	136.663	357.52	-1.63344	-3.83033	-0.0389672	-0.9498
ENSMUSG00000026694	41.3033	148.126	-1.88075	-4.19816	0.28218	-0.933
ENSMUSG00000020423	486.958	445.276	0.196475	-1.02085	1.50362	0.4556
ENSMUSG00000026458	4.6945	33.8283	-2.91244	-4.8843	-1.09275	-0.9961
ENSMUSG00000042305	89.5382	297.967	-1.73171	-2.41876	-1.02617	-0.9997
ENSMUSG00000009418	97.9117	129.852	-0.435729	-1.84706	0.892606	-0.6059
ENSMUSG00000026683	24.956	72.3507	-1.85332	-4.48137	0.0608127	-0.9429
ENSMUSG00000018196	9.14632	30.5623	-1.72666	-5.33929	1.86955	-0.8182
ENSMUSG00000018189	41.0759	87.5056	-1.10198	-1.93291	-0.293724	-0.9803
ENSMUSG00000040918	243.249	326.06	-0.424452	-1.48916	0.636419	-0.6364
ENSMUSG00000026578	9.91169	15.791	0.0647892	-3.90184	6.2509	-0.5079
ENSMUSG00000026575	22.216	59.1484	-1.86494	-5.50016	0.607915	-0.8793
ENSMUSG00000026585	41.0262	57.457	-0.692801	-3.28564	1.40797	-0.6334
ENSMUSG00000037860	24.6562	141.73	-2.4964	-4.60008	-0.372122	-0.9784
ENSMUSG00000037461	58.9815	108.572	-0.974048	-2.4403	0.302995	-0.8616
ENSMUSG00000026623	27.5619	76.896	-1.90541	-5.25781	0.245143	-0.9249
ENSMUSG00000026622	52.1383	112.06	-1.17521	-2.77832	0.250139	-0.8954
ENSMUSG00000026553	53.2462	96.3363	-0.925512	-2.59621	0.545427	-0.8099
ENSMUSG00000003464	15.1193	110.192	-3.13992	-6.30145	-0.749777	-0.9909
ENSMUSG00000026554	54.5469	213.144	-1.93033	-2.8631	-0.898253	-0.9977
ENSMUSG00000009905	38.2592	80.7217	-1.34404	-4.33325	0.910474	-0.8149
ENSMUSG00000009907	58.9291	188.927	-1.83771	-3.56412	-0.485654	-0.9898
ENSMUSG00000033364	127.662	506.215	-1.94846	-2.87359	-0.915535	-0.9977
ENSMUSG00000026135	40.1359	162.273	-2.09616	-3.45433	-0.902979	-0.9985
ENSMUSG00000026171	53.3942	98.1975	-1.49675	-5.67244	0.988053	-0.7852
ENSMUSG00000010453	116.048	440.091	-1.95814	-2.85741	-1.1339	-1
ENSMUSG00000001143	19.2841	98.124	-2.77154	-6.2945	-0.403101	-0.9825
ENSMUSG00000048874	213.262	615.474	-1.53099	-1.93496	-1.12698	-1
ENSMUSG00000034486	82.8304	194.218	-1.27032	-3.32456	0.652478	-0.8571
ENSMUSG00000040693	6.68627	37.0245	-3.0429	-8.68067	1.06977	-0.9069
ENSMUSG00000049866	151.214	60.6147	1.3268	-0.289932	2.90793	0.9158
ENSMUSG00000025950	51.0479	132.177	-1.36486	-2.22033	-0.476496	-0.9914
ENSMUSG00000026003	19.4712	18.5541	-0.277289	-4.25638	2.73881	-0.4647
ENSMUSG00000025995	137.173	341.528	-1.36656	-2.39624	-0.426677	-0.9897
ENSMUSG00000050122	7.99027	40.0938	-1.56446	-4.77787	3.85739	-0.7956
ENSMUSG00000026111	38.8657	114.126	-1.61465	-3.00293	-0.382945	-0.9848
ENSMUSG00000041426	20.1462	21.8121	-1.94302	-12.0109	2.45815	-0.6318
ENSMUSG00000026097	11.6112	54.8611	-2.59556	-5.71567	-0.330715	-0.9793
ENSMUSG00000026096	7.32174	37.6973	-2.27415	-4.13236	-0.196769	-0.9723
ENSMUSG00000026333	5.54339	45.8823	-3.33815	-6.29763	-1.1803	-0.9976
ENSMUSG00000034343	31.1657	79.0552	-1.28262	-2.86701	0.429299	-0.9003
ENSMUSG00000026307	39.8943	7.41845	1.22369	-6.91043	5.45377	0.7295
ENSMUSG00000026192	32.8242	173.527	-2.53468	-4.16807	-1.17517	-0.9993
ENSMUSG00000026270	17.4067	56.3444	-2.22722	-5.95251	0.0629937	-0.947
ENSMUSG00000026174	74.4102	149.825	-1.0559	-2.38	0.157662	-0.9018
ENSMUSG00000026172	8.72064	18.902	-1.44692	-6.15428	2.44267	-0.7242
ENSMUSG00000026568	16.6621	26.5493	-0.661366	-1.7437	0.427805	-0.7737
ENSMUSG00000040713	27.556	26.6332	-0.25746	-4.17489	2.78188	-0.4653
ENSMUSG00000056763	59.0662	401.843	-3.16805	-6.31426	-0.990756	-0.9971
ENSMUSG00000048960	7.19453	57.6815	-2.94282	-6.27352	0.410507	-0.9481
ENSMUSG00000016918	71.2081	33.6161	1.46878	-0.868193	4.6883	0.818
ENSMUSG00000097398	5.14671	16.4055	-1.04326	-4.37593	3.96298	-0.7142
ENSMUSG00000036206	154.328	174.933	-0.142236	-1.00696	0.834016	-0.4167
ENSMUSG00000055013	64.2661	81.0834	-0.51036	-2.57411	1.17537	-0.5901
ENSMUSG00000040782	59.2373	138.972	-1.23318	-3.55617	1.00524	-0.8234
ENSMUSG00000033964	56.0659	140.115	-1.33039	-2.08823	-0.566624	-0.9965
ENSMUSG00000033952	50.7877	173.406	-1.73929	-2.95509	-0.441121	-0.9853
ENSMUSG00000041570	61.6089	96.0746	-0.415816	-2.36124	2.06984	-0.5948
ENSMUSG00000040124	39.5715	79.4845	-1.37328	-4.10951	0.634171	-0.8374
ENSMUSG00000026019	42.8262	280.273	-3.24755	-6.84986	-1.08242	-0.9976
ENSMUSG00000026014	54.2483	136.085	-1.43106	-2.83658	-0.253905	-0.9754
ENSMUSG00000026341	63.121	327.222	-2.44799	-3.55227	-1.46662	-1
ENSMUSG00000026425	21.1549	66.2484	-2.12427	-6.16879	0.687103	-0.8967
ENSMUSG00000026437	10.5041	16.6063	-1.75524	-8.53363	1.53646	-0.724
ENSMUSG00000079550	13.57	56.8916	-2.23818	-4.16597	-0.741215	-0.9964
ENSMUSG00000026024	19.7619	93.3931	-2.39925	-4.32571	-0.894706	-0.9977
ENSMUSG00000026021	73.1771	304.714	-2.11674	-3.7098	-0.674628	-0.9937
ENSMUSG00000026775	43.2108	358.226	-3.09294	-4.22972	-2.06808	-1
ENSMUSG00000036646	46.6666	176.377	-2.20755	-4.58082	-0.523471	-0.9898
ENSMUSG00000026955	16.0443	50.316	-2.41668	-7.90881	0.757284	-0.8858
ENSMUSG00000015094	5.81731	11.6442	-0.92892	-3.56176	1.91387	-0.7148
ENSMUSG00000026974	141.26	478.564	-1.9721	-4.02819	-0.379615	-0.9836
ENSMUSG00000036833	10.6913	16.309	-0.481521	-2.95742	2.24548	-0.593
ENSMUSG00000026821	56.6312	57.6384	0.076288	-1.17523	1.51929	0.3732
ENSMUSG00000026812	30.3021	93.8317	-2.42249	-7.16295	0.205027	-0.9358
ENSMUSG00000026806	58.9984	132.834	-1.46019	-3.82138	0.230055	-0.9004
ENSMUSG00000026803	33.1156	132.281	-2.01189	-2.94794	-1.09099	-0.9999
ENSMUSG00000027011	53.9872	79.42	-0.691651	-2.42364	0.758507	-0.6975
ENSMUSG00000042369	42.7025	72.4152	-0.766191	-2.39992	0.857023	-0.7459
ENSMUSG00000002733	25.152	79.4795	-2.0948	-5.26392	-0.072412	-0.9579
ENSMUSG00000046994	23.6104	231.731	-3.40305	-5.01305	-1.99998	-1
ENSMUSG00000025917	104.265	296.895	-1.51366	-2.62482	-0.442773	-0.9892
ENSMUSG00000067851	34.5022	67.7671	-1.13074	-3.36478	0.698299	-0.8124
ENSMUSG00000079610	12.6653	69.7017	-2.23367	-4.12415	0.101778	-0.9596
ENSMUSG00000046337	8.14388	38.9178	-2.49768	-5.21034	-0.31064	-0.9786
ENSMUSG00000037351	12.6631	72.383	-2.82653	-5.42788	-1.06584	-0.9979
ENSMUSG00000025959	343.075	335.394	-0.00946658	-1.01887	0.914494	0.2987
ENSMUSG00000026082	173.209	178.933	-0.0403301	-1.01906	0.930636	-0.3348
ENSMUSG00000026162	6.09443	5.48933	0.0292058	-2.76845	2.51429	0.444
ENSMUSG00000026028	21.4113	86.375	-2.24474	-4.4592	-0.5829	-0.9906
ENSMUSG00000038079	5.4503	13.5044	-1.37787	-3.25234	0.361711	-0.9001
ENSMUSG00000033793	31.2081	78.3804	-1.81331	-5.97813	1.06542	-0.8341
ENSMUSG00000079144	16.6514	73.093	-2.20034	-3.66225	-0.890767	-0.997
ENSMUSG00000026502	12.6958	66.2985	-2.65587	-5.88666	-0.239238	-0.9744
ENSMUSG00000026500	19.2567	38.7327	-0.924346	-4.09942	2.41482	-0.6952
ENSMUSG00000038949	20.0443	15.6232	-0.0706697	-5.86603	4.27315	0.4813
ENSMUSG00000038936	13.4009	28.7245	-1.67618	-5.67663	0.7975	-0.8312
ENSMUSG00000026490	11.7339	51.9727	-2.69554	-7.35314	0.267348	-0.9415
ENSMUSG00000042111	52.4122	251.524	-2.43357	-4.25625	-1.01136	-0.9989
ENSMUSG00000026456	55.0507	247.327	-2.11809	-4.02911	-0.104366	-0.9675
ENSMUSG00000000544	10.5163	30.349	-1.82359	-5.60308	1.13273	-0.8461
ENSMUSG00000056268	66.316	116.061	-0.955205	-2.71006	0.428609	-0.8215
ENSMUSG00000026504	11.3519	19.4799	-0.831017	-5.57032	3.60155	-0.6147
ENSMUSG00000038034	12.9174	7.4321	0.834092	-0.872033	2.59889	0.7538
ENSMUSG00000050229	31.8013	195.003	-3.44476	-8.45484	-0.739188	-0.9927
ENSMUSG00000026596	101.436	216.947	-1.11515	-3.18982	0.977898	-0.8176
ENSMUSG00000025986	21.366	121.994	-2.60404	-4.0075	-1.46419	-0.9999
ENSMUSG00000026107	45.76	148.716	-1.93988	-4.13723	-0.357105	-0.9829
ENSMUSG00000042207	212.217	856.369	-2.01998	-2.56831	-1.50067	-1
ENSMUSG00000026429	69.8608	118.491	-0.82042	-1.85295	0.0899101	-0.8872
ENSMUSG00000026426	20.0717	74.82	-2.40519	-5.96093	-0.249684	-0.9749
ENSMUSG00000043629	61.9538	276.399	-2.75328	-6.68469	-0.389795	-0.9823
ENSMUSG00000034432	117.739	272.31	-1.21736	-1.73359	-0.719247	-0.9998
ENSMUSG00000041763	45.1628	99.5886	-1.29295	-3.29915	0.361373	-0.8811
ENSMUSG00000026048	131.732	140.809	-0.366027	-2.98492	1.6184	-0.5039
ENSMUSG00000049339	40.3022	72.5707	-0.809902	-1.91167	0.38119	-0.841
ENSMUSG00000026197	22.4152	74.9543	-1.82704	-5.06991	1.15147	-0.8649
ENSMUSG00000026199	23.7093	54.2993	-1.66289	-6.23833	1.55482	-0.7797
ENSMUSG00000026201	53.9428	169.179	-1.96254	-5.75344	0.899963	-0.8742
ENSMUSG00000026203	13.9919	45.8577	-2.09836	-5.63627	0.366847	-0.9189
ENSMUSG00000026439	25.7807	158.429	-2.80756	-4.75052	-1.27721	-0.9992
ENSMUSG00000046062	258.246	449.131	-0.858745	-1.83426	-0.00996441	-0.9141
ENSMUSG00000026319	37.3854	96.5923	-1.35874	-2.53512	-0.180998	-0.9677
ENSMUSG00000026208	17.3755	15.1244	0.0828717	-2.89048	2.72367	0.4658
ENSMUSG00000033021	9.06183	15.2694	-0.834605	-3.27841	1.38593	-0.6945
ENSMUSG00000025971	65.483	120.025	-0.830894	-1.96673	0.393121	-0.8411
ENSMUSG00000026039	61.2957	242.012	-2.02938	-2.94302	-1.20126	-1
ENSMUSG00000070738	16.1613	47.6583	-1.93494	-4.98701	0.180223	-0.9357
ENSMUSG00000026305	48.4064	17.5973	1.41901	-0.75213	3.54124	0.8682
ENSMUSG00000038866	55.8924	132.561	-1.67745	-5.27758	0.603191	-0.8618
ENSMUSG00000044340	56.5686	36.3675	0.650017	-1.00523	2.30616	0.6925
ENSMUSG00000026411	23.7172	36.8136	-0.803199	-2.91497	0.889404	-0.7067
ENSMUSG00000041642	15.7079	12.1605	-0.157831	-4.20514	2.41315	0.455
ENSMUSG00000026708	71.6833	197.99	-1.5104	-2.58647	-0.531949	-0.9951
ENSMUSG00000067336	27.0191	65.3979	-1.54522	-4.09708	0.399666	-0.895
ENSMUSG00000041040	40.0591	86.9812	-1.44018	-4.06858	0.433986	-0.8736
ENSMUSG00000073664	56.325	178.494	-1.88268	-4.2172	-0.106836	-0.9627
ENSMUSG00000049439	22.1005	56.0369	-2.15838	-7.26472	0.578613	-0.8869
ENSMUSG00000026584	36.5798	64.1977	-1.56958	-6.22822	1.08366	-0.7718
ENSMUSG00000041396	9.56833	127.013	-3.8106	-5.08026	-2.69129	-1
ENSMUSG00000026179	17.2509	60.5294	-2.04723	-4.26612	-0.427529	-0.986
ENSMUSG00000026176	9.47701	31.52	-2.10712	-5.44095	0.245694	-0.9306
ENSMUSG00000025925	26.2453	248.001	-3.50391	-6.35202	-1.37826	-0.9983
ENSMUSG00000061024	386.887	847.535	-1.12919	-1.47515	-0.778183	-1
ENSMUSG00000026339	47.7638	101.716	-1.10314	-2.1188	-0.0846514	-0.9508
ENSMUSG00000013275	46.081	141.192	-1.64464	-2.88988	-0.47707	-0.9896
ENSMUSG00000033257	22.3643	105.241	-2.20009	-3.88303	-0.37849	-0.981
ENSMUSG00000026088	15.9092	65.4544	-2.75784	-7.47586	-0.167778	-0.9701
ENSMUSG00000058407	57.5663	219.298	-2.04687	-3.46983	-0.901512	-0.9993
ENSMUSG00000048234	164.139	463.257	-1.5222	-2.19539	-0.888418	-0.9999
ENSMUSG00000073643	7.41248	66.1488	-3.22343	-5.24212	-1.33822	-0.9984
ENSMUSG00000040865	40.7085	203.089	-2.82904	-6.58612	-0.438864	-0.9831
ENSMUSG00000025968	24.6423	117.369	-2.46402	-5.09146	-0.348616	-0.9783
ENSMUSG00000066652	3.28627	73.1883	-4.78922	-7.29176	-2.83814	-1
ENSMUSG00000026520	22.7601	233.368	-3.89544	-7.67478	-1.56471	-0.9991
ENSMUSG00000090071	14.697	14.0345	-0.196662	-4.65238	3.34316	-0.4535
ENSMUSG00000070644	8.33631	21.3786	-1.8296	-6.46993	1.43511	-0.8121
ENSMUSG00000034292	7.66661	26.9543	-2.02645	-5.66516	0.873634	-0.8852
ENSMUSG00000026311	37.6224	123.44	-1.51133	-3.5751	0.919566	-0.8755
ENSMUSG00000025964	13.8278	94.9816	-2.71191	-4.70816	-0.59944	-0.9864
ENSMUSG00000025962	36.6951	120.168	-2.29514	-6.11961	0.028445	-0.9542
ENSMUSG00000025958	101.541	300.184	-1.68444	-3.30049	-0.336725	-0.9809
ENSMUSG00000006304	178.619	598.731	-1.71904	-2.99201	-0.374172	-0.9833
ENSMUSG00000026032	11.6012	50.9705	-2.42303	-5.15826	-0.295743	-0.978
ENSMUSG00000041859	400.317	1012.74	-1.34536	-1.96538	-0.747736	-0.9994
ENSMUSG00000079283	4.68259	18.3511	-2.03836	-3.88715	-0.332162	-0.9793
ENSMUSG00000037035	3.86202	103.763	-4.88514	-7.3625	-2.29508	-0.999
ENSMUSG00000004451	56.1734	102.958	-1.19652	-3.88259	0.649525	-0.81
ENSMUSG00000026383	43.2802	118.676	-1.72557	-4.10599	-0.0095235	-0.9499
ENSMUSG00000026211	18.9134	17.5374	0.148698	-2.22127	2.55371	0.4561
ENSMUSG00000026235	76.1161	990.236	-3.8775	-5.53948	-2.50777	-1
ENSMUSG00000005501	22.1448	85.6612	-2.19218	-4.41947	-0.568832	-0.9909
ENSMUSG00000044783	207.929	628.237	-1.61279	-2.235	-1.03253	-0.9999
ENSMUSG00000026204	6.32356	7.85583	-0.203863	-2.73446	2.38106	-0.4897
ENSMUSG00000026209	21.9757	67.2481	-1.89384	-4.32438	-0.165061	-0.9677
ENSMUSG00000032997	88.0737	112.386	-0.439242	-1.69534	0.60098	-0.6113
ENSMUSG00000016481	27.2195	38.2339	-0.575579	-2.08405	0.773834	-0.6695
ENSMUSG00000026496	87.2537	640.139	-3.03784	-5.14632	-1.3516	-0.9993
ENSMUSG00000026499	57.3944	156.153	-1.71832	-4.40756	0.312262	-0.9141
ENSMUSG00000038806	282.515	600.482	-1.12507	-1.98115	-0.319232	-0.9824
ENSMUSG00000073481	15.6951	79.8172	-2.05127	-4.02445	0.728166	-0.9289
ENSMUSG00000016200	12.5889	29.8822	-1.72425	-6.52051	1.71035	-0.7807
ENSMUSG00000016181	57.3432	149.739	-1.43982	-2.51633	-0.461278	-0.9913
ENSMUSG00000026657	39.9055	288.605	-3.0277	-4.75364	-1.66276	-1
ENSMUSG00000079442	10.2174	20.3502	-1.37084	-5.08321	1.28441	-0.7668
ENSMUSG00000026811	12.7121	29.4093	-1.27337	-4.84071	2.12545	-0.7443
ENSMUSG00000026857	48.1321	38.9153	-0.204324	-4.09248	2.30174	0.4387
ENSMUSG00000026848	259.747	703.464	-1.51779	-2.93025	-0.328745	-0.981
ENSMUSG00000026755	95.3904	234.095	-1.24837	-2.5556	0.136405	-0.9294
ENSMUSG00000036086	11.8519	38.4986	-1.76884	-3.20876	-0.527351	-0.9915
ENSMUSG00000026355	106.624	284.364	-1.54655	-3.12075	-0.27454	-0.9778
ENSMUSG00000026356	228.12	630.442	-1.56098	-2.79324	-0.534435	-0.9944
ENSMUSG00000002546	27.8109	127.074	-2.23944	-5.12097	0.461202	-0.9333
ENSMUSG00000039205	17.2044	16.6749	0.130437	-4.44396	5.27745	0.4648
ENSMUSG00000026820	12.1466	59.6209	-2.55916	-5.06904	-0.660316	-0.9915
ENSMUSG00000027035	25.6215	71.1262	-1.55041	-2.78704	-0.463991	-0.9914
ENSMUSG00000034220	42.4365	15.367	1.12283	-2.25997	3.58811	0.7689
ENSMUSG00000026269	11.5023	24.7637	-1.31719	-4.82828	1.61168	-0.7613
ENSMUSG00000042046	17.7618	123.268	-3.40838	-8.60223	0.055452	-0.9623
ENSMUSG00000026427	23.1914	204.585	-3.94147	-8.98099	-1.10415	-0.9974
ENSMUSG00000025907	32.7815	69.8679	-1.05423	-2.32842	0.30031	-0.8922
ENSMUSG00000051285	11.7555	90.7001	-3.25931	-6.43585	-0.96929	-0.9941
ENSMUSG00000026150	25.6117	147.809	-2.53465	-3.83731	-1.21597	-0.9991
ENSMUSG00000026159	17.0119	188.646	-3.84607	-6.59073	-1.99762	-0.9998
ENSMUSG00000026288	43.2513	52.4561	-0.519843	-4.881	3.09803	-0.5347
ENSMUSG00000026289	86.1926	469.346	-2.47632	-3.69047	-1.33491	-0.9999
ENSMUSG00000026393	95.3125	99.1685	0.110744	-1.59994	2.24456	0.4146
ENSMUSG00000005886	28.5533	30.0401	-0.893782	-5.96921	2.02266	-0.5712
ENSMUSG00000025935	85.2426	137.664	-0.638664	-1.691	0.547685	-0.7665
ENSMUSG00000025937	16.5697	181.859	-3.44645	-4.56869	-2.32027	-1
ENSMUSG00000033159	20.8302	21.4634	-0.479416	-4.05135	1.9534	-0.5119
ENSMUSG00000026198	17.7896	19.5662	-0.506371	-3.6596	1.68569	-0.5333
ENSMUSG00000033124	40.5413	20.3084	-0.367897	-8.17211	3.37999	0.5045
ENSMUSG00000026202	191.827	210.668	-0.124863	-1.07092	0.845728	-0.3991
ENSMUSG00000016528	92.3362	87.1164	0.26103	-1.25302	2.14509	0.4774
ENSMUSG00000016526	214.956	596.203	-1.51738	-2.55147	-0.538106	-0.9945
ENSMUSG00000006010	38.4284	90.1697	-1.8825	-6.11271	0.568805	-0.8732
ENSMUSG00000026309	41.9775	84.9762	-0.906528	-2.42699	0.869951	-0.8015
ENSMUSG00000067071	128.42	20.9216	3.08607	0.897722	6.47552	0.9952
ENSMUSG00000026313	153.214	252.48	-0.806404	-2.14405	0.347806	-0.8212
ENSMUSG00000041605	14.3403	33.095	-0.819498	-4.86248	4.42338	-0.6511
ENSMUSG00000023094	17.0772	33.5441	-1.17646	-3.45259	0.648219	-0.826
ENSMUSG00000061186	36.7785	134.798	-2.08796	-4.38808	-0.343522	-0.9809
ENSMUSG00000026618	33.122	45.181	-0.676111	-2.84746	0.984897	-0.6519
ENSMUSG00000026260	81.5888	139.189	-0.868197	-2.87538	0.93739	-0.7409
ENSMUSG00000073616	39.211	56.9177	0.111821	-3.05913	5.07389	-0.4891
ENSMUSG00000058076	34.9299	59.7659	-1.06625	-5.08782	2.15661	-0.677
ENSMUSG00000005674	5.51412	67.1317	-3.37031	-6.34371	0.325035	-0.962
ENSMUSG00000039318	13.8649	52.1386	-1.79425	-3.70934	0.354259	-0.9347
ENSMUSG00000026617	15.8718	64.4454	-2.50785	-5.86628	-0.31376	-0.979
ENSMUSG00000026615	182.736	556.2	-1.63312	-2.54502	-0.760262	-0.9986
ENSMUSG00000041406	16.8399	138.687	-3.38003	-6.43494	-1.26486	-0.9987
ENSMUSG00000026463	26.0938	55.5645	-2.48496	-10.1707	1.32825	-0.8197
ENSMUSG00000026883	72.7771	98.6427	-0.531639	-1.95616	0.716127	-0.6516
ENSMUSG00000026887	13.1201	23.7351	-0.617545	-3.68633	2.99141	-0.6259
ENSMUSG00000047250	4.99458	38.5779	-3.22257	-5.42881	-1.22743	-0.9984
ENSMUSG00000026749	26.672	43.705	-0.749071	-2.7903	1.26016	-0.6982
ENSMUSG00000026558	172.831	315.129	-0.899075	-1.77899	-0.0934577	-0.9439
ENSMUSG00000026688	22.7645	52.1623	-1.50617	-5.19028	1.34509	-0.7978
ENSMUSG00000052534	93.4617	13.2615	3.03231	1.47965	5.1065	0.9998
ENSMUSG00000026398	34.8611	800.369	-4.6654	-6.37369	-3.20789	-1
ENSMUSG00000026526	63.816	55.0743	0.145417	-2.37899	2.49259	0.4757
ENSMUSG00000026083	224.266	685.937	-1.76792	-3.68196	-0.238882	-0.974
ENSMUSG00000055322	10.4195	85.78	-3.17813	-4.71755	-1.87544	-1
ENSMUSG00000006299	100.159	283.192	-1.78386	-4.05938	-0.161552	-0.9668
ENSMUSG00000006301	9.32012	91.3459	-3.59112	-6.66308	-1.31193	-0.9979
ENSMUSG00000025930	3.77731	143.732	-5.55961	-8.07867	-3.58045	-1
ENSMUSG00000026556	19.3644	65.701	-1.86301	-3.54294	-0.479577	-0.9884
ENSMUSG00000026469	13.3679	66.6132	-2.43163	-4.53162	-0.61116	-0.9896
ENSMUSG00000033684	20.3943	35.0239	-0.0241642	-4.1529	6.40262	-0.5281
ENSMUSG00000054770	18.6791	58.2231	-1.74435	-6.19125	2.48033	-0.7859
ENSMUSG00000026034	451.837	970.721	-1.12351	-1.94708	-0.322724	-0.9844
ENSMUSG00000026035	10.3073	55.821	-2.56642	-4.27539	-1.17618	-0.9996
ENSMUSG00000026037	48.2164	259.691	-2.45636	-3.49211	-1.50808	-1
ENSMUSG00000038174	125.05	393.515	-1.84002	-3.85911	-0.256853	-0.9756
ENSMUSG00000026361	86.1243	230.168	-1.59502	-3.56384	0.0223841	-0.9475
ENSMUSG00000018199	53.9295	75.0259	-0.457574	-1.37773	0.530599	-0.6775
ENSMUSG00000070565	18.8005	112.725	-2.41759	-4.25327	-0.161769	-0.9725
ENSMUSG00000001674	44.9351	181.03	-2.03712	-2.95735	-1.19537	-1
ENSMUSG00000026433	2.99597	39.1079	-3.85074	-6.01241	-1.95175	-0.9995
ENSMUSG00000026434	339.93	1597.24	-2.29462	-3.60098	-1.13413	-0.9994
ENSMUSG00000038793	19.1856	68.7773	-1.44709	-5.56376	3.74922	-0.744
ENSMUSG00000026519	11.9928	13.0519	-0.931497	-6.92068	2.75805	-0.5639
ENSMUSG00000006005	190.997	537.832	-1.52009	-2.36906	-0.737328	-0.999
ENSMUSG00000004364	70.5523	213.679	-1.70274	-3.5184	-0.166103	-0.967
ENSMUSG00000026098	10.1054	30.6999	-1.67038	-5.15905	1.65977	-0.8274
ENSMUSG00000026095	36.169	60.7658	-0.890156	-2.59984	0.485306	-0.8031
ENSMUSG00000040648	25.2361	80.6729	-1.78755	-3.43905	-0.366561	-0.9846
ENSMUSG00000026094	135.526	106.021	0.380445	-0.657692	1.46662	0.5947
ENSMUSG00000041303	40.2056	102.214	-1.32582	-3.11456	0.468627	-0.8834
ENSMUSG00000073678	23.9217	68.6431	-1.83771	-4.42405	-0.0767727	-0.9577
ENSMUSG00000026245	31.6146	87.4032	-2.05834	-6.63807	0.895667	-0.8644
ENSMUSG00000001138	42.1873	104.946	-1.53114	-4.00879	0.44537	-0.8902
ENSMUSG00000061518	29.1548	73.0954	-1.32916	-2.34412	-0.314341	-0.9813
ENSMUSG00000039748	90.8756	380.778	-2.10427	-2.86217	-1.39936	-1
ENSMUSG00000064302	62.386	169.644	-1.4607	-2.42782	-0.508955	-0.9938
ENSMUSG00000026380	13.654	753.248	-5.99457	-7.94699	-4.53484	-1
ENSMUSG00000062169	50.6944	287.781	-2.53466	-3.41008	-1.73561	-1
ENSMUSG00000062510	122.209	304.955	-1.45632	-3.19652	-0.0483121	-0.9538
ENSMUSG00000041075	74.6115	62.5049	0.341877	-0.788686	1.58531	0.5498
ENSMUSG00000026020	652.423	1777.36	-1.45025	-1.79166	-1.11082	-1
ENSMUSG00000026278	19.7686	75.473	-1.95207	-4.73966	0.721231	-0.9043
ENSMUSG00000026280	41.4098	63.3537	-0.820081	-3.76455	1.50286	-0.6624
ENSMUSG00000026283	184.202	662.561	-1.85637	-2.31209	-1.40976	-1
ENSMUSG00000035437	91.5629	192.023	-1.07205	-1.65313	-0.500754	-0.9964
ENSMUSG00000026643	42.9744	113.006	-1.43557	-2.58082	-0.386476	-0.9859
ENSMUSG00000026648	7.23193	28.3799	-0.749623	-5.19479	7.34619	-0.6683
ENSMUSG00000013593	76.0585	182.794	-1.20829	-2.42463	0.166924	-0.9292
ENSMUSG00000062729	6.54151	15.0819	-1.16245	-4.68303	2.30375	-0.7249
ENSMUSG00000053483	48.1009	248.086	-2.36494	-3.3538	-1.39552	-0.9999
ENSMUSG00000062963	38.5405	66.2333	-0.696058	-2.39974	1.17001	-0.7068
ENSMUSG00000039157	31.7005	153.704	-2.31304	-3.14392	-1.52569	-1
ENSMUSG00000026810	23.6736	149.724	-2.78396	-5.07076	-0.83811	-0.9937
ENSMUSG00000026457	91.0948	170.506	-0.92592	-1.64609	-0.257067	-0.9764
ENSMUSG00000026455	26.3663	135.426	-2.37149	-3.18536	-1.57287	-1
ENSMUSG00000042229	79.5222	161.879	-1.04447	-2.38513	0.256433	-0.8899
ENSMUSG00000026604	51.2359	72.7072	-0.697258	-2.72509	0.829626	-0.6876
ENSMUSG00000026634	33.4775	97.5155	-1.94488	-5.72086	0.6762	-0.8843
ENSMUSG00000052428	31.6537	135.735	-2.02687	-3.43829	-0.487699	-0.9858
ENSMUSG00000026687	73.8541	84.6022	-0.176185	-1.08961	0.780269	-0.4422
ENSMUSG00000026275	48.9485	96.2242	-1.02593	-2.48635	0.281681	-0.876
ENSMUSG00000026276	32.8692	162.714	-2.37768	-3.61771	-1.32726	-0.9999
ENSMUSG00000040423	151.611	176.602	-0.223685	-1.06377	0.60788	-0.4741
ENSMUSG00000026223	36.4701	45.8755	-0.225809	-1.48067	1.28944	-0.5129
ENSMUSG00000026229	77.7651	225.748	-1.60043	-2.75887	-0.584911	-0.9954
ENSMUSG00000026116	89.2726	280.447	-1.61593	-2.37039	-0.775157	-0.9979
ENSMUSG00000026112	44.3098	196.327	-2.14132	-3.30432	-0.984016	-0.9982
ENSMUSG00000045005	165.998	1556.05	-3.271	-4.2656	-2.35379	-1
ENSMUSG00000026134	32.1729	42.2319	-0.794295	-3.97383	1.40641	-0.6279
ENSMUSG00000042197	66.3461	358.945	-2.46792	-3.38632	-1.58538	-1
ENSMUSG00000039395	22.0565	69.0013	-2.71791	-8.72433	0.488171	-0.9139
ENSMUSG00000026189	7.93162	21.3537	-1.47749	-5.49204	2.32519	-0.7661
ENSMUSG00000026000	24.8403	40.8492	-0.522081	-2.4968	1.98869	-0.6353
ENSMUSG00000026196	21.3	146.248	-3.07953	-5.52726	-1.3692	-0.9997
ENSMUSG00000018417	18.9001	66.3841	-2.30934	-6.04811	0.0240203	-0.9533
ENSMUSG00000026103	74.2861	86.8925	-0.364661	-2.50267	1.39816	-0.519
ENSMUSG00000037470	25.511	168.366	-2.82329	-4.36471	-1.53827	-0.9999
ENSMUSG00000026131	113.526	406.079	-1.87722	-3.08011	-0.762528	-0.9971
ENSMUSG00000026421	242.942	410.658	-0.917926	-2.55494	0.353946	-0.8352
ENSMUSG00000041801	1863.95	1107.46	0.754849	-0.346097	1.84765	0.8248
ENSMUSG00000039210	20.7684	106.321	-2.82567	-6.28478	-0.60962	-0.99
ENSMUSG00000026547	118.133	181.865	-0.833431	-3.36679	1.13173	-0.6916
ENSMUSG00000005681	10.8757	15.9061	-0.538337	-3.22412	2.18637	-0.5876
ENSMUSG00000052423	32.1281	160.029	-2.35567	-4.36329	-0.471827	-0.9839
ENSMUSG00000013973	66.6273	97.3618	-0.745112	-2.82366	0.879774	-0.6911
ENSMUSG00000006412	87.5819	563.874	-2.77177	-3.9257	-1.80685	-1
ENSMUSG00000037434	486.545	186.5	1.37616	0.607388	2.14994	0.9976
ENSMUSG00000025903	20.1908	59.7566	-1.33943	-3.39018	1.24004	-0.8472
ENSMUSG00000033813	24.7602	179.604	-3.04293	-4.90215	-1.64972	-1
ENSMUSG00000026675	37.8989	86.3358	-1.08523	-3.84307	1.87485	-0.747
ENSMUSG00000013997	17.2262	57.1288	-2.19463	-6.24195	0.500367	-0.9029
ENSMUSG00000026078	13.1417	32.2089	-2.14669	-7.86239	0.924847	-0.8492
ENSMUSG00000003135	65.8526	172.128	-1.3174	-2.37361	-0.125143	-0.9631
ENSMUSG00000026074	124.918	229.613	-0.932505	-2.32442	0.342238	-0.8546
ENSMUSG00000010609	22.828	44.62	-0.376407	-3.37285	4.08242	-0.5997
ENSMUSG00000026670	23.9565	47.2095	-1.15679	-3.51597	0.754332	-0.8096
ENSMUSG00000026667	71.9955	82.3712	-0.112863	-1.49496	1.46642	-0.4384
ENSMUSG00000033671	54.6208	68.3754	-0.537833	-2.82031	1.26406	-0.5894
ENSMUSG00000026466	100.823	224.087	-1.15706	-1.84794	-0.458652	-0.9932
ENSMUSG00000027007	24.0472	69.7605	-1.73389	-3.78674	-0.104916	-0.9627
ENSMUSG00000027006	34.0127	87.6142	-1.83481	-5.40778	0.5272	-0.8858
ENSMUSG00000026843	39.8031	172.983	-2.12204	-3.32795	-0.942704	-0.9981
ENSMUSG00000039356	37.9257	137.46	-1.88356	-3.45894	-0.348074	-0.9806
ENSMUSG00000026842	39.5602	104.431	-1.3392	-2.80601	0.266887	-0.9184
ENSMUSG00000069495	139.636	378.965	-1.53246	-3.20815	-0.0677384	-0.9584
ENSMUSG00000026764	26.9796	53.3732	-1.3709	-5.69316	1.70111	-0.7326
ENSMUSG00000055612	136.38	481.594	-1.82659	-2.84218	-0.851268	-0.9979
ENSMUSG00000013698	5.87808	12.0135	-0.398412	-4.92877	6.08594	-0.5832
ENSMUSG00000026277	11.9703	103.021	-3.16907	-4.57559	-1.95559	-0.9999
ENSMUSG00000026279	37.8604	59.4568	-0.732924	-2.416	0.807812	-0.7279
ENSMUSG00000026281	59.2262	401.774	-2.81784	-4.11668	-1.66631	-1
ENSMUSG00000078184	25.2471	164.773	-2.86908	-4.58086	-1.51886	-0.9999
ENSMUSG00000057335	17.9661	54.1286	-1.60267	-2.62742	-0.5905	-0.9955
ENSMUSG00000040848	9.24474	10.044	0.116074	-3.57811	4.46636	-0.4418
ENSMUSG00000040843	83.5816	280.97	-1.71797	-2.45125	-0.928623	-0.9986
ENSMUSG00000026571	23.8763	45.7879	-1.2976	-4.76086	1.27408	-0.7646
ENSMUSG00000026566	31.732	168.133	-2.58061	-4.50167	-1.03138	-0.9985
ENSMUSG00000026663	72.6509	164.361	-1.1901	-2.12282	-0.280498	-0.9781
ENSMUSG00000026659	38.0327	200.943	-2.58465	-4.615	-1.02497	-0.9988
ENSMUSG00000026384	35.2972	91.9997	-1.98179	-5.99935	0.594009	-0.8878
ENSMUSG00000036975	11.1953	42.1029	-1.902	-5.06045	1.35553	-0.8651
ENSMUSG00000050777	20.8843	59.0486	-2.30939	-7.47032	0.581026	-0.8893
ENSMUSG00000026385	23.2043	57.0145	-1.87244	-6.08278	0.696658	-0.8649
ENSMUSG00000026193	29.2333	333.626	-3.85102	-6.52453	-1.96431	-0.9999
ENSMUSG00000042901	30.24	53.13	-0.925084	-2.86657	0.720918	-0.7733
ENSMUSG00000072258	14.1346	148.031	-3.36603	-4.66444	-2.00504	-0.9997
ENSMUSG00000025912	43.6704	158.541	-1.88937	-3.78902	-0.076542	-0.9651
ENSMUSG00000045210	82.311	169.659	-1.33509	-3.72599	0.321103	-0.8785
ENSMUSG00000026470	19.7215	25.1073	-0.7352	-4.11529	1.67026	-0.6018
ENSMUSG00000033701	26.9503	52.4982	-1.20712	-3.71859	0.730182	-0.8078
ENSMUSG00000050565	100.019	389.709	-1.99565	-2.87759	-1.1776	-0.9999
ENSMUSG00000041779	13.7728	25.9155	-1.52606	-5.77457	1.00016	-0.7841
ENSMUSG00000057363	26.0828	83.9748	-2.14589	-5.34611	-0.0126775	-0.955
ENSMUSG00000037503	78.447	300.705	-2.07712	-3.80544	-0.604137	-0.9935
ENSMUSG00000015488	3.79485	14.5794	-2.03303	-4.2785	0.0575957	-0.9531
ENSMUSG00000026374	250.371	806.629	-1.61025	-2.83325	-0.231449	-0.9739
ENSMUSG00000048402	30.9303	136.271	-2.12791	-3.4246	-0.796921	-0.9938
ENSMUSG00000026600	40.3421	21.3958	2.11665	-1.5486	9.21771	0.7666
ENSMUSG00000060519	35.0686	82.7924	-1.2353	-3.11652	0.612642	-0.8609
ENSMUSG00000033557	32.6933	82.3524	-1.66669	-4.32266	0.180271	-0.9193
ENSMUSG00000026594	77.2337	75.9411	0.0170261	-1.05396	1.05244	0.3348
ENSMUSG00000037262	86.0878	190.924	-1.25006	-2.60861	-0.119678	-0.9573
ENSMUSG00000032666	17.2666	35.227	-0.748722	-2.63757	1.82358	-0.7122
ENSMUSG00000014980	38.5254	78.3227	-1.08866	-2.46117	0.163651	-0.9063
ENSMUSG00000042772	118.071	554.861	-2.33946	-3.77008	-1.15069	-0.9998
ENSMUSG00000026479	5.4651	100.698	-4.8397	-8.9223	-2.41242	-1
ENSMUSG00000014226	105.349	489.241	-2.15784	-3.34325	-0.853692	-0.9953
ENSMUSG00000025969	10.065	120.888	-3.72932	-5.73041	-2.00384	-0.9998
ENSMUSG00000025967	499.29	1551.57	-1.70097	-2.91609	-0.627243	-0.9957
ENSMUSG00000027520	142.529	370.34	-1.39679	-2.03859	-0.78801	-0.9998
ENSMUSG00000036093	60.8093	139.13	-1.51104	-4.18751	0.285226	-0.8984
ENSMUSG00000055371	12.7825	75.1989	-2.70436	-5.55997	-0.288269	-0.9769
ENSMUSG00000051223	323.094	766.052	-1.23915	-1.71049	-0.759604	-0.9996
ENSMUSG00000026036	29.886	101.737	-1.85972	-3.18128	-0.760038	-0.9973
ENSMUSG00000008475	64.7818	229.355	-1.99398	-3.91655	-0.559116	-0.9912
ENSMUSG00000042751	5.0821	49.3456	-3.39287	-5.94072	-1.11127	-0.9943
ENSMUSG00000026473	160.675	223.815	-0.475363	-1.6574	0.693342	-0.6539
ENSMUSG00000048865	8.61992	40.0984	-2.75073	-6.65908	-0.304641	-0.9779
ENSMUSG00000026641	312.727	635.078	-1.04938	-1.73573	-0.416002	-0.993
ENSMUSG00000038235	42.567	100.232	-1.40963	-3.6845	0.424314	-0.8842
ENSMUSG00000026404	17.749	39.205	-1.37015	-3.65934	0.378125	-0.887
ENSMUSG00000041498	48.8707	192.342	-2.19018	-4.74635	-0.226851	-0.9734
ENSMUSG00000041483	173.195	635.249	-1.92614	-2.9749	-0.946339	-0.9993
ENSMUSG00000023150	33.0154	232.517	-2.87279	-3.85344	-1.98896	-1
ENSMUSG00000053286	28.165	101.055	-2.28249	-5.69712	-0.0955384	-0.9629
ENSMUSG00000026483	20.8921	33.7063	-0.508805	-2.34063	1.73252	-0.6347
ENSMUSG00000043019	21.2012	53.8898	-2.06036	-7.08943	1.12156	-0.8401
ENSMUSG00000026511	53.7282	139.107	-1.38238	-2.03268	-0.733431	-0.9998
ENSMUSG00000026510	46.8143	58.3084	-0.357299	-1.62731	0.826495	-0.557
ENSMUSG00000026377	124.276	290.392	-1.21135	-1.8508	-0.539081	-0.9967
ENSMUSG00000026577	59.0023	115.753	-1.03114	-3.25908	1.01427	-0.7748
ENSMUSG00000026576	81.4621	412.377	-2.35458	-3.08462	-1.66407	-1
ENSMUSG00000037499	33.8739	12.4926	0.991926	-3.11046	3.71214	0.7296
ENSMUSG00000026626	41.9953	110.944	-1.40593	-2.81134	-0.0451939	-0.9514
ENSMUSG00000017418	52.7952	179.845	-2.03147	-4.52284	-0.255232	-0.9753
ENSMUSG00000044628	5.18883	14.55	-1.44185	-3.76801	0.96727	-0.856
ENSMUSG00000026784	15.139	45.8674	-2.2736	-6.5063	0.271787	-0.9264
ENSMUSG00000049086	20.9541	18.8638	0.180092	-1.52437	1.94098	0.4595
ENSMUSG00000003051	56.5883	118.274	-1.18907	-3.26282	0.673854	-0.8367
ENSMUSG00000041926	28.5486	54.1572	-2.11206	-9.09189	1.32989	-0.7798
ENSMUSG00000062580	134.28	316.686	-1.23049	-2.17512	-0.27941	-0.9787
ENSMUSG00000041879	18.9733	129.526	-3.2975	-7.02439	-1.03802	-0.9981
ENSMUSG00000045658	10.8554	40.6536	-1.98849	-5.15799	0.874823	-0.8913
ENSMUSG00000026219	93.8845	503.96	-2.55584	-4.23198	-1.19137	-0.9996
ENSMUSG00000026930	24.9232	9.57546	1.76024	-1.9556	6.48504	0.7872
ENSMUSG00000026926	38.9166	114.478	-1.5107	-2.8092	-0.108678	-0.9617
ENSMUSG00000038633	132.995	457.479	-1.85657	-2.93576	-0.93117	-0.9994
ENSMUSG00000047539	122.049	290.62	-1.21373	-2.31708	-0.0433128	-0.9538
ENSMUSG00000026509	21.2359	5.17111	2.09532	-0.225443	4.51422	0.946
ENSMUSG00000026743	54.205	250.539	-2.31357	-3.77833	-1.06829	-0.9992
ENSMUSG00000051154	27.999	19.2359	-0.221953	-5.22053	2.60704	0.4664
ENSMUSG00000043241	46.1237	195.395	-2.32722	-4.76157	-0.496141	-0.9875
ENSMUSG00000039046	23.6751	79.4505	-1.87431	-3.49807	-0.554142	-0.9921
ENSMUSG00000026662	66.7086	144.067	-1.12753	-1.82422	-0.456715	-0.9942
ENSMUSG00000026664	3.62786	25.8544	-2.85887	-5.59591	-0.213564	-0.974
ENSMUSG00000026676	7.47848	7.01842	0.172786	-2.99405	3.6442	0.4682
ENSMUSG00000025817	23.8658	170.695	-3.10878	-5.43022	-1.37062	-0.9992
ENSMUSG00000048707	74.2997	140.31	-1.08673	-2.9169	0.382266	-0.8547
ENSMUSG00000026965	17.9517	64.7746	-1.98129	-5.47409	1.19027	-0.8717
ENSMUSG00000015337	44.2307	39.8345	0.114053	-1.25029	1.39046	0.4281
ENSMUSG00000007476	48.0746	45.7882	0.00716809	-1.27783	1.19683	0.3525
ENSMUSG00000046836	35.7209	223.911	-2.62113	-3.70418	-1.48365	-0.9993
ENSMUSG00000056050	62.3587	107.447	-0.869346	-2.1606	0.232275	-0.8546
ENSMUSG00000039246	4.01086	10.941	-1.13394	-3.98714	2.77732	-0.7562
ENSMUSG00000001305	95.8237	253.61	-1.30318	-2.45621	0.0716617	-0.9426
ENSMUSG00000037474	333.782	1039.79	-1.63392	-2.09734	-1.16508	-1
ENSMUSG00000026728	99.7504	150.386	-0.40154	-1.83384	1.46466	-0.6145
ENSMUSG00000026718	15.2964	71.5799	-2.73751	-6.84805	-0.0532372	-0.9639
ENSMUSG00000026565	169.656	577.833	-1.81528	-3.13077	-0.643928	-0.9952
ENSMUSG00000026564	20.4468	96.091	-2.33708	-3.7632	-1.10101	-0.9998
ENSMUSG00000026273	33.133	90.2772	-1.77828	-4.50385	0.0839197	-0.9367
ENSMUSG00000026274	5.17328	74.4484	-4.01186	-6.06429	-2.34092	-1
ENSMUSG00000034088	102.453	290.166	-1.56871	-2.68636	-0.632861	-0.9972
ENSMUSG00000043467	38.8245	141.257	-1.87844	-3.25271	-0.539843	-0.9886
ENSMUSG00000026709	28.0213	48.3857	-0.868244	-4.93376	3.01849	-0.6369
ENSMUSG00000026701	111.688	185.732	-0.726034	-1.39898	-0.0299613	-0.9172
ENSMUSG00000026781	20.5906	46.2224	-1.24336	-3.58352	0.881798	-0.8224
ENSMUSG00000009030	80.8294	139.31	-0.767017	-2.23237	0.722819	-0.7659
ENSMUSG00000075376	107.772	347.722	-1.71978	-2.66194	-0.844749	-0.9991
ENSMUSG00000039826	31.519	203.809	-2.64739	-3.82922	-1.44024	-0.9993
ENSMUSG00000039715	8.93435	27.2484	-1.79459	-4.56649	0.393048	-0.914
ENSMUSG00000015335	23.5007	66.2628	-1.7489	-5.77964	1.5125	-0.8234
ENSMUSG00000039686	14.0794	31.3627	-1.37558	-4.21568	0.883022	-0.8234
ENSMUSG00000079658	68.6144	159.787	-1.25522	-2.57143	-0.0367767	-0.9495
ENSMUSG00000026254	161.99	750.543	-2.22149	-3.42254	-1.03836	-0.9994
ENSMUSG00000048000	113.415	258.827	-1.36469	-3.43485	0.286165	-0.9016
ENSMUSG00000026349	100.206	690.852	-2.80921	-3.68429	-1.99645	-1
ENSMUSG00000036104	28.5327	51.3407	-1.16566	-4.28483	1.10346	-0.7494
ENSMUSG00000056211	32.4367	238.703	-3.10924	-5.59474	-1.17268	-0.9977
ENSMUSG00000026353	119.666	145.45	-0.936599	-5.16039	1.57023	-0.6184
ENSMUSG00000026158	35.3787	41.4353	-0.381214	-3.03897	1.79664	-0.5174
ENSMUSG00000026155	11.6426	31.9837	-1.8909	-5.21835	0.188398	-0.9286
ENSMUSG00000026154	17.4876	25.8309	-0.798802	-6.56063	3.92848	-0.58
ENSMUSG00000025981	59.2744	127.605	-1.08135	-1.91117	-0.152979	-0.9617
ENSMUSG00000073676	109.091	377.685	-2.01351	-4.23311	-0.393131	-0.9825
ENSMUSG00000025979	95.3095	299.347	-1.69787	-2.65961	-0.818967	-0.9995
ENSMUSG00000038241	26.1814	44.5377	-1.24669	-6.09964	2.30948	-0.6769
ENSMUSG00000045503	53.5525	154.317	-1.72946	-4.60048	0.635439	-0.8834
ENSMUSG00000074797	78.5489	200.341	-1.35581	-1.97626	-0.746761	-0.9999
ENSMUSG00000027312	26.7795	119.55	-2.12997	-3.51385	-0.720311	-0.9927
ENSMUSG00000052033	55.8294	235.48	-2.58149	-6.09541	-0.39583	-0.9829
ENSMUSG00000062590	17.2326	26.4118	-1.23276	-5.81228	1.6995	-0.6835
ENSMUSG00000079445	106.747	127.88	-0.131234	-1.65397	1.67138	-0.4648
ENSMUSG00000027281	6.91424	88.6704	-3.76871	-6.01366	-1.77593	-0.9987
ENSMUSG00000032802	31.7668	49.6091	-0.585537	-2.71953	1.74438	-0.635
ENSMUSG00000023572	15.6883	49.1606	-1.75526	-4.93014	1.10739	-0.8626
ENSMUSG00000027259	5.61171	42.8244	-3.0349	-4.82337	-1.46025	-0.9993
ENSMUSG00000027263	6.53594	52.6171	-3.29238	-5.72986	-1.53348	-0.9993
ENSMUSG00000027254	19.4512	31.4654	0.0517445	-3.19451	5.39725	-0.5079
ENSMUSG00000000308	4.927	15.9033	-1.78771	-4.5899	0.731386	-0.8903
ENSMUSG00000002728	28.3732	190.165	-3.13553	-6.01143	-1.19398	-0.9992
ENSMUSG00000026999	95.8573	214.934	-1.24571	-2.65402	-0.0479226	-0.9469
ENSMUSG00000026792	25.5539	84.1238	-0.381574	-4.44275	7.25847	-0.6135
ENSMUSG00000036893	70.1273	178.702	-1.32585	-2.2914	-0.300014	-0.979
ENSMUSG00000026972	9.62995	6.30855	0.147965	-4.17307	3.12924	0.5342
ENSMUSG00000035666	74.4582	261.207	-2.06389	-4.15432	-0.520075	-0.9909
ENSMUSG00000017858	4.73075	84.9798	-4.31413	-6.60977	-2.36405	-0.9997
ENSMUSG00000017861	79.3418	593.363	-3.07638	-5.16722	-1.40854	-0.9997
ENSMUSG00000026831	24.8916	51.2086	-0.882611	-3.77144	2.47271	-0.6918
ENSMUSG00000026816	24.2789	70.767	-1.53806	-2.82237	-0.257924	-0.9756
ENSMUSG00000027498	91.0811	243.664	-1.43488	-2.18041	-0.717381	-0.9994
ENSMUSG00000027502	44.0134	163.929	-1.5378	-3.55215	1.45376	-0.8705
ENSMUSG00000028640	15.9549	144.82	-3.49192	-6.0425	-1.64479	-0.9997
ENSMUSG00000068735	65.3551	18.7126	2.07068	-1.69774	6.7359	0.8425
ENSMUSG00000010911	11.3696	10.9365	0.302902	-2.32259	3.6011	0.4811
ENSMUSG00000042670	22.5098	42.8945	-1.3468	-4.77828	1.06205	-0.7847
ENSMUSG00000027164	35.5821	65.1359	-0.959294	-2.54706	0.426868	-0.8334
ENSMUSG00000027163	51.0466	60.322	-0.05913	-1.99366	2.38916	-0.4554
ENSMUSG00000026854	9.14457	14.3385	-0.504671	-4.2413	3.71623	-0.5727
ENSMUSG00000000194	40.8896	236.814	-2.88966	-6.34745	-0.389151	-0.9801
ENSMUSG00000062661	34.8085	16.5227	1.97829	-1.69941	8.36227	0.771
ENSMUSG00000076441	63.5665	150.228	-1.74081	-5.40362	0.600951	-0.8713
ENSMUSG00000026478	76.118	182.96	-1.30365	-2.93919	0.187854	-0.9196
ENSMUSG00000042699	258.472	615.159	-1.25985	-2.15308	-0.382844	-0.9877
ENSMUSG00000026827	70.6307	212.362	-1.72525	-3.47459	-0.329449	-0.9817
ENSMUSG00000060743	76.8692	148.407	-0.960904	-2.02301	0.102266	-0.9102
ENSMUSG00000014355	29.2831	159.828	-2.61114	-5.0043	-0.718026	-0.9925
ENSMUSG00000027387	16.1192	99.8325	-3.78956	-10.2922	-0.545281	-0.9867
ENSMUSG00000048327	94.563	131.239	-0.540967	-1.72782	0.482611	-0.6957
ENSMUSG00000009621	27.528	23.0927	0.337562	-2.11404	2.99796	0.5154
ENSMUSG00000026918	137.63	375.954	-1.44799	-2.79368	-0.11712	-0.9625
ENSMUSG00000068394	26.8766	121.524	-2.49057	-5.32894	-0.424581	-0.982
ENSMUSG00000035093	37.483	91.3446	-1.42221	-2.99231	-0.164479	-0.9639
ENSMUSG00000027206	61.2418	208.157	-2.24481	-5.66377	-0.0365551	-0.9565
ENSMUSG00000032869	60.1377	72.4106	-0.410754	-2.09861	0.929819	-0.5535
ENSMUSG00000004085	36.6401	23.3126	0.699548	-0.65384	2.15698	0.7415
ENSMUSG00000027132	82.0573	270.699	-1.85303	-3.3066	-0.659744	-0.9965
ENSMUSG00000055943	54.9098	90.1216	-0.700435	-1.6396	0.243209	-0.8301
ENSMUSG00000003604	15.6191	65.3867	-2.82491	-7.59	-0.0257604	-0.961
ENSMUSG00000014353	18.2043	147.75	-2.97245	-4.2017	-1.64277	-0.9995
ENSMUSG00000026991	93.4109	158.952	-0.786903	-2.00797	0.411321	-0.8135
ENSMUSG00000035168	53.8528	185.616	-1.91758	-3.70642	-0.452365	-0.9865
ENSMUSG00000014959	76.6037	112.319	-0.815414	-3.76244	1.4926	-0.6506
ENSMUSG00000041966	23.3752	76.1127	-1.80846	-3.53623	-0.320922	-0.9792
ENSMUSG00000027012	61.1919	198.372	-1.75762	-2.9364	-0.691473	-0.9981
ENSMUSG00000027018	72.572	260.79	-1.86354	-2.88763	-0.882979	-0.9993
ENSMUSG00000041921	4.64261	32.1115	-2.89813	-5.02236	-0.973362	-0.9968
ENSMUSG00000064263	3.62156	10.0446	-1.70347	-4.77311	0.932355	-0.8637
ENSMUSG00000051329	53.3731	104.437	-0.876984	-1.99715	0.463254	-0.8553
ENSMUSG00000008200	60.7908	406.418	-2.80513	-4.00047	-1.75689	-1
ENSMUSG00000054387	33.9635	448.796	-3.88776	-5.67492	-2.46392	-1
ENSMUSG00000070643	13.9678	30.5128	-1.74568	-6.23346	0.983514	-0.8158
ENSMUSG00000002102	51.0654	176.529	-1.92841	-3.66543	-0.543397	-0.9924
ENSMUSG00000002103	13.6084	51.2671	-2.36539	-5.74518	-0.09812	-0.9652
ENSMUSG00000034850	44.4547	55.086	-0.554433	-3.50556	1.71514	-0.5676
ENSMUSG00000027367	60.48	101.445	-0.886377	-2.59018	0.495057	-0.7976
ENSMUSG00000005102	9.99903	35.8748	-2.37197	-6.4724	0.330839	-0.9294
ENSMUSG00000040084	42.085	123.222	-1.66072	-3.24462	-0.388132	-0.9863
ENSMUSG00000027353	63.6477	45.1771	0.320494	-1.53543	1.7822	0.5655
ENSMUSG00000062098	62.4413	114.301	-1.00287	-2.74503	0.490848	-0.8273
ENSMUSG00000025982	247.995	965.426	-1.97963	-2.53653	-1.44403	-1
ENSMUSG00000025980	416.088	1398.19	-1.7509	-2.20029	-1.3023	-1
ENSMUSG00000027165	11.4746	24.5383	-1.24252	-3.4356	0.561152	-0.8524
ENSMUSG00000039449	27.3821	139	-2.38089	-3.64176	-1.23496	-0.9996
ENSMUSG00000026669	114.599	477.075	-2.0539	-2.56121	-1.55643	-1
ENSMUSG00000026672	9.72073	17.5848	-1.17084	-4.36923	1.28221	-0.7405
ENSMUSG00000027655	14.6967	48.4213	-1.66776	-3.49929	0.292185	-0.9341
ENSMUSG00000070544	204.043	355.612	-0.756935	-1.74645	0.314853	-0.8387
ENSMUSG00000016933	13.5551	21.2503	-1.0184	-6.60788	3.18007	-0.6192
ENSMUSG00000033068	24.2035	29.9139	-0.384339	-4.54769	3.50895	-0.5245
ENSMUSG00000033059	9.10347	57.7755	-2.72588	-5.26136	-0.397248	-0.9803
ENSMUSG00000084762	3.449	22.0163	-2.53062	-5.51475	0.758044	-0.9293
ENSMUSG00000039943	18.4904	94.4118	-2.15563	-4.45527	0.644371	-0.9287
ENSMUSG00000037761	54.1499	80.4428	-0.532301	-1.62804	0.684727	-0.6985
ENSMUSG00000027099	15.4909	38.6349	-2.02123	-6.46852	0.507425	-0.8865
ENSMUSG00000059005	133.311	759.214	-2.51632	-3.11968	-1.92957	-1
ENSMUSG00000042410	36.0407	128.288	-2.06985	-4.13842	-0.541716	-0.9931
ENSMUSG00000038533	160.486	386.388	-1.25941	-1.7553	-0.741244	-0.9998
ENSMUSG00000027397	123.71	886.562	-2.90707	-3.92738	-2.04012	-1
ENSMUSG00000037885	29.3769	129.012	-2.34183	-4.45878	-0.732751	-0.9952
ENSMUSG00000027198	27.8169	42.3244	-0.396828	-2.209	1.98382	-0.594
ENSMUSG00000027010	33.1453	88.2352	-1.80274	-5.19009	0.641366	-0.8767
ENSMUSG00000027109	253.738	786.603	-1.73655	-3.33146	-0.379573	-0.9836
ENSMUSG00000010914	65.2856	144.067	-1.11141	-2.21525	0.0622431	-0.9319
ENSMUSG00000026849	55.3868	162.322	-1.59725	-2.51517	-0.761226	-0.9995
ENSMUSG00000026851	19.1178	74.3475	-2.56573	-6.90723	0.183158	-0.9441
ENSMUSG00000075415	45.7099	149.007	-1.72649	-2.94886	-0.55043	-0.9927
ENSMUSG00000075023	3.64018	62.5738	-4.34509	-6.56752	-2.62462	-1
ENSMUSG00000040174	12.586	46.3221	-2.57292	-8.34842	1.17169	-0.8697
ENSMUSG00000044308	22.1551	107.264	-2.34214	-4.04633	-0.806447	-0.9953
ENSMUSG00000036053	51.5494	86.2961	-0.845016	-2.63527	0.733571	-0.7592
ENSMUSG00000026960	55.2633	167.212	-1.54047	-3.15648	0.154703	-0.9384
ENSMUSG00000055067	15.143	39.6803	-1.50387	-3.5198	0.189378	-0.9241
ENSMUSG00000026492	16.2779	127.981	-3.5092	-7.11062	-1.19888	-0.9973
ENSMUSG00000026491	147.718	505.177	-1.78758	-2.31666	-1.29092	-1
ENSMUSG00000026489	17.2356	20.933	-1.54816	-8.99295	2.39079	-0.6428
ENSMUSG00000027087	37.6219	44.5766	0.568157	-2.20119	5.7888	0.4807
ENSMUSG00000026917	144.149	825.938	-2.5988	-3.77494	-1.61396	-0.9999
ENSMUSG00000015846	25.6159	39.9886	-1.11859	-5.44337	1.9298	-0.6709
ENSMUSG00000026837	18.2911	17.1505	0.553704	-4.54818	7.27192	0.5136
ENSMUSG00000026944	9.26193	13.6112	-0.34636	-3.18856	3.14793	-0.5549
ENSMUSG00000015095	32.7575	39.2598	-0.897765	-5.77783	2.03274	-0.5885
ENSMUSG00000015092	68.5637	103.45	-0.673202	-2.28275	0.792516	-0.704
ENSMUSG00000026817	61.5968	75.8829	-0.267745	-1.84795	1.36474	-0.5174
ENSMUSG00000026814	43.2365	54.3257	-0.850308	-4.98977	1.83585	-0.6018
ENSMUSG00000009563	10.6823	17.973	-1.1912	-4.66681	1.04489	-0.7399
ENSMUSG00000053746	3.82982	18.2077	-2.36981	-4.51136	-0.477214	-0.985
ENSMUSG00000026516	32.8015	322.215	-3.38252	-4.70566	-2.271	-1
ENSMUSG00000038733	39.0595	131.11	-2.64511	-8.44081	0.582984	-0.9113
ENSMUSG00000036617	145.154	139.184	0.0469354	-1.18845	1.26826	0.3711
ENSMUSG00000048550	15.3815	49.1996	-1.75457	-7.33298	3.67666	-0.7532
ENSMUSG00000027180	14.9292	55.7102	-2.14364	-5.48741	0.5752	-0.9169
ENSMUSG00000040282	29.1626	67.0765	-1.39144	-4.06537	0.776285	-0.8365
ENSMUSG00000016386	13.5815	50.0049	-2.27362	-5.44561	-0.143985	-0.9666
ENSMUSG00000027115	63.233	255.921	-2.44601	-5.50638	-0.446122	-0.9863
ENSMUSG00000027080	31.5253	155.024	-2.31722	-3.98917	-0.709345	-0.9907
ENSMUSG00000027076	91.2472	502.098	-2.4654	-2.99006	-1.95134	-1
ENSMUSG00000027075	57.8014	57.1003	0.290023	-2.08602	3.32343	0.4768
ENSMUSG00000001855	41.2382	112.308	-1.59814	-3.81858	0.27189	-0.9196
ENSMUSG00000039262	57.7957	216.986	-1.99938	-3.6989	-0.521891	-0.9889
ENSMUSG00000039254	35.3763	48.5667	-1.29222	-6.41739	1.74066	-0.6704
ENSMUSG00000027176	48.5789	268.856	-2.45811	-4.45319	-0.420503	-0.9824
ENSMUSG00000027247	28.7164	60.2689	-1.1285	-2.51239	0.143624	-0.9116
ENSMUSG00000027243	12.1468	86.2117	-2.85442	-4.40084	-1.38784	-0.9994
ENSMUSG00000040506	30.9495	83.0994	-2.39741	-8.32429	0.853746	-0.8668
ENSMUSG00000027351	70.1656	113.625	-0.713504	-2.09263	0.596829	-0.7596
ENSMUSG00000027349	37.5822	85.2812	-1.24209	-3.14117	0.516071	-0.8775
ENSMUSG00000026977	206.763	681.66	-1.83835	-3.21343	-0.705979	-0.9976
ENSMUSG00000026914	27.3175	213.525	-3.03061	-4.3358	-1.87333	-1
ENSMUSG00000052533	80.2596	185.508	-1.42516	-3.6426	0.236958	-0.904
ENSMUSG00000026858	5.76654	57.221	-3.34801	-5.43094	-1.33484	-0.9966
ENSMUSG00000026856	12.6586	103.169	-3.23229	-5.30962	-1.63704	-1
ENSMUSG00000039515	15.5862	76.5439	-3.22491	-9.27183	0.0452055	-0.9601
ENSMUSG00000027257	12.0094	17.8735	-0.182378	-3.06111	3.71181	-0.5321
ENSMUSG00000027255	12.9134	59.1555	-2.20885	-3.36358	-1.04096	-0.9992
ENSMUSG00000040549	102.858	197.296	-1.02169	-2.6349	0.408766	-0.8525
ENSMUSG00000027227	37.0234	9.41639	1.53195	-3.199	5.08191	0.7856
ENSMUSG00000027091	128.491	313.173	-1.29456	-2.19909	-0.395219	-0.9888
ENSMUSG00000027330	10.0378	22.7922	-0.962717	-3.27794	1.95929	-0.7427
ENSMUSG00000068264	12.5046	51.3729	-2.29172	-5.00085	-0.307517	-0.9778
ENSMUSG00000037523	8.70873	72.0323	-3.08979	-4.7338	-1.56145	-0.9989
ENSMUSG00000037514	20.4509	65.3491	-1.82777	-4.16427	0.129119	-0.9423
ENSMUSG00000027333	9.3118	20.7293	-0.924028	-3.80223	2.56764	-0.7044
ENSMUSG00000079037	44.1382	29.8091	0.868465	-1.18311	3.5572	0.6927
ENSMUSG00000058793	59.1861	141.246	-1.29758	-2.7464	-7.11998e-05	-0.942
ENSMUSG00000027411	66.894	204.249	-1.56207	-2.59086	-0.462678	-0.9886
ENSMUSG00000027303	17.5949	37.3248	-1.16663	-2.81535	0.262284	-0.8862
ENSMUSG00000003283	4.06949	35.0767	-2.78404	-5.33786	0.758574	-0.9464
ENSMUSG00000027454	19.4232	69.2634	-2.38389	-6.23068	-0.111695	-0.9654
ENSMUSG00000027282	43.203	199.028	-2.37094	-4.67802	-0.441983	-0.9827
ENSMUSG00000005505	38.5812	65.4759	-0.773615	-2.3581	0.802769	-0.7521
ENSMUSG00000005506	136.482	521.306	-1.90339	-2.6005	-1.14043	-0.9995
ENSMUSG00000036992	86.9112	275.382	-1.70382	-2.71346	-0.78742	-0.9995
ENSMUSG00000027439	46.4267	84.423	-0.913254	-2.60766	0.670886	-0.7944
ENSMUSG00000067786	35.9455	9.18702	1.96201	-0.147981	4.14424	0.9503
ENSMUSG00000027649	30.0897	20.4475	0.383759	-2.84458	3.03451	0.5704
ENSMUSG00000027651	57.2728	227.264	-2.04576	-3.45186	-0.773724	-0.9968
ENSMUSG00000027519	68.4678	184.215	-1.55942	-3.66314	0.222621	-0.9231
ENSMUSG00000054455	23.7724	52.7966	-1.4531	-6.28234	2.36295	-0.7247
ENSMUSG00000027522	25.2763	76.3782	-2.39232	-7.47249	0.300158	-0.9228
ENSMUSG00000016921	457.075	1190.22	-1.54801	-3.35261	-0.116563	-0.9625
ENSMUSG00000027509	93.2366	279.489	-1.65854	-2.86507	-0.621923	-0.9963
ENSMUSG00000027510	751.05	458.555	0.694683	-0.0922349	1.45161	0.876
ENSMUSG00000027598	56.4022	107.594	-1.08852	-3.14992	0.587933	-0.824
ENSMUSG00000047459	30.0784	63.4817	-1.34527	-5.09044	1.65076	-0.7602
ENSMUSG00000027602	18.2227	36.0143	-1.0616	-5.8812	3.37472	-0.6587
ENSMUSG00000033256	11.691	25.6367	-1.26025	-3.69575	0.833992	-0.824
ENSMUSG00000075040	31.7914	138.618	-1.72464	-4.65616	1.99214	-0.838
ENSMUSG00000027244	28.8959	94.5847	-1.81631	-3.33718	-0.537062	-0.9929
ENSMUSG00000027108	71.3464	154.762	-1.31406	-3.32239	0.212963	-0.9047
ENSMUSG00000041777	15.6795	95.0196	-2.99067	-6.20199	-0.849895	-0.9954
ENSMUSG00000005233	50.0858	115.396	-1.20692	-2.76587	0.348235	-0.897
ENSMUSG00000027070	127.865	29.8782	2.18732	1.14932	3.42516	0.9997
ENSMUSG00000027086	12.6782	80.8416	-2.93733	-6.87397	0.176866	-0.957
ENSMUSG00000038718	71.3132	53.7807	0.448061	-1.79695	2.70087	0.575
ENSMUSG00000026867	87.399	244.001	-1.34892	-2.64224	0.261558	-0.929
ENSMUSG00000070953	26.9109	89.0333	-1.84062	-3.50527	-0.426841	-0.9875
ENSMUSG00000035949	56.6415	229.374	-2.06156	-3.65583	-0.568158	-0.9913
ENSMUSG00000025781	90.2486	436.664	-2.35851	-4.13628	-0.846216	-0.9958
ENSMUSG00000003662	25.6455	86.3362	-1.90056	-3.8709	-0.31793	-0.9799
ENSMUSG00000027173	22.7108	66.025	-1.52761	-2.55716	-0.492009	-0.9906
ENSMUSG00000059842	38.3619	37.2514	0.206255	-1.69857	2.44944	0.4561
ENSMUSG00000038467	25.6826	59.5312	-1.21392	-3.63493	1.14852	-0.8088
ENSMUSG00000027593	351.883	664.99	-0.896866	-1.81889	0.0646015	-0.9149
ENSMUSG00000027014	32.9356	114.253	-2.00078	-3.93502	-0.547286	-0.9927
ENSMUSG00000027223	19.092	24.1857	0.0834304	-2.62512	3.80075	-0.4569
ENSMUSG00000068742	71.0436	82.5779	-0.269871	-1.78966	1.16837	-0.4975
ENSMUSG00000027131	3.82607	62.8822	-4.23406	-6.44261	-2.36697	-1
ENSMUSG00000027167	13.3693	21.7118	-0.742007	-2.74468	1.17425	-0.6886
ENSMUSG00000027166	11.5457	27.5294	-1.78124	-5.71538	0.700886	-0.8562
ENSMUSG00000005510	23.672	55.0531	-1.17575	-2.57877	0.317282	-0.8995
ENSMUSG00000040687	8.5417	36.5321	-2.55387	-6.46058	0.0665554	-0.9534
ENSMUSG00000002109	3.93186	24.4261	-2.6079	-4.98858	-0.0671297	-0.9684
ENSMUSG00000027122	45.6389	195.492	-2.26721	-4.10026	-0.823109	-0.998
ENSMUSG00000026966	34.897	143.969	-2.11227	-4.2057	-0.193085	-0.9723
ENSMUSG00000026958	38.6648	79.0962	-1.20601	-3.96214	1.11094	-0.7858
ENSMUSG00000026956	6.28994	6.53043	-0.129805	-3.08881	2.5174	-0.4503
ENSMUSG00000089762	1229.41	549.35	1.13766	-0.165187	2.393	0.9148
ENSMUSG00000039483	126.063	232.309	-0.779306	-2.66599	1.31243	-0.7167
ENSMUSG00000050737	6.89649	42.2447	-3.22336	-7.13425	-0.709843	-0.9913
ENSMUSG00000019188	48.3182	102.656	-1.00493	-2.23925	0.394074	-0.8814
ENSMUSG00000042814	20.428	122.4	-2.67061	-4.22967	-1.3138	-0.9996
ENSMUSG00000042745	137.007	276.336	-0.959748	-2.25188	0.442442	-0.8554
ENSMUSG00000027469	60.6994	179.874	-1.82307	-4.11905	-0.166837	-0.967
ENSMUSG00000068040	90.8595	336.817	-2.01394	-3.71085	-0.526429	-0.9912
ENSMUSG00000046020	4.34466	40.7807	-3.0778	-5.3303	-0.461103	-0.9809
ENSMUSG00000027475	50.6591	99.7898	-0.974952	-1.82611	-0.10447	-0.9518
ENSMUSG00000042548	315.769	658.839	-1.05827	-1.93238	-0.162593	-0.9629
ENSMUSG00000026942	51.9707	195.421	-1.90363	-4.12507	0.300926	-0.9369
ENSMUSG00000026779	50.8858	99.0096	-1.17261	-3.32328	0.431173	-0.8544
ENSMUSG00000026727	23.7029	38.3784	-0.776382	-2.33532	0.622901	-0.755
ENSMUSG00000027575	10.6222	52.6819	-2.83096	-6.53715	-0.55141	-0.9872
ENSMUSG00000016344	11.9372	18.9663	-0.495033	-3.43336	2.90902	-0.5913
ENSMUSG00000018326	171.702	442.147	-1.35603	-1.99876	-0.701467	-0.9982
ENSMUSG00000018209	52.2316	114.965	-1.23047	-2.71999	0.0821364	-0.9284
ENSMUSG00000054057	3.55196	73.0313	-4.4191	-6.30711	-2.58779	-0.9999
ENSMUSG00000026740	20.8052	74.1641	-2.51825	-7.52185	0.509613	-0.9147
ENSMUSG00000026737	38.7489	14.4025	0.525992	-6.74791	5.19942	0.6188
ENSMUSG00000015961	57.1184	275.661	-2.44161	-4.56732	-0.763818	-0.9952
ENSMUSG00000039630	371.779	1437.92	-1.99602	-2.80078	-1.26893	-1
ENSMUSG00000039108	53.4032	80.0089	-0.858284	-3.73109	1.21667	-0.6775
ENSMUSG00000039069	23.8374	66.7325	-1.721	-3.97361	0.0211193	-0.9489
ENSMUSG00000039050	34.2368	26.5348	-0.0678204	-3.42876	2.239	0.4578
ENSMUSG00000039041	36.7524	116.543	-2.18691	-6.01215	0.195466	-0.9346
ENSMUSG00000017299	45.8172	52.2696	0.113607	-1.76709	2.76312	-0.4078
ENSMUSG00000001403	480.186	909.917	-0.921797	-1.49284	-0.349459	-0.9879
ENSMUSG00000045822	58.0356	136.228	-1.27639	-3.20551	0.551094	-0.8735
ENSMUSG00000017764	44.0882	147.214	-1.74832	-2.71562	-0.772591	-0.9986
ENSMUSG00000026869	69.1953	140.29	-1.05367	-2.57486	0.410761	-0.8631
ENSMUSG00000026927	180.819	294.158	-0.768401	-1.9243	0.235353	-0.8345
ENSMUSG00000026924	41.3291	58.8567	-0.404906	-2.13461	1.56965	-0.5927
ENSMUSG00000026923	165.601	158.928	0.090082	-0.85365	1.08301	0.3618
ENSMUSG00000026922	7.45334	65.9819	-2.80067	-5.55672	0.86694	-0.9376
ENSMUSG00000026238	960.389	4706.68	-2.39544	-3.75109	-1.29691	-0.9998
ENSMUSG00000074749	9.97977	10.4491	0.172266	-2.20504	3.21826	0.4367
ENSMUSG00000027433	55.0693	219.306	-2.03447	-3.43024	-0.719344	-0.9952
ENSMUSG00000027384	17.8374	53.7161	-2.04453	-6.73128	1.42814	-0.8403
ENSMUSG00000068205	22.5681	12.9106	-0.269858	-7.37101	3.51531	0.5005
ENSMUSG00000008333	129.278	451.498	-1.8387	-2.59781	-1.16629	-0.9999
ENSMUSG00000026187	7.44337	129.878	-4.21937	-6.0258	-2.64303	-0.9999
ENSMUSG00000039354	39.8004	71.8613	-0.869391	-3.05279	1.23013	-0.7258
ENSMUSG00000039323	109.289	346.704	-1.69393	-2.44695	-0.983703	-0.9999
ENSMUSG00000040225	166.318	886.918	-2.42748	-3.01648	-1.85688	-1
ENSMUSG00000006418	82.0658	287.584	-1.78347	-2.6238	-0.898975	-0.9989
ENSMUSG00000027478	155.1	203.3	-0.482732	-1.84911	0.662821	-0.6306
ENSMUSG00000027479	165.956	446.167	-1.37258	-2.30064	-0.326783	-0.9826
ENSMUSG00000050043	33.8158	137.144	-2.39152	-5.39769	-0.3305	-0.9808
ENSMUSG00000034075	121.286	273.043	-1.21724	-2.62182	0.114476	-0.9239
ENSMUSG00000027079	190.383	199.772	-0.0651887	-0.808404	0.680986	-0.3153
ENSMUSG00000051730	14.2734	35.0202	-2.1816	-7.73197	0.793426	-0.8547
ENSMUSG00000041997	114.94	314.642	-1.46215	-2.57097	-0.401045	-0.9872
ENSMUSG00000041975	15.8545	26.9347	-0.672013	-6.41722	5.16154	-0.5805
ENSMUSG00000040383	68.8017	103.426	-0.757404	-2.51428	0.57716	-0.7376
ENSMUSG00000040321	57.1883	175.513	-1.61047	-2.85987	-0.360699	-0.9828
ENSMUSG00000027361	53.1238	119.837	-1.81218	-6.0541	0.787861	-0.8513
ENSMUSG00000027364	14.5538	107.066	-3.06084	-5.42054	-1.14159	-0.9978
ENSMUSG00000074890	62.072	183.021	-1.48512	-3.09193	0.219964	-0.9302
ENSMUSG00000027394	48.0748	86.7043	-0.964363	-2.78413	0.575726	-0.8065
ENSMUSG00000027395	102.832	469.376	-2.36113	-4.08152	-1.05023	-0.9988
ENSMUSG00000037938	38.307	112.721	-2.43581	-8.4392	0.912945	-0.8705
ENSMUSG00000027652	21.1047	96.0024	-3.23278	-9.19657	-0.133944	-0.9685
ENSMUSG00000033411	19.6385	150.487	-2.89568	-5.39584	-0.398961	-0.9796
ENSMUSG00000027236	140.67	416.322	-1.60425	-2.38156	-0.913147	-0.9998
ENSMUSG00000035268	7.71824	40.6396	-2.44165	-8.10553	3.08169	-0.8392
ENSMUSG00000026608	43.6821	87.1639	-1.03517	-2.15853	-0.000352392	-0.9291
ENSMUSG00000026605	234.953	474.521	-0.931486	-1.90355	0.219028	-0.8965
ENSMUSG00000026603	5.11733	34.7481	-2.84289	-5.09301	-0.809424	-0.9933
ENSMUSG00000027495	50.3732	49.0793	0.0158579	-1.84714	1.90334	0.3931
ENSMUSG00000074652	5.17899	14.7729	-1.16544	-4.2038	2.74658	-0.7387
ENSMUSG00000038685	13.6649	117.535	-3.31605	-5.91748	-1.27546	-0.998
ENSMUSG00000027582	22.0801	54.6882	-1.63614	-5.52121	1.23586	-0.8121
ENSMUSG00000090077	23.8944	58.9806	-1.88949	-6.12411	0.75464	-0.8588
ENSMUSG00000013465	54.0771	109.107	-1.0821	-2.72062	0.410955	-0.8587
ENSMUSG00000036591	51.0523	75.5587	-0.568816	-1.3891	0.243273	-0.7759
ENSMUSG00000058835	29.4525	94.7315	-2.41783	-7.13217	0.213762	-0.9359
ENSMUSG00000026933	118.641	255.418	-1.12848	-1.80969	-0.498549	-0.9947
ENSMUSG00000025782	110.884	342.104	-1.64393	-2.39078	-0.949021	-0.9999
ENSMUSG00000027304	125.708	297.245	-1.27249	-2.22386	-0.390795	-0.9878
ENSMUSG00000027296	5.01966	17.0957	-1.88938	-4.76927	0.708253	-0.8996
ENSMUSG00000027298	37.9991	159.366	-2.0654	-3.66903	-0.453642	-0.9847
ENSMUSG00000033943	95.6144	785.233	-3.03002	-3.67854	-2.36699	-1
ENSMUSG00000033902	18.4494	26.7229	-1.98543	-9.77438	1.92612	-0.7029
ENSMUSG00000036352	17.1503	38.2022	-1.52279	-4.5334	0.556406	-0.8551
ENSMUSG00000026932	26.2165	20.6027	-0.675176	-7.21894	2.76549	-0.4841
ENSMUSG00000015647	28.4042	140.745	-2.54911	-5.23321	-0.4729	-0.9856
ENSMUSG00000038990	29.9637	33.0995	-0.282449	-2.93265	1.92612	-0.4815
ENSMUSG00000090213	61.7914	77.5224	-0.406978	-2.03065	0.983937	-0.5771
ENSMUSG00000027562	7.54777	10.3974	-0.97592	-4.99819	1.48523	-0.6444
ENSMUSG00000047213	53.8289	187.165	-1.85551	-2.95364	-0.902281	-0.9994
ENSMUSG00000002428	13.52	87.8333	-2.88157	-4.75871	-1.43486	-0.9999
ENSMUSG00000037730	48.7582	224.773	-2.24726	-3.41712	-1.15957	-0.9997
ENSMUSG00000027703	5.77486	36.3586	-2.70834	-6.07774	0.624444	-0.9371
ENSMUSG00000074643	24.6891	29.5029	-0.309546	-1.78412	1.04135	-0.5219
ENSMUSG00000087679	32.5353	63.3998	-0.878801	-2.18763	0.643011	-0.8224
ENSMUSG00000075467	6.60276	14.0994	-0.948153	-3.62052	2.14225	-0.7162
ENSMUSG00000036281	65.4696	181.346	-1.69926	-3.80237	-0.0952802	-0.9625
ENSMUSG00000049950	34.7098	180.031	-2.40043	-3.38762	-1.4536	-1
ENSMUSG00000026646	46.3307	109.066	-1.66133	-4.74912	0.393952	-0.8904
ENSMUSG00000109865	74.2622	216.428	-1.52998	-2.88467	-0.128347	-0.9632
ENSMUSG00000027363	26.5377	113.173	-1.83418	-3.72596	0.668128	-0.9185
ENSMUSG00000001998	6.96482	33.3822	-2.69224	-6.35285	-0.140525	-0.9683
ENSMUSG00000001999	17.9365	50.8249	-1.95648	-9.53617	4.13758	-0.7246
ENSMUSG00000003660	82.2031	174.035	-1.31574	-3.73438	0.528786	-0.8566
ENSMUSG00000027405	1130.92	3935.21	-1.96406	-3.62509	-0.671213	-0.9946
ENSMUSG00000039263	15.8334	20.8524	0.146962	-3.53466	5.50717	-0.4727
ENSMUSG00000027523	62.8232	72.6726	-0.238824	-1.20714	0.670298	-0.4814
ENSMUSG00000016253	26.1002	78.0638	-1.79304	-6.34977	2.18671	-0.7939
ENSMUSG00000038628	25.3561	88.3595	-1.94049	-3.61802	-0.61869	-0.9944
ENSMUSG00000027540	54.8019	76.4125	-0.722803	-2.98589	0.969664	-0.6702
ENSMUSG00000044641	75.206	103.431	-0.421273	-2.15191	1.39992	-0.5868
ENSMUSG00000074576	42.6077	153.945	-2.17658	-4.90801	-0.132674	-0.9669
ENSMUSG00000046338	3.64467	17.2246	-0.989232	-5.40938	7.16184	-0.7016
ENSMUSG00000027381	109.11	54.5029	1.03655	-0.0738026	2.20562	0.9181
ENSMUSG00000027067	146.289	540.181	-1.96429	-3.30706	-0.827289	-0.9975
ENSMUSG00000033955	49.7749	34.2228	0.251455	-3.34284	3.13153	0.5331
ENSMUSG00000027678	85.3565	248.799	-1.56316	-2.87244	-0.312151	-0.98
ENSMUSG00000017760	19.0054	91.6724	-2.20618	-4.4714	0.222699	-0.9522
ENSMUSG00000039849	40.4641	52.9902	-0.763391	-4.17393	1.70489	-0.6083
ENSMUSG00000043909	21.4498	66.7262	-1.70049	-3.65326	0.0850828	-0.945
ENSMUSG00000033526	28.9342	84.4428	-2.35689	-8.09827	1.15266	-0.8564
ENSMUSG00000027201	11.519	62.9456	-2.44411	-4.12638	-0.725637	-0.9913
ENSMUSG00000042854	15.531	94.2438	-2.62374	-4.01369	-1.26071	-0.9992
ENSMUSG00000074582	14.9043	44.2436	-1.68851	-3.55101	-0.0940561	-0.9604
ENSMUSG00000002718	84.0678	263.667	-1.69679	-2.64546	-0.83121	-0.9993
ENSMUSG00000017999	60.9156	261.515	-1.92298	-3.58737	0.182488	-0.9507
ENSMUSG00000039463	48.834	178.255	-1.84267	-3.19829	-0.440079	-0.9849
ENSMUSG00000027274	55.5782	183.997	-1.72856	-2.64454	-0.811138	-0.9986
ENSMUSG00000027276	61.3966	171.777	-1.59099	-3.04812	-0.357502	-0.9834
ENSMUSG00000027438	43.0575	82.2963	-1.09002	-2.88908	0.400694	-0.8588
ENSMUSG00000009549	30.4292	104.15	-1.98344	-4.0089	-0.448903	-0.9901
ENSMUSG00000040093	42.4547	17.676	1.3126	0.0566279	2.67428	0.9523
ENSMUSG00000027340	22.0435	76.1035	-1.79486	-4.08158	0.487342	-0.9149
ENSMUSG00000039725	56.7173	125.692	-0.997051	-3.26494	1.62734	-0.7539
ENSMUSG00000068290	14.4032	47.345	-1.4726	-3.76404	1.51566	-0.8438
ENSMUSG00000074796	18.635	46.9374	-1.06649	-3.12859	1.66093	-0.7832
ENSMUSG00000027309	26.2925	36.2435	-0.647233	-6.06917	4.27881	-0.556
ENSMUSG00000027365	52.5794	264.03	-2.42767	-4.23479	-0.839612	-0.996
ENSMUSG00000027366	4.7099	30.078	-2.72726	-4.96036	-0.658949	-0.9895
ENSMUSG00000034906	30.8335	101.882	-1.94575	-4.44	-0.0777009	-0.9609
ENSMUSG00000044145	3.95408	13.6296	-1.79915	-4.32056	0.667499	-0.9019
ENSMUSG00000007659	55.9467	215.162	-1.97065	-3.44163	-0.559953	-0.9914
ENSMUSG00000068115	36.733	199.224	-2.81106	-5.874	-0.770188	-0.9948
ENSMUSG00000067787	43.4423	77.1576	-0.989032	-3.15067	0.781059	-0.7842
ENSMUSG00000004880	80.066	185.442	-1.31949	-3.29104	0.3413	-0.8926
ENSMUSG00000022995	76.7279	403.988	-2.45087	-3.85867	-1.17792	-0.9999
ENSMUSG00000058318	65.0123	94.7299	-0.457662	-2.56767	1.85069	-0.5925
ENSMUSG00000027222	22.0648	22.0246	-0.573328	-4.76006	2.11513	-0.5191
ENSMUSG00000046814	8.86848	7.36195	0.149621	-2.98085	2.97739	0.4917
ENSMUSG00000068580	5.48028	20.3235	-0.982043	-4.44712	5.2986	-0.712
ENSMUSG00000027315	34.7715	159.31	-2.31877	-3.76474	-1.14741	-0.9997
ENSMUSG00000034216	108.934	183.519	-0.806015	-3.14183	1.39635	-0.6925
ENSMUSG00000005804	26.5965	70.0794	-1.59081	-3.95825	0.255652	-0.9125
ENSMUSG00000098789	8.36259	64.0303	-3.10397	-5.96284	-0.688835	-0.99
ENSMUSG00000027331	26.2532	55.839	-2.12299	-8.32049	1.24586	-0.8035
ENSMUSG00000027332	17.6631	48.8604	-1.4833	-2.83161	-0.14409	-0.9667
ENSMUSG00000027111	167.611	395.989	-1.21096	-1.86696	-0.500631	-0.9941
ENSMUSG00000006494	49.7142	57.6185	-0.164891	-1.59617	1.4056	-0.463
ENSMUSG00000027324	11.5989	57.7842	-2.36116	-4.89291	0.060199	-0.9581
ENSMUSG00000027326	19.4163	113.373	-3.06218	-6.73152	-0.780921	-0.995
ENSMUSG00000027323	29.397	160.416	-2.99418	-6.7356	-0.702333	-0.9938
ENSMUSG00000027427	84.228	207.916	-1.40082	-3.01068	0.0336787	-0.9413
ENSMUSG00000027429	23.842	36.1493	-0.949717	-3.93343	1.14392	-0.698
ENSMUSG00000074754	21.8112	107.835	-2.97216	-7.38542	-0.490265	-0.9866
ENSMUSG00000027430	22.3608	25.3014	0.227782	-2.35102	3.85407	0.4459
ENSMUSG00000027133	275.543	813.239	-1.54598	-2.47893	-0.565053	-0.994
ENSMUSG00000027313	115.583	28.1406	1.896	-0.279419	3.8196	0.9397
ENSMUSG00000014077	8.58118	14.1789	-1.11171	-4.71008	1.39952	-0.7055
ENSMUSG00000085438	60.4311	290.767	-2.58224	-5.16391	-0.81888	-0.996
ENSMUSG00000027306	91.7406	212.266	-1.24069	-2.41419	-0.161761	-0.9647
ENSMUSG00000038696	39.9305	44.3225	0.277669	-1.79794	3.4903	0.4428
ENSMUSG00000026864	3383.45	2058.1	0.717113	0.359002	1.07388	0.9941
ENSMUSG00000057110	17.5844	95.3188	-2.46664	-4.66637	-0.304827	-0.9777
ENSMUSG00000026921	19.1132	90.929	-2.7816	-6.54522	-0.448744	-0.9854
ENSMUSG00000036186	6.19625	18.1217	-0.932097	-4.37959	4.19982	-0.6959
ENSMUSG00000014873	27.5501	92.7698	-1.87153	-3.32203	-0.671267	-0.9963
ENSMUSG00000036160	54.3404	224.261	-2.10752	-3.20044	-1.12064	-0.9998
ENSMUSG00000015776	47.5318	78.4698	-0.677545	-1.97296	0.701593	-0.7515
ENSMUSG00000015790	15.8144	33.2595	-1.13195	-2.54738	0.0910119	-0.9208
ENSMUSG00000026941	6.59893	12.3456	-1.0191	-3.24828	1.00475	-0.7595
ENSMUSG00000036504	52.5966	76.1138	-0.542222	-3.97336	2.94812	-0.5751
ENSMUSG00000015087	51.8939	125.347	-0.695229	-3.56772	3.71452	-0.6668
ENSMUSG00000026878	101.23	298.75	-1.57701	-2.87448	-0.317521	-0.9795
ENSMUSG00000056436	4.47169	14.3912	-1.84925	-4.49087	0.34335	-0.9225
ENSMUSG00000026895	67.1191	86.2571	-0.525258	-2.64569	1.12398	-0.5921
ENSMUSG00000026889	42.9922	184.939	-2.33438	-4.62464	-0.641621	-0.9938
ENSMUSG00000026819	69.8589	199.34	-1.61297	-3.21399	-0.262717	-0.9764
ENSMUSG00000009566	72.4543	318.931	-2.1446	-2.74515	-1.56226	-1
ENSMUSG00000042133	138.592	639.756	-2.28891	-3.63523	-1.11859	-0.9995
ENSMUSG00000027088	72.1274	181.2	-1.36284	-2.40853	-0.359767	-0.9854
ENSMUSG00000068882	91.0887	349.772	-1.95334	-3.00329	-0.925524	-0.9991
ENSMUSG00000017721	18.6247	65.5705	-1.89046	-5.896	1.85904	-0.8281
ENSMUSG00000017723	309.494	817.178	-1.44502	-2.65077	-0.359853	-0.9851
ENSMUSG00000027203	211.41	1212.96	-2.70462	-4.44897	-1.38214	-0.9999
ENSMUSG00000027573	35.2638	273.138	-3.18818	-5.38415	-1.58469	-0.9998
ENSMUSG00000023393	6.78321	45.0121	-1.8298	-5.65336	4.64537	-0.8038
ENSMUSG00000027455	50.7068	178.806	-1.78131	-2.9788	-0.514492	-0.9889
ENSMUSG00000032966	83.0665	238.543	-1.4996	-2.80096	-0.163052	-0.968
ENSMUSG00000027624	3.7863	67.5037	-4.29788	-6.26246	-2.64707	-1
ENSMUSG00000027628	121.096	196.797	-0.692404	-1.38838	0.0246881	-0.8936
ENSMUSG00000061689	58.1418	107.44	-0.874679	-1.87538	0.145156	-0.8891
ENSMUSG00000067818	14.8235	16.7802	0.0979676	-2.75329	3.58108	-0.4341
ENSMUSG00000068079	31.1887	50.4297	-0.559819	-2.29892	1.4326	-0.6539
ENSMUSG00000074698	75.3123	444.491	-2.59688	-3.5524	-1.75447	-1
ENSMUSG00000027465	80.1666	146.581	-1.12108	-3.74819	0.849735	-0.7851
ENSMUSG00000027646	129.722	475.114	-1.85353	-2.48872	-1.16464	-0.9997
ENSMUSG00000037773	8.85542	39.0978	-0.975854	-5.80112	7.12365	-0.6858
ENSMUSG00000027300	31.8321	41.5493	-0.59214	-4.78347	3.04638	-0.5606
ENSMUSG00000079043	39.7254	181.094	-2.21699	-3.06838	-1.42532	-1
ENSMUSG00000027341	24.1501	51.1721	-0.71275	-3.23721	2.88426	-0.6782
ENSMUSG00000027342	147.746	383.987	-1.49062	-2.99905	-0.22088	-0.9727
ENSMUSG00000074731	11.6646	88.419	-3.59476	-7.91891	-0.968623	-0.996
ENSMUSG00000027452	3.33906	6.24683	-0.946698	-4.51158	2.53747	-0.6741
ENSMUSG00000027284	33.1514	88.5437	-1.27177	-3.44274	1.14136	-0.8263
ENSMUSG00000090100	26.2021	127.618	-2.2133	-3.75412	-0.548689	-0.9877
ENSMUSG00000027272	22.5791	86.963	-2.25346	-5.25189	-0.0207818	-0.9582
ENSMUSG00000056486	29.0825	38.7954	-0.872178	-4.16118	1.28151	-0.6461
ENSMUSG00000027104	78.9564	262.195	-1.8867	-3.64211	-0.513839	-0.9915
ENSMUSG00000018770	227.578	436.161	-0.982811	-2.28917	0.232111	-0.8808
ENSMUSG00000068479	40.9614	282.562	-3.0643	-5.66137	-1.04666	-0.997
ENSMUSG00000039678	15.2419	147.221	-3.22955	-6.74741	0.454695	-0.9524
ENSMUSG00000027634	8.2301	38.7317	-2.05786	-4.74055	1.08195	-0.9009
ENSMUSG00000027635	6.06472	51.8626	-3.05927	-6.25306	0.162427	-0.9596
ENSMUSG00000055485	13.8818	32.5112	-2.23418	-8.40016	0.830702	-0.8492
ENSMUSG00000027639	13.7364	43.6058	-2.16867	-6.05023	0.214724	-0.9326
ENSMUSG00000027641	9.29192	32.7612	-1.96133	-4.049	-0.178905	-0.9698
ENSMUSG00000016257	27.4931	155.232	-2.42873	-3.81329	-0.88283	-0.9951
ENSMUSG00000027447	90.7256	166.963	-0.901144	-2.96921	1.06529	-0.7472
ENSMUSG00000039536	42.8917	70.7181	-0.568327	-2.56354	1.80183	-0.6383
ENSMUSG00000052056	268.955	793.986	-1.65607	-2.8495	-0.645294	-0.9971
ENSMUSG00000038705	80.1771	177.294	-1.11839	-2.19535	-0.00393799	-0.9446
ENSMUSG00000074649	24.3595	19.8277	-0.0920665	-4.05224	2.80082	0.4585
ENSMUSG00000027613	52.2703	100.087	-1.08837	-3.85087	1.22788	-0.7533
ENSMUSG00000005882	69.9765	207.034	-1.72131	-3.58104	-0.229059	-0.9728
ENSMUSG00000027404	293.299	344.135	-0.252632	-1.14872	0.597522	-0.5016
ENSMUSG00000027406	26.2087	66.0781	-1.80119	-5.17704	0.410546	-0.9012
ENSMUSG00000027408	7.08046	33.7234	-1.92473	-5.1679	2.31182	-0.8502
ENSMUSG00000028080	23.1999	15.3257	-0.0457466	-4.38968	2.51696	0.496
ENSMUSG00000038848	279.586	899.637	-1.68995	-2.26958	-1.11745	-1
ENSMUSG00000087547	4.13975	36.9211	-0.928063	-6.65729	11.9904	-0.6889
ENSMUSG00000027650	14.9098	25.252	-0.719087	-5.45935	4.09436	-0.5942
ENSMUSG00000027490	31.1396	164.064	-2.61037	-4.74051	-0.990088	-0.998
ENSMUSG00000000876	9.86255	17.7576	-0.845833	-5.28747	3.36403	-0.6296
ENSMUSG00000017307	24.797	100.481	-2.2824	-5.1324	-0.15543	-0.9676
ENSMUSG00000034032	45.3719	176.711	-2.01624	-3.88285	-0.281692	-0.9763
ENSMUSG00000027293	76.5266	130.279	-0.614858	-2.02025	1.1597	-0.7034
ENSMUSG00000048486	25.1557	56.1135	-1.21244	-3.52307	0.915552	-0.8178
ENSMUSG00000017707	46.9239	62.6589	-0.415252	-1.10389	0.306555	-0.6809
ENSMUSG00000001767	40.3607	102.991	-1.51606	-3.49021	-0.0452954	-0.9502
ENSMUSG00000037110	29.1511	53.7509	-1.42544	-5.37629	0.926121	-0.7898
ENSMUSG00000027239	97.6972	94.094	0.205224	-1.72932	2.5498	0.4503
ENSMUSG00000040479	27.9359	61.5404	-0.973748	-4.03057	2.59456	-0.7027
ENSMUSG00000027230	33.9834	7.90437	1.49898	-3.48377	4.76685	0.7873
ENSMUSG00000027698	24.3026	44.3821	-1.0799	-3.68967	0.98648	-0.763
ENSMUSG00000002458	10.1462	29.9029	-1.76099	-4.64008	0.571776	-0.8924
ENSMUSG00000027601	25.9465	101.601	-1.94062	-3.19589	-0.623008	-0.9926
ENSMUSG00000017009	614.745	474.551	0.391648	-0.575716	1.39111	0.6124
ENSMUSG00000045624	113.733	705.806	-2.67678	-3.46686	-1.96267	-1
ENSMUSG00000090553	64.4202	258.754	-1.9385	-3.1401	-0.593894	-0.9893
ENSMUSG00000102976	192.988	1222.66	-2.65149	-3.25917	-2.04207	-1
ENSMUSG00000027162	70.2891	270.023	-2.05095	-3.49263	-0.861076	-0.998
ENSMUSG00000050199	62.5595	131.356	-1.06802	-2.27244	0.152678	-0.9152
ENSMUSG00000027160	32.339	185.977	-3.15708	-8.07891	-0.12418	-0.9689
ENSMUSG00000043535	83.3502	398.078	-2.40915	-4.03171	-1.13307	-0.9998
ENSMUSG00000026799	16.9974	43.9441	-2.08953	-6.70505	0.520229	-0.8893
ENSMUSG00000039844	54.6689	576.848	-3.6852	-6.80247	-1.45046	-0.9986
ENSMUSG00000027287	8.67379	38.1697	-2.09531	-4.40033	0.276239	-0.9417
ENSMUSG00000027285	137.688	183.507	-0.519983	-2.14264	0.874094	-0.6256
ENSMUSG00000027357	60.6862	122.485	-1.01051	-2.07203	0.0482682	-0.9231
ENSMUSG00000026798	8.5017	63.3174	-3.06007	-4.9376	-1.59171	-0.9996
ENSMUSG00000059316	13.8591	30.6436	-0.870024	-3.55644	2.40779	-0.706
ENSMUSG00000069020	24.6784	215.667	-3.25538	-5.10169	-1.72205	-1
ENSMUSG00000039787	15.523	17.5387	-0.439584	-6.06924	4.24734	-0.5161
ENSMUSG00000026790	70.3036	223.074	-1.94169	-4.51141	-0.063603	-0.9603
ENSMUSG00000091337	5.53714	23.5772	-1.91064	-4.78552	1.45587	-0.8739
ENSMUSG00000027207	11.7459	23.3375	-1.80675	-7.07169	1.07556	-0.7934
ENSMUSG00000023330	14.6039	42.512	-1.85686	-5.65966	1.1	-0.8548
ENSMUSG00000015839	142.436	406.737	-1.53366	-2.15065	-0.962541	-0.9999
ENSMUSG00000000827	35.5898	168.36	-2.37624	-3.89284	-1.14564	-0.9992
ENSMUSG00000000826	59.348	300.665	-2.39442	-4.16821	-0.768836	-0.9935
ENSMUSG00000002455	62.3497	75.6809	-0.562982	-3.16456	1.34667	-0.5781
ENSMUSG00000027248	281.884	295.948	-0.0266239	-0.968489	1.01752	-0.3327
ENSMUSG00000074884	132.57	262.265	-1.02517	-2.75207	0.52831	-0.8368
ENSMUSG00000027245	198.587	528.707	-1.45661	-2.37355	-0.615115	-0.997
ENSMUSG00000027242	18.5122	141.03	-3.04768	-4.92161	-1.4425	-0.9991
ENSMUSG00000060227	20.3563	43.3282	-1.90575	-7.1103	1.03138	-0.8173
ENSMUSG00000027002	36.5193	60.9172	-0.779005	-1.88163	0.201061	-0.8511
ENSMUSG00000051747	14.9016	168.292	-3.9388	-7.46926	-1.6205	-0.9988
ENSMUSG00000044033	5.43419	46.3794	-2.4666	-5.54201	2.2847	-0.8889
ENSMUSG00000042272	8.38714	23.9717	-1.41979	-3.0962	0.480818	-0.9017
ENSMUSG00000036202	126.173	2159.47	-4.18254	-5.36742	-3.22677	-1
ENSMUSG00000002550	84.845	88.6655	-0.467927	-3.68731	1.69971	-0.5178
ENSMUSG00000044627	65.3141	320.8	-2.28435	-3.49029	-1.05053	-0.9981
ENSMUSG00000039195	6.25742	16.7061	-1.50989	-3.18284	-0.0096361	-0.9477
ENSMUSG00000089824	160.156	306.199	-0.973106	-1.85146	-0.172633	-0.9587
ENSMUSG00000027551	167.196	283.476	-0.732651	-1.45453	0.0416238	-0.8986
ENSMUSG00000036752	1315.01	1505.41	-0.299352	-1.55812	0.759767	-0.5108
ENSMUSG00000006471	21.1491	115.049	-2.44792	-3.39287	-1.51744	-1
ENSMUSG00000027630	50.5664	150.058	-1.49322	-2.63144	-0.18134	-0.9702
ENSMUSG00000027550	12.8942	47.644	-2.30947	-5.92167	0.0955505	-0.9514
ENSMUSG00000027552	38.7749	72.5777	-0.87881	-2.47999	0.81982	-0.7882
ENSMUSG00000027533	5.80298	13.6546	-1.01025	-3.45469	2.14211	-0.7432
ENSMUSG00000027536	18.7442	174.278	-3.22123	-4.49632	-1.96414	-0.9998
ENSMUSG00000036894	180.601	132.215	0.422281	-0.677028	1.47616	0.6386
ENSMUSG00000027787	179.294	494.178	-1.46054	-1.9821	-0.929469	-1
ENSMUSG00000028019	5.09126	36.561	-2.94524	-4.50339	-1.46314	-0.9997
ENSMUSG00000027665	84.7791	126.64	-0.655027	-2.37796	0.881885	-0.6921
ENSMUSG00000027667	41.8275	294.054	-2.94138	-4.70288	-1.51134	-0.9999
ENSMUSG00000027668	14.6639	94.2304	-2.88666	-4.85215	-1.44757	-0.9999
ENSMUSG00000027496	519.434	677.279	-0.437641	-1.4038	0.403075	-0.6508
ENSMUSG00000027751	71.4752	536.003	-2.88711	-3.87647	-1.86679	-0.9999
ENSMUSG00000033900	28.7005	70.9032	-1.27507	-2.50759	0.00530564	-0.9467
ENSMUSG00000027998	30.0035	69.5981	-1.16653	-2.27394	0.0446324	-0.9374
ENSMUSG00000027246	3.74912	17.1149	-2.2939	-4.66642	-0.161651	-0.9707
ENSMUSG00000046110	3.38502	13.0762	-2.09732	-4.10152	-0.426522	-0.9849
ENSMUSG00000048222	67.8861	421.337	-2.65248	-3.45811	-1.88251	-1
ENSMUSG00000027195	50.3122	221.635	-2.16959	-2.96576	-1.4406	-1
ENSMUSG00000027194	72.6011	91.2547	-0.306438	-1.44	0.899161	-0.5438
ENSMUSG00000027193	51.7558	125.054	-1.30327	-2.12314	-0.526149	-0.9969
ENSMUSG00000068134	100.144	277.262	-1.63596	-3.50147	-0.133976	-0.9632
ENSMUSG00000057147	11.2863	44.5749	-1.81694	-3.57582	0.240588	-0.9427
ENSMUSG00000027210	50.667	113.6	-1.28794	-3.04054	0.223514	-0.9086
ENSMUSG00000041219	51.4505	155.498	-1.73684	-4.33438	0.503994	-0.9109
ENSMUSG00000039983	22.1395	91.643	-2.50874	-5.85351	-0.323804	-0.9787
ENSMUSG00000070730	50.5001	114.473	-1.16598	-2.33706	0.0451786	-0.9398
ENSMUSG00000034278	11.2058	23.7982	-1.01301	-3.69172	1.94857	-0.7358
ENSMUSG00000034226	26.85	76.3716	-1.59513	-8.26328	4.28122	-0.7045
ENSMUSG00000027189	4.89891	124.762	-4.91721	-7.18841	-3.26313	-1
ENSMUSG00000075012	42.3015	134.516	-1.71741	-3.09082	-0.44354	-0.9886
ENSMUSG00000027459	179.708	141.762	0.0699639	-2.84414	2.29274	0.474
ENSMUSG00000027378	12.4675	21.5254	-0.625773	-2.66922	1.78978	-0.6575
ENSMUSG00000051319	25.7706	124.124	-2.73238	-6.1146	-0.508874	-0.987
ENSMUSG00000027379	14.9543	61.3443	-2.26507	-6.21239	0.906659	-0.8973
ENSMUSG00000074994	109.777	150.809	-0.549375	-1.88449	0.533435	-0.6735
ENSMUSG00000027171	29.046	26.5314	0.011977	-4.71565	4.42979	0.4633
ENSMUSG00000027170	72.5814	293.594	-2.01519	-3.34302	-0.716139	-0.9949
ENSMUSG00000005973	30.5266	256.442	-3.37227	-6.29214	-1.30134	-0.9986
ENSMUSG00000037376	47.3566	198.113	-2.12866	-3.14868	-1.22299	-1
ENSMUSG00000026988	20.7441	17.7738	-0.210233	-4.08701	2.52673	-0.4271
ENSMUSG00000026987	43.7744	434.715	-3.27293	-4.55069	-1.87632	-0.9998
ENSMUSG00000026980	6.3031	129.885	-4.44864	-6.92377	-2.24864	-0.9994
ENSMUSG00000034154	68.8642	321.414	-2.29848	-3.98303	-0.758005	-0.9955
ENSMUSG00000072980	8.24714	26.1469	-1.58295	-3.41822	0.465967	-0.9149
ENSMUSG00000027305	19.7833	47.8952	-1.26947	-2.41073	-0.103075	-0.9583
ENSMUSG00000039145	25.0903	133.84	-3.26773	-8.47235	-0.388432	-0.9804
ENSMUSG00000039128	25.8706	69.4053	-1.17187	-3.94575	2.27458	-0.7571
ENSMUSG00000025816	12.5315	84.3445	-3.15395	-6.31245	-1.029	-0.9972
ENSMUSG00000015932	221.81	444.981	-1.01867	-1.60629	-0.457878	-0.9969
ENSMUSG00000027424	44.9094	397.843	-3.24627	-4.73707	-2.02644	-1
ENSMUSG00000027425	76.9111	140.93	-0.957835	-2.45849	0.330052	-0.8507
ENSMUSG00000098387	7.96857	27.3636	-1.88804	-3.86662	-0.022314	-0.9566
ENSMUSG00000026761	20.3859	118.61	-2.60413	-3.74646	-1.62634	-1
ENSMUSG00000026766	106.985	120.772	-0.127789	-1.33002	1.152	-0.4342
ENSMUSG00000017144	368.168	793.201	-1.09302	-2.4766	0.312966	-0.8872
ENSMUSG00000062175	118.744	213.822	-0.858958	-2.05206	0.296496	-0.852
ENSMUSG00000027637	180.709	422.827	-1.23089	-1.67561	-0.783349	-0.9999
ENSMUSG00000027642	57.0666	155.216	-1.78468	-4.70766	0.210584	-0.9269
ENSMUSG00000063019	37.2923	153.212	-2.15426	-3.71819	-0.879788	-0.9982
ENSMUSG00000014867	113.942	91.8374	0.327826	-0.261799	0.9558	0.5957
ENSMUSG00000052406	27.4507	194.709	-2.77866	-4.53435	-0.913289	-0.9935
ENSMUSG00000027782	63.2115	252.084	-2.11573	-3.49914	-0.982566	-0.9996
ENSMUSG00000028070	25.6914	64.0642	-1.94472	-6.28797	0.643622	-0.8679
ENSMUSG00000039501	51.1463	117.581	-1.29437	-2.7376	-0.000133524	-0.9437
ENSMUSG00000017969	10.0389	30.0402	-1.18121	-4.19617	2.91603	-0.7575
ENSMUSG00000017929	42.4858	139.974	-1.97919	-4.97913	0.335129	-0.924
ENSMUSG00000061136	140.834	639.101	-2.15931	-2.97966	-1.28818	-0.9998
ENSMUSG00000038671	11.3803	60.9537	-2.40359	-5.06391	0.247435	-0.9483
ENSMUSG00000000823	26.2413	103.714	-2.19607	-4.41071	-0.494504	-0.9898
ENSMUSG00000017754	8.63715	10.7426	-0.670195	-4.29684	1.97062	-0.5704
ENSMUSG00000039834	19.2079	81.6186	-2.1445	-4.31337	-0.116223	-0.9655
ENSMUSG00000039804	77.9998	135.837	-0.848828	-1.8836	0.069083	-0.8979
ENSMUSG00000044167	99.048	106.956	-0.371337	-2.92646	1.57811	-0.5105
ENSMUSG00000027722	97.5505	187.321	-0.907656	-1.89499	0.152286	-0.8947
ENSMUSG00000009555	114.706	420.526	-1.90629	-2.71665	-1.13911	-0.9999
ENSMUSG00000039660	16.9408	134.301	-3.13055	-6.10458	-0.590358	-0.9845
ENSMUSG00000039648	17.1906	16.242	0.0448756	-4.20492	3.97054	0.4593
ENSMUSG00000075419	19.5549	61.759	-1.64874	-2.94163	-0.291157	-0.9772
ENSMUSG00000026860	10.1988	31.8908	-1.90537	-5.62864	0.993584	-0.871
ENSMUSG00000026853	11.105	21.9544	-1.11585	-4.91404	2.32314	-0.6946
ENSMUSG00000037197	108.32	225.839	-1.13065	-2.31475	-0.0821252	-0.9504
ENSMUSG00000058594	16.8333	60.723	-2.18377	-5.72917	0.483846	-0.9169
ENSMUSG00000026767	12.7277	80.357	-3.22979	-7.15854	-0.76873	-0.9928
ENSMUSG00000027077	8.22209	17.7473	-0.942079	-4.54475	3.27782	-0.6771
ENSMUSG00000005881	28.2222	47.9976	-1.3752	-7.2758	2.61245	-0.6698
ENSMUSG00000067847	26.2127	13.9465	1.20545	-0.699499	3.86934	0.8078
ENSMUSG00000038116	165.053	472.12	-1.55813	-2.42402	-0.773885	-0.9991
ENSMUSG00000026791	3.60036	6.0453	-0.902185	-3.6623	1.46423	-0.6903
ENSMUSG00000068966	24.8712	53.9114	-1.16357	-2.64736	0.218239	-0.8987
ENSMUSG00000026788	81.972	523.997	-2.73396	-3.8724	-1.69367	-1
ENSMUSG00000026970	82.146	158.599	-1.05591	-3.03883	0.708307	-0.8014
ENSMUSG00000017664	28.2523	45.8563	-1.80842	-8.56269	1.66077	-0.7214
ENSMUSG00000027610	35.8136	140.804	-2.16635	-5.02009	0.270089	-0.9411
ENSMUSG00000038324	61.6181	42.0864	0.470233	-1.15686	1.92855	0.6345
ENSMUSG00000038312	12.9624	11.9139	-0.465079	-6.32905	3.46285	-0.4826
ENSMUSG00000026915	26.5149	70.7168	-1.63677	-4.36183	0.464538	-0.8949
ENSMUSG00000035392	12.9682	44.9037	-1.67431	-3.32017	0.235642	-0.9387
ENSMUSG00000026750	152.642	257.298	-0.871294	-2.61989	0.551073	-0.7855
ENSMUSG00000027472	99.6483	172.676	-0.831056	-2.54646	0.7775	-0.7646
ENSMUSG00000051413	81.81	226.512	-1.48704	-2.67719	-0.337417	-0.9816
ENSMUSG00000061411	6.10886	44.1879	-2.64997	-5.09247	0.237024	-0.9531
ENSMUSG00000056941	18.1556	78.5701	-2.06919	-3.34693	-0.666418	-0.993
ENSMUSG00000027487	15.5329	67.9283	-2.34006	-5.27209	0.0472904	-0.9562
ENSMUSG00000027488	10.8201	19.9404	-0.456876	-4.7703	5.17722	-0.5831
ENSMUSG00000017697	19.0452	21.3279	-0.774103	-6.93459	3.5861	-0.5476
ENSMUSG00000018322	69.5635	80.9418	-0.150594	-1.39175	1.21232	-0.4478
ENSMUSG00000019715	56.1934	145.8	-1.52239	-3.73046	0.354762	-0.9039
ENSMUSG00000057738	55.6312	110.565	-0.983275	-1.98378	0.0351996	-0.9241
ENSMUSG00000054766	783.784	2106.39	-1.41679	-2.04286	-0.773527	-0.9995
ENSMUSG00000027466	6.82875	45.6296	-2.86116	-5.34273	-0.733616	-0.9894
ENSMUSG00000032715	689.46	212.269	1.6714	0.834073	2.45752	0.9983
ENSMUSG00000051817	332.087	136.899	1.29035	-0.170997	2.81105	0.925
ENSMUSG00000074682	470.161	296.732	0.651776	0.0174614	1.25333	0.9012
ENSMUSG00000036632	40.6842	71.2375	-1.82614	-7.81375	1.24268	-0.7584
ENSMUSG00000036580	30.2186	14.8113	1.03832	-0.329496	2.38764	0.8746
ENSMUSG00000027794	7.88934	11.7361	-0.979383	-5.94167	2.76868	-0.6259
ENSMUSG00000049504	104.26	201.557	-0.947815	-1.81134	-0.103782	-0.9484
ENSMUSG00000057133	99.2458	272.998	-1.50677	-3.19897	0.0463984	-0.9457
ENSMUSG00000070708	31.0553	347.799	-4.09205	-7.99437	-1.79422	-0.9998
ENSMUSG00000027327	4.25829	34.8279	-2.2633	-5.68783	3.46954	-0.8577
ENSMUSG00000068267	94.6215	255.837	-1.44162	-2.06717	-0.839037	-0.9997
ENSMUSG00000027763	46.4519	197.59	-2.10162	-3.63225	-0.578992	-0.9901
ENSMUSG00000034640	822.599	1487.19	-0.861703	-1.29805	-0.439657	-0.9977
ENSMUSG00000034544	17.0603	37.8542	-1.44569	-4.02279	0.356172	-0.8901
ENSMUSG00000052415	7.0926	26.3485	-1.97355	-3.67567	-0.315223	-0.9801
ENSMUSG00000027907	37.4569	41.9248	-0.860756	-5.56631	2.03538	-0.5809
ENSMUSG00000068856	84.6921	287.334	-1.94802	-3.79437	-0.53383	-0.9923
ENSMUSG00000038902	91.2629	388.146	-2.40831	-4.93854	-0.687487	-0.9944
ENSMUSG00000005774	3.75017	35.5443	-3.39455	-6.11257	-1.08236	-0.9949
ENSMUSG00000027187	20.1364	54.9752	-1.47997	-3.96092	0.826029	-0.86
ENSMUSG00000027185	65.9258	339.728	-2.31191	-3.54244	-0.966361	-0.9961
ENSMUSG00000027710	34.6456	100.766	-2.12637	-6.81514	0.815346	-0.8778
ENSMUSG00000033883	65.7057	191.988	-1.82761	-4.75601	0.505489	-0.9068
ENSMUSG00000027714	44.3374	292.83	-2.87594	-4.47524	-1.61203	-1
ENSMUSG00000037270	31.2269	74.5458	-1.3355	-2.83472	0.000822592	-0.9443
ENSMUSG00000084843	9.99382	72.9398	-2.94206	-5.25834	-0.776026	-0.9913
ENSMUSG00000038932	7.40337	12.8857	-0.113906	-4.34337	6.1569	-0.5422
ENSMUSG00000038914	210.094	674.904	-1.86294	-3.65402	-0.488854	-0.9902
ENSMUSG00000051149	246.967	746.483	-1.62627	-2.31469	-1.00484	-1
ENSMUSG00000078919	20.5704	57.634	-1.31342	-2.86151	0.627973	-0.8956
ENSMUSG00000027820	14.6707	212.89	-4.18309	-6.8544	-2.33303	-1
ENSMUSG00000027823	78.783	140.327	-0.812042	-2.26434	0.675383	-0.7875
ENSMUSG00000027184	136.123	461.568	-1.77447	-2.50949	-1.07363	-1
ENSMUSG00000039671	109.087	207.698	-0.951357	-1.72382	-0.234586	-0.9725
ENSMUSG00000006800	40.0797	89.3522	-1.55692	-4.52353	0.410606	-0.8795
ENSMUSG00000027706	293.859	739.748	-1.41649	-2.55531	-0.454116	-0.9905
ENSMUSG00000037661	14.6781	102.291	-2.89704	-4.40088	-1.56717	-0.9998
ENSMUSG00000037643	44.2678	104.13	-1.20756	-2.87958	0.512335	-0.8734
ENSMUSG00000027660	63.5183	98.6945	-0.624269	-1.81244	0.62069	-0.7415
ENSMUSG00000056260	36.1314	65.2287	-0.598956	-2.81828	2.22674	-0.649
ENSMUSG00000046519	22.2979	36.7861	-0.8164	-2.44903	0.603282	-0.7711
ENSMUSG00000036825	29.1626	61.791	-2.21639	-8.57786	1.21417	-0.8095
ENSMUSG00000027777	49.1844	102.66	-1.01817	-1.95547	0.00526511	-0.9356
ENSMUSG00000034349	170.183	749.314	-2.15351	-2.74545	-1.58632	-1
ENSMUSG00000068744	422.638	521.544	-0.370914	-1.45167	0.570487	-0.5778
ENSMUSG00000048100	49.445	121.385	-1.28039	-2.85252	0.338888	-0.9069
ENSMUSG00000028161	181.256	101.027	0.850044	-0.303906	2.04143	0.8503
ENSMUSG00000046818	145.392	68.6282	1.08477	-0.413955	2.55882	0.8722
ENSMUSG00000028030	24.1	35.6181	-0.88453	-3.62837	1.01957	-0.6914
ENSMUSG00000028016	36.6538	79.7071	-1.08438	-2.67085	0.568043	-0.8537
ENSMUSG00000028013	43.85	62.1084	-0.513381	-2.07678	0.999784	-0.6342
ENSMUSG00000040213	10.574	48.4104	-1.41162	-5.35674	4.6617	-0.7528
ENSMUSG00000000340	72.7111	183.46	-1.39117	-2.64798	-0.261406	-0.976
ENSMUSG00000027959	14.0614	60.3952	-2.34613	-5.00801	-0.324879	-0.9786
ENSMUSG00000038400	37.254	535.66	-4.39064	-7.92535	-2.15834	-0.9998
ENSMUSG00000016256	24.0702	35.4849	-0.690269	-3.55456	1.8014	-0.6256
ENSMUSG00000016252	96.3345	90.8125	-0.197698	-2.89122	1.74641	-0.4347
ENSMUSG00000028271	77.6085	130.545	-0.80409	-2.16687	0.420108	-0.8092
ENSMUSG00000033386	31.3633	275.885	-3.23404	-4.58257	-2.10833	-1
ENSMUSG00000046722	65.4363	277.123	-2.14404	-3.31314	-1.15	-0.9998
ENSMUSG00000038712	24.3078	185.613	-3.5823	-7.82603	-1.16136	-0.9978
ENSMUSG00000015714	18.8502	105.718	-2.60906	-4.1199	-1.419	-0.9999
ENSMUSG00000015522	77.4433	124.191	-0.65181	-1.62265	0.400598	-0.8
ENSMUSG00000044864	84.438	83.322	-0.0816602	-1.53185	1.13884	-0.3727
ENSMUSG00000004127	21.3036	164.366	-2.91471	-4.5857	-1.16339	-0.9972
ENSMUSG00000027702	8.25991	91.5303	-3.96215	-7.94929	-1.27894	-0.9968
ENSMUSG00000074653	7.08991	78.5526	-3.61281	-6.74763	-0.669177	-0.9844
ENSMUSG00000027531	17.6233	75.9269	-3.20549	-9.47141	-0.0617051	-0.963
ENSMUSG00000036432	106.838	45.7337	1.23528	0.438559	2.04331	0.9915
ENSMUSG00000027742	12.6159	23.1328	-1.33029	-4.76902	0.839336	-0.7874
ENSMUSG00000036615	34.6082	48.5574	-0.294173	-2.16074	1.99836	-0.551
ENSMUSG00000053931	145.477	423.147	-1.60447	-2.81969	-0.560708	-0.9938
ENSMUSG00000028152	105.858	56.521	0.981786	-1.52231	3.6811	0.7225
ENSMUSG00000027615	15.4804	27.1752	-1.34051	-5.57825	1.49814	-0.7281
ENSMUSG00000027936	31.4519	106.144	-2.04952	-4.58181	-0.250733	-0.9751
ENSMUSG00000042404	3.29056	14.9126	-2.10509	-4.51097	0.515214	-0.9301
ENSMUSG00000042390	281.111	775.973	-1.56855	-2.84119	-0.517549	-0.993
ENSMUSG00000001016	155.161	634.447	-2.26849	-4.51372	-0.571427	-0.992
ENSMUSG00000042312	16.9251	6.43902	0.375833	-6.47595	4.58488	0.6032
ENSMUSG00000039795	4.65092	40.1074	-3.17438	-5.89609	-0.485256	-0.9808
ENSMUSG00000027534	60.0878	217.049	-2.04463	-4.61273	0.00869296	-0.9555
ENSMUSG00000027679	22.6344	44.155	-1.69736	-7.25861	1.61621	-0.7515
ENSMUSG00000028059	96.5484	111.517	-0.0703798	-1.5652	1.6231	-0.4329
ENSMUSG00000028060	143.607	527.132	-1.89521	-2.75185	-1.05706	-0.9999
ENSMUSG00000028057	19.4814	31.0551	-1.58601	-7.04552	1.39061	-0.723
ENSMUSG00000054199	51.1423	253.429	-2.46595	-4.36811	-0.937269	-0.9976
ENSMUSG00000028053	144.835	371.469	-1.46706	-2.94832	-0.193058	-0.9701
ENSMUSG00000047557	11.9438	18.9072	-1.40637	-9.72822	4.70636	-0.618538
ENSMUSG00000039117	33.0561	76.4041	-1.25062	-3.44309	0.910455	-0.8356
ENSMUSG00000027566	144.733	203.509	-0.457401	-1.54944	0.644916	-0.6624
ENSMUSG00000028145	14.2945	72.8624	-2.42023	-4.63209	-0.3994	-0.9812
ENSMUSG00000027804	61.685	236.637	-1.9503	-2.91904	-0.998047	-0.9992
ENSMUSG00000027774	48.7342	123.267	-1.33839	-1.96606	-0.730056	-0.9997
ENSMUSG00000027775	29.6059	64.7296	-1.40639	-3.83997	0.329084	-0.8846
ENSMUSG00000102422	48.7381	91.7871	-0.871182	-1.83908	0.192359	-0.8873
ENSMUSG00000027806	89.3853	145.004	-0.73333	-1.84711	0.305687	-0.8149
ENSMUSG00000027810	36.7748	217.564	-2.58748	-3.83114	-1.39318	-0.9997
ENSMUSG00000075700	48.3324	320.498	-2.78387	-4.08289	-1.59507	-0.9999
ENSMUSG00000028048	5.52627	20.7635	-2.02808	-4.41647	0.0482664	-0.9551
ENSMUSG00000033233	40.6482	21.8615	0.863952	-2.15577	3.80621	0.6798
ENSMUSG00000042035	23.7945	133.943	-2.54091	-4.39517	-0.763783	-0.9922
ENSMUSG00000041959	13.6932	81.7027	-2.72111	-5.01628	-0.790589	-0.9932
ENSMUSG00000026796	34.0555	97.9493	-1.9693	-5.49511	0.320531	-0.9176
ENSMUSG00000027951	35.2148	167.456	-2.28343	-3.39844	-1.28133	-1
ENSMUSG00000042572	85.2664	265.225	-1.62551	-2.20047	-1.04519	-1
ENSMUSG00000027942	55.3494	236.053	-2.0951	-2.69299	-1.47918	-1
ENSMUSG00000087260	26.7615	64.7628	-1.15561	-2.6945	0.661337	-0.867
ENSMUSG00000028086	165.321	304.087	-0.934159	-1.93383	-0.0317485	-0.9311
ENSMUSG00000028085	9.32901	24.1147	-1.86085	-5.73229	0.595744	-0.8825
ENSMUSG00000028082	35.7942	47.4873	-1.21612	-6.2902	1.62883	-0.6599
ENSMUSG00000028047	20.4229	27.4927	-0.880564	-4.65323	1.64566	-0.6302
ENSMUSG00000042747	42.1402	108.106	-1.3608	-3.08417	0.326734	-0.9073
ENSMUSG00000042737	22.4156	30.9952	-1.14264	-5.43441	1.48876	-0.6687
ENSMUSG00000028098	27.9961	46.7792	-0.876698	-3.69835	1.66519	-0.6827
ENSMUSG00000028093	22.3227	106.069	-2.89482	-7.16987	-0.502485	-0.9862
ENSMUSG00000032952	6.67754	54.6651	-3.75907	-8.43375	-1.23233	-0.9987
ENSMUSG00000044098	85.98	333.689	-2.10471	-4.02745	-0.526646	-0.9906
ENSMUSG00000051278	26.4025	166.824	-2.78228	-4.60072	-1.33316	-0.9998
ENSMUSG00000028114	28.2696	113.505	-2.24385	-4.43871	-0.610758	-0.9931
ENSMUSG00000047583	14.5915	97.4564	-3.51034	-8.14265	-0.858199	-0.9943
ENSMUSG00000028184	147.335	55.4153	1.43738	-0.198452	3.14293	0.9265
ENSMUSG00000028107	32.5158	135.897	-2.40372	-5.2139	-0.567589	-0.9916
ENSMUSG00000028106	55.3489	252.854	-2.17115	-3.22228	-1.0998	-0.9988
ENSMUSG00000054942	27.0954	67.2405	-1.44099	-3.60279	0.381495	-0.8996
ENSMUSG00000028195	2215.02	1993.31	0.0465242	-2.21224	2.03932	0.4376
ENSMUSG00000058135	13.2408	34.8529	-1.37558	-4.87141	1.97726	-0.7697
ENSMUSG00000028397	7.56642	44.5542	-2.58297	-3.90861	-1.33884	-0.9998
ENSMUSG00000039105	39.052	83.5076	-1.17232	-3.54269	1.1026	-0.8027
ENSMUSG00000045917	20.3311	19.9169	-0.430559	-5.13111	3.02725	-0.4967
ENSMUSG00000028437	45.5501	219.261	-2.37501	-3.88068	-1.08951	-0.9996
ENSMUSG00000028443	13.942	45.7181	-2.22567	-6.53695	0.792334	-0.8929
ENSMUSG00000036073	7.67323	35.6171	-1.84928	-5.63238	3.0087	-0.8191
ENSMUSG00000001415	140.727	655.785	-2.19365	-3.1101	-1.20104	-0.9993
ENSMUSG00000074480	262.66	653.892	-1.34688	-2.83499	0.0803254	-0.9357
ENSMUSG00000008604	43.5997	134.971	-1.72956	-3.16851	-0.535565	-0.9926
ENSMUSG00000041355	134.506	689.203	-2.39831	-3.34303	-1.557	-1
ENSMUSG00000028517	146.544	209.462	-0.813154	-3.26889	0.987672	-0.6828
ENSMUSG00000054091	80.9595	200.705	-1.39491	-2.874	-0.105488	-0.9591
ENSMUSG00000058388	15.908	64.5234	-2.37376	-5.371	-0.24829	-0.9747
ENSMUSG00000032902	131.019	285.246	-1.19578	-2.41352	-0.159882	-0.9634
ENSMUSG00000002228	7.72684	61.9142	-2.40878	-6.0113	2.60354	-0.8729
ENSMUSG00000002233	11.0912	14.3299	-0.302095	-5.14916	4.74656	-0.5185
ENSMUSG00000037072	54.4649	120.409	-1.5106	-4.44935	0.524367	-0.8651
ENSMUSG00000074182	45.5754	163.844	-2.01847	-5.08206	0.583394	-0.9132
ENSMUSG00000078784	14.9378	78.4	-3.35349	-9.27117	-0.231566	-0.9741
ENSMUSG00000027709	13.0841	57.9386	-2.76268	-7.13515	-0.188989	-0.9708
ENSMUSG00000027708	24.3013	109.684	-2.51812	-5.26413	-0.677788	-0.9933
ENSMUSG00000027985	74.2572	11.5162	2.70337	-0.0895859	5.45958	0.9593
ENSMUSG00000000561	54.1386	667.168	-4.01519	-6.80005	-2.16173	-1
ENSMUSG00000068749	76.9691	210.565	-1.65942	-3.88973	0.0685419	-0.9434
ENSMUSG00000068747	40.8244	9.599	1.91912	-1.79627	5.16231	0.8597
ENSMUSG00000028199	8.63341	21.635	-1.5261	-4.8324	1.17453	-0.8203
ENSMUSG00000027082	5.98511	41.6539	-3.16176	-7.17206	-0.204956	-0.9737
ENSMUSG00000034101	58.1443	224.754	-2.06535	-3.77778	-0.605086	-0.9927
ENSMUSG00000076437	132.145	526.303	-2.01675	-2.66572	-1.4242	-1
ENSMUSG00000033554	87.4676	219.181	-1.30692	-2.15342	-0.430332	-0.9894
ENSMUSG00000027291	22.0925	45.5666	-1.95399	-7.92508	1.40125	-0.7797
ENSMUSG00000033808	46.7195	194.132	-2.35938	-4.92814	-0.558069	-0.9913
ENSMUSG00000027288	112.323	547.467	-2.3306	-3.43562	-1.3102	-0.9995
ENSMUSG00000028102	28.0469	69.588	-1.30141	-2.20087	-0.386335	-0.9855
ENSMUSG00000038354	6.94349	62.7137	-2.83217	-6.04818	1.16382	-0.9278
ENSMUSG00000028101	28.1251	80.6574	-1.89058	-5.17031	0.465332	-0.9031
ENSMUSG00000027546	29.017	24.6807	0.102263	-2.32867	2.26671	0.4617
ENSMUSG00000027547	421.156	1637.24	-1.98157	-2.60073	-1.40722	-1
ENSMUSG00000028127	40.8112	137.041	-1.96013	-4.11733	-0.361088	-0.9815
ENSMUSG00000039735	37.1482	128.795	-2.53763	-7.31694	0.109941	-0.9417
ENSMUSG00000028330	70.0097	131.858	-0.912024	-1.58798	-0.225349	-0.9706
ENSMUSG00000050150	4.24286	40.5358	-3.34559	-5.45019	-1.39723	-0.9989
ENSMUSG00000078578	300.929	1079.28	-1.91012	-3.13075	-0.872681	-0.9993
ENSMUSG00000028164	22.9592	643.612	-4.98154	-6.70936	-3.57393	-1
ENSMUSG00000028136	63.1609	140.881	-1.2927	-3.01992	0.0916291	-0.9229
ENSMUSG00000028034	137.358	761.528	-2.49421	-3.33283	-1.69059	-1
ENSMUSG00000025437	38.3306	120.313	-1.98446	-4.63842	-0.143425	-0.9653
ENSMUSG00000039068	66.4151	241.22	-2.18041	-4.89142	-0.375832	-0.9832
ENSMUSG00000039047	5.70596	53.5996	-3.2525	-5.55222	-1.02056	-0.993
ENSMUSG00000028062	11.37	61.4089	-2.57086	-4.85589	-0.607562	-0.9892
ENSMUSG00000068923	38.7026	55.937	-0.761884	-3.04512	0.971174	-0.68
ENSMUSG00000048109	100.887	240.163	-1.4424	-3.35638	0.0240101	-0.9414
ENSMUSG00000049300	25.9345	115.338	-2.02944	-3.86978	0.0742752	-0.9594
ENSMUSG00000001017	140.541	390.158	-1.49861	-2.41938	-0.648645	-0.9973
ENSMUSG00000068739	86.2541	70.4051	-0.339229	-4.39765	2.09648	-0.4451
ENSMUSG00000068732	27.5234	70.8263	-1.35235	-2.36829	-0.295417	-0.9787
ENSMUSG00000027883	27.2856	77.2117	-1.63921	-3.52613	-0.0443013	-0.9556
ENSMUSG00000027882	9.65135	36.9778	-1.81043	-3.56541	0.194823	-0.9461
ENSMUSG00000028274	34.8483	101.131	-1.63714	-3.3014	-0.226934	-0.9732
ENSMUSG00000028291	78.6999	322.358	-2.28264	-4.39256	-0.769529	-0.9964
ENSMUSG00000062937	43.3955	110.612	-1.58364	-3.71697	-0.0361246	-0.9508
ENSMUSG00000038007	33.5834	149.952	-3.09922	-8.80881	-0.0345828	-0.9605
ENSMUSG00000038368	9.62706	23.9134	-1.91282	-7.01369	1.36321	-0.811
ENSMUSG00000045751	46.7268	122.211	-1.37207	-2.18685	-0.536373	-0.9938
ENSMUSG00000028261	87.4907	496.821	-2.58426	-3.76827	-1.56506	-1
ENSMUSG00000028412	48.1037	181.608	-2.00513	-3.69725	-0.526047	-0.9902
ENSMUSG00000028576	13.4054	46.6017	-1.38948	-3.89203	2.12589	-0.813
ENSMUSG00000027835	52.7798	137.89	-1.38817	-2.98656	0.280741	-0.917
ENSMUSG00000099370	34.7143	159.119	-2.58646	-5.84011	-0.354894	-0.9797
ENSMUSG00000034109	29.0792	26.2602	-0.602626	-6.7533	3.49042	-0.4993
ENSMUSG00000027981	23.3875	172.575	-3.34123	-6.75293	-1.0101	-0.9966
ENSMUSG00000014601	39.4426	96.8699	-1.26083	-2.30933	-0.103378	-0.9624
ENSMUSG00000027893	51.8625	137.354	-1.38674	-2.36821	-0.353052	-0.9846
ENSMUSG00000028159	16.5167	52.9941	-1.89071	-4.10318	-0.171018	-0.9681
ENSMUSG00000062127	53.1696	107.839	-1.81728	-7.27469	1.4413	-0.7784
ENSMUSG00000027905	92.9535	369.033	-2.188	-4.17953	-0.662858	-0.9937
ENSMUSG00000068798	22.5352	50.5612	-1.02728	-2.53696	0.837259	-0.8368
ENSMUSG00000042642	28.5423	77.4286	-2.42532	-9.09215	1.22792	-0.8433
ENSMUSG00000028044	180.756	266.491	-0.600328	-1.44971	0.137722	-0.8129
ENSMUSG00000008730	30.4164	122.943	-2.04809	-3.20183	-0.975593	-0.9993
ENSMUSG00000027845	38.0693	157.706	-2.34019	-4.81713	-0.512427	-0.9891
ENSMUSG00000052539	10.3612	31.5369	-1.70311	-4.18575	0.49315	-0.9063
ENSMUSG00000040562	9.02101	9.07978	-0.107929	-2.72068	2.21805	-0.4346
ENSMUSG00000028104	6.42484	13.5194	-1.32419	-4.47733	1.08752	-0.7916
ENSMUSG00000028099	23.8866	89.3198	-2.32566	-5.47672	-0.280033	-0.9777
ENSMUSG00000048997	43.3318	53.8063	-0.732684	-4.25962	1.68735	-0.5972
ENSMUSG00000028096	11.9813	64.8584	-1.59111	-4.95596	3.98369	-0.7922
ENSMUSG00000038256	75.3764	101.601	-0.417689	-1.25326	0.459112	-0.6572
ENSMUSG00000010538	6.68292	16.4333	-0.942401	-3.56158	2.63416	-0.7227
ENSMUSG00000001420	8.9566	23.6386	-1.59961	-4.36742	0.660891	-0.8725
ENSMUSG00000064068	31.6213	75.0694	-1.26958	-4.14685	1.46444	-0.7851
ENSMUSG00000027953	3.61536	11.9473	-1.63328	-4.42522	1.38086	-0.849
ENSMUSG00000039831	27.7719	39.6876	-0.616348	-2.55788	1.12454	-0.6476
ENSMUSG00000028124	110.147	160.393	-0.430228	-1.62397	1.01724	-0.6356
ENSMUSG00000039756	337.493	1010.65	-1.59373	-2.28406	-0.929085	-0.9995
ENSMUSG00000027506	22.2972	87.8366	-2.11822	-4.11236	-0.54651	-0.9901
ENSMUSG00000040209	22.3895	220.482	-4.05417	-8.80246	-1.4521	-0.9992
ENSMUSG00000038619	34.7088	76.1508	-1.3059	-3.09797	0.0884788	-0.9264
ENSMUSG00000008958	35.3042	107.992	-1.68573	-3.54128	0.00770341	-0.9532
ENSMUSG00000038777	17.2089	38.235	-1.4316	-5.14629	1.54961	-0.7733
ENSMUSG00000043542	25.0082	54.0855	-0.892683	-3.34093	2.17599	-0.717
ENSMUSG00000027500	14.2361	328.844	-4.71972	-6.65949	-3.27585	-1
ENSMUSG00000069114	53.3354	105.689	-0.925689	-2.85304	1.14568	-0.7621
ENSMUSG00000042626	27.9459	106.476	-2.18914	-4.67664	-0.40762	-0.9841
ENSMUSG00000047824	179.898	250.69	-0.449131	-1.33359	0.490254	-0.682
ENSMUSG00000042613	27.6949	27.9291	0.661286	-2.74479	6.11701	0.5212
ENSMUSG00000027952	10.6437	47.4376	-2.65202	-6.69567	-0.118617	-0.9664
ENSMUSG00000001025	13.1477	38.4584	-1.55086	-6.69606	3.85557	-0.7266
ENSMUSG00000038205	25.8701	220.099	-3.51681	-6.63472	-1.46654	-0.9993
ENSMUSG00000027879	55.5352	109.404	-1.08984	-2.85733	0.434507	-0.857
ENSMUSG00000068917	36.2789	250.374	-3.02264	-5.16169	-1.45834	-0.9997
ENSMUSG00000028049	22.2407	105.685	-2.50759	-5.95217	0.293232	-0.9471
ENSMUSG00000032657	11.1775	14.5742	-0.296236	-2.60691	2.11813	-0.5275
ENSMUSG00000033400	28.1158	131.393	-2.95347	-7.90209	-0.0955438	-0.965
ENSMUSG00000005813	35.7333	151.53	-2.34155	-4.65219	-0.625524	-0.9914
ENSMUSG00000028149	52.3354	46.6413	0.152088	-0.913866	1.21798	0.4316
ENSMUSG00000000563	117.898	309.807	-1.32755	-2.74472	0.244502	-0.9221
ENSMUSG00000028221	18.8836	18.2615	0.049461	-3.44279	3.42487	0.4521
ENSMUSG00000043252	37.7513	172.311	-2.21596	-3.14961	-1.30465	-1
ENSMUSG00000032913	39.656	176.634	-2.23019	-4.56498	-0.141096	-0.9679
ENSMUSG00000002227	14.4248	144.433	-3.54721	-5.80805	-1.9198	-1
ENSMUSG00000028126	280.653	1123.36	-2.03372	-2.7499	-1.38686	-1
ENSMUSG00000092607	17.1952	50.3023	-1.48348	-3.70484	0.889183	-0.8706
ENSMUSG00000038766	12.8901	199.14	-4.27944	-6.85484	-2.47086	-1
ENSMUSG00000028187	78.9225	184.667	-1.20297	-2.06522	-0.283185	-0.978
ENSMUSG00000005034	38.935	75.3734	-1.05545	-2.94128	0.495526	-0.8381
ENSMUSG00000038612	683.909	1895.42	-1.47091	-1.88059	-1.06661	-1
ENSMUSG00000027746	55.8819	130.25	-1.30359	-2.62203	-0.187558	-0.9663
ENSMUSG00000027752	61.1994	199.817	-1.85921	-3.89678	-0.156973	-0.9686
ENSMUSG00000041220	191.87	813.654	-2.14624	-3.31216	-1.11679	-0.9995
ENSMUSG00000027999	32.6306	37.1873	-0.0758344	-1.69629	1.76116	-0.4392
ENSMUSG00000027770	37.9408	207.739	-2.48638	-3.56458	-1.52499	-1
ENSMUSG00000028078	5.3729	21.8883	-1.56466	-4.11411	2.31486	-0.8338
ENSMUSG00000041734	6.47158	50.5854	-2.93635	-5.63787	-0.235372	-0.9745
ENSMUSG00000028040	13.4054	60.9469	-2.1976	-3.35242	-1.06877	-0.9992
ENSMUSG00000028041	11.1877	27.8969	-0.927507	-4.45993	3.70662	-0.6881
ENSMUSG00000091405	18.2554	32.9639	0.000158021	-5.96073	8.36992	-0.5203
ENSMUSG00000038393	3355.01	4167.03	-0.340597	-1.72404	0.994487	-0.5473
ENSMUSG00000049940	44.6283	128.125	-1.79153	-5.17868	0.810128	-0.8669
ENSMUSG00000048039	51.0005	156.398	-1.75103	-3.4945	-0.330559	-0.9821
ENSMUSG00000004891	80.9198	20.704	1.92883	-0.450783	4.25342	0.9285
ENSMUSG00000028069	124.521	337.49	-1.51808	-2.97836	-0.257819	-0.9757
ENSMUSG00000028194	18.5419	47.0145	-1.6052	-7.18154	3.10888	-0.7282
ENSMUSG00000028191	114.923	161.439	-0.554593	-1.69436	0.443697	-0.709
ENSMUSG00000036873	64.656	134.968	-1.10781	-2.96113	0.580029	-0.8368
ENSMUSG00000036863	53.4188	168.818	-1.48409	-3.02129	0.444627	-0.9227
ENSMUSG00000034317	418.872	866.423	-1.04643	-1.65905	-0.415615	-0.9913
ENSMUSG00000023087	89.9239	426.313	-2.27492	-3.14711	-1.45302	-1
ENSMUSG00000063273	270.029	843.238	-1.73503	-3.0324	-0.626722	-0.997
ENSMUSG00000106223	13.1041	18.4144	-0.354332	-3.31633	2.92943	-0.5469
ENSMUSG00000028134	6.33984	53.0404	-3.04735	-4.92116	-1.15398	-0.9956
ENSMUSG00000054414	10.3031	39.8281	-2.37037	-5.59824	-0.222547	-0.9733
ENSMUSG00000000339	50.9652	76.822	-0.682091	-2.13521	0.550786	-0.7367
ENSMUSG00000015711	39.9343	237.919	-2.59468	-3.72639	-1.50168	-0.9999
ENSMUSG00000015697	68.0652	325.922	-3.07174	-8.06596	-0.37986	-0.9805
ENSMUSG00000028068	17.9339	79.0426	-2.49751	-6.48423	0.473716	-0.9307
ENSMUSG00000001419	33.5431	110.977	-2.07543	-5.24691	0.142801	-0.9408
ENSMUSG00000001416	212.417	699.322	-1.75658	-2.72167	-0.87509	-0.9996
ENSMUSG00000001418	48.5186	42.8906	-0.765127	-6.52406	2.59968	-0.5184
ENSMUSG00000025758	46.3443	285.108	-2.6912	-3.84783	-1.69251	-1
ENSMUSG00000025762	21.1164	16.3519	0.358022	-3.46462	4.25548	0.5294
ENSMUSG00000025764	1432.76	6588.25	-2.20183	-2.87473	-1.52892	-0.9999
ENSMUSG00000027932	44.3307	35.1548	-0.562236	-8.4253	4.43868	-0.4749
ENSMUSG00000027933	40.2595	211.407	-2.50325	-4.19313	-1.05368	-0.9988
ENSMUSG00000039693	51.9774	109.889	-1.00034	-2.164	0.339038	-0.8849
ENSMUSG00000028347	27.1036	61.8985	-1.41457	-3.66654	0.280671	-0.8965
ENSMUSG00000045071	27.3086	65.8415	-1.20358	-2.56849	0.289095	-0.9061
ENSMUSG00000028385	156.572	88.2765	0.805125	-0.143771	1.69047	0.8841
ENSMUSG00000038975	435.661	1082.75	-1.40451	-2.6853	-0.270218	-0.9769
ENSMUSG00000062908	20.7679	132.311	-3.01707	-5.83836	-1.03776	-0.9976
ENSMUSG00000028532	65.8309	57.591	0.22762	-1.3181	1.89217	0.4834
ENSMUSG00000028029	108.471	390.93	-1.85662	-2.8514	-0.877493	-0.9985
ENSMUSG00000028018	11.7237	53.7189	-2.69603	-6.25841	-0.424187	-0.9837
ENSMUSG00000047187	66.5558	77.704	-0.278623	-1.49502	0.816484	-0.5075
ENSMUSG00000041235	61.3277	112.695	-0.866856	-2.63266	0.946897	-0.7655
ENSMUSG00000038374	298.163	616.18	-1.06449	-1.7268	-0.448018	-0.9947
ENSMUSG00000027940	156.069	640.729	-2.0303	-2.91705	-1.13125	-0.9998
ENSMUSG00000027935	7.49997	11.1371	0.206748	-3.14603	5.82754	-0.4798
ENSMUSG00000027937	54.0207	146.33	-1.51973	-2.8821	-0.380606	-0.9852
ENSMUSG00000052310	66.9119	305.288	-2.33122	-4.54363	-0.497786	-0.9854
ENSMUSG00000033767	101.451	92.4175	0.0659372	-1.36655	1.33183	0.3998
ENSMUSG00000033752	7.23969	28.3312	-2.02812	-5.81409	1.4925	-0.8647
ENSMUSG00000027993	27.2502	122.692	-2.13314	-3.18481	-0.998411	-0.9977
ENSMUSG00000045328	143.78	208.361	-0.59468	-1.68884	0.35646	-0.7451
ENSMUSG00000062232	52.3456	78.1245	-0.612599	-2.19428	0.884544	-0.6825
ENSMUSG00000061175	49.3371	63.5252	-0.499659	-2.43012	1.1145	-0.5893
ENSMUSG00000027809	13.4214	5.26627	0.141736	-7.50455	4.30781	0.5879
ENSMUSG00000027828	66.4647	166.874	-1.32204	-2.38621	-0.245671	-0.9745
ENSMUSG00000027829	960.79	1751.51	-0.875551	-1.35258	-0.397507	-0.9942
ENSMUSG00000027699	179.481	569.754	-1.64847	-2.46629	-0.78684	-0.9983
ENSMUSG00000039286	45.4871	148.395	-1.88912	-3.90141	-0.202922	-0.9714
ENSMUSG00000035601	12.5105	35.8324	-1.23111	-3.22588	1.40358	-0.8153
ENSMUSG00000035572	55.036	92.358	-0.694752	-1.90133	0.662726	-0.7721
ENSMUSG00000032998	78.2877	230.611	-1.56957	-2.39983	-0.741184	-0.9983
ENSMUSG00000053317	81.6317	145.87	-0.94155	-4.17008	1.94466	-0.6821
ENSMUSG00000066150	44.0431	137.862	-1.69991	-3.07992	-0.485536	-0.9893
ENSMUSG00000066148	130.103	420.249	-1.70145	-2.21135	-1.20531	-1
ENSMUSG00000028392	11.1756	10.3799	-0.190433	-4.14845	2.86509	-0.4441
ENSMUSG00000028703	71.4572	48.1447	1.0359	-1.12563	4.48122	0.6989
ENSMUSG00000028700	7.59442	95.5343	-3.83812	-5.86883	-2.28361	-1
ENSMUSG00000028488	13.6558	306.801	-4.70608	-6.99526	-2.92088	-0.9999
ENSMUSG00000070934	95.8511	208.425	-1.19299	-2.40902	-0.142578	-0.9599
ENSMUSG00000035069	14.7366	25.0344	-1.38077	-5.81452	1.36998	-0.7247
ENSMUSG00000028519	3.97254	12.9068	-1.84889	-4.40977	0.287442	-0.9262
ENSMUSG00000015750	23.9581	75.6758	-1.86771	-3.90264	-0.323806	-0.9799
ENSMUSG00000015749	102.249	295.443	-1.52955	-2.10181	-0.958423	-0.9999
ENSMUSG00000038495	55.3003	109.608	-1.10266	-2.83536	0.361563	-0.8679
ENSMUSG00000028405	35.34	78.9092	-1.58977	-5.84851	1.51247	-0.7844
ENSMUSG00000028407	23.6163	16.7728	0.37483	-4.12397	4.49046	0.5395
ENSMUSG00000033285	102.242	348.884	-1.88017	-3.31123	-0.710129	-0.9963
ENSMUSG00000008763	31.9167	58.1781	-1.08051	-3.68671	0.940623	-0.7696
ENSMUSG00000033222	22.4121	77.1234	-1.75356	-3.13994	-0.295655	-0.978
ENSMUSG00000040943	24.4136	973.694	-6.1507	-11.1215	-3.40077	-1
ENSMUSG00000003382	118.87	175.961	-1.0114	-4.59543	1.57361	-0.6797
ENSMUSG00000041977	6.628	29.8751	-1.47222	-6.46828	5.434	-0.7313
ENSMUSG00000004897	157.629	1007.27	-2.73659	-3.90904	-1.71178	-1
ENSMUSG00000035561	6.739	22.8914	-1.30846	-5.191	3.88479	-0.7372
ENSMUSG00000028292	7.49778	38.1329	-2.72652	-6.43742	-0.104842	-0.9676
ENSMUSG00000059482	25.8443	36.9483	-0.642779	-2.81438	1.2642	-0.6395
ENSMUSG00000028211	357.703	268.546	0.495411	-0.565716	1.69902	0.6576
ENSMUSG00000028708	22.6464	42.801	-2.0763	-9.81413	2.05656	-0.7369
ENSMUSG00000028522	112.259	323.129	-1.66581	-3.22937	-0.40659	-0.9863
ENSMUSG00000032890	14.3931	16.6369	-0.6768	-8.52414	5.55675	-0.5248
ENSMUSG00000028626	3.78276	9.68854	-1.43305	-5.01965	2.05774	-0.7779
ENSMUSG00000028657	32.2343	75.1279	-1.08062	-2.58538	0.76688	-0.8495
ENSMUSG00000028796	135.176	106.194	0.201307	-1.81524	1.83219	0.5058
ENSMUSG00000068922	33.6659	117.355	-3.03351	-10.4968	0.716244	-0.9029
ENSMUSG00000068921	34.1208	94.9424	-1.91739	-5.78995	0.81197	-0.8737
ENSMUSG00000041263	4.86541	15.6227	-1.66436	-4.23535	0.982474	-0.872
ENSMUSG00000059743	68.1275	278.411	-2.04286	-3.19686	-0.930269	-0.9986
ENSMUSG00000028613	32.1484	23.5274	1.70488	-1.95323	8.94476	0.686
ENSMUSG00000028609	258.859	363.651	-0.814789	-3.56356	1.05131	-0.6642
ENSMUSG00000028608	16.4322	61.5845	-2.05079	-5.15692	0.744584	-0.9058
ENSMUSG00000046861	10.727	22.4362	-0.972846	-4.58885	2.78539	-0.6822
ENSMUSG00000028683	42.7827	66.3566	-0.632416	-2.78686	1.54167	-0.6444
ENSMUSG00000027968	50.8067	204.629	-2.14742	-3.67163	-0.944321	-0.9988
ENSMUSG00000074238	14.772	60.4813	-3.0269	-9.54084	0.590921	-0.9213
ENSMUSG00000028899	21.7864	48.1843	-1.8421	-6.54963	0.89612	-0.8262
ENSMUSG00000053510	11.393	65.3367	-2.56418	-4.03221	-1.21197	-0.999
ENSMUSG00000028552	18.3966	42.2402	-1.43053	-3.67862	0.218319	-0.9075
ENSMUSG00000028179	17.4283	66.9422	-2.97171	-8.88169	0.174161	-0.9457
ENSMUSG00000055436	172.546	745.792	-2.11834	-2.57889	-1.67079	-1
ENSMUSG00000027569	41.1503	164.168	-1.98002	-3.21774	-0.682474	-0.9935
ENSMUSG00000049401	40.6107	71.0923	-1.29206	-6.03921	2.11758	-0.6956
ENSMUSG00000028850	17.0105	80.8862	-1.05549	-6.59123	7.85539	-0.683
ENSMUSG00000028848	123.919	84.2361	0.549791	-0.299215	1.39947	0.7633
ENSMUSG00000028252	19.7191	56.1995	-1.64339	-4.06036	0.420509	-0.9071
ENSMUSG00000040455	15.3082	65.245	-2.90316	-8.18942	0.171202	-0.9465
ENSMUSG00000028248	73.5222	579.475	-3.16317	-5.00546	-1.75111	-1
ENSMUSG00000028247	13.4184	51.0986	-2.00932	-3.47838	-0.751723	-0.9969
ENSMUSG00000028514	22.8801	167.497	-2.90568	-3.91727	-2.00475	-1
ENSMUSG00000057375	15.3764	34.6503	-1.12189	-4.85557	2.72557	-0.7086
ENSMUSG00000028614	27.3428	142.638	-2.49568	-3.94905	-1.2917	-0.9997
ENSMUSG00000028654	45.4909	56.3221	-0.263319	-1.4037	0.97004	-0.5217
ENSMUSG00000028653	19.9863	109.818	-2.73011	-6.0309	-0.284605	-0.9764
ENSMUSG00000028527	20.4886	535.544	-4.95328	-7.39315	-3.12403	-1
ENSMUSG00000028528	12.7915	67.8461	-2.95811	-6.4997	-0.711176	-0.9929
ENSMUSG00000034042	39.9327	169.787	-2.03326	-3.87693	-0.0669083	-0.9644
ENSMUSG00000038844	5.60339	38.3134	-2.96725	-5.80599	-0.718213	-0.9905
ENSMUSG00000027422	118.973	380.822	-1.65686	-3.53913	0.240677	-0.933
ENSMUSG00000027423	642.893	1615.97	-1.36635	-2.31172	-0.50743	-0.9939
ENSMUSG00000033423	14.1099	22.6071	-0.951518	-4.29017	1.54321	-0.675
ENSMUSG00000034210	29.3788	115.1	-2.48546	-6.43474	0.0943274	-0.9504
ENSMUSG00000028710	9.72778	60.4744	-2.71217	-6.03561	0.404337	-0.9497
ENSMUSG00000035212	22.1523	110.712	-2.52501	-4.80864	-0.768075	-0.9946
ENSMUSG00000028718	29.4606	124.319	-1.99709	-3.55472	-0.28213	-0.9767
ENSMUSG00000028483	18.6924	60.696	-2.16283	-5.893	0.20152	-0.9322
ENSMUSG00000052407	7.47953	28.0912	-1.68248	-6.15481	3.32967	-0.7651
ENSMUSG00000067261	6.69819	382.59	-6.11524	-8.39929	-4.44213	-1
ENSMUSG00000073792	10.0938	63.1472	-3.47784	-9.40593	-0.167479	-0.971
ENSMUSG00000025791	44.2947	7.30281	1.66225	-4.82835	5.37206	0.7877
ENSMUSG00000028572	27.2236	30.6406	-0.382843	-2.94576	1.59227	-0.5113
ENSMUSG00000027864	34.6967	89.6311	-1.47768	-2.95838	-0.216764	-0.9713
ENSMUSG00000033161	414.967	657.88	-0.722778	-1.74198	0.17861	-0.8492
ENSMUSG00000000085	27.9914	35.8582	0.201845	-2.45986	4.21741	-0.4429
ENSMUSG00000035637	19.6594	39.6651	-1.12743	-5.19565	2.53578	-0.7017
ENSMUSG00000028318	27.7559	63.9916	-1.41064	-3.64066	0.353261	-0.8916
ENSMUSG00000066324	149.611	289.181	-0.981904	-2.16466	0.137456	-0.9056
ENSMUSG00000028245	5.14246	15.5628	-1.4921	-3.43475	0.743543	-0.8905
ENSMUSG00000040550	30.8554	179.912	-2.75936	-5.48088	-0.5871	-0.9875
ENSMUSG00000039768	79.3029	136.798	-0.850513	-2.92904	1.03888	-0.7393
ENSMUSG00000073700	335.34	283.262	0.206435	-0.846594	1.17406	0.4753
ENSMUSG00000040296	8.25694	86.19	-3.54525	-5.8249	-1.69377	-0.9995
ENSMUSG00000036114	36.9585	167.434	-2.17978	-3.63287	-0.708926	-0.9934
ENSMUSG00000029028	134.997	246.033	-0.955872	-2.19856	0.0938114	-0.8998
ENSMUSG00000029029	14.2733	41.1821	-1.83872	-4.53057	0.106702	-0.9408
ENSMUSG00000027890	4.92905	10.7216	-1.22875	-5.27525	2.483	-0.7186
ENSMUSG00000027889	28.8025	91.9781	-2.01104	-4.7666	-0.0760809	-0.9597
ENSMUSG00000000001	56.1403	91.4651	-0.86377	-2.60334	0.51564	-0.7864
ENSMUSG00000027671	141.7	481.503	-1.96684	-3.87652	-0.573622	-0.9927
ENSMUSG00000027673	61.9917	164.003	-1.99005	-5.88274	0.407408	-0.9029
ENSMUSG00000056900	47.3085	49.0812	0.0571262	-1.77073	2.09405	0.4019
ENSMUSG00000027677	60.1786	348.86	-2.652	-4.13611	-1.46307	-0.9999
ENSMUSG00000027680	139.848	666.211	-2.39566	-4.02261	-1.11702	-0.9993
ENSMUSG00000027984	36.2329	84.1579	-1.29227	-2.57259	-0.19428	-0.9687
ENSMUSG00000073987	10.5136	26.7849	-0.826927	-3.56152	3.35342	-0.6999
ENSMUSG00000015748	60.3655	217.698	-1.74324	-3.61688	0.351971	-0.9348
ENSMUSG00000028224	21.039	75.8816	-1.89431	-5.63215	1.70415	-0.8402
ENSMUSG00000089911	81.5533	358.031	-2.13973	-2.6992	-1.58206	-1
ENSMUSG00000029076	34.3907	92.2948	-1.60412	-3.55673	-0.0685199	-0.9563
ENSMUSG00000059939	13.9997	41.4116	-0.944819	-6.35378	6.54136	-0.6545
ENSMUSG00000035495	43.2279	108.258	-1.59088	-3.86705	0.047993	-0.9415
ENSMUSG00000028329	7.65889	12.1936	-0.706382	-3.43905	1.88398	-0.6397
ENSMUSG00000039813	51.2872	60.8921	-0.500946	-3.44294	1.95953	-0.5501
ENSMUSG00000028389	11.3372	36.0694	-1.51743	-4.91847	2.08464	-0.7938
ENSMUSG00000028948	151.068	329.908	-1.29284	-3.18229	0.18076	-0.9031
ENSMUSG00000039713	28.0399	107.848	-1.93271	-4.52801	0.666036	-0.9127
ENSMUSG00000028937	18.7201	32.699	-0.318956	-2.71491	3.39905	-0.5828
ENSMUSG00000028467	13.8123	35.3003	-2.0898	-7.27576	0.952187	-0.8425
ENSMUSG00000028470	43.35	83.9315	-1.67304	-7.54213	1.94238	-0.7317
ENSMUSG00000028479	28.8423	19.896	1.14494	-2.4609	6.41768	0.642
ENSMUSG00000028456	8.90859	35.8673	-1.21456	-6.39897	6.47762	-0.7004
ENSMUSG00000028458	26.6064	32.7696	-0.167985	-3.10742	3.06869	-0.4888
ENSMUSG00000028461	11.7209	51.4925	-2.15695	-5.79827	1.28229	-0.8825
ENSMUSG00000028480	130.296	90.8193	0.475958	-1.29198	2.07134	0.6213
ENSMUSG00000028266	230.103	103.095	1.15205	0.237982	2.03566	0.9739
ENSMUSG00000040151	29.6273	98.9482	-1.80254	-3.34971	-0.39491	-0.9842
ENSMUSG00000037062	47.5972	52.1089	-0.199854	-1.96436	1.43988	-0.4603
ENSMUSG00000028273	20.6982	34.3315	-1.31667	-5.50637	1.35204	-0.7284
ENSMUSG00000004591	94.3591	274.365	-1.55749	-2.2886	-0.86926	-1
ENSMUSG00000028414	11.227	99.8212	-3.22319	-5.12763	-1.4915	-0.9992
ENSMUSG00000028420	26.4335	63.3389	-1.17987	-3.7797	1.58435	-0.7828
ENSMUSG00000028233	93.71	253.504	-1.50248	-2.91446	-0.233779	-0.9733
ENSMUSG00000070972	39.4548	64.6769	-0.899251	-3.81772	1.52784	-0.685
ENSMUSG00000028381	40.3319	105.822	-1.46462	-3.26459	0.123816	-0.9327
ENSMUSG00000027881	141.58	1033.42	-2.93917	-4.05627	-1.95486	-1
ENSMUSG00000059834	6.61569	19.1399	-1.4	-3.51986	0.967694	-0.8562
ENSMUSG00000068523	10.6429	41.3621	-1.98168	-2.93967	-1.05352	-0.9999
ENSMUSG00000007379	58.2677	196.967	-1.65202	-2.90439	-0.151665	-0.9685
ENSMUSG00000005687	40.9276	204.944	-2.32759	-3.51802	-1.15636	-0.9993
ENSMUSG00000033014	121.196	196.495	-0.625308	-1.68244	0.552196	-0.7621
ENSMUSG00000037894	156.743	594.771	-1.9662	-3.18943	-0.860515	-0.9973
ENSMUSG00000074212	7.73213	46.9626	-2.77069	-4.84805	-1.07984	-0.9984
ENSMUSG00000074637	160.13	4908.91	-4.98152	-5.9536	-4.10349	-1
ENSMUSG00000037400	21.7591	77.8226	-1.83268	-3.72258	0.0788917	-0.9524
ENSMUSG00000027808	94.4825	213.646	-1.16504	-1.76533	-0.53668	-0.9972
ENSMUSG00000027599	71.2666	317.918	-2.22867	-3.41624	-1.20504	-0.9999
ENSMUSG00000069094	51.8498	133.317	-1.66864	-4.35715	0.240317	-0.9204
ENSMUSG00000027854	12.7974	90.2992	-2.88896	-4.86532	-1.08939	-0.9953
ENSMUSG00000068823	250.267	779.161	-1.68198	-2.70581	-0.776621	-0.9989
ENSMUSG00000027852	70.0009	280.973	-2.19672	-4.06975	-0.76099	-0.9969
ENSMUSG00000074513	20.8776	71.3898	-1.60318	-3.55122	0.731186	-0.9005
ENSMUSG00000042388	21.3037	119.868	-2.52048	-3.83284	-1.2686	-0.9994
ENSMUSG00000042380	23.1399	45.7398	-0.941389	-3.32359	1.51319	-0.7319
ENSMUSG00000028645	201.201	227.853	-0.112164	-1.20372	1.07755	-0.4134
ENSMUSG00000028643	19.9794	32.0039	-0.296111	-2.82618	3.23142	-0.5672
ENSMUSG00000028641	17.8391	58.8914	-1.63814	-3.23489	0.146813	-0.9447
ENSMUSG00000028587	146.373	617.205	-2.125	-3.05215	-1.29548	-1
ENSMUSG00000028582	39.1366	152.259	-2.0813	-4.42369	-0.0515684	-0.9608
ENSMUSG00000028567	26.6086	32.9047	-1.01534	-6.08644	2.05044	-0.6069
ENSMUSG00000073775	134.526	133.126	-0.0629185	-1.45966	1.19505	-0.372
ENSMUSG00000028910	5.82785	19.1653	-0.94482	-4.2989	4.7263	-0.7094
ENSMUSG00000028911	60.0981	223.469	-1.90203	-2.91809	-0.885675	-0.9988
ENSMUSG00000028914	20.862	41.3025	-1.61685	-6.39446	1.24265	-0.7748
ENSMUSG00000028737	62.2313	67.4754	-0.833918	-6.09221	2.38184	-0.5663
ENSMUSG00000044303	98.5274	57.0577	0.730628	-0.56297	1.87244	0.7942
ENSMUSG00000008489	20.2243	303.04	-4.15869	-6.37557	-2.56861	-1
ENSMUSG00000028521	40.5028	47.3674	-0.493279	-2.87303	1.31912	-0.5584
ENSMUSG00000028530	25.3897	47.7376	-0.808196	-4.18654	2.73206	-0.656
ENSMUSG00000039298	17.679	83.7282	-2.59785	-5.59139	-0.605165	-0.9907
ENSMUSG00000028557	24.9812	71.1349	-1.36972	-3.07048	0.615141	-0.89
ENSMUSG00000027931	7.67211	33.1603	-2.35073	-4.80414	-0.55026	-0.9912
ENSMUSG00000001018	29.5549	45.0584	-0.657857	-1.72356	0.322425	-0.7858
ENSMUSG00000015747	17.7633	19.1748	-0.552371	-4.62247	2.27205	-0.5298
ENSMUSG00000015943	17.1861	100.622	-2.94997	-6.53651	-0.570093	-0.9865
ENSMUSG00000068855	123.424	162.682	-2.00744	-10.245	2.01024	-0.6969
ENSMUSG00000028066	15.0885	42.4114	-2.3389	-8.33723	1.09494	-0.8495
ENSMUSG00000050144	40.081	88.9434	-1.06407	-3.1252	1.21458	-0.7961
ENSMUSG00000028063	44.2711	112.985	-1.46077	-3.7271	0.592588	-0.8777
ENSMUSG00000028165	43.44	70.9863	-0.603776	-1.96186	0.982509	-0.7071
ENSMUSG00000028163	50.494	67.1405	-0.458967	-2.14862	1.1405	-0.5914
ENSMUSG00000037174	102.255	196.209	-0.925407	-1.72638	-0.087743	-0.9483
ENSMUSG00000037152	10.416	69.4947	-2.86707	-4.53553	-1.4792	-0.9998
ENSMUSG00000027860	40.5837	206.808	-2.39929	-3.48813	-1.41813	-1
ENSMUSG00000039701	34.0749	147.309	-2.29744	-4.16227	-0.820005	-0.9974
ENSMUSG00000028212	63.0043	230.589	-1.85974	-3.44896	-0.243948	-0.9747
ENSMUSG00000042198	76.4926	103.276	-0.419886	-2.06833	1.28277	-0.5841
ENSMUSG00000049119	50.5928	287.249	-2.64708	-4.5299	-1.12211	-0.9989
ENSMUSG00000028243	24.6893	42.0814	-0.820272	-2.25212	0.569192	-0.7924
ENSMUSG00000028249	22.3671	41.2965	-0.717415	-2.57926	1.57327	-0.7051
ENSMUSG00000027618	7.43086	35.4533	-2.3796	-5.27877	0.128296	-0.954
ENSMUSG00000027620	910.359	2124.31	-1.23302	-1.72707	-0.763826	-1
ENSMUSG00000046229	36.6765	18.193	-0.185097	-7.55237	3.59332	0.5309
ENSMUSG00000102869	11.6859	169.4	-4.05268	-6.13767	-2.36959	-1
ENSMUSG00000028466	48.8057	69.6872	-1.74153	-8.75764	1.91126	-0.6896
ENSMUSG00000028468	13.8833	28.4309	-0.925501	-2.92044	1.29072	-0.7603
ENSMUSG00000038827	18.9015	29.9198	-1.54579	-8.72058	2.87055	-0.6623
ENSMUSG00000028089	9.91141	39.2058	-2.12953	-3.97012	-0.674769	-0.9951
ENSMUSG00000038170	6.38074	46.2111	-2.8154	-5.00865	-0.442839	-0.9809
ENSMUSG00000053398	5.1112	23.0328	-2.3151	-5.02973	0.0240854	-0.9621
ENSMUSG00000045854	9.43914	21.7101	-1.47217	-4.19568	0.534235	-0.867
ENSMUSG00000028278	45.1804	56.2296	-0.511609	-2.61672	1.10843	-0.5817
ENSMUSG00000028277	47.2321	29.6219	0.666277	-0.319448	1.60787	0.808
ENSMUSG00000040720	32.5498	121.615	-2.09175	-4.40957	-0.242403	-0.9745
ENSMUSG00000078773	10.6988	99.2018	-3.71546	-7.6045	-1.34878	-0.9988
ENSMUSG00000001985	2.97523	30.4025	-3.51493	-5.44737	-1.89015	-0.9999
ENSMUSG00000050188	25.7558	111.777	-2.2668	-4.4469	-0.466791	-0.986
ENSMUSG00000006445	302.504	1434.84	-2.27767	-3.33643	-1.27307	-0.9999
ENSMUSG00000006215	16.9834	59.2273	-1.75177	-3.66989	0.36865	-0.9324
ENSMUSG00000028836	10.4401	33.3185	-2.01912	-5.93838	1.14732	-0.8588
ENSMUSG00000037366	4.05487	18.9669	-1.847	-5.26665	2.63746	-0.8362
ENSMUSG00000028832	271.406	544.933	-1.0362	-1.88764	-0.263826	-0.9767
ENSMUSG00000078521	209.981	486.238	-1.41129	-3.8793	0.527714	-0.8736
ENSMUSG00000028647	27.7991	88.3076	-2.28617	-6.45304	0.200191	-0.9349
ENSMUSG00000028646	105.889	130.415	-0.295845	-1.39676	0.787293	-0.5369
ENSMUSG00000090125	908.676	96.8837	3.2435	2.61192	3.90673	1
ENSMUSG00000028920	38.8184	131.513	-1.70455	-4.42635	1.11741	-0.8718
ENSMUSG00000028673	18.5021	34.3275	-0.514498	-3.24296	3.15643	-0.6163
ENSMUSG00000027803	63.2299	84.4821	-0.583205	-3.02748	1.4248	-0.6064
ENSMUSG00000036513	52.6593	209.42	-2.07106	-3.92868	-0.36639	-0.9829
ENSMUSG00000028138	37.1041	221.845	-2.80057	-5.13221	-1.08933	-0.9979
ENSMUSG00000028156	80.1559	294.011	-1.92544	-2.8159	-1.12886	-0.9999
ENSMUSG00000027715	182.811	401.048	-1.09081	-1.97347	-0.136236	-0.9578
ENSMUSG00000004895	214.233	653.636	-1.62049	-2.26511	-0.974218	-1
ENSMUSG00000004896	35.5729	102.001	-1.89669	-4.8621	0.205469	-0.9319
ENSMUSG00000028180	31.0591	258.122	-4.21036	-10.9008	-1.05898	-0.9967
ENSMUSG00000039988	80.5117	206.527	-1.34755	-2.54477	-0.123196	-0.9616
ENSMUSG00000063052	36.2953	128.348	-2.17349	-4.92865	-0.331914	-0.9809
ENSMUSG00000063972	68.7028	79.3177	-0.212881	-2.13345	1.72687	-0.4827
ENSMUSG00000026754	13.8044	81.3416	-2.95392	-8.38	1.32674	-0.9042
ENSMUSG00000035236	28.2549	105.145	-2.31538	-5.62329	0.0396239	-0.9525
ENSMUSG00000026753	62.6307	123.74	-0.973257	-1.86254	-0.0369349	-0.94
ENSMUSG00000027663	59.08	222.487	-1.85513	-3.07008	-0.512629	-0.9884
ENSMUSG00000027669	53.3843	22.2724	1.97412	-0.970224	6.78389	0.8392
ENSMUSG00000035696	8.97413	38.2714	-2.79527	-7.6467	0.0854701	-0.9541
ENSMUSG00000049657	88.0665	112.123	-0.490816	-2.84957	1.5097	-0.5694
ENSMUSG00000040183	6.85829	29.8847	-2.45502	-6.3669	0.626593	-0.9195
ENSMUSG00000040128	186.446	82.5691	1.15713	-0.0185259	2.30486	0.9395
ENSMUSG00000040044	29.9813	87.5007	-1.55438	-6.31237	3.04379	-0.7484
ENSMUSG00000078498	22.8939	189.202	-3.36238	-5.89407	-1.55735	-0.9996
ENSMUSG00000078497	33.3075	101.327	-2.22773	-7.51253	1.5238	-0.8343
ENSMUSG00000018983	81.0959	154.076	-0.912649	-2.09145	0.225032	-0.8769
ENSMUSG00000036995	5.89834	21.7825	-0.618301	-4.59508	6.69881	-0.6537
ENSMUSG00000001604	13.5812	47.2619	-1.8346	-3.81216	0.111072	-0.9494
ENSMUSG00000066037	54.3928	247.721	-2.24663	-3.47798	-1.14066	-0.9991
ENSMUSG00000019338	15.8418	90.6706	-2.68108	-5.19437	-0.529943	-0.9857
ENSMUSG00000005625	43.0914	166.065	-1.85514	-3.66127	0.144355	-0.9501
ENSMUSG00000028218	28.6264	59.3765	-1.57109	-5.20189	0.807336	-0.8214
ENSMUSG00000028251	6.3435	41.1741	-2.98681	-6.07109	-0.729972	-0.9908
ENSMUSG00000028580	402.391	1547.46	-1.94969	-2.31103	-1.59683	-1
ENSMUSG00000028581	18.3514	78.3931	-2.13083	-6.34926	1.77082	-0.8528
ENSMUSG00000041143	16.6126	20.2377	-0.372864	-2.80315	1.92232	-0.5316
ENSMUSG00000028745	248.947	346.21	-0.52361	-1.41885	0.268246	-0.7358
ENSMUSG00000028207	37.1336	40.3719	-0.363667	-2.78618	1.49297	-0.5058
ENSMUSG00000028902	94.4534	198.888	-0.941834	-2.51757	0.953476	-0.8025
ENSMUSG00000028894	15.4227	42.6245	-1.68207	-3.7186	-0.103132	-0.9599
ENSMUSG00000028672	22.5551	56.0679	-1.70793	-4.94316	0.520061	-0.878
ENSMUSG00000028671	21.4532	19.6096	-0.0235357	-4.09927	3.55963	0.4525
ENSMUSG00000007872	141.369	1887.91	-3.75704	-4.68842	-2.84008	-1
ENSMUSG00000028779	39.0477	51.3957	-0.509953	-2.32804	1.03245	-0.6028
ENSMUSG00000028773	43.3911	40.1796	0.653271	-2.16284	5.0702	0.5369
ENSMUSG00000074088	123.169	395.681	-1.79449	-3.21908	-0.595154	-0.9948
ENSMUSG00000057530	39.2879	71.917	-0.821506	-2.85202	1.32858	-0.7195
ENSMUSG00000028760	48.8385	75.935	-0.757708	-2.67551	0.876256	-0.7103
ENSMUSG00000028759	68.0996	280.197	-2.14044	-3.59923	-0.862649	-0.9982
ENSMUSG00000028757	108.727	164.481	-0.64992	-1.6485	0.250748	-0.7975
ENSMUSG00000041241	42.2891	97.748	-1.59017	-4.48527	0.364934	-0.8934
ENSMUSG00000029047	11.7124	46.1107	-2.11846	-5.93694	1.14949	-0.8785
ENSMUSG00000028676	115.845	682.224	-2.61677	-3.54264	-1.7949	-1
ENSMUSG00000039953	40.5026	56.6582	-0.141861	-2.02887	2.58578	-0.5156
[truncated: 6,898 more rows]

## Sheet: NEC_N2_d1vsd0_s
Gene	Regulation.d1.vs.d0.N2.s.A	Regulation.d1.vs.d0.N2.s.B	Regulation.d1.vs.d0.N2.s.log2FC	Regulation.d1.vs.d0.N2.s.cred.lower	Regulation.d1.vs.d0.N2.s.cred.upper	Regulation.d1.vs.d0.N2.s.ROPE
[truncated: 8,602 more rows]

[truncated: 6 more sheets: NEC_N2_d4vsd0_s, NEC_N2_d6vsd0_s, NEC_N2vsWT_d0_s, NEC_N2vsWT_d1_s, NEC_N2vsWT_d4_s, NEC_N2vsWT_d6_s]
