# Supplementary material for: mRNA turnover dynamics are affected by cell differentiation and loss of the cytosine methyltransferase Nsun2
Source: Nucleic Acids Res. 2025 Oct 16;53(19):gkaf995. doi: 10.1093/nar/gkaf995 (PMC12529931; doi:10.1093/nar/gkaf995)
Supplement: gkaf995_Supplemental_Files [file gkaf995_supplemental_files.zip › SupplementaryTable_5_TUCseq_EB.xlsx]

## Sheet: Tabelle1
Title: Supplementary Table S5. TUC-seq of embryoid bodies (EB)
Legend
Regulation.Nsun2 vs WT.HL.A	the posterior mean half-life of Nsun2-/-
Regulation.Nsun2 vs WT.HL.B	the posterior mean half-life of WT
Regulation.Nsun2 vs WT.HL.log2FC	log2 fold change of Nsun2-/- half-life versus WT half-life
Regulation.Nsun2 vs WT.HL.cred.lower	the lower CI boundary of the half-life log2 fold change
Regulation.Nsun2 vs WT.HL.cred.upper	the upper CI boundary of the half-life log2 fold change
Regulation.Nsun2 vs WT.HL.ROPE	the signed ROPE probability (negative means downregulation) for the half-life fold change
Regulation.Nsun2 vs WT.S.A	the posterior mean synthesis rate of Nsun2-/-
Regulation.Nsun2 vs WT.S.B	the posterior mean synthesis rate of WT
Regulation.Nsun2 vs WT.S.log2FC	log2 fold change of Nsun2-/- synthesis versus WT synthesis
Regulation.Nsun2 vs WT.S.cred.lower	the lower CI boundary of the synthesis rate log2 fold change
Regulation.Nsun2 vs WT.S.cred.upper	the upper CI boundary of the synthesis rate log2 fold change
Regulation.Nsun2 vs WT.S.ROPE	the signed ROPE probability (negative means downregulation) for the synthesis rate fold change

## Sheet: EB HL
Gene	Symbol	Length	Type	Regulation.Nsun2 vs WT.0h.HL.A	Regulation.Nsun2 vs WT.0h.HL.B	Regulation.Nsun2 vs WT.0h.HL.log2FC	Regulation.Nsun2 vs WT.0h.HL.cred.lower	Regulation.Nsun2 vs WT.0h.HL.cred.upper	Regulation.Nsun2 vs WT.0h.HL.ROPE	Regulation.Nsun2 vs WT.16h.HL.A	Regulation.Nsun2 vs WT.16h.HL.B	Regulation.Nsun2 vs WT.16h.HL.log2FC	Regulation.Nsun2 vs WT.16h.HL.cred.lower	Regulation.Nsun2 vs WT.16h.HL.cred.upper	Regulation.Nsun2 vs WT.16h.HL.ROPE	Regulation.Nsun2 vs WT.96h.HL.A	Regulation.Nsun2 vs WT.96h.HL.B	Regulation.Nsun2 vs WT.96h.HL.log2FC	Regulation.Nsun2 vs WT.96h.HL.cred.lower	Regulation.Nsun2 vs WT.96h.HL.cred.upper	Regulation.Nsun2 vs WT.96h.HL.ROPE
ENSMUSG00000021595	Nsun2	4164	Cellular	0.445097	4.40237	-3.30781	-3.84995	-2.79734	-1	0.611359	6.24703	-3.28639	-4.29226	-2.1955	-0.9999	0.527361	12.162	-4.52609	-5.57768	-3.51498	-1
ENSMUSG00000024997	Prdx3	1478	Cellular	3.5285	2.73252	0.448659	-0.680676	1.77729	0.6125	5.57345	2.77684	0.996644	-0.16636	2.10729	0.9027	2.98511	4.92157	-0.592512	-3.95566	3.13658	-0.606
ENSMUSG00000030761	Myo7a	7506	Cellular	6.21033	5.58114	-0.00518955	-2.76679	2.28041	0.4424	13.9401	5.43803	0.996573	-3.67904	4.62085	0.6953	5.19866	6.69025	-0.344401	-4.46805	3.81115	-0.5239
ENSMUSG00000049577	Zfpm1	3390	Cellular	2.33067	1.40714	1.24996	-1.16216	5.16569	0.7272	2.62167	2.63868	-0.156798	-5.77908	4.92317	-0.4689	3.02477	4.19874	-0.630724	-3.07963	1.38561	-0.6233
ENSMUSG00000013160	Atp6v0d1	1629	Cellular	9.54235	6.90572	0.470107	-0.0993361	1.04856	0.7746	20.0969	10.7533	0.994179	-1.03588	3.26617	0.7668	34.9823	22.2582	0.659539	-0.64069	1.97908	0.737
ENSMUSG00000000317	Bcl6b	3366	Cellular	1.09232	0.928508	0.0883055	-2.73014	2.58113	0.4643	5.63978	2.48574	0.993632	-1.67322	3.19184	0.7609	4.43848	2.34047	0.811325	-3.07873	4.40991	0.6526
ENSMUSG00000036528	Ppfibp2	4897	Cellular	1.18293	1.16546	-0.0705836	-2.37687	2.06717	-0.4265	3.74752	1.87493	0.993037	0.108242	1.85917	0.9529	2.662	4.36314	-0.644923	-2.23781	1.05343	-0.7006
ENSMUSG00000025147	Mob2	3797	Cellular	1.49805	1.24588	0.245293	-0.566761	1.00622	0.5012	4.27668	2.11776	0.992746	-0.139556	2.0986	0.906	3.49552	3.4044	0.0575586	-2.06153	2.17458	0.4149
ENSMUSG00000032497	Lrrfip2	3260	Cellular	2.527	2.6207	-0.124071	-1.63438	1.243	-0.4178	7.22951	4.363	0.989818	-0.632106	3.20702	0.7716	7.05663	14.1302	-1.00544	-2.92271	0.837798	-0.7967
ENSMUSG00000034126	Pomt2	5064	Cellular	1.61849	1.43641	0.0401253	-2.27593	2.03712	0.4357	4.42479	2.13934	0.98847	-0.904637	2.75601	0.8027	2.86851	5.22393	-0.0371104	-3.47434	5.62176	-0.5346
ENSMUSG00000022159	Rab2b	3576	Cellular	1.57514	1.3652	0.247453	-1.48448	2.12052	0.4888	5.81565	3.23081	0.987713	-1.61695	3.97412	0.7104	3.1854	3.62286	0.0642183	-2.94029	3.70856	-0.4471
ENSMUSG00000040506	Ambra1	5203	Cellular	1.37105	1.75081	-0.268951	-1.67165	1.30846	-0.5254	3.87485	1.77799	0.987085	-1.06674	2.66322	0.8064	2.12527	2.3413	-0.127765	-1.27236	1.04774	-0.4145
ENSMUSG00000012483	Rpa3	682	Cellular	2.29496	2.26529	0.0545266	-1.22952	1.41785	0.3742	4.02042	3.48184	0.986891	-1.7448	5.9739	0.5993	5.69453	3.83154	1.08998	-2.24621	5.89428	0.6435
ENSMUSG00000020076	Ddx50	4135	Cellular	1.45619	1.45637	-0.00466933	-0.600754	0.565416	-0.1956	3.3676	1.64179	0.986435	-0.199787	2.03056	0.9028	2.30537	1.8473	0.298461	-0.714437	1.27743	0.5466
ENSMUSG00000024875	Yif1a	1493	Cellular	13.964	7.62269	1.00485	-0.499114	2.85219	0.8289	11.2699	15.4348	0.250968	-5.0743	7.70083	-0.4715	25.1724	12.7988	1.46673	-2.68072	7.17939	0.6991
ENSMUSG00000067713	Prkag1	1638	Cellular	4.49411	4.49049	0.0245674	-0.589579	0.703017	0.23	8.68016	5.28575	0.985937	-0.735599	3.37924	0.7585	8.02982	9.74628	-0.508251	-3.75265	2.10807	-0.5497
ENSMUSG00000014850	Msh3	4254	Cellular	2.06962	1.99601	0.0558515	-0.39383	0.525063	0.1932	4.31815	2.29804	0.98552	-0.834703	2.99074	0.7909	2.99907	2.74885	0.0976912	-0.701098	0.868832	0.3536
ENSMUSG00000027430	Dtd1	1350	Cellular	4.24787	3.24561	0.263409	-1.82176	2.03197	0.5347	10.0711	5.16942	0.985295	-1.12221	3.13954	0.7679	5.00959	5.74319	-0.504526	-5.63087	3.61313	-0.5183
ENSMUSG00000022568	Scrib	5599	Cellular	3.39921	2.96938	0.221941	-0.85054	1.33112	0.4702	10.0505	4.97666	0.984584	-0.723785	2.66994	0.8115	10.2229	8.46046	0.168509	-1.43217	1.53182	0.4774
ENSMUSG00000058704	Memo1	1513	Cellular	2.54152	2.55342	0.176974	-1.48611	2.19045	0.4346	7.40019	3.69353	0.983168	-0.599462	2.55179	0.8253	3.7637	7.76009	-1.21742	-3.87489	1.04327	-0.7997
ENSMUSG00000028519	Dab1	5278	Cellular	2.49038	1.70604	0.393274	-1.40224	1.88921	0.6011	4.65727	3.11277	0.982333	-2.26249	5.32157	0.6383	10.184	3.29844	2.08034	-1.58569	7.22098	0.8223
ENSMUSG00000024319	Vps52	3332	Cellular	7.73106	7.87673	-0.039081	-1.3871	1.28672	-0.3675	14.0473	6.60036	0.982239	-2.25294	3.99195	0.7087	5.32282	17.0715	-1.72594	-5.29005	1.68392	-0.8266
ENSMUSG00000040688	Tbl3	5226	Cellular	4.63133	4.16544	0.158803	-0.692415	1.02922	0.4124	11.5992	6.16091	0.981122	0.0838498	2.02678	0.9418	14.0102	9.38616	0.64765	-0.821258	2.22997	0.6989
ENSMUSG00000035863	Palm	2725	Cellular	4.08085	11.079	-1.55736	-3.83888	0.429354	-0.9002	15.5292	8.71807	0.979081	-1.17845	3.4627	0.7356	17.3088	7.6951	1.35329	-2.36465	5.58865	0.7319
ENSMUSG00000019889	Ptprk	6177	Cellular	2.25231	1.99022	0.198034	-0.384282	0.832479	0.4238	3.85685	1.81268	0.978753	-0.607678	2.30646	0.8465	5.61359	3.70818	0.559672	-0.927468	1.94939	0.6848
ENSMUSG00000020680	Taf15	2068	Cellular	2.35584	2.17234	0.118805	-0.220656	0.46915	0.2179	5.1759	2.72459	0.977334	0.139746	1.93485	0.9558	2.57444	2.42587	0.088151	-0.305279	0.498014	0.2082
ENSMUSG00000007589	Tinf2	1736	Cellular	4.44077	3.85637	0.235245	-0.727319	1.25884	0.4825	10.5997	5.52272	0.976395	-0.237354	2.30929	0.8835	19.0266	9.50341	1.04336	-4.1544	6.28712	0.6434
ENSMUSG00000007411	Mark3	5601	Cellular	1.7675	1.5785	0.165175	-0.15503	0.487333	0.2955	4.24257	2.19866	0.976024	0.0715858	1.93332	0.9408	2.89298	2.80486	0.0447796	-1.07103	1.19121	0.3536
ENSMUSG00000025512	Chid1	6759	Cellular	4.83965	3.93946	0.80044	-1.55244	4.41515	0.6061	5.56846	2.81672	0.975984	-1.34753	3.32758	0.7466	5.76002	8.31221	-0.252466	-3.67707	3.862	-0.5311
ENSMUSG00000061306	Slc38a10	4578	Cellular	4.59316	4.7325	-0.0646049	-0.767815	0.590886	-0.2754	11.0843	5.24029	0.975865	-1.19179	2.98694	0.78	7.77452	11.8419	-1.67076	-8.68833	2.1064	-0.6831
ENSMUSG00000027242	Wdr76	4170	Cellular	1.60905	1.37445	0.212629	-0.296265	0.696604	0.4489	5.23183	2.71955	0.975694	0.288308	1.7324	0.9808	6.6303	4.22909	0.654478	-1.59674	2.94694	0.6496
ENSMUSG00000015776	Med22	3506	Cellular	1.42143	1.54072	-0.140766	-1.05093	0.723076	-0.3892	3.62833	2.10798	0.97492	-0.640389	3.08611	0.7917	1.75328	3.60844	-1.04046	-2.46412	0.411748	-0.8649
ENSMUSG00000028559	Osbpl9	3134	Cellular	3.24494	3.08319	0.200928	-1.08068	1.77538	0.4418	6.90698	3.27016	0.974304	-0.833503	2.53099	0.8158	5.41322	4.99274	-0.0328455	-4.07901	3.62681	0.4465
ENSMUSG00000036672	Cenpt	3281	Cellular	2.21871	1.79088	0.261728	-0.533052	0.98432	0.5347	7.67759	4.16302	0.972956	-0.579225	2.75326	0.808	13.54	8.55638	0.457591	-3.16666	3.48295	0.5806
ENSMUSG00000024976	Shoc2	4106	Cellular	1.55884	1.43427	0.114443	-0.436081	0.647934	0.316	5.3716	2.78443	0.972219	0.17686	1.8388	0.962	4.50044	4.64935	-0.0988506	-1.03437	0.718213	-0.3428
ENSMUSG00000025078	Nhlrc2	3934	Cellular	1.91595	1.45925	0.343742	-0.814208	1.41929	0.5819	4.36299	2.46967	0.971315	-0.941995	3.26558	0.7624	2.31786	2.49882	-0.919493	-6.18606	2.09109	-0.5805
ENSMUSG00000040722	Scamp5	3225	Cellular	2.19365	2.78682	-0.320556	-0.942018	0.362031	-0.5976	5.60452	3.01363	0.96939	-0.0547015	2.10111	0.9162	2.80375	7.06807	-1.29855	-2.46395	-0.041257	-0.9556
ENSMUSG00000002326	Gmpr2	1543	Cellular	6.22478	5.45047	0.295676	-1.00557	1.86201	0.5036	12.1047	5.42981	0.969261	-1.50011	3.04962	0.7582	32.1859	12.2002	1.79165	-0.519818	5.30375	0.8831
ENSMUSG00000026277	Stk25	4249	Cellular	2.41326	2.37324	-0.0892804	-1.73634	1.30351	-0.3932	10.4625	3.38462	0.967861	-4.50327	4.77346	0.6944	11.3733	6.45557	0.625677	-2.27243	3.00837	0.6461
ENSMUSG00000021577	Sdha	2900	Cellular	6.6718	6.83285	-0.0519138	-0.734136	0.596572	-0.2664	17.8975	9.69186	0.967507	-0.163025	2.34165	0.8867	24.0476	11.5695	1.11924	-0.456063	2.81432	0.86
ENSMUSG00000040928	S100pbp	4426	Cellular	2.23081	2.27619	-0.0199993	-0.474643	0.449606	-0.1575	6.64647	3.48021	0.965841	0.0764943	1.91321	0.9461	6.8431	5.29274	0.457235	-2.03856	3.19921	0.5574
ENSMUSG00000025371	Chmp6	1557	Cellular	3.47879	4.87482	-0.470156	-1.65216	0.772488	-0.6519	7.1239	3.7627	0.965162	-0.77749	2.8114	0.7893	5.93387	12.389	-1.01172	-4.58765	2.6329	-0.6881
ENSMUSG00000075467	Dnlz	2916	Cellular	6.56255	6.25888	0.156969	-1.78166	2.36615	0.4456	11.39	6.26636	0.964985	-0.675112	2.81458	0.8001	9.81631	7.67517	-0.838972	-7.84649	2.56255	-0.5014
ENSMUSG00000027932	Slc27a3	2487	Cellular	2.22742	3.28772	-0.461241	-1.88523	1.18238	-0.634	5.49034	3.86671	0.964177	-1.27264	4.40017	0.6664	5.19002	9.18232	0.317795	-3.46283	7.54464	-0.4958
ENSMUSG00000025898	Cwf19l2	4446	Cellular	1.79357	1.77313	0.0102468	-0.417778	0.425352	0.1268	4.79643	2.48902	0.962296	0.437344	1.53212	0.9961	9.08276	4.60513	0.909974	-0.40553	2.07869	0.8613
ENSMUSG00000029522	Pla2g1b	557	Cellular	5.05988	6.10351	-0.283861	-1.10934	0.49851	-0.5232	9.03353	7.87062	0.962237	-2.10331	6.12878	0.5884	25.7252	22.3679	0.604045	-1.53748	3.83338	0.5595
ENSMUSG00000069049	Eif2s3y	3114	Cellular	3.10217	4.02699	-0.29202	-1.63468	1.22747	-0.5417	7.19492	3.56314	0.961266	-0.591873	2.37538	0.835	28.2218	5.38446	3.07351	0.259953	8.11138	0.9758
ENSMUSG00000003271	Sult2b1	1858	Cellular	8.06007	4.89534	0.915811	-1.16294	3.53937	0.7064	6.90347	4.78997	0.960561	-1.95184	5.08584	0.6344	7.0241	2.99184	1.53248	-1.95289	5.89457	0.765
ENSMUSG00000024169	Ift140	5632	Cellular	3.49394	5.87077	-0.553096	-2.83864	2.24228	-0.6291	7.95554	4.68161	0.960505	-2.73143	5.19057	0.6464	6.7645	7.70362	0.435945	-3.7299	6.43167	0.4718
ENSMUSG00000034111	Tmed8	7409	Cellular	1.07446	1.21152	-0.196934	-1.13708	0.67326	-0.4456	3.79317	2.13055	0.960419	-0.881722	3.10455	0.7597	2.59048	2.11503	0.293381	-1.96987	2.53847	0.5196
ENSMUSG00000022550	Adck5	2262	Cellular	3.98244	3.67611	0.11022	-0.985596	1.20601	0.3947	4.28247	2.17588	0.960055	-0.479374	2.38809	0.8492	5.05961	6.65178	-0.461187	-2.41788	1.30969	-0.5804
ENSMUSG00000043510	Hscb	804	Cellular	4.52947	13.1345	-0.957555	-3.58758	3.30362	-0.7297	3.35713	6.87895	-1.4559	-4.91975	0.757072	-0.8157	6.15555	4.67648	1.15059	-2.74397	7.28035	0.6099
ENSMUSG00000068921	Dap3	4760	Cellular	7.09868	6.25183	0.107196	-1.23266	1.31272	0.4233	18.4314	8.70663	0.959993	-0.676988	2.34323	0.8348	13.0727	18.6905	-1.2296	-5.85842	1.34214	-0.6922
ENSMUSG00000022844	Pdia5	1808	Cellular	4.14131	4.09888	0.0150725	-0.911791	0.923649	0.2996	7.58565	6.14808	0.959762	-2.15376	5.91821	0.6011	4.36386	3.1926	0.114948	-4.25788	3.57575	0.5079
ENSMUSG00000017858	Ift52	2248	Cellular	3.61199	2.98748	0.256998	-1.10096	1.61085	0.5051	6.76412	3.57954	0.959148	-0.367053	2.36651	0.8576	7.96115	5.53549	1.06902	-2.86264	6.81665	0.6169
ENSMUSG00000019428	Fkbp8	1799	Cellular	8.01909	7.77486	0.0262715	-0.741164	0.750643	0.2757	17.5143	9.21207	0.959043	-1.41514	3.34318	0.7336	22.3955	22.4846	0.0262948	-1.55713	1.69259	0.3809
ENSMUSG00000020366	Mapk9	4682	Cellular	2.6659	2.27492	0.335896	-1.06732	1.97087	0.5208	12.0454	5.63381	0.957034	-1.52563	3.01012	0.7629	5.68319	7.5431	-0.670136	-5.03446	2.88263	-0.5707
ENSMUSG00000066894	Vsig10	4236	Cellular	1.8001	1.55945	0.0446931	-1.93711	1.66099	0.4308	3.9907	2.03566	0.956769	-0.254002	2.10174	0.8847	2.67687	5.70074	-0.975276	-3.85093	2.26402	-0.7126
ENSMUSG00000031516	Dctn6	1249	Cellular	2.90025	2.71269	0.0233212	-1.23526	1.11892	0.363	5.78194	5.16078	0.956336	-2.37678	6.81235	0.5755	5.79012	4.17818	-0.132763	-5.29102	3.29335	0.4765
ENSMUSG00000031099	Smarca1	4798	Cellular	3.91145	3.58333	0.265792	-1.34769	2.22524	0.4798	7.40914	4.4864	0.956265	-1.33555	3.95031	0.7	10.608	6.95209	0.79253	-1.28614	3.33172	0.6735
ENSMUSG00000006310	Zbtb32	1775	Cellular	2.52423	2.98841	-0.024164	-1.56897	2.08751	-0.4374	7.67214	4.9171	1.00001	-1.52489	4.47814	0.6802	7.14372	7.89236	-0.238379	-4.08137	3.29934	-0.481
ENSMUSG00000036223	Ska1	2669	Cellular	2.99438	2.71183	0.113822	-0.66703	0.812885	0.3657	5.83337	2.94848	0.955839	-0.0796132	1.95412	0.9197	5.40528	5.38491	0.0519961	-1.21616	1.42592	0.3659
ENSMUSG00000025026	Add3	4520	Cellular	4.5637	3.83823	0.26648	-0.72789	1.31743	0.5043	7.7083	5.28857	0.95553	-2.43652	5.57429	0.626	7.82724	14.0518	-1.26548	-4.47969	0.777185	-0.7861
ENSMUSG00000056763	Cspp1	5009	Cellular	0.934006	1.02823	-0.181954	-1.02791	0.576345	-0.4152	3.38742	1.78199	0.955348	-0.148461	2.12055	0.8993	4.42083	2.13785	1.04117	-0.0768274	2.1278	0.9237
ENSMUSG00000066839	Ecsit	1676	Cellular	3.42695	3.41981	-0.0404435	-1.03968	0.868925	-0.3118	17.5845	7.37017	0.95518	-1.70603	2.78526	0.7767	19.4432	13.9742	0.547492	-2.00743	3.22445	0.5857
ENSMUSG00000030505	Prmt3	2937	Cellular	3.6403	3.74309	-0.00859571	-0.648721	0.717163	-0.2391	5.55201	2.8905	0.954839	0.191268	1.71599	0.967	4.93374	4.67897	0.0827035	-1.44486	1.62241	0.4098
ENSMUSG00000001855	Nup214	6605	Cellular	3.52143	3.79972	-0.123546	-0.815132	0.532804	-0.3485	7.48523	3.83814	0.954202	0.259697	1.63027	0.9767	4.87084	5.45395	-0.352032	-3.4428	2.25538	-0.5064
ENSMUSG00000045658	Pid1	2664	Cellular	0.674894	0.815091	-0.199436	-1.43282	1.15836	-0.4808	1.4666	0.735843	0.954096	-2.67643	4.59317	0.6686	1.34903	1.62872	-0.528667	-2.98748	1.29075	-0.5709
ENSMUSG00000030815	Phkg2	1918	Cellular	1.2669	1.41157	-0.168677	-0.862598	0.501912	-0.4069	3.19385	1.80039	0.953485	-0.527222	2.72904	0.8072	3.29807	2.77297	0.00133885	-2.5134	1.95941	0.4393
ENSMUSG00000021758	Ddx4	3012	Cellular	10.3541	10.5623	-0.249298	-3.84454	2.67871	-0.4706	19.0541	10.6309	0.952518	-1.17604	3.40966	0.7312	25.8064	7.03332	1.39527	-3.06924	4.62221	0.7739
ENSMUSG00000035203	Epn1	2565	Cellular	4.10236	3.93444	0.0905955	-0.673937	0.934878	0.3319	13.095	6.44234	0.952151	-0.351262	2.08049	0.8804	23.9142	6.61752	1.59602	-1.53981	4.11004	0.8444
ENSMUSG00000021481	Zfp346	3333	Cellular	2.04516	1.1762	0.745639	-0.251718	1.62904	0.8628	5.08112	2.50615	0.95085	-0.393069	2.16017	0.8685	4.63829	3.30412	0.41723	-2.61901	3.2705	0.5582
ENSMUSG00000072955	Tmsb15l	816	Cellular	8.46776	4.65295	1.1704	-2.0499	5.33654	0.691	13.7019	9.07499	0.373104	-2.54043	2.71957	0.572	7.65569	8.09084	-0.214638	-2.43957	1.64333	-0.4628
ENSMUSG00000057614	Gnai1	3135	Cellular	2.91411	3.3906	-0.241931	-1.45625	0.876371	-0.4875	4.60048	2.84389	0.948697	-2.21312	4.7531	0.6529	3.16279	4.86712	-0.879849	-3.52197	1.06863	-0.6974
ENSMUSG00000022663	Atg3	2081	Cellular	4.49148	5.15244	-0.217056	-1.73292	1.21526	-0.4748	8.84552	3.8605	0.948526	-1.5706	2.87591	0.7653	6.1696	9.92065	-1.01407	-4.79527	1.74911	-0.6727
ENSMUSG00000041977	Arhgef11	6776	Cellular	1.17298	1.17358	-0.040108	-2.86064	2.7115	-0.4227	4.49025	3.06514	0.948225	-1.65168	4.67229	0.6523	2.99966	2.41838	0.221779	-2.57071	2.80357	0.4992
ENSMUSG00000031753	Cog4	2737	Cellular	4.69331	4.35578	0.11819	-0.548397	0.805423	0.3446	9.87391	5.50524	0.948121	-0.227945	2.39934	0.8638	9.46248	8.8343	-0.307151	-3.31644	1.5912	-0.4525
ENSMUSG00000026502	Desi2	8802	Cellular	2.48687	2.56435	0.0584603	-1.01353	1.36295	0.3436	9.59183	5.17165	0.946939	-0.71623	2.76908	0.8025	8.32646	4.83132	0.695309	-1.69975	2.86988	0.6693
ENSMUSG00000045100	Slc25a26	2076	Cellular	1.94169	2.21802	-0.100819	-1.61497	1.56247	-0.4376	5.55782	2.51276	0.946814	-3.70369	4.87552	0.6732	2.80614	6.84304	0.465295	-3.8575	10.0186	-0.5181
ENSMUSG00000025188	Hps1	4189	Cellular	3.47692	6.82148	-0.961769	-2.92135	1.07052	-0.7771	6.01596	4.95535	0.946785	-2.01789	5.70456	0.6052	10.0162	6.49306	0.597583	-2.15878	3.25453	0.6158
ENSMUSG00000025651	Uqcrc1	2473	Cellular	9.6215	9.14949	0.0676383	-0.241609	0.361226	0.1091	25.3128	13.3837	0.94602	0.19177	1.73755	0.9658	32.0753	40.4276	-0.390874	-3.14632	2.18825	-0.5398
ENSMUSG00000024962	Vegfb	1281	Cellular	6.56037	6.58717	0.0487181	-0.958786	1.18365	0.3374	20.9463	14.1832	1.00092	-1.21759	4.4113	0.6863	26.6012	16.1487	0.619694	-1.42014	2.44414	0.6722
ENSMUSG00000052369	Tmem106c	1635	Cellular	7.53398	9.38172	-0.209819	-2.94814	2.77813	-0.5028	17.2206	9.01706	0.944866	-2.13012	4.0278	0.6949	17.6484	14.3482	0.881457	-2.30804	5.80495	0.5822
ENSMUSG00000041763	Tpp2	4994	Cellular	2.90506	2.98829	-0.0363734	-0.619363	0.535882	-0.2264	5.67574	3.07422	0.944671	-0.12807	2.17349	0.8958	4.28618	4.88767	0.0206903	-1.76388	2.35204	-0.4241
ENSMUSG00000021707	Dhfr	5347	Cellular	3.02763	3.32798	-0.110598	-0.828335	0.661872	-0.3595	4.73254	2.46021	0.943861	0.515274	1.36415	0.9993	4.21328	4.41498	-0.0854142	-0.967987	0.785422	-0.3445
ENSMUSG00000027366	Sppl2a	5616	Cellular	1.08016	1.92302	0.199041	-3.21717	6.20103	-0.4977	3.34673	2.21512	0.943689	-1.0189	3.76911	0.7101	3.32452	2.11655	0.0248155	-5.3226	3.64332	0.5149
ENSMUSG00000003662	Ciao1	3075	Cellular	2.44749	2.26831	0.0674909	-1.24032	1.27942	0.3919	4.93118	3.31123	0.942991	-1.16318	4.01391	0.691	4.12234	3.47715	-0.139878	-4.81209	3.48872	0.4496
ENSMUSG00000039662	Icmt	4950	Cellular	1.59836	1.5282	0.0476332	-1.21351	1.2743	0.3769	5.03687	2.59139	0.942683	-0.431826	2.2825	0.8518	3.30512	3.63653	-0.675278	-4.47855	1.57964	-0.554
ENSMUSG00000025575	Cant1	4182	Cellular	2.99956	2.36766	0.380761	-1.00892	1.86656	0.5693	5.23287	3.87047	0.942446	-1.38744	4.60587	0.6463	5.12118	5.69918	-0.514381	-7.42184	5.24091	-0.5154
ENSMUSG00000025558	Dock9	7910	Cellular	2.41856	1.84931	0.606385	-1.33264	2.99293	0.6104	4.04882	1.86244	0.94199	-2.71046	4.20464	0.6931	2.09701	5.40352	-0.884062	-3.38702	2.8574	-0.7155
ENSMUSG00000025035	Arl3	822	Cellular	12.3915	11.6101	-0.0198361	-1.95091	1.63068	0.3953	24.6851	21.2333	0.940001	-2.30466	6.45148	0.5771	17.2679	35.4145	-1.04363	-4.33158	2.14773	-0.7022
ENSMUSG00000068206	Pick1	2559	Cellular	1.69187	1.41133	0.277727	-0.992233	1.6011	0.5135	3.84118	2.34106	0.939889	-1.16741	3.58713	0.7128	6.95919	4.60423	0.533465	-1.09873	2.02392	0.6578
ENSMUSG00000031959	Wdr59	5083	Cellular	1.313	1.66545	-0.389608	-1.5608	0.70497	-0.5896	3.76411	2.0742	0.938117	-0.89147	2.91359	0.7721	2.90424	2.28686	0.313402	-0.776462	1.35859	0.5614
ENSMUSG00000025510	Cd151	1865	Cellular	3.35963	3.69348	-0.197981	-1.1729	0.664113	-0.4346	9.33057	5.1572	0.937257	-0.15155	2.20169	0.8864	13.9054	13.1524	-0.747713	-6.5501	2.5886	-0.5259
ENSMUSG00000030555	Ttc23	3627	Cellular	1.23776	0.956598	0.299424	-1.20912	1.70318	0.5411	4.3301	2.43861	0.937223	-1.25511	3.42839	0.7267	2.55965	1.69315	1.04214	-1.35048	4.53332	0.688
ENSMUSG00000001052	Sec24b	5128	Cellular	1.47571	1.88487	-0.376514	-1.64215	0.833963	-0.5784	4.76783	2.55846	0.937178	-0.843772	2.82028	0.7848	3.27362	2.9767	0.175611	-1.71064	2.15136	0.4605
ENSMUSG00000027384	Ndufaf5	1200	Cellular	2.40608	1.98517	0.196987	-1.32659	1.5348	0.4916	3.29867	2.82893	0.936904	-5.12871	9.19866	0.5507	2.95164	2.95892	0.131164	-3.28897	3.95237	0.4554
ENSMUSG00000025968	Ndufs1	2661	Cellular	3.33964	3.36468	0.00268344	-0.751911	0.791389	-0.2591	6.4266	3.79939	0.936691	-0.480689	2.77797	0.8082	5.83448	6.32481	-0.113892	-2.23927	1.97194	-0.4463
ENSMUSG00000026280	Atg4b	4186	Cellular	2.52071	2.52302	-0.0279182	-0.891521	0.78087	-0.2903	5.64273	2.73716	1.00096	-0.707056	2.64604	0.8257	3.96205	3.74829	0.0663513	-1.20749	1.324	0.3845
ENSMUSG00000024271	Elp2	2789	Cellular	5.28603	4.50688	0.224962	-0.531153	0.990394	0.4734	11.8577	5.73885	0.93606	-0.635085	2.17394	0.8525	13.4101	8.30736	0.821735	-1.74038	3.73182	0.6613
ENSMUSG00000031399	Fam3a	1899	Cellular	2.47468	2.81805	-0.73371	-4.62202	1.71791	-0.5762	7.20723	5.12857	1.00128	-1.6758	5.12664	0.6439	17.0203	3.10739	2.52564	-3.09547	8.58679	0.8276
ENSMUSG00000031834	Pik3r2	3165	Cellular	2.76361	3.33389	-0.123517	-1.37347	1.48434	-0.4595	7.36428	3.60807	0.935321	-1.72244	3.37512	0.7298	6.44641	3.86721	-0.217404	-6.26603	3.08634	0.4974
ENSMUSG00000035382	Pcsk7	3893	Cellular	1.12076	1.03296	0.0449652	-1.26701	1.21883	0.3853	2.08077	1.07175	0.934682	-0.424152	2.19601	0.8545	2.41009	1.57927	0.93951	-3.3426	6.3342	0.6041
ENSMUSG00000028556	Dock7	7127	Cellular	2.17388	1.60504	0.37277	-0.889722	1.49033	0.6029	3.24122	1.79553	1.00173	-0.690197	2.99945	0.7992	3.53348	1.75446	0.0524816	-6.69695	4.05118	0.5457
ENSMUSG00000021764	Ndufs4	1698	Cellular	12.2623	9.54669	0.360076	-0.173586	0.878291	0.6632	23.9142	13.5937	0.934554	-0.577918	2.73684	0.7987	18.7259	24.2232	-0.535418	-3.06787	1.52121	-0.5836
ENSMUSG00000029802	Abcg2	5717	Cellular	2.36637	2.18186	0.091727	-0.610196	0.720038	0.3212	3.89041	1.97209	0.9345	-0.158998	1.9083	0.9021	4.49354	3.8376	0.223678	-0.763498	1.223	0.4747
ENSMUSG00000032383	Ppib	3305	Cellular	10.4944	10.4199	0.0143833	-0.482799	0.515443	0.1741	20.9941	13.2086	0.933161	-0.820723	3.39672	0.7425	15.8302	27.4795	-1.34922	-5.25701	0.978261	-0.7608
ENSMUSG00000038736	Nudcd1	3447	Cellular	3.31941	4.38771	-0.426037	-1.83469	0.92414	-0.6009	11.8631	7.09064	0.9329	-1.02092	3.32452	0.7294	7.94256	12.3155	-0.539171	-3.13648	2.33591	-0.6056
ENSMUSG00000030630	Fah	1585	Cellular	10.5856	10.29	-0.0505545	-2.37945	2.03464	-0.408	8.10431	8.53227	0.932829	-2.79633	7.5916	0.5372	40.7704	15.231	1.42208	-1.75152	4.63217	0.7945
ENSMUSG00000037344	Slc12a9	3330	Cellular	1.14362	1.26568	-0.189612	-3.15376	2.67253	-0.4725	4.0768	2.35535	0.930887	-2.38747	4.57857	0.6645	6.529	2.34807	1.33571	-2.54708	4.86452	0.7573
ENSMUSG00000029761	Cald1	4777	Cellular	4.58507	4.02906	0.184897	-0.461672	0.836666	0.4141	15.8939	8.39696	0.930466	0.0477987	1.81729	0.9408	10.9296	9.5144	0.0697006	-2.84812	2.65867	0.4648
ENSMUSG00000028700	Pomgnt1	3448	Cellular	2.82596	2.75643	0.0323106	-0.514221	0.578793	0.2101	7.42039	4.40569	0.929808	-1.03595	3.36208	0.7343	9.79733	9.1475	0.0373069	-1.72335	1.7183	0.4044
ENSMUSG00000003680	Taf6l	2476	Cellular	2.57099	2.52161	-0.00268267	-0.787805	0.709023	0.2509	4.772	2.52615	0.929567	-0.0403703	1.95571	0.9181	4.04557	5.90842	-0.73851	-2.88826	0.932969	-0.6805
ENSMUSG00000033216	Eefsec	2679	Cellular	3.76145	3.5261	0.112921	-0.681954	0.946497	0.3534	6.52646	4.21764	0.929452	-0.91361	3.48834	0.723	6.55673	9.22249	-0.613003	-2.8381	1.3522	-0.6247
ENSMUSG00000025271	Pfkfb1	2681	Cellular	5.44973	3.53984	0.894353	-1.27797	3.80942	0.6862	6.10865	3.40867	0.929269	-1.73856	3.86017	0.6961	17.4329	3.06667	2.54416	-4.20464	9.15145	0.8164
ENSMUSG00000028743	Akr7a5	1288	Cellular	13.7112	13.724	0.0254399	-1.45545	1.62027	0.3738	28.8218	10.463	0.928009	-3.35807	3.77304	0.7168	31.991	21.6363	1.50006	-2.11578	7.88226	0.6664
ENSMUSG00000034254	Agpat1	2190	Cellular	4.22727	3.7761	0.032991	-1.93909	1.74677	0.4222	8.26323	5.27971	0.927985	-0.983127	3.58726	0.7056	10.3001	8.35841	-0.256976	-4.35292	2.30145	-0.4303
ENSMUSG00000022040	Ephx2	2035	Cellular	7.80857	11.4674	-0.967751	-4.24278	1.16426	-0.6873	18.2471	5.83114	0.927225	-5.31655	5.01369	0.686	16.0322	8.21247	0.812258	-1.73423	2.93901	0.7152
ENSMUSG00000051790	Nlgn2	5568	Cellular	2.66886	2.39527	-0.0282578	-1.98069	1.48709	0.4014	7.88413	5.40915	0.927096	-1.29824	4.14651	0.6681	4.29351	4.89395	-0.0571066	-1.8514	2.15081	-0.4442
ENSMUSG00000039242	B3galnt2	3892	Cellular	1.10901	1.31275	-0.104161	-1.47287	1.57224	-0.4416	4.52972	2.26407	1.00192	-0.430067	2.42496	0.8561	2.8975	1.61669	0.664974	-1.83161	2.69905	0.6757
ENSMUSG00000046337	Fam178b	2286	Cellular	2.77386	2.28007	0.3085	-0.550318	1.22865	0.5436	5.28752	2.82021	0.9269	-1.03499	2.96428	0.7607	6.7548	4.14369	0.698209	-0.452672	1.82876	0.7845
ENSMUSG00000029017	Pmpcb	4134	Cellular	5.08147	4.18675	0.180595	-1.49787	1.61248	0.483	8.50138	5.24521	0.926744	-1.83054	4.36136	0.6597	4.9524	5.80209	-0.537052	-3.84648	2.00703	-0.5481
ENSMUSG00000024357	Sil1	1695	Cellular	2.93747	2.78584	0.145067	-1.29306	1.70328	0.4323	7.08405	3.44027	0.925477	-1.60677	3.23429	0.7348	7.68382	5.729	0.388387	-0.948722	1.64285	0.5988
ENSMUSG00000038718	Pbx3	2858	Cellular	1.03267	1.42683	-0.569478	-2.25365	0.912133	-0.6445	3.13966	1.60876	0.925373	-0.76272	2.57397	0.7974	1.815	2.51871	-0.396164	-2.78652	2.16881	-0.5649
ENSMUSG00000025747	Tyms	3884	Cellular	2.03455	2.06023	-0.00307761	-0.586091	0.617208	-0.2024	3.49897	1.77458	0.925313	-0.288992	2.02179	0.8799	4.93737	2.77582	0.903128	-0.323724	2.28035	0.8487
ENSMUSG00000015013	Trappc2l	1659	Cellular	8.75359	6.9444	0.299346	-1.3362	1.81126	0.53	22.9922	13.8264	1.00213	-0.728176	3.50395	0.7612	23.5005	22.054	0.777468	-2.61366	6.11314	0.5468
ENSMUSG00000018841	Rad51d	3547	Cellular	2.70094	2.22098	0.362595	-1.23791	2.06745	0.5447	7.62946	3.71827	0.924875	-0.881296	2.44692	0.8047	9.97683	6.02715	-0.405954	-6.70756	2.83353	0.4708
ENSMUSG00000031149	Praf2	1339	Cellular	5.52614	5.28336	-0.0502751	-1.60945	1.21024	-0.3544	18.0725	12.6844	0.92464	-2.54437	5.49227	0.6133	14.6137	7.08805	0.728618	-2.08898	2.63256	0.7093
ENSMUSG00000030268	Bcat1	7833	Cellular	4.73102	4.27256	0.154226	-0.247525	0.586477	0.3192	7.9034	4.16778	0.924303	0.195541	1.67269	0.9654	8.31204	6.10868	0.215423	-2.40876	2.31905	0.515
ENSMUSG00000016253	Nelfcd	2280	Cellular	4.20496	3.70328	0.16486	-0.431321	0.732579	0.3871	13.3891	7.35995	0.923831	-0.109832	2.08403	0.8972	14.2758	10.0432	0.165307	-5.11577	4.2912	0.5159
ENSMUSG00000023092	Fhl1	2770	Cellular	3.92566	5.16382	-0.497539	-2.40544	1.17753	-0.5967	9.24512	4.85848	0.923606	-1.17887	3.00333	0.7495	7.16018	8.56016	-0.0250107	-2.39093	2.89914	-0.4594
ENSMUSG00000074749	Kiz	2183	Cellular	3.83511	3.63956	0.0755011	-1.78424	1.88615	0.423	4.2741	3.8353	0.922526	-3.12286	7.38459	0.5598	5.00911	3.87905	0.00616514	-4.77639	3.689	0.4845
ENSMUSG00000027075	Slc43a1	3927	Cellular	0.923156	1.77161	-0.552756	-2.693	2.36943	-0.6405	1.73627	1.2965	0.921778	-1.64138	4.71657	0.6379	2.58849	3.55981	-0.581085	-2.08729	0.634505	-0.6707
ENSMUSG00000055027	Smyd1	3361	Cellular	1.76996	1.52291	0.263665	-2.17897	2.84398	0.4985	2.19077	1.25864	0.919589	-2.2381	4.58122	0.6586	1.30093	1.56909	0.878786	-3.45406	8.61861	0.5141
ENSMUSG00000024120	Lrpprc	4393	Cellular	4.24736	3.2718	0.403549	-0.433634	1.29679	0.6363	9.42891	4.82976	0.91844	-0.495745	2.18762	0.8479	9.75473	5.89916	0.717908	-0.476664	1.89067	0.7893
ENSMUSG00000033487	Fndc3a	6143	Cellular	1.0947	1.05445	0.164749	-0.997968	1.55154	0.4224	2.5333	1.33222	0.917946	-0.383791	2.19236	0.8566	4.73897	3.13572	0.497453	-0.888322	1.6668	0.6756
ENSMUSG00000026817	Ak1	2085	Cellular	2.38505	2.34786	0.0603383	-0.681369	0.860697	0.2985	7.41796	4.55981	0.917743	-1.69935	4.13231	0.6719	1.79873	3.48767	-1.36496	-4.88772	1.06852	-0.7792
ENSMUSG00000050122	Vwa3b	3394	Cellular	5.2426	3.89869	0.311358	-1.29367	1.65208	0.5619	8.55429	4.36731	0.917549	-1.00392	2.71091	0.7827	10.2002	8.63683	0.30321	-4.47348	5.20214	0.5077
ENSMUSG00000042331	Specc1	6843	Cellular	0.845901	1.13091	-0.352291	-1.9727	1.44022	-0.5544	2.56663	1.6578	0.916227	-0.882792	3.50566	0.7193	2.68796	2.76677	-0.246616	-2.37535	1.42418	-0.458
ENSMUSG00000000194	Gpr107	6134	Cellular	2.33947	2.16166	0.0997865	-0.628539	0.790803	0.339	4.29989	2.29134	0.915957	0.227726	1.62219	0.9722	7.04609	5.78736	0.426437	-1.66185	2.85098	0.5438
ENSMUSG00000026568	Mpc2	4015	Cellular	4.08917	5.51359	-0.352034	-1.60503	1.08496	-0.5827	8.59713	4.46595	0.915489	-0.160275	1.93427	0.8948	6.27019	4.51313	-0.0346619	-3.70251	2.20069	0.4842
ENSMUSG00000058706	0610030E20Rik	4605	Cellular	0.805504	1.02006	-0.402056	-1.73373	0.79427	-0.5847	2.01823	1.43402	0.913277	-1.10009	3.86637	0.682	3.20941	2.67022	0.251012	-1.27206	1.7791	0.5009
ENSMUSG00000042992	Borcs5	1764	Cellular	1.46385	1.7523	0.0264727	-2.15735	2.79325	-0.4374	3.46979	2.48023	0.912473	-1.80751	4.85978	0.6306	1.35967	6.29197	-1.18147	-4.80935	5.2334	-0.7355
ENSMUSG00000066037	Hnrnpr	21452	Cellular	2.49978	2.61678	-0.0650658	-0.337137	0.203149	-0.0871	5.42718	2.83139	0.911317	0.0588051	1.71411	0.9429	4.15478	3.35998	0.385556	-1.14235	2.12485	0.5513
ENSMUSG00000037855	Zfp365	4259	Cellular	1.09477	0.929705	0.285408	-0.645913	1.33116	0.5123	1.92285	1.76712	0.91118	-2.22028	6.31463	0.5741	1.39767	1.94623	-0.566079	-4.4874	3.0916	-0.5647
ENSMUSG00000031934	Panx1	5732	Cellular	2.17462	1.8396	0.171595	-1.52793	1.7524	0.4719	3.3206	2.16052	0.911037	-1.00334	3.5551	0.7114	2.63201	6.92679	-1.427	-3.26692	0.324989	-0.9077
ENSMUSG00000029472	Anapc5	3376	Cellular	5.78204	5.65624	0.0219889	-0.386481	0.411785	0.1292	12.3594	6.7232	0.910685	0.202151	1.713	0.9653	19.4258	9.89033	0.905021	-0.206939	1.85992	0.8961
ENSMUSG00000046818	Ddit4l	2722	Cellular	0.990156	0.519138	0.870502	-0.581702	2.255	0.8187	2.32861	1.25941	0.910486	-0.373508	2.26189	0.844	1.16568	3.0583	-1.55129	-3.22308	-0.211792	-0.9713
ENSMUSG00000000916	Nsun5	2243	Cellular	2.66719	2.59975	0.0720891	-0.843654	1.05318	0.3492	5.69146	2.89317	0.910376	-0.826273	2.49866	0.7906	4.44978	4.74184	-0.495638	-3.84547	1.86415	-0.5237
ENSMUSG00000040356	Skiv2l	4520	Cellular	3.61043	3.41421	0.0441236	-0.790638	0.757989	0.3036	10.1364	5.68778	0.910087	-1.82945	3.90708	0.6829	8.90703	8.45739	-0.285474	-3.02172	1.62386	-0.4512
ENSMUSG00000036402	Gng12	4248	Cellular	2.19348	2.78074	-0.111177	-1.80096	2.16528	-0.4824	5.93721	3.36053	0.910001	-0.700378	2.78588	0.7819	3.38095	5.1243	-0.910085	-3.66048	1.02448	-0.6993
ENSMUSG00000029610	Aimp2	1185	Cellular	4.52794	4.48605	-0.0195742	-0.755526	0.646747	-0.2417	9.91258	5.26737	0.90978	0.012654	1.80444	0.9292	4.85769	7.30032	-0.713093	-2.45718	0.733163	-0.7068
ENSMUSG00000078786	BC024978	7247	Cellular	1.88046	1.61583	0.317207	-1.74858	2.6385	0.5105	4.14849	3.30544	0.909148	-1.54793	4.91661	0.6274	3.16564	2.82351	-0.455581	-4.55107	2.05295	-0.4863
ENSMUSG00000035215	Lsm7	1129	Cellular	4.40426	4.52517	-0.0763406	-1.29686	1.08561	-0.3721	9.64032	5.04038	0.908758	-0.542823	2.29833	0.8286	9.70785	8.06791	0.168635	-1.56283	1.67584	0.4749
ENSMUSG00000038708	Golga4	7583	Cellular	2.53405	2.48689	0.0202203	-0.403545	0.447397	0.1354	8.03775	4.22997	0.908388	0.236969	1.531	0.973	8.56211	6.81571	0.35272	-1.02683	1.77453	0.5583
ENSMUSG00000029701	Rbm28	4465	Cellular	4.49527	3.80577	0.229671	-0.278155	0.722514	0.4706	15.0946	8.18733	0.908142	0.251198	1.62303	0.975	8.49027	10.1737	-0.233981	-1.66709	1.32179	-0.4985
ENSMUSG00000002015	Bcap31	1219	Cellular	5.64102	5.40843	0.0725787	-0.689517	0.856902	0.3154	12.7943	7.02352	0.90659	-0.0074203	1.91879	0.9189	11.4108	12.449	0.0947664	-1.80225	2.56555	-0.4029
ENSMUSG00000001844	Zdhhc4	1364	Cellular	4.34205	5.5519	-0.29796	-1.27196	0.794974	-0.5516	4.91596	3.08415	0.906174	-0.743689	3.06427	0.7546	3.44942	5.93184	-0.92395	-2.61328	0.394657	-0.8256
ENSMUSG00000030254	Rad18	3535	Cellular	1.97534	2.63017	-0.336821	-1.40401	0.885516	-0.5842	4.97588	3.23634	0.906006	-1.44124	4.092	0.6735	15.7547	4.13276	1.68842	-1.11912	3.96701	0.8845
ENSMUSG00000027222	Pex16	1392	Cellular	3.81807	3.16717	0.225607	-1.38608	1.72713	0.4987	9.23626	3.72654	0.9054	-2.41155	3.24789	0.7327	9.5197	5.49718	1.13503	-2.36135	5.7936	0.6702
ENSMUSG00000091337	Eid1	1691	Cellular	6.80193	7.21219	-0.133443	-1.40642	0.983513	-0.4025	9.05458	4.66421	0.905043	-0.866141	2.60149	0.7876	6.07697	7.22738	-0.440322	-2.47593	1.15759	-0.5501
ENSMUSG00000001642	Akr1b3	5024	Cellular	5.64206	5.28566	0.0495677	-0.794123	0.775297	0.3126	13.2003	6.98852	0.904931	-0.0430594	1.83219	0.918	10.8088	7.80197	0.638788	-1.31511	3.06666	0.6241
ENSMUSG00000028221	Tmem55a	2339	Cellular	2.78986	2.62027	0.0505298	-1.22945	1.25143	0.3726	4.76312	3.5537	0.904863	-1.85338	5.01593	0.6217	4.46078	8.3342	-0.956792	-1.99045	-0.0454684	-0.9328
ENSMUSG00000025237	Parp6	3934	Cellular	1.11915	0.733826	0.125746	-4.15479	3.33285	0.5184	2.60864	1.88627	0.90461	-2.00709	5.01325	0.6251	2.60742	5.09519	-1.34062	-4.42569	0.730745	-0.8143
ENSMUSG00000044149	Nkrf	3268	Cellular	0.942166	0.883872	0.0451601	-1.07959	1.09581	0.3646	2.07612	1.05616	0.904451	-0.538791	2.21247	0.8375	0.810021	1.7788	-1.12952	-2.04681	-0.213183	-0.9707
ENSMUSG00000035297	Cops4	2389	Cellular	4.46319	4.28539	0.0494971	-0.491769	0.564561	0.2225	7.15195	3.7236	0.903886	-0.299603	1.98916	0.874	5.28374	5.63381	-0.114653	-0.906562	0.628199	-0.3518
ENSMUSG00000005102	Eif2ak4	5298	Cellular	3.49009	2.70355	0.106447	-2.43775	2.07168	0.4852	5.99609	4.20066	0.903737	-1.4395	4.182	0.6569	6.15216	7.09898	-0.631301	-3.84324	1.4958	-0.5699
ENSMUSG00000022704	Qtrt2	3856	Cellular	0.966426	0.897243	0.0116362	-1.65594	1.51665	0.3896	2.81408	1.36267	0.902996	-1.56476	3.09314	0.7374	1.96854	2.05882	-0.0561247	-1.86339	1.79745	-0.4136
ENSMUSG00000034563	Ccpg1	3151	Cellular	4.64389	3.52248	0.361611	-0.60104	1.22402	0.6129	11.6427	6.14114	0.902566	-0.685816	2.39968	0.8145	8.86945	5.60316	0.584637	-1.21027	2.13566	0.6731
ENSMUSG00000032212	Sltm	3755	Cellular	2.40968	2.16518	0.138979	-0.342237	0.598572	0.3189	6.68737	3.5152	0.902531	0.204679	1.53651	0.9678	9.26675	4.63968	1.01978	-0.396733	2.51008	0.8643
ENSMUSG00000057230	Aak1	19341	Cellular	1.66661	1.22281	0.4007	-0.471753	1.17152	0.657	3.83275	2.11284	0.902487	-0.0246246	1.92269	0.9152	2.04486	2.86215	-0.488321	-1.39953	0.434899	-0.6995
ENSMUSG00000029161	Cgref1	1442	Cellular	2.65553	2.39642	0.159738	-2.52392	2.83674	0.4668	5.59846	3.08603	0.902024	-1.09897	3.07389	0.7461	5.32912	5.06256	-0.499993	-5.39498	2.79749	-0.4997
ENSMUSG00000026915	Strbp	16348	Cellular	4.28457	3.87784	0.139201	-1.74893	2.09234	0.4462	11.5374	7.06251	0.901969	-0.480494	2.76599	0.7917	26.1777	9.62962	1.46134	-0.10509	3.05784	0.941
ENSMUSG00000025200	Cwf19l1	3574	Cellular	1.27064	1.32053	-0.0400843	-0.849819	0.817148	-0.3052	2.76364	1.70281	0.900971	-0.591554	2.83528	0.7807	1.78135	3.5976	-1.05192	-2.24888	0.0617076	-0.9211
ENSMUSG00000040532	Abhd11	1493	Cellular	2.83923	3.34	0.00604716	-1.60025	2.18619	-0.4252	13.368	5.76183	0.900459	-2.83199	3.7176	0.7044	10.3097	10.8792	0.970519	-2.25042	7.12797	0.5528
ENSMUSG00000020064	Herc4	3914	Cellular	1.65893	1.63678	-0.0304352	-0.928693	0.770135	-0.2904	3.92837	2.26206	0.900264	-1.37728	3.39511	0.7145	3.55637	5.31222	-0.604307	-1.69398	0.430979	-0.7434
ENSMUSG00000030805	Stx4a	1456	Cellular	3.78224	4.99499	-0.417078	-1.36292	0.497347	-0.64	8.47031	6.33141	0.900068	-1.33032	4.27474	0.6447	14.6473	8.00154	1.11281	-0.76749	3.60566	0.7903
ENSMUSG00000057897	Camk2b	4125	Cellular	2.69399	2.59593	0.0805274	-1.00848	1.2401	0.3724	6.33495	3.35828	0.899745	-1.07942	2.83376	0.7544	7.77075	4.49144	0.806136	-1.89028	3.51066	0.6724
ENSMUSG00000035545	Leng8	5599	Cellular	1.81735	1.6777	0.00389919	-1.50824	1.24523	0.3719	3.53097	2.40352	0.899604	-1.2113	3.77864	0.6868	3.44308	4.29816	-0.312744	-1.49371	0.854847	-0.538
ENSMUSG00000030127	Cops7a	1817	Cellular	5.3318	5.3331	-0.0438506	-0.977218	0.781921	-0.3065	11.7182	6.51573	0.899051	0.0716902	1.8485	0.9361	6.80019	9.00893	-0.513288	-2.40824	1.12597	-0.6068
ENSMUSG00000057530	Ece1	4816	Cellular	2.35747	2.3613	-0.0571162	-1.45752	1.22357	-0.3725	2.4653	2.11707	0.89902	-3.85569	7.75982	0.5642	3.52931	6.75229	-0.800181	-2.9393	1.69903	-0.7044
ENSMUSG00000024787	Snx15	1635	Cellular	3.1846	2.78582	0.148857	-3.3319	3.60205	0.4791	7.61818	4.26667	0.898759	-0.256771	2.21055	0.8578	8.10017	7.18971	0.35607	-1.80311	2.95807	0.5076
ENSMUSG00000033282	Rpgrip1l	7009	Cellular	3.05599	3.77314	-0.312973	-1.20671	0.569083	-0.5552	6.36531	4.15228	0.898305	-3.84683	6.66248	0.596	6.32625	3.68335	0.683616	-3.3203	4.40048	0.6169
ENSMUSG00000054793	Cadm4	2161	Cellular	2.58478	2.59269	0.104359	-1.80297	2.35373	0.4132	15.1205	6.02278	0.898223	-2.72804	3.38011	0.7249	1.85803	1.64617	2.3407	-3.16602	14.4012	0.6465
ENSMUSG00000018405	Mrm1	2477	Cellular	0.903848	0.995196	0.00724066	-1.51611	1.81538	-0.395	1.92713	1.34563	0.898027	-1.99658	4.7838	0.6383	2.03257	2.02369	-0.264621	-3.23616	2.01725	-0.4683
ENSMUSG00000022774	Ncbp2	2070	Cellular	3.21264	2.87011	0.162145	-0.536348	0.876486	0.3975	9.76143	5.4881	0.897413	-0.160349	2.117	0.8811	3.89319	5.78258	-0.62694	-1.99121	0.58086	-0.7159
ENSMUSG00000026618	Iars2	5471	Cellular	7.16702	5.14618	0.447531	-0.592228	1.3921	0.67	12.429	6.68489	0.896785	-0.0217316	1.82127	0.9172	18.737	11.4858	0.406254	-2.60866	2.49317	0.6068
ENSMUSG00000029769	Ccdc136	3826	Cellular	5.79541	5.24366	-0.0680072	-2.97298	2.32766	0.4233	48.3741	23.4275	1.00215	-2.09655	4.15339	0.7104	21.2967	16.5271	1.01121	-2.80151	6.73875	0.595
ENSMUSG00000029440	Psmd9	2634	Cellular	2.26891	2.50306	-0.157089	-1.09204	0.743341	-0.4155	5.54306	3.04947	0.896203	-0.0658078	1.94521	0.9051	4.97671	2.61229	1.08131	-0.765793	3.31834	0.7943
ENSMUSG00000021028	Mbip	1512	Cellular	1.26938	0.793149	0.656522	-0.211774	1.45266	0.8422	2.21416	1.20759	0.89568	-0.386688	2.22712	0.8386	1.96847	2.8071	0.132834	-2.68213	4.57711	-0.469
ENSMUSG00000030313	Dennd5b	9831	Cellular	0.80289	0.908868	0.076553	-1.72	2.3616	-0.4	1.90968	0.903659	0.895553	-1.42607	2.82474	0.7511	1.73508	1.86582	-0.262192	-2.24518	1.37406	-0.4782
ENSMUSG00000021806	Nid2	4876	Cellular	3.88	3.50612	0.184999	-0.576475	1.03334	0.4183	11.1053	6.29699	0.895231	-0.0409888	2.01392	0.9099	8.46649	4.73907	0.77262	-0.555332	1.95405	0.8089
ENSMUSG00000031262	Cenpi	3309	Cellular	1.13812	1.08859	-0.0701397	-1.8369	1.41232	-0.3878	3.1083	1.75544	0.894538	-0.325082	2.29099	0.8405	2.37044	2.63391	-0.0819519	-2.34726	2.29119	-0.4456
ENSMUSG00000040648	Ppip5k2	6239	Cellular	1.81721	1.98822	-0.145243	-1.65082	1.3258	-0.4377	3.70799	2.41283	0.893906	-1.9238	4.51055	0.6503	3.961	5.278	-0.466821	-1.48133	0.421419	-0.661
ENSMUSG00000041319	Thoc6	1673	Cellular	5.40807	5.81622	-0.0823825	-0.792062	0.675729	-0.33	10.9837	7.98151	0.893779	-1.19829	4.0604	0.6588	10.9429	10.0293	-0.0194495	-1.77803	1.38503	0.3891
ENSMUSG00000090544	Gm6576	822	Cellular	7.38552	8.75913	-0.360415	-2.83182	1.86459	-0.5258	12.7859	7.54045	0.893719	-1.54673	3.76408	0.6855	7.39101	9.35393	-0.540808	-5.37661	3.68725	-0.5406
ENSMUSG00000045917	Tmem268	3765	Cellular	1.70523	1.30032	0.566222	-1.14558	2.67163	0.6109	3.73622	2.81969	0.892305	-2.05922	5.23387	0.6126	2.53693	5.86949	-1.38096	-4.23486	1.0097	-0.8228
ENSMUSG00000027332	Ivd	3665	Cellular	3.17116	2.38969	0.42639	-0.239839	1.12613	0.694	7.17563	3.82382	0.892066	-1.23765	2.94113	0.7452	2.93666	5.24733	-0.696188	-4.14675	2.91018	-0.6256
ENSMUSG00000040234	Tm7sf3	3241	Cellular	3.59756	2.97413	0.279695	-0.467213	1.02331	0.5336	6.30176	3.5808	0.891613	-0.126205	2.12251	0.8857	6.79532	17.3236	-1.67635	-4.63196	0.31787	-0.9071
ENSMUSG00000035027	Map2k2	2405	Cellular	4.90619	4.75431	0.0383836	-0.462817	0.526973	0.1894	11.9483	6.36935	0.891589	0.272074	1.47679	0.9792	8.82118	7.93642	-0.0310647	-1.84515	1.36048	0.3873
ENSMUSG00000025583	Rptor	6594	Cellular	2.05524	2.00123	0.0184895	-0.950626	0.940207	0.3138	3.80534	2.11929	0.891334	0.121765	1.77226	0.9469	5.97072	3.20939	0.877548	-0.430552	2.13939	0.8401
ENSMUSG00000053333	Dis3l2	5241	Cellular	2.9106	3.14276	-0.238632	-1.88706	1.15426	-0.4716	7.33618	3.58996	0.89074	-1.1908	2.66635	0.7666	8.23034	5.9715	0.732466	-1.26142	3.42553	0.6385
ENSMUSG00000020407	Upp1	1277	Cellular	6.64784	5.61555	0.237517	-0.591017	1.04035	0.4893	36.7619	21.6882	0.88997	-0.68944	2.78297	0.7716	13.5427	21.1849	-0.768399	-4.52065	2.57214	-0.6144
ENSMUSG00000042709	Atpaf2	1813	Cellular	2.28414	1.59298	0.458221	-0.732038	1.52291	0.6578	3.61235	1.98599	0.889716	-0.796827	2.61481	0.7854	1.52065	5.266	-2.17827	-5.25003	-0.0898899	-0.9638
ENSMUSG00000096215	Smim22	429	Cellular	11.0725	23.0479	-1.15893	-4.53713	1.90301	-0.7383	13.3585	7.3426	0.888152	-2.33112	4.18176	0.669	23.9226	8.86033	2.14194	-2.02618	8.66218	0.7959
ENSMUSG00000068101	Cenpm	1201	Cellular	7.12419	7.66683	-0.10307	-0.53852	0.332255	-0.2489	8.86134	4.56981	0.887962	-0.388383	2.0031	0.8595	16.6281	11.0871	0.252029	-2.36113	2.03332	0.5582
ENSMUSG00000033233	Trim45	4612	Cellular	1.90728	1.30299	0.967691	-1.51388	4.51852	0.6652	4.23335	2.38791	0.8878	-0.750647	2.67614	0.7752	3.76628	7.43391	-0.89574	-3.45278	1.90019	-0.7061
ENSMUSG00000042197	Zfp451	11876	Cellular	1.21241	1.28828	-0.0532287	-0.731231	0.676878	-0.2935	2.95745	1.63878	0.886628	-0.0696246	1.92107	0.9005	3.87078	2.73448	0.480509	-0.14512	1.04247	0.7948
ENSMUSG00000025817	Nudt5	4764	Cellular	1.16375	1.04509	0.180901	-0.403093	0.821027	0.4028	2.29719	1.26111	0.886592	-0.0560638	1.8493	0.9091	3.21641	1.8531	0.822557	-0.273248	2.00346	0.8498
ENSMUSG00000059316	Slc27a4	4054	Cellular	3.36977	3.07444	0.146372	-0.541722	0.864817	0.3833	4.75458	3.74236	0.886432	-3.00335	6.36073	0.578	3.52569	9.17578	-0.349623	-4.49871	6.56299	-0.5992
ENSMUSG00000005299	Letm1	5272	Cellular	4.02766	4.0169	0.0190616	-0.497506	0.579341	0.1954	9.67406	5.96973	0.88615	-1.12693	3.28354	0.7135	4.26815	8.89838	-0.925262	-3.15964	1.62767	-0.734
ENSMUSG00000019254	Ppp1r12c	2983	Cellular	2.36589	2.10575	0.182578	-0.671897	1.0264	0.4299	6.80353	4.09188	0.885524	-0.433954	2.56348	0.8087	8.7092	5.82363	0.706092	-0.97676	2.66952	0.6867
ENSMUSG00000037221	Mospd3	1456	Cellular	3.53964	2.61414	0.388131	-0.868728	1.5241	0.6025	7.96953	4.93342	0.884769	-1.79483	4.13711	0.6647	4.32818	6.69381	-0.493091	-2.69254	2.06692	-0.6085
ENSMUSG00000034906	Ncaph	2695	Cellular	2.27422	2.21767	0.0514124	-0.514412	0.657182	0.2399	7.68009	3.96879	0.884175	-0.283014	1.86801	0.8834	4.05043	5.85635	-0.609515	-1.76644	0.384371	-0.7425
ENSMUSG00000031651	Triml1	1916	Cellular	1.70583	1.82125	-0.079652	-0.920982	0.789996	-0.3461	6.28299	3.32103	0.883605	-0.00573718	1.72217	0.9229	14.2454	8.74315	0.462343	-1.93039	2.30113	0.6192
ENSMUSG00000092541	Gm20537	889	Cellular	3.57292	3.93963	-0.149182	-1.38722	1.07465	-0.4307	4.16212	2.77537	0.882694	-1.20931	3.69976	0.6785	3.19142	5.87359	-0.929883	-3.16136	1.14311	-0.7397
ENSMUSG00000009566	Fpgs	2404	Cellular	2.05743	1.93639	0.0745724	-0.701696	0.845616	0.3235	8.68678	4.55286	0.882603	-0.126389	1.78411	0.9028	6.28958	5.07395	0.25438	-0.772066	1.15626	0.5263
ENSMUSG00000019494	Cops6	1787	Cellular	11.7058	11.691	0.0369162	-0.714154	0.856519	0.2803	17.8819	10.395	0.882223	-0.198563	2.1964	0.8606	27.579	24.6858	-0.0390964	-4.31173	3.53997	0.4528
ENSMUSG00000030172	Erc1	8760	Cellular	3.45648	3.21514	0.0418798	-0.988357	0.959673	0.348	10.2741	5.59616	0.882052	0.0287431	1.74136	0.9312	6.06461	7.21423	-0.223622	-2.02033	1.66793	-0.4902
ENSMUSG00000030801	Kat8	1579	Cellular	2.88462	3.62835	-0.290318	-1.29421	0.823886	-0.5432	7.48909	4.13803	0.881784	-0.00468194	1.8415	0.9108	5.45941	6.02022	-0.0765251	-2.49448	2.53943	-0.4463
ENSMUSG00000029703	Lrwd1	3139	Cellular	5.84208	5.59131	0.0511001	-0.858357	0.929788	0.3305	12.9291	7.41318	0.881541	-0.764966	2.68466	0.7745	30.6515	9.22707	1.47135	-1.11345	3.38867	0.8726
ENSMUSG00000030946	Lhpp	1733	Cellular	9.49096	10.6463	-0.0738424	-3.6128	3.91715	-0.4704	7.74917	6.65786	1.00346	-1.89758	6.11778	0.6038	10.5457	5.58452	0.413577	-5.34745	4.61091	0.5826
ENSMUSG00000009894	Snap47	1896	Cellular	6.03653	4.28378	0.515529	-0.841164	1.96651	0.6429	8.70434	4.49242	0.88132	-1.63056	3.24075	0.7229	9.22062	16.7716	-1.27812	-4.2899	0.744652	-0.797
ENSMUSG00000036282	Naa30	4464	Cellular	1.14365	1.0275	0.25074	-0.811951	1.49739	0.4726	2.97328	1.58033	0.881272	-0.810083	2.4831	0.7876	2.34176	4.09834	-0.60367	-2.39608	1.61737	-0.6726
ENSMUSG00000032999	Nlrp4f	3551	Cellular	2.51132	2.73955	-0.204721	-1.75605	1.18283	-0.4587	6.16311	3.59766	0.880891	-1.44887	3.52247	0.6972	3.56909	4.27022	-0.313026	-2.98432	2.24753	-0.5088
ENSMUSG00000038884	A230050P20Rik	3210	Cellular	2.58425	2.3118	-0.107161	-2.44469	1.53779	-0.3926	8.07908	4.64409	0.880044	-1.02764	2.98483	0.7417	10.2073	9.40586	0.174132	-2.62854	3.16063	0.4682
ENSMUSG00000028187	Rpf1	1978	Cellular	1.97813	1.76556	0.165676	-0.342278	0.669276	0.3677	3.46823	1.94739	0.879381	-0.284051	2.21433	0.8513	1.52572	2.73547	-0.888237	-2.08862	0.168551	-0.8776
ENSMUSG00000025144	Cenpx	873	Cellular	11.3561	11.7701	0.17899	-1.62597	2.57856	0.4336	53.7508	21.9721	0.879356	-3.20286	3.77076	0.6983	37.759	17.3901	0.994812	-3.72669	5.35995	0.6676
ENSMUSG00000019988	Nedd1	3534	Cellular	2.00478	2.00546	0.151001	-1.75124	2.43181	0.4348	3.88277	2.33321	0.879101	-1.14175	3.32518	0.7152	4.23318	2.77587	0.949612	-1.76319	4.59007	0.6636
ENSMUSG00000020580	Rock2	7644	Cellular	1.7486	1.55601	0.116539	-0.850151	0.977377	0.389	4.57278	2.51887	0.878898	0.123452	1.67996	0.9475	3.6305	2.8228	0.214376	-1.43019	1.55296	0.5119
ENSMUSG00000028949	Smarcd3	3774	Cellular	6.66241	9.3692	-0.482378	-2.79344	1.87404	-0.5809	6.45669	5.46438	0.877007	-2.13666	5.67959	0.5849	5.95382	2.32261	1.07062	-3.44185	4.79552	0.7107
ENSMUSG00000038844	Kif16b	6383	Cellular	3.46417	3.48078	0.232133	-1.505	2.45955	0.4542	7.10661	3.71113	0.876946	-2.12779	3.77557	0.6888	5.51279	7.05007	-0.142134	-1.86527	2.03491	-0.4913
ENSMUSG00000025103	Btbd1	3001	Cellular	2.47118	2.78775	-0.178279	-0.885302	0.522542	-0.4202	4.56275	2.70762	0.876915	-1.58545	3.62959	0.69	6.93651	5.26462	0.199978	-2.87236	2.70381	0.5143
ENSMUSG00000028136	Snx27	6261	Cellular	2.16076	1.94475	0.114347	-0.87558	1.02026	0.3934	5.98628	3.47395	0.876295	-0.36763	2.34294	0.8303	4.74383	7.31436	-0.63462	-1.70746	0.407018	-0.7702
ENSMUSG00000029034	Ints11	2368	Cellular	5.11953	4.78807	0.0848283	-0.418032	0.575421	0.2536	8.55198	4.96622	0.875988	-0.14976	2.10666	0.8755	6.92104	8.9533	-1.0177	-5.30712	1.65418	-0.6266
ENSMUSG00000027353	Mcm8	3397	Cellular	2.76723	3.61361	-0.336436	-1.74385	1.1776	-0.5567	6.20236	3.67746	0.875898	-0.979139	3.05062	0.7346	4.25356	3.60635	0.144479	-2.14559	2.2411	0.4725
ENSMUSG00000013539	Tango2	3813	Cellular	1.44161	1.55943	-0.20473	-1.72344	1.11986	-0.4541	3.09405	1.52626	1.00373	-2.61214	4.52735	0.68	2.7451	3.61323	-1.10934	-5.67576	1.4678	-0.6551
ENSMUSG00000090258	Churc1	5224	Cellular	1.60576	2.52144	-0.250434	-2.27642	2.61569	-0.5549	2.7234	2.18255	0.875635	-2.63763	5.86418	0.5911	2.58565	3.16822	-0.222591	-2.67543	2.42473	-0.501
ENSMUSG00000035378	Shq1	6816	Cellular	2.89355	2.42484	0.174891	-1.26449	1.44536	0.4701	6.37329	3.35239	0.874683	-0.432658	2.06984	0.844	2.29986	5.57945	-1.36946	-3.44044	0.466444	-0.8792
ENSMUSG00000022013	Dnajc15	648	Cellular	6.98154	8.03718	-0.0579892	-1.72315	2.00763	-0.4411	17.5021	12.4902	0.873253	-1.93669	4.85111	0.6263	9.97941	6.15711	-0.191469	-6.8507	3.81339	0.4916
ENSMUSG00000027615	Hps3	4076	Cellular	1.12464	0.879548	0.0156674	-2.51035	1.88821	0.445	2.11915	1.44661	0.872577	-0.981287	3.42344	0.7045	2.56532	1.45108	0.760902	-0.746414	2.12711	0.7696
ENSMUSG00000000901	Mmp11	2288	Cellular	3.60042	2.11607	0.835571	-0.646041	2.46973	0.7776	8.59922	3.8088	0.872478	-2.03263	3.0406	0.7351	10.3241	4.98142	1.23134	-0.660401	3.56429	0.8315
ENSMUSG00000018378	Cuedc1	3180	Cellular	1.93114	2.1757	-0.154041	-3.14751	2.95614	-0.4765	4.23663	2.39107	0.872369	-0.460241	2.33538	0.815	4.69567	4.22479	0.10876	-1.91187	2.02995	0.4534
ENSMUSG00000089768	Tmsb15b1	439	Cellular	16.3246	4.53635	1.33566	-3.28428	4.39691	0.7716	7.45829	9.04266	-0.323726	-2.41068	1.63591	-0.5193	13.5365	7.86268	1.28633	-1.80817	5.86603	0.7051
ENSMUSG00000020895	Tmem107	1263	Cellular	4.22909	3.4186	-0.118514	-4.03025	2.55998	0.4525	18.1811	10.9692	0.871	-0.877912	2.97175	0.7368	4.27279	3.68889	0.292398	-7.33635	8.0917	0.4984
ENSMUSG00000030091	Nup210	7037	Cellular	4.79872	3.02568	0.624568	-0.258773	1.42524	0.8213	5.48687	3.00674	1.00464	-1.73084	4.18079	0.7037	9.95916	7.65229	0.528447	-2.83522	4.30853	0.5568
ENSMUSG00000034292	Traf3ip1	3474	Cellular	2.05957	1.6926	0.352984	-0.772519	1.63637	0.5483	5.3911	3.23112	0.87065	-2.63661	4.68676	0.637	4.51228	4.39836	0.284121	-2.26565	3.50377	0.4738
ENSMUSG00000033526	Ppip5k1	5533	Cellular	1.10013	1.00552	0.0980538	-1.37582	1.45061	0.4225	2.0195	1.2032	0.870416	-1.39923	3.4978	0.7005	6.07462	1.9431	2.06772	-0.614254	5.93962	0.8972
ENSMUSG00000028737	Aldh4a1	4142	Cellular	3.68496	4.05211	-0.232323	-1.98701	1.31996	-0.4725	13.1066	6.85193	0.869462	-0.715149	2.3052	0.8014	13.1587	7.32527	0.541816	-3.47547	3.42932	0.6186
ENSMUSG00000005360	Slc1a3	4435	Cellular	0.93326	1.0781	-0.265969	-1.52329	0.88124	-0.5008	2.81956	1.47182	0.869445	-0.325941	1.92434	0.868	4.78887	2.23161	0.809162	-1.46514	2.48259	0.7487
ENSMUSG00000017299	Dnttip1	1664	Cellular	3.66843	4.06643	-0.13032	-0.734847	0.502036	-0.3547	7.31328	4.31202	0.869254	-0.524708	2.50235	0.795	5.44811	9.65904	-1.12656	-3.62252	0.56852	-0.8116
ENSMUSG00000035206	Sppl2b	3629	Cellular	2.60607	2.69515	-0.115601	-1.38727	0.977325	-0.3929	6.15218	5.68381	0.869193	-1.92092	5.64236	0.5696	3.44035	3.81079	-0.446591	-7.1396	5.12608	-0.509
ENSMUSG00000020577	Tspan13	1932	Cellular	3.32562	3.26536	0.0769127	-0.753393	1.0195	0.3292	6.41284	4.44511	0.86898	-1.01256	3.64867	0.6845	5.7301	5.66536	0.090568	-1.23648	1.61727	0.3935
ENSMUSG00000053510	Nrd1	4311	Cellular	6.30362	6.21964	0.00884362	-0.652018	0.666161	0.232	19.2752	9.80823	0.868652	-0.586185	2.08832	0.8284	29.6752	13.169	1.27042	-0.262813	3.00278	0.9028
ENSMUSG00000033060	Lmo7	6092	Cellular	4.27796	4.80645	-0.158163	-0.955278	0.662825	-0.4167	8.26699	4.53403	0.868182	-1.05174	2.75249	0.7513	9.56212	4.11833	1.13953	-0.52575	2.6267	0.8753
ENSMUSG00000021699	Pde4d	4207	Cellular	0.762264	0.597933	0.311871	-1.78455	2.3509	0.5283	1.43416	0.805983	1.00516	-0.515969	2.93163	0.8124	0.976737	1.79027	-1.21799	-4.45427	1.27179	-0.7556
ENSMUSG00000027340	Slc23a2	6364	Cellular	1.38532	1.33928	0.0406589	-1.24342	1.32905	0.3746	2.48782	1.41295	0.867719	-1.03151	2.88357	0.7405	1.58317	3.22224	-1.02545	-2.35967	0.285421	-0.8775
ENSMUSG00000035107	Dcbld2	6561	Cellular	1.29716	1.66798	-0.368239	-1.27671	0.520295	-0.603	4.45017	1.89598	1.00546	-1.33718	2.81291	0.7924	3.02376	3.0248	0.142592	-1.39049	2.06889	0.4203
ENSMUSG00000047921	Trappc9	4688	Cellular	5.72819	4.37676	-0.222557	-4.51274	2.45712	0.4431	9.39273	4.92524	0.867536	-0.910508	2.49226	0.773	6.01962	3.54068	0.349043	-4.49532	4.06132	0.5623
ENSMUSG00000025857	Dnaaf5	3450	Cellular	2.80154	2.7745	0.0279244	-1.48884	1.54444	0.3767	4.37739	3.2662	0.867129	-1.54899	4.45775	0.6406	6.13997	2.8152	1.56925	-4.17594	8.86629	0.6779
ENSMUSG00000028962	Slc4a2	4264	Cellular	1.90405	2.23916	-0.289374	-1.32639	0.65563	-0.5164	5.33006	2.8157	0.866977	-1.64263	3.24193	0.7122	6.45	2.09781	0.65713	-7.57005	6.21892	0.6223
ENSMUSG00000035078	Mtmr9	2570	Cellular	3.4818	3.3167	0.0730087	-0.861246	1.05198	0.3516	5.9577	3.9262	0.866899	-1.32687	3.72588	0.6752	5.06746	8.10021	-0.777274	-2.34196	0.493023	-0.7734
ENSMUSG00000040562	Gstm2	1064	Cellular	10.7617	10.2547	0.459817	-2.06639	4.06639	0.5163	19.1687	10.7336	1.00607	-0.859013	3.26757	0.7703	18.4831	17.0769	-0.0847264	-4.30284	3.53122	0.4442
ENSMUSG00000030407	Qpctl	2710	Cellular	1.58873	1.94251	-0.370009	-1.66714	0.746758	-0.5657	2.7746	1.91036	0.866807	-1.78817	4.21431	0.6441	1.9711	1.93887	0.970291	-4.44765	9.38134	0.5412
ENSMUSG00000079165	Sap25	1101	Cellular	1.78192	1.70959	0.0523369	-0.569397	0.670442	0.257	3.47683	2.26262	0.866759	-1.21382	3.53797	0.6859	3.10168	3.11063	0.349069	-2.03767	3.6857	0.4831
ENSMUSG00000046861	Hectd3	4583	Cellular	4.72251	4.73629	-0.08509	-1.51839	1.15716	-0.3822	3.59343	3.42378	0.86645	-3.06998	6.97213	0.5537	8.94345	4.82343	1.08722	-4.14653	6.93537	0.6406
ENSMUSG00000001157	Gmcl1	2949	Cellular	1.82495	1.76012	0.0307596	-0.750903	0.749696	0.2812	5.62317	3.23263	0.865642	-0.452149	2.34393	0.8158	5.38005	2.45877	1.10783	-0.454468	2.65665	0.8685
ENSMUSG00000028992	Nmnat1	2657	Cellular	1.7291	1.69243	-0.300851	-2.97808	1.60522	-0.4679	6.44655	2.8635	0.864628	-2.53203	3.46147	0.7094	5.36119	6.76636	-0.561794	-3.86561	2.0631	-0.5623
ENSMUSG00000066900	Suds3	9778	Cellular	4.79487	4.0618	0.210321	-0.786543	1.14312	0.475	14.5363	8.00397	0.864265	0.307465	1.43914	0.9852	7.88036	11.0619	-0.54714	-1.67625	0.457734	-0.7091
ENSMUSG00000026199	Ankzf1	3426	Cellular	2.80485	2.80756	0.00218496	-0.502869	0.500443	0.1626	9.0658	4.89378	0.864181	-1.7082	3.38563	0.7044	8.70526	5.11927	0.929121	-2.58631	4.95326	0.652
ENSMUSG00000017718	Afmid	2327	Cellular	6.02633	3.4441	0.521771	-2.47727	2.95667	0.6267	5.33407	3.05413	0.863719	-1.63868	3.53501	0.6897	2.08083	3.62545	0.0746883	-3.49534	6.00209	-0.5177
ENSMUSG00000020899	Pfas	6373	Cellular	1.77599	2.00486	-0.247383	-1.44637	0.775038	-0.477	5.01317	2.81107	0.862924	-0.125263	1.92088	0.8925	6.50187	5.69522	0.179091	-0.446964	0.775326	0.4122
ENSMUSG00000034327	Kctd9	3157	Cellular	1.19702	1.30861	-0.281716	-2.00209	1.13128	-0.4901	4.6122	1.86748	0.862771	-2.39581	3.02551	0.7382	2.55667	2.53818	-0.628905	-5.02401	2.09795	-0.5281
ENSMUSG00000032185	Carm1	3585	Cellular	8.07377	7.4394	0.11142	-0.450524	0.650362	0.3114	18.2603	11.9949	0.861913	-1.24991	3.63873	0.6776	32.1735	30.1163	0.672905	-2.15098	5.28878	0.538
ENSMUSG00000031381	Piga	3903	Cellular	0.829043	0.875813	-0.0435168	-0.858819	0.81459	-0.3164	1.8083	1.11319	0.861369	-0.601443	2.6605	0.7695	2.17506	1.82379	0.226669	-0.834087	1.25416	0.486
ENSMUSG00000067702	Tuba3a	1509	Cellular	7.8099	6.39054	0.22695	-2.71271	2.95058	0.4995	10.7799	4.56114	0.860956	-2.57986	3.27099	0.725	2.7514	5.19478	-0.750446	-3.39481	2.26831	-0.6678
ENSMUSG00000040848	Sft2d2	5535	Cellular	3.91822	2.90085	0.553063	-1.28797	2.62531	0.6167	4.83745	3.7261	0.860768	-2.08675	5.10955	0.6025	4.68436	4.32046	-0.166571	-4.75524	3.59915	-0.4448
ENSMUSG00000029674	Limk1	3473	Cellular	2.80855	3.15499	-0.202222	-1.48395	1.00002	-0.4562	6.01157	4.29195	0.860448	-1.10522	3.72735	0.6645	6.22881	4.18779	0.419595	-2.18465	2.64368	0.5807
ENSMUSG00000032011	Thy1	1735	Cellular	3.27938	5.93252	-0.54401	-3.10771	2.70171	-0.6253	19.7893	7.32079	0.860376	-3.67786	3.7757	0.7043	14.9652	6.10259	3.23355	-1.78272	14.3277	0.8067
ENSMUSG00000006288	Ttc5	1841	Cellular	2.85661	2.3086	0.265605	-1.56998	2.02488	0.5154	6.18616	3.14961	0.860102	-1.40315	2.85208	0.7438	6.19331	3.05137	0.657268	-3.36915	3.57951	0.6526
ENSMUSG00000028453	Fancg	2974	Cellular	2.56102	1.96501	0.175979	-1.90584	1.74866	0.5028	5.28703	2.92747	0.859738	-0.119752	1.86009	0.8955	3.4888	11.7644	0.213688	-4.50324	11.1293	-0.5706
ENSMUSG00000024777	Ppp2r5b	2742	Cellular	2.42287	2.24269	0.151074	-0.987818	1.42661	0.4134	8.04038	4.56209	1.00667	-3.62362	6.28552	0.6309	17.3742	6.37428	1.38933	-2.92092	5.32699	0.7513
ENSMUSG00000024187	Fam234a	3714	Cellular	5.00194	5.01354	0.171735	-1.49587	2.21418	0.4348	13.0326	6.24737	0.859274	-2.1989	3.36973	0.708	22.1261	10.7344	0.899207	-1.03615	2.46075	0.7912
ENSMUSG00000040213	Kyat3	4206	Cellular	2.21408	2.64586	-0.0905661	-1.57715	1.75871	-0.4538	3.58687	2.23851	1.0074	-1.07803	4.01562	0.7188	4.26097	7.27088	-1.02791	-4.08068	1.22309	-0.722
ENSMUSG00000072946	Ptgr2	3168	Cellular	5.83802	4.64723	0.220639	-2.28208	2.41972	0.5073	7.83539	6.52159	1.00767	-2.99266	7.25552	0.58	8.15278	6.43824	0.67737	-4.17402	6.78367	0.5507
ENSMUSG00000026096	Osgepl1	4005	Cellular	1.45522	1.376	0.240481	-1.2783	2.07668	0.4636	3.53659	2.019	0.859214	-2.92533	4.92837	0.639	3.44977	3.19546	-0.304929	-3.4428	1.82137	-0.4538
ENSMUSG00000040658	Dnph1	1106	Cellular	6.38987	7.16539	-0.171645	-0.757227	0.400717	-0.3917	22.3813	9.86835	0.858811	-2.50838	3.34218	0.7065	24.0946	18.4434	0.613698	-3.31171	5.15295	0.5636
ENSMUSG00000040586	Ofd1	4453	Cellular	3.66465	3.85992	-0.0328807	-1.31864	1.31667	-0.3776	7.40711	4.1465	0.858802	-0.713624	2.4959	0.7799	9.03524	11.0597	-0.418912	-3.12961	1.94184	-0.5413
ENSMUSG00000068264	Ap5s1	1521	Cellular	1.0323	0.779935	0.356273	-0.829528	1.47946	0.5811	4.18624	2.13309	0.857166	-0.861815	2.32374	0.7978	4.70297	1.71065	0.307734	-6.74866	4.01508	0.6105
ENSMUSG00000036104	Rab3gap1	4243	Cellular	2.01958	1.81194	0.11749	-0.829678	0.979649	0.3948	4.61932	2.6486	0.856631	-0.469731	2.30645	0.8124	5.5069	4.49434	0.303169	-0.959072	1.61458	0.53
ENSMUSG00000003585	Sec14l2	2631	Cellular	3.34269	2.27581	0.502409	-1.31149	2.12184	0.6336	5.04155	2.15463	0.856561	-2.90928	3.6942	0.7011	3.58199	4.49642	-0.231287	-2.08629	1.92321	-0.5091
ENSMUSG00000022160	Mettl3	2159	Cellular	1.49533	1.13241	0.39943	-0.756221	1.57447	0.6037	2.61104	1.30529	0.855675	-2.14912	3.54172	0.6876	1.31525	2.12624	-0.814965	-2.30915	0.416169	-0.7967
ENSMUSG00000026104	Stat1	5151	Cellular	2.4338	2.10109	0.292219	-0.929689	1.72595	0.5062	4.14897	2.45914	0.854544	-4.82987	6.94584	0.5958	4.52111	2.97939	0.702416	-4.42488	6.02962	0.5781
ENSMUSG00000024833	Pola2	2424	Cellular	3.41279	3.44252	-0.0148751	-0.80565	0.772765	-0.271	8.13037	4.51923	0.854301	0.328562	1.39011	0.9892	4.50032	7.21082	-0.697905	-1.74338	0.30283	-0.8179
ENSMUSG00000028603	Scp2	2640	Cellular	4.57836	4.70916	-0.288397	-2.67842	1.45603	-0.4713	8.56705	7.10864	0.853385	-2.53767	5.99462	0.5763	9.91555	14.1999	-0.248972	-2.42437	2.61153	-0.536
ENSMUSG00000006423	C330007P06Rik	3873	Cellular	1.81327	1.561	0.185677	-0.796009	1.10837	0.4513	2.69674	1.32852	0.852796	-3.25375	4.62236	0.651	2.42151	2.24634	-0.0727114	-3.52976	2.99415	0.4348
ENSMUSG00000032386	Trip4	7055	Cellular	2.6764	2.49853	0.0441681	-1.23407	1.20834	0.3743	5.71684	3.33998	0.852374	-0.705958	2.68478	0.7682	5.16695	6.3973	-0.318647	-3.18511	2.5798	-0.5231
ENSMUSG00000054874	Pcnx3	7264	Cellular	3.92338	3.87843	-0.00645966	-0.998874	0.929426	0.303	11.7279	6.14056	1.00818	-0.264792	2.41768	0.8807	14.297	7.62229	1.01033	-1.38696	3.70108	0.735
ENSMUSG00000027298	Tyro3	4460	Cellular	2.73335	2.60772	0.0526782	-0.602076	0.660938	0.2617	6.98453	3.53006	0.851907	-0.731262	2.13927	0.8165	8.19081	7.51786	0.287236	-1.24226	2.18803	0.4841
ENSMUSG00000021710	Nln	4162	Cellular	3.79879	3.57894	0.274124	-1.14433	2.10199	0.473	13.1445	7.55225	0.851535	-0.807456	2.63028	0.7666	10.0607	5.04933	1.02098	-1.67734	3.64876	0.7407
ENSMUSG00000090112	Shprh	9271	Cellular	1.14192	1.25443	-0.0928109	-1.0495	0.96586	-0.3877	3.03128	1.6954	0.851426	-0.272909	2.00986	0.8604	2.48611	1.83264	0.289913	-2.2063	2.4544	0.5317
ENSMUSG00000056268	Dennd1b	10770	Cellular	1.23699	1.24403	-0.00614772	-0.486575	0.474094	-0.1549	2.90344	1.31598	0.851332	-1.55798	2.5976	0.7562	1.89753	1.95503	-0.273964	-2.51575	1.43328	-0.4727
ENSMUSG00000036186	Fam69b	1622	Cellular	3.97525	3.30394	0.136432	-2.8984	2.83879	0.4801	5.83389	3.34672	1.00828	-2.62813	5.24316	0.6613	4.06181	2.00365	1.20288	-3.69841	6.64824	0.6658
ENSMUSG00000020823	Sec14l1	4654	Cellular	4.68179	4.1151	0.155505	-0.754294	1.00832	0.4257	16.9533	9.65548	0.850936	-1.16271	2.93239	0.7277	10.0841	11.9626	-0.229647	-3.92745	3.44573	-0.4963
ENSMUSG00000030846	Tial1	4451	Cellular	1.91033	1.94506	-0.0201375	-0.534445	0.48614	-0.1805	4.8891	2.71929	0.850577	0.0938833	1.63533	0.9409	6.3941	4.68078	0.392088	-0.732025	1.38702	0.6288
ENSMUSG00000027002	Nckap1	4597	Cellular	5.38946	5.50495	-0.0357861	-0.564203	0.480399	-0.2073	13.6451	7.53869	0.850261	-0.840933	2.5667	0.7698	7.23593	9.27072	-0.474537	-3.04825	1.73093	-0.5635
ENSMUSG00000025404	R3hdm2	4281	Cellular	3.62856	3.62881	-0.0930139	-1.40694	1.0237	-0.3729	12.4472	6.69278	0.850069	-0.260297	1.84808	0.8748	14.4197	9.87055	0.636871	-1.01157	2.50592	0.6582
ENSMUSG00000021079	Timm9	2564	Cellular	0.997802	1.04579	-0.100121	-0.945852	0.669388	-0.3436	2.62818	1.42059	0.849527	-0.636913	2.25208	0.8017	2.36323	1.79179	0.309583	-1.18853	1.6491	0.5547
ENSMUSG00000027291	Vps39	4384	Cellular	1.88115	1.82123	0.0323809	-1.11828	1.14389	0.3464	5.03405	2.71768	0.849405	-0.858992	2.4906	0.7742	5.53384	4.33324	0.516698	-1.66244	3.09036	0.5679
ENSMUSG00000027180	Fbxo3	4740	Cellular	3.79852	2.73851	0.419816	-0.981022	1.69924	0.6132	10.23	5.93877	0.849306	-1.01426	2.81122	0.7412	12.9836	10.8097	0.0675607	-2.51793	2.15559	0.4573
ENSMUSG00000028878	Fam76a	3053	Cellular	2.3267	1.77916	0.412469	-0.481015	1.38645	0.6308	5.28204	2.95681	0.849284	0.117721	1.59823	0.9431	3.21864	3.83001	-0.111139	-2.2694	2.35127	-0.465
ENSMUSG00000004096	Cwc15	1111	Cellular	6.33386	5.02389	0.324454	-0.176122	0.805719	0.6212	11.0265	5.95883	0.848751	-0.148291	1.74129	0.9006	5.52214	9.35866	-0.869418	-2.32701	0.351993	-0.8285
ENSMUSG00000025792	Slc25a10	2023	Cellular	12.4472	5.48709	1.44146	-0.544359	4.12002	0.8703	10.2289	5.01262	0.949859	-1.89476	3.61519	0.7179	5.54505	3.84635	-0.630253	-8.75119	3.77769	-0.4658
ENSMUSG00000031143	Ccdc22	2353	Cellular	8.2688	7.09921	-0.110741	-3.37948	2.29459	0.4285	20.2899	15.5153	0.848573	-2.60251	5.75179	0.5909	13.3581	10.756	1.15708	-4.6372	9.97039	0.5713
ENSMUSG00000021497	Txndc15	3288	Cellular	2.55432	2.32877	0.105566	-0.953635	1.09309	0.3917	8.55673	6.37352	0.848125	-2.267	5.1266	0.6023	8.03213	7.36045	0.0825388	-2.09008	2.14475	0.4396
ENSMUSG00000016552	Foxred2	4793	Cellular	1.19339	1.48945	-0.343317	-1.96296	1.24901	-0.5421	2.21578	1.40104	0.847985	-1.75632	3.94469	0.6614	1.41151	1.51249	0.108808	-1.61388	2.29828	0.4012
ENSMUSG00000017221	Psmd3	2894	Cellular	6.81298	6.6253	0.0503086	-0.332722	0.441256	0.1457	12.9064	7.3958	0.847496	-0.0233243	1.80659	0.9125	11.8665	15.8632	-0.461109	-1.4663	0.433523	-0.6681
ENSMUSG00000035781	R3hdm4	3509	Cellular	4.28103	5.46259	-0.862324	-4.50322	1.51909	-0.626	9.14826	4.65423	0.846577	-1.47789	2.90772	0.7333	17.9734	11.7729	0.864998	-1.50976	3.93992	0.6649
ENSMUSG00000019917	Sept10	2532	Cellular	2.92724	2.69494	0.225858	-1.0068	1.72265	0.4552	7.57313	3.37526	0.846427	-2.59288	3.44116	0.6999	4.78177	4.48125	-0.152932	-3.06116	2.1527	-0.43
ENSMUSG00000033454	Zbtb1	12190	Cellular	0.507266	0.501529	0.0292536	-1.253	1.29536	0.3562	1.26121	0.70277	0.846196	-0.163325	1.90031	0.8768	0.909307	2.57797	-1.42438	-3.15216	0.477781	-0.9025
ENSMUSG00000020153	Ndufs7	983	Cellular	6.52637	7.60625	-0.224343	-1.12726	0.685187	-0.4731	19.6619	11.3436	0.845839	-0.413069	2.22815	0.8182	18.5868	14.5374	0.25302	-3.40432	3.69077	0.5159
ENSMUSG00000032557	Uba5	4130	Cellular	2.05899	1.72937	0.252425	-0.0376226	0.547848	0.5106	4.15493	2.21632	0.84402	-0.25982	1.79802	0.8806	2.17055	3.02245	-0.470138	-1.1716	0.262291	-0.7372
ENSMUSG00000023032	Slc4a8	11790	Cellular	3.71679	3.46456	0.226879	-1.36552	2.04314	0.4711	6.83814	4.42582	0.843987	-1.02612	3.16344	0.7129	19.2074	5.74581	1.25185	-4.23398	5.14962	0.7328
ENSMUSG00000041957	Pkp2	2931	Cellular	1.74813	2.17645	0.356593	-2.6497	5.24862	0.4542	3.49079	2.54435	0.843527	-1.41761	4.03217	0.6498	4.34996	4.05046	0.0524218	-1.07452	1.03211	0.3628
ENSMUSG00000020390	Ube2b	1792	Cellular	1.21172	1.10926	0.129897	-0.379335	0.645173	0.3171	4.88638	2.79437	0.842185	-0.433197	2.25072	0.8177	4.27179	4.27431	0.0164082	-1.26846	1.35942	0.3574
ENSMUSG00000022683	Pla2g10	1423	Cellular	2.91189	3.59703	-0.397285	-2.19493	1.1751	-0.5544	6.4784	4.14945	0.841335	-0.635473	2.85047	0.7448	10.3895	11.3456	-0.568881	-3.76299	1.42476	-0.5408
ENSMUSG00000036333	Kidins220	7409	Cellular	1.24901	1.37818	-0.334113	-2.74731	1.57174	-0.4996	3.49801	1.9263	0.841299	-1.09498	2.73005	0.7414	3.12253	2.71613	0.360763	-1.15406	2.24598	0.527
ENSMUSG00000040548	Tex2	4934	Cellular	1.6773	1.95659	0.211558	-2.08909	3.54856	0.4278	4.50593	2.44323	0.841067	-1.28199	2.8731	0.7316	2.00874	6.86261	-1.85157	-3.66042	-0.276066	-0.9769
ENSMUSG00000033885	Pxk	2840	Cellular	1.56225	1.32767	0.379028	-1.86122	3.00745	0.525	3.10173	1.99599	0.84091	-0.743129	2.91661	0.7384	3.81476	3.08154	-0.217391	-4.78112	2.98811	0.4485
ENSMUSG00000027710	Acad9	3930	Cellular	3.41067	3.58167	-0.109408	-1.38469	1.08161	-0.3976	4.24779	3.22879	0.840337	-1.24862	4.13713	0.647	5.37109	4.13957	0.266032	-1.54932	1.86402	0.5248
ENSMUSG00000020978	Klhdc2	3316	Cellular	2.49513	1.87979	0.321964	-1.57219	2.00523	0.5522	3.55433	2.97479	0.839748	-2.05566	5.36143	0.5819	4.34942	4.18676	-0.3272	-3.51914	1.77999	-0.4705
ENSMUSG00000028247	Coq3	2651	Cellular	5.0022	6.08279	-0.319652	-1.3898	0.672297	-0.5463	11.8737	7.14299	0.839179	-1.23583	3.17496	0.7044	8.18424	8.30018	0.0630375	-2.25504	2.56227	0.4219
ENSMUSG00000033124	Atg9a	4218	Cellular	3.25202	2.94232	-0.241205	-3.29924	1.79559	-0.4409	11.3935	6.91291	0.838766	-2.39237	4.4608	0.6401	5.38059	6.68451	0.836811	-2.59206	7.93668	0.508
ENSMUSG00000019868	Vta1	1974	Cellular	3.43263	3.97233	-0.212798	-0.740258	0.303832	-0.4464	6.43223	3.30868	0.838555	-0.888484	2.29461	0.7873	3.57543	4.10216	-0.354198	-2.28267	1.2246	-0.5252
ENSMUSG00000071478	Hist1h2ad	572	Cellular	2.16359	1.40767	0.60694	-0.617923	1.82258	0.7237	1.31175	1.03643	0.837262	-1.67898	4.54812	0.6121	1.79176	2.77427	-0.702382	-2.5414	0.978582	-0.6933
ENSMUSG00000021639	Gtf2h2	1796	Cellular	1.84445	1.65292	0.139259	-0.564288	0.803134	0.3802	4.50301	2.49658	0.836784	-0.125742	1.76678	0.8926	3.42106	2.49045	0.00942116	-3.37756	2.20528	0.4812
ENSMUSG00000031641	Cbr4	4309	Cellular	4.12176	4.32241	-0.0908861	-2.55385	2.30758	-0.4396	6.73489	3.05783	0.836738	-5.3382	6.02472	0.6282	6.97631	6.30597	-0.0659046	-2.36692	1.66956	0.4091
ENSMUSG00000042642	Flad1	3007	Cellular	5.23197	4.00952	0.406667	-0.955969	1.82499	0.5875	10.4336	5.37951	1.00868	-1.09078	3.25251	0.7656	10.8948	4.79923	0.782319	-4.24539	4.38909	0.662
ENSMUSG00000064061	Dzip3	5835	Cellular	1.64196	1.67986	-0.0436926	-1.82066	1.75537	-0.4	3.59239	2.04048	0.836397	-0.118345	1.83652	0.8904	2.43741	3.71659	-0.552957	-1.83169	0.851723	-0.6862
ENSMUSG00000020070	Rufy2	4502	Cellular	0.87103	0.964675	-0.105758	-1.8728	1.68985	-0.4359	2.44564	1.32727	1.00936	-1.52306	3.8038	0.7188	3.10787	3.28926	-0.133132	-2.37991	2.00068	-0.4501
ENSMUSG00000013646	Sh3bp5l	6171	Cellular	1.05729	1.05944	-0.00600265	-0.822949	0.799589	-0.2674	2.95216	1.6468	0.836027	-0.310205	1.92615	0.8558	1.35266	2.15168	-0.743289	-3.10504	1.49546	-0.6669
ENSMUSG00000042156	Dzip1	4476	Cellular	1.38594	1.5846	-0.0574905	-1.8522	2.02735	-0.4407	3.29746	1.9083	0.836014	-1.56373	3.4095	0.6896	2.59546	2.5684	-0.704624	-6.16099	2.63286	-0.5259
ENSMUSG00000022386	Trmu	2077	Cellular	2.71402	2.14818	0.286911	-0.847474	1.29669	0.5446	3.35816	2.2997	0.83561	-1.68615	4.10723	0.6403	6.89274	4.27401	1.01877	-1.16404	3.99787	0.7199
ENSMUSG00000035873	Pawr	1745	Cellular	2.0585	1.72134	0.122568	-1.56709	1.49472	0.4553	4.52854	2.78509	1.01012	-0.820447	3.49392	0.7605	4.47878	3.54271	0.27307	-1.90321	2.31863	0.5239
ENSMUSG00000025142	Aspscr1	2061	Cellular	6.48438	5.13376	0.283776	-0.669049	1.09292	0.5531	11.0871	6.46608	0.835143	-0.0452878	1.84786	0.8963	16.9376	11.3515	0.757388	-1.47492	3.39511	0.652
ENSMUSG00000027331	Knstrn	4602	Cellular	3.70008	3.22269	0.176435	-1.45527	1.79705	0.4659	8.85487	6.06417	0.83513	-0.910812	3.31954	0.6977	8.26253	8.19689	0.339056	-3.02825	4.68256	0.4824
ENSMUSG00000031266	Gla	3172	Cellular	2.57132	2.08623	0.354976	-0.84202	1.67279	0.5562	4.60678	2.66259	0.834527	-1.35685	3.12525	0.708	2.11019	2.35204	-0.716225	-4.70219	1.90311	-0.5591
ENSMUSG00000034201	Gas2l1	3571	Cellular	3.64675	3.08803	0.243681	-0.660782	1.16025	0.4924	11.6827	7.79898	0.834308	-1.09472	3.32774	0.6881	2.26016	7.27543	-1.56847	-3.67305	0.78249	-0.8854
ENSMUSG00000068706	Gm10250	571	Cellular	3.36682	4.04051	-0.129637	-2.52415	2.49735	-0.4802	7.64657	5.68426	0.833488	-3.67039	6.7034	0.5784	4.91927	4.04164	0.428108	-2.97482	4.21202	0.5297
ENSMUSG00000025337	Sbds	1548	Cellular	1.90568	1.81115	0.000433302	-1.08645	0.978227	0.3218	4.82936	2.79779	0.833238	-0.0685562	1.87131	0.893	3.46975	6.21939	-0.937131	-2.29379	0.197769	-0.8731
ENSMUSG00000037808	Fam76b	3760	Cellular	0.850134	0.919393	-0.0728575	-0.931796	0.889184	-0.3533	2.44901	1.54543	0.830588	-0.63033	2.64848	0.7533	2.17109	3.69351	-0.830084	-2.44591	0.691787	-0.7755
ENSMUSG00000035495	Tstd2	3726	Cellular	1.48276	1.7791	-0.21962	-1.3069	0.981307	-0.4927	3.4357	1.80257	0.830232	-1.08299	2.55996	0.7543	3.60635	2.46469	0.638417	-0.959234	2.47232	0.6724
ENSMUSG00000032657	Fam189b	3083	Cellular	2.57498	3.55751	-0.369911	-1.97291	1.43773	-0.5733	4.69711	12.5003	-1.07232	-3.42126	2.15487	-0.7613	2.63848	2.86647	-0.146687	-1.51235	1.12209	-0.4269
ENSMUSG00000051483	Cbr1	1237	Cellular	4.52892	4.04331	0.130247	-1.10446	1.26953	0.4298	13.1905	7.49891	0.8301	-0.57305	2.26196	0.799	16.3214	6.68135	0.511136	-6.3078	4.82628	0.6164
ENSMUSG00000031441	Atp11a	7549	Cellular	3.93155	4.15216	-0.0267604	-1.44541	1.4788	-0.3838	11.8381	5.97053	1.01044	-0.799641	2.86609	0.8082	9.35256	3.49129	1.55007	-4.08339	7.58482	0.7121
ENSMUSG00000030852	Tacc2	9029	Cellular	1.48159	1.43777	0.0239542	-0.540661	0.551045	0.2053	3.86152	2.22095	0.830024	0.0720148	1.66292	0.9319	1.94542	3.52344	-0.880399	-1.67913	-0.123821	-0.9516
ENSMUSG00000090935	Synj2bp	4655	Cellular	1.54762	1.47461	0.114898	-0.646626	0.956323	0.346	4.71472	2.67066	0.829615	-0.640657	2.33724	0.7893	6.30519	2.82007	1.58422	-0.825582	5.16079	0.8345
ENSMUSG00000075702	Selenom	1478	Cellular	20.7213	7.59057	0.575622	-5.14913	3.69864	0.6518	24.7274	12.3595	1.01069	-3.2369	5.39288	0.6656	17.1332	10.8546	1.55351	-3.73971	10.0248	0.6417
ENSMUSG00000047036	Zfp445	6189	Cellular	1.15815	1.10907	0.0493142	-0.445663	0.508391	0.1961	2.71846	1.50682	0.829512	-0.195578	1.81963	0.8775	3.2035	3.08513	0.0167277	-1.09317	0.989267	0.3346
ENSMUSG00000022621	Rabl2	1765	Cellular	2.27665	2.369	-0.295405	-2.59506	1.4625	-0.476	4.23345	3.80477	0.829334	-1.67921	5.19018	0.5823	4.039	2.77767	0.847029	-1.41632	3.75762	0.6579
ENSMUSG00000078773	Rad54b	2870	Cellular	1.61918	1.51984	0.0706517	-1.14052	1.23266	0.384	5.83738	3.64755	0.828924	-1.43894	3.50031	0.6812	16.6526	4.39703	2.21195	0.129771	5.10749	0.9651
ENSMUSG00000041236	Vps41	3199	Cellular	4.4066	4.31591	0.0333364	-0.33819	0.411929	0.1297	6.48297	3.81734	0.828356	-0.48147	2.28233	0.793	13.8071	8.99929	0.972244	-1.1352	4.04005	0.7032
ENSMUSG00000041671	Pyroxd1	3011	Cellular	1.57457	1.52869	-0.0911797	-2.33473	1.84444	-0.414	2.74229	1.63777	0.827597	-0.44538	2.27282	0.8012	2.52767	3.18558	-0.337002	-2.24959	1.55349	-0.5372
ENSMUSG00000008305	Tle1	4369	Cellular	1.05735	0.89083	0.204757	-0.765312	1.12465	0.4735	2.28503	1.44917	0.826706	-1.15272	3.20758	0.6968	1.99769	2.38338	-0.284858	-1.50834	0.861383	-0.5207
ENSMUSG00000039765	Cc2d2a	5484	Cellular	3.15586	4.8216	-0.574311	-2.15601	1.08505	-0.6689	8.17504	4.88144	0.826502	-2.72495	4.62505	0.6364	6.46506	2.78151	0.828332	-3.92951	4.4679	0.6699
ENSMUSG00000020024	Cep83	3910	Cellular	1.80477	1.72545	0.0779394	-0.653049	0.830782	0.313	7.21528	3.71614	0.825899	-1.07396	2.4456	0.7622	7.83922	6.57641	0.145329	-2.41866	2.34539	0.4778
ENSMUSG00000028653	Trit1	2074	Cellular	1.06101	1.10981	-0.0665105	-0.464837	0.33909	-0.1826	2.3703	1.32076	0.825755	-0.549344	2.20414	0.8072	2.39623	1.68957	0.426997	-0.789888	1.45543	0.653
ENSMUSG00000008167	Fbxw9	2327	Cellular	2.07498	2.19781	-0.100475	-0.797964	0.554591	-0.3191	5.72224	3.0729	0.823502	-0.553755	2.05042	0.8171	3.95937	4.4579	-0.237339	-1.87391	1.22132	-0.4837
ENSMUSG00000025723	Nmb	705	Cellular	2.61665	2.98371	0.23921	-1.97128	3.52496	0.4404	3.26419	1.35423	0.823256	-4.60233	5.19166	0.6505	1.77831	1.15061	-0.340275	-8.68305	5.47005	0.4762
ENSMUSG00000015289	Lage3	1997	Cellular	3.97353	4.16277	-0.0678886	-0.534099	0.390513	-0.2113	9.28689	5.62177	0.82293	-0.524996	2.42621	0.7821	13.4443	14.8463	0.976136	-2.48481	7.79297	0.5433
ENSMUSG00000039345	Mettl22	1825	Cellular	3.06731	2.54655	0.00373105	-2.29515	1.65507	0.4412	4.0317	2.84301	0.822892	-2.12981	4.80034	0.6151	4.44409	4.85759	-0.138098	-1.91338	1.62278	-0.4495
ENSMUSG00000068744	Psrc1	2020	Cellular	1.31938	1.24083	0.0676373	-0.75704	0.84172	0.3267	4.46195	2.51034	0.822666	0.343258	1.28819	0.988	4.07154	4.49387	-0.222643	-1.3422	0.734842	-0.4516
ENSMUSG00000031485	Prosc	5767	Cellular	0.875268	1.00518	-0.238013	-1.2829	0.754137	-0.4834	2.88008	1.65473	0.822274	0.0588498	1.61629	0.9307	2.34357	2.59946	-0.173805	-1.50866	1.14695	-0.4451
ENSMUSG00000033411	Ctdspl2	5053	Cellular	0.935286	1.00683	0.0139695	-1.22616	1.48343	-0.3587	2.21611	1.33048	0.822224	-0.629445	2.44183	0.7729	2.07428	1.89744	-0.10461	-2.41057	1.65819	-0.4062
ENSMUSG00000031858	Mau2	5369	Cellular	0.704709	0.924523	-0.324546	-1.39034	0.842298	-0.5664	1.93199	1.15218	0.82206	-0.379564	2.15924	0.8179	2.07658	1.73875	0.309301	-0.852305	1.56445	0.5256
ENSMUSG00000019907	Ppp1r12a	5066	Cellular	1.93779	1.9382	-0.00249299	-0.311383	0.292819	-0.0545	4.84177	2.85584	0.822008	-0.0221843	1.81538	0.8992	3.97275	4.33013	-0.169879	-1.56589	1.10673	-0.441
ENSMUSG00000019977	Hbs1l	2793	Cellular	3.50737	4.02103	-0.0572573	-1.37055	1.57452	-0.4241	8.40588	5.2655	0.821992	-0.981421	2.99643	0.7175	11.2674	9.05566	0.524871	-1.00196	2.5784	0.5875
ENSMUSG00000020196	Cabin1	7417	Cellular	2.58768	2.16043	0.214532	-0.629791	0.969131	0.4814	5.64011	3.27113	0.821772	0.0572496	1.68034	0.9285	7.37661	5.45535	0.319645	-1.91637	2.25943	0.5461
ENSMUSG00000029233	Srd5a3	2220	Cellular	3.76896	3.94882	-0.14227	-1.54161	1.09559	-0.4151	3.416	3.90954	0.821603	-2.50938	6.91946	0.524	2.75593	6.24206	-1.41974	-5.85009	2.0982	-0.7392
ENSMUSG00000021366	Hivep1	8753	Cellular	0.77802	1.24529	-0.816261	-2.45886	0.582188	-0.7759	2.39423	1.92006	0.821427	-1.97669	4.92579	0.6019	2.17918	2.36914	-0.406819	-3.15422	1.69941	-0.5137
ENSMUSG00000040044	Orc3	3089	Cellular	4.59317	5.30905	-0.217507	-1.10953	0.66695	-0.464	10.0184	6.08615	0.821306	-1.68521	3.61075	0.6726	14.1128	7.64246	0.722134	-2.05851	3.16923	0.6657
ENSMUSG00000021451	Sema4d	4482	Cellular	4.65807	2.36846	1.01999	-0.0078294	2.14829	0.9296	5.17189	4.8519	0.0299014	-1.36498	1.24732	0.379	4.05512	6.46992	-0.391047	-2.2517	2.16996	-0.6054
ENSMUSG00000031156	Slc35a2	3094	Cellular	1.388	1.23952	0.191797	-1.41566	1.90991	0.4614	2.78242	1.64771	0.820273	-1.67069	3.48704	0.6813	1.78106	1.97933	-0.298004	-2.26177	1.32468	-0.4921
ENSMUSG00000087687	Pet100	1193	Cellular	5.52428	6.3208	-0.191361	-1.42069	1.05172	-0.4644	10.4158	6.46127	0.819973	-0.392732	2.2735	0.8087	8.79998	9.89296	-0.255887	-2.22906	1.46655	-0.4811
ENSMUSG00000041263	Rusc1	3706	Cellular	3.06072	2.91499	0.0956777	-1.09552	1.34652	0.3916	3.18345	3.96814	0.819218	-2.70657	7.71579	0.509	2.44814	3.99578	0.287608	-6.22263	10.5211	-0.4985
ENSMUSG00000041079	Rwdd2b	2009	Cellular	2.37738	1.81316	-0.0396492	-3.05431	2.02668	0.4533	4.66882	2.68335	0.819182	-0.151361	1.82589	0.8733	2.70223	4.28945	-1.12584	-5.1432	1.58869	-0.6901
ENSMUSG00000005774	Rfx5	4450	Cellular	1.02483	1.05216	-0.0257057	-1.16654	1.13155	-0.3402	3.06543	1.56716	0.818823	-2.48176	3.82151	0.6737	2.75513	3.547	-0.639266	-3.61852	1.5914	-0.5953
ENSMUSG00000038451	Spsb2	1322	Cellular	1.66268	1.46395	0.0866164	-2.08516	2.05065	0.4456	3.68769	2.61936	0.818596	-1.45693	3.94379	0.6453	1.83627	1.96654	-0.534972	-5.12113	3.00347	-0.5246
ENSMUSG00000025492	Ifitm3	678	Cellular	7.69385	6.61428	0.179862	-0.570648	0.843551	0.4349	21.1323	11.9238	0.818375	0.0248838	1.58716	0.9259	26.366	21.1759	0.321366	-0.662887	1.29179	0.5576
ENSMUSG00000032309	Fbxo22	2112	Cellular	2.64957	2.64436	-0.00420777	-0.347087	0.337865	-0.0764	6.42349	3.62771	0.818199	0.251462	1.36528	0.9753	5.11436	6.87445	-0.481338	-2.01573	0.904431	-0.6153
ENSMUSG00000025616	Usp16	3582	Cellular	2.44974	2.15074	0.173125	-0.354784	0.672636	0.3899	5.53851	3.10994	0.818105	-0.339617	1.97795	0.8475	5.19192	3.70637	0.355528	-1.3324	1.75085	0.5806
ENSMUSG00000047250	Ptgs1	2867	Cellular	2.03471	2.04658	-0.169385	-2.3952	1.72665	-0.4416	2.31156	1.28676	0.818093	-1.60052	3.22183	0.6926	1.40421	1.11722	0.992395	-2.71626	6.43426	0.5989
ENSMUSG00000030058	Copg1	5357	Cellular	5.07994	4.91116	0.0225336	-1.31615	1.27433	0.3675	12.3339	6.47535	1.01145	-0.516751	2.75844	0.8343	7.63796	7.84928	-0.160258	-2.47818	1.81347	-0.4407
ENSMUSG00000030188	Magohb	897	Cellular	4.23315	3.56676	0.692344	-3.05897	5.54833	0.5526	4.35573	2.58988	0.817796	-0.955726	2.77677	0.7299	2.9787	5.24418	-0.775071	-3.50224	1.96875	-0.6656
ENSMUSG00000040649	Rimklb	4725	Cellular	2.7913	2.07447	0.373299	-0.895462	1.53544	0.5936	6.13914	3.42025	0.816777	-0.302886	1.87106	0.8548	9.26012	7.67426	0.226287	-1.02989	1.38404	0.4945
ENSMUSG00000003382	Etv3	7263	Cellular	0.39576	0.536984	-0.44652	-1.26113	0.375568	-0.6841	0.930272	0.538091	0.816276	-1.42768	3.23634	0.6909	0.561855	0.619822	-1.33833	-7.93448	2.39502	-0.6272
ENSMUSG00000002319	Ipo4	4312	Cellular	4.46727	4.19552	0.107803	-0.493551	0.735126	0.3136	10.9272	6.54998	0.815873	-0.725608	2.57428	0.7623	11.7753	8.49674	0.46888	-0.763792	1.71304	0.6437
ENSMUSG00000023911	Flywch2	891	Cellular	8.05708	1.91039	0.520949	-8.42596	4.9423	0.6445	3.87809	3.93475	0.815594	-2.82935	6.98012	0.5364	15.1995	7.8952	1.39875	-2.96686	7.27838	0.6811
ENSMUSG00000035601	Trmt10b	2064	Cellular	3.97218	2.48798	0.639097	-0.380201	1.57126	0.7914	6.47402	3.72451	0.815512	-0.705577	2.40833	0.7714	6.4716	6.43176	-0.410752	-3.46313	1.62793	-0.4922
ENSMUSG00000059040	Eno1b	1757	Cellular	16.1376	6.48718	0.587311	-4.88935	3.90171	0.644	33.7509	17.9869	1.01146	-0.940227	3.22998	0.7726	55.6473	14.1715	1.84459	-0.743902	4.07412	0.9096
ENSMUSG00000029848	Stra8	1803	Cellular	9.22716	7.16431	0.157913	-3.10188	2.78751	0.4972	12.7105	6.59891	0.815244	-2.69852	3.91022	0.6642	27.4789	9.23192	1.36529	-2.3138	4.49345	0.7868
ENSMUSG00000026782	Abi2	5768	Cellular	1.525	1.58057	-0.0183857	-1.24078	1.2495	-0.3546	3.1792	2.3602	0.815184	-1.19743	3.75584	0.6436	3.74794	3.47054	0.0946534	-0.891378	1.04254	0.3713
ENSMUSG00000028647	Mycbp	1685	Cellular	3.81874	2.73669	0.469953	-0.530367	1.41995	0.6829	9.03102	5.7926	0.814776	-1.0146	3.03554	0.7043	8.19003	8.62297	-0.118741	-2.47361	2.14083	-0.4424
ENSMUSG00000038507	Parp12	3231	Cellular	2.44233	2.51343	-0.0225216	-2.29312	2.25801	-0.416	6.15847	3.74751	0.814759	-0.452005	2.34903	0.7898	6.55645	7.73625	-0.247199	-1.74961	1.24358	-0.4945
ENSMUSG00000022401	Xpnpep3	5383	Cellular	1.88164	1.71904	0.13198	-1.09547	1.34162	0.421	3.1433	1.98031	0.814734	-0.851854	2.83561	0.7239	1.78097	4.77341	-1.20014	-3.46417	1.62966	-0.8001
ENSMUSG00000002797	Ggct	3960	Cellular	3.89007	4.29307	-0.166339	-1.03195	0.642947	-0.4117	5.97473	2.97634	1.01202	0.432833	1.60819	0.9937	4.28026	7.33755	-1.00626	-3.47052	0.779231	-0.7686
ENSMUSG00000033565	Rbfox2	7031	Cellular	2.97032	3.13578	-0.0717749	-1.37701	1.24955	-0.3893	4.96218	2.90988	0.81335	0.0434018	1.657	0.9261	5.4564	4.43036	0.285868	-0.846718	1.35946	0.5347
ENSMUSG00000014075	Tctex1d2	2158	Cellular	3.43841	4.00858	-0.818234	-6.36151	2.90453	-0.5614	5.77184	4.48804	-1.00506	-9.21386	2.9336	-0.5163	70.5279	7.8731	2.86841	-0.738589	5.62196	0.9439
ENSMUSG00000041975	Mettl8	2473	Cellular	2.43139	4.12533	-0.192701	-3.05623	4.10337	-0.5463	8.79517	5.42504	0.813256	-1.0875	2.95603	0.7092	4.86502	7.72889	-0.923219	-3.85547	1.28288	-0.6872
ENSMUSG00000024970	AI846148	3183	Cellular	0.888349	0.943972	-0.242107	-1.88943	1.1459	-0.465	3.10023	1.75499	0.812672	-0.645929	2.22456	0.7892	2.5481	4.44625	-1.04905	-3.51927	0.812573	-0.7649
ENSMUSG00000024429	Gnl1	2848	Cellular	5.16009	4.64425	0.145725	-0.290917	0.572013	0.3166	12.4751	6.70378	0.812536	-1.11876	2.56635	0.7496	7.77903	13.0739	-0.855337	-4.5205	2.5983	-0.6502
ENSMUSG00000040859	Bsdc1	3025	Cellular	0.845085	1.0055	-0.274881	-1.57217	0.940336	-0.5051	2.4993	1.6184	0.810582	-0.747624	2.87033	0.7289	1.30957	1.53947	-0.40639	-2.88446	1.76056	-0.5432
ENSMUSG00000024900	Cpt1a	4300	Cellular	1.79411	2.14408	-0.22668	-1.04134	0.677282	-0.4891	4.45867	2.82991	0.810479	-1.4952	3.55609	0.6709	3.76136	9.85015	-1.8797	-5.34988	0.259792	-0.9148
ENSMUSG00000018171	Vmp1	2787	Cellular	1.87131	1.68082	0.24765	-1.1963	1.87591	0.475	4.04794	2.36461	1.0121	-1.13801	3.73173	0.7328	2.46682	2.56141	-0.130598	-1.56153	1.08841	-0.4019
ENSMUSG00000032890	Rims3	6505	Cellular	5.21507	3.42476	0.469024	-2.29901	2.8895	0.5933	10.8781	5.41449	1.01329	-1.0393	3.12074	0.781	12.8252	8.98139	1.51011	-3.52642	9.51564	0.6268
ENSMUSG00000020227	Irak3	3097	Cellular	1.10701	1.31242	-0.197453	-1.07509	0.777996	-0.4679	2.90029	1.4396	0.810346	-2.83851	3.92022	0.659	4.24335	3.2	0.180102	-3.26454	3.02393	0.5125
ENSMUSG00000014932	Yes1	4586	Cellular	1.86375	1.75846	0.0924373	-0.551947	0.752376	0.3072	4.70978	3.2588	0.810039	-1.29099	3.5523	0.6626	3.17083	3.11868	-0.379154	-5.52686	3.52858	-0.4886
ENSMUSG00000036046	5031439G07Rik	6845	Cellular	4.66297	4.06082	-0.156885	-3.13425	1.91774	-0.4111	8.52046	8.15329	0.809934	-2.19205	5.85163	0.5518	7.80484	10.9007	-0.577855	-2.23155	0.798483	-0.6592
ENSMUSG00000041429	Nthl1	1080	Cellular	5.84387	5.14539	0.254596	-0.983664	1.63958	0.4859	11.2554	6.71553	0.809499	-0.530749	2.29496	0.7878	9.57436	8.43029	0.778801	-5.005	8.22836	0.5438
ENSMUSG00000002833	Hdgfl2	3354	Cellular	6.05578	5.62058	0.102647	-0.337145	0.535719	0.2499	15.6624	9.08803	0.809247	-0.312795	2.00678	0.8325	28.6554	12.2928	1.51044	-0.505345	4.28294	0.8759
ENSMUSG00000060860	Ube2s	4093	Cellular	1.22796	1.26938	-0.0592676	-1.03082	0.880715	-0.3444	1.6955	0.981538	0.808957	-0.362314	2.03598	0.8266	1.95662	1.29778	0.746532	-1.12641	2.9286	0.6823
ENSMUSG00000024446	Rpp21	729	Cellular	5.73525	5.58533	0.128557	-1.11294	1.57024	0.4034	11.2313	6.82518	0.808363	-0.33556	2.17358	0.8239	17.9574	9.91576	1.23239	-1.47028	5.01211	0.7288
ENSMUSG00000027455	Nsfl1c	1631	Cellular	3.73193	3.32947	0.141397	-0.630811	0.866475	0.3921	8.46012	4.8332	0.808228	0.160433	1.45761	0.9577	5.76935	7.06983	-0.241902	-1.6381	1.22385	-0.5085
ENSMUSG00000031429	Psmd10	1430	Cellular	4.24741	4.35816	-0.183379	-2.2275	1.51079	-0.4441	9.73548	5.67167	0.807014	-1.03624	2.78651	0.7307	8.12408	15.504	-1.053	-3.99433	1.49192	-0.7239
ENSMUSG00000003352	Cacnb3	2819	Cellular	4.19343	3.5854	-0.00742122	-2.13241	1.54921	0.4236	7.39813	4.07779	1.0142	-0.618977	3.07429	0.8049	11.979	5.93704	1.9121	-2.33268	9.03253	0.7267
ENSMUSG00000031505	Naxd	2830	Cellular	1.38815	1.62817	-0.213649	-0.92673	0.534512	-0.4635	3.96983	2.27885	0.806679	-0.580085	2.2101	0.7977	3.66208	1.77892	0.711839	-2.16742	2.86081	0.6938
ENSMUSG00000031816	Mthfsd	8312	Cellular	4.34992	3.60088	0.248004	-1.83314	2.25059	0.5087	7.42631	4.64932	1.01543	-1.67103	4.67756	0.6774	6.66999	8.55127	-0.530741	-3.52285	1.96647	-0.5614
ENSMUSG00000067150	Xpo5	3709	Cellular	6.85069	6.74948	0.0520868	-2.31126	2.42215	0.4238	13.296	6.27887	0.806324	-2.5388	3.37512	0.6955	25.5471	15.9319	0.415321	-2.83629	2.7978	0.597
ENSMUSG00000018001	Cyth3	4928	Cellular	1.59106	0.99028	0.150693	-3.28763	2.57231	0.5232	3.98742	2.81254	0.806172	-1.3153	3.71631	0.6515	3.59365	3.34925	0.0732802	-2.73359	2.76306	0.4449
ENSMUSG00000071454	Dtnb	3768	Cellular	4.84832	5.18887	-0.191203	-1.77556	1.16978	-0.442	9.02523	7.38457	0.805865	-1.52252	4.57471	0.6014	19.6915	15.1844	0.356217	-1.01792	1.64803	0.5664
ENSMUSG00000058672	Tubb2a	1610	Cellular	2.8768	2.82268	0.0392529	-0.93348	1.02211	0.3297	5.9266	3.48279	0.805668	-0.130505	1.81886	0.8738	1.28098	4.00514	-1.8289	-4.49684	0.337248	-0.9224
ENSMUSG00000022389	Tef	4401	Cellular	1.30687	1.192	0.185903	-0.681718	1.17374	0.4284	3.50136	2.04485	0.805191	-0.233488	1.91525	0.8495	2.53529	3.19471	-0.413166	-2.63345	1.62158	-0.5537
ENSMUSG00000021823	Vcl	5267	Cellular	1.49049	2.10938	-0.491871	-0.939916	-0.021435	-0.8553	4.63539	2.64666	0.802977	-0.407382	2.01348	0.8238	2.62753	1.56222	0.762589	0.180721	1.35327	0.9599
ENSMUSG00000005687	Bcas2	3878	Cellular	6.47044	5.91195	0.154473	-0.396582	0.770791	0.36	13.1561	7.79471	0.802288	0.0647968	1.65242	0.925	10.5182	9.53167	0.136969	-0.887239	1.11906	0.4114
ENSMUSG00000019373	Cops3	2039	Cellular	4.38954	4.29574	0.0774988	-0.637954	0.909261	0.3074	4.96303	2.84882	0.802121	0.0440021	1.56776	0.9263	2.63171	5.41404	-1.14993	-2.44595	-0.127407	-0.9542
ENSMUSG00000022548	Apod	2074	Cellular	5.58257	4.42361	0.343686	-0.644826	1.34561	0.5739	6.27872	6.12173	0.801643	-1.91923	5.79283	0.5517	5.48648	1.85708	1.50512	-2.0388	4.91305	0.7962
ENSMUSG00000052512	Nav2	11317	Cellular	1.50919	1.29998	0.160111	-1.29267	1.50116	0.4594	2.53582	1.54688	0.801439	-0.343473	2.17836	0.8195	2.09099	2.63624	-0.333273	-0.982606	0.323646	-0.6015
ENSMUSG00000036712	Cyld	8022	Cellular	1.5692	1.26361	0.236323	-1.33139	1.66756	0.5011	3.65504	2.13037	0.801397	-0.21358	1.87187	0.8591	4.017	2.83022	-0.254583	-5.50242	2.91677	0.4589
ENSMUSG00000031565	Fgfr1	5041	Cellular	2.01309	1.92961	0.0382368	-0.775322	0.796568	0.2962	7.00054	3.95692	0.801205	-0.00195378	1.57124	0.919	5.56683	6.19244	-0.165221	-1.75048	1.40451	-0.4524
ENSMUSG00000056209	Npm3	888	Cellular	7.79364	6.73472	0.130458	-1.03313	1.08143	0.4341	12.6204	9.03976	0.801092	-1.12234	3.5136	0.6616	7.83082	9.55223	-0.10901	-2.85696	3.14401	-0.4827
ENSMUSG00000035048	Anapc13	1216	Cellular	9.72428	13.1298	-0.354845	-1.8379	1.31445	-0.5712	13.4746	8.55808	0.800757	-0.577784	2.47082	0.7546	9.46335	28.0285	-1.88945	-4.53058	-0.11223	-0.9632
ENSMUSG00000030086	Chchd6	2140	Cellular	10.6392	6.43271	0.752988	-0.341707	1.8912	0.8116	18.8582	9.99064	0.800421	-2.01488	3.33718	0.687	18.3865	11.14	0.81016	-3.55464	5.28621	0.6141
ENSMUSG00000058594	Fbxo18	4118	Cellular	5.60495	5.10976	0.154553	-1.02927	1.37115	0.4314	8.74915	4.66492	0.799948	-1.31872	2.64628	0.7355	12.256	9.91491	0.378018	-1.37301	2.33935	0.5423
ENSMUSG00000031930	Wwp2	4314	Cellular	3.95516	4.05959	-0.057861	-1.17798	1.02671	-0.3561	11.0325	6.40313	0.799805	-0.355487	1.98054	0.833	8.45297	5.35675	0.483182	-3.23128	3.68561	0.5761
ENSMUSG00000031536	Polb	3354	Cellular	1.67297	1.45835	0.183482	-0.48876	0.818876	0.427	4.71691	2.72177	0.799581	-0.496427	2.08663	0.8127	5.56303	2.7234	1.0115	0.278627	1.71371	0.9788
ENSMUSG00000038046	Mrm3	1510	Cellular	1.08809	1.05468	0.0208885	-0.902351	0.902444	0.3082	2.05151	1.38729	0.79947	-0.9727	3.05783	0.6974	1.86192	3.4292	-1.03672	-2.78058	0.315855	-0.8567
ENSMUSG00000085412	Halr1	511	Cellular	2.1691	1.81681	0.285708	-2.20794	2.7992	0.5081	4.59624	2.6804	0.799258	-0.370066	2.02741	0.8254	15.7598	5.46918	1.42938	-1.59283	4.28023	0.8061
ENSMUSG00000026764	Kif5c	6856	Cellular	1.40398	1.47402	-0.046258	-1.36108	1.28727	-0.3798	3.18206	2.15486	0.798465	-2.63201	4.92545	0.6089	4.35631	3.27562	0.248675	-1.42466	1.54588	0.5414
ENSMUSG00000019478	Rab4a	1419	Cellular	3.31967	3.05193	0.120704	-0.287995	0.521752	0.2628	6.95434	4.05478	0.798171	-0.09157	1.72994	0.8886	6.04858	11.3963	-0.906807	-3.2727	1.44905	-0.7312
ENSMUSG00000037166	Ppp1r14a	950	Cellular	7.09258	11.0155	-0.72636	-2.34282	0.598101	-0.7336	23.9695	15.9447	0.797156	-2.52751	4.73293	0.6146	33.3046	27.0482	0.880404	-3.05114	6.53429	0.5765
ENSMUSG00000028803	Nipal3	5153	Cellular	2.79313	3.67244	-0.185175	-2.22695	2.29866	-0.5113	6.92489	4.20469	0.797142	-0.753664	2.58426	0.7464	3.21786	9.528	-1.6822	-4.69899	0.919637	-0.8714
ENSMUSG00000042901	Aida	4279	Cellular	2.7402	2.73071	-0.0208384	-1.00031	0.899519	-0.3017	5.08019	2.96924	1.01697	-0.514266	3.15303	0.8044	4.80479	5.53945	-0.706134	-4.50468	1.61978	-0.5709
ENSMUSG00000041718	Alg13	4168	Cellular	2.43847	2.89414	-0.245096	-0.812775	0.341098	-0.496	4.89525	2.84107	0.796855	-0.0260184	1.65909	0.905	4.64376	6.96577	-0.586632	-2.46492	1.30656	-0.6411
ENSMUSG00000030894	Tpp1	3687	Cellular	2.67522	3.02417	-0.163892	-1.12534	0.815936	-0.4292	7.35536	4.05403	0.796641	-0.851855	2.2744	0.7674	5.90508	5.08493	0.40624	-1.24276	2.60842	0.5263
ENSMUSG00000017485	Top2b	10335	Cellular	5.50997	5.09904	0.125137	-2.10274	2.35387	0.4519	6.73783	5.1673	0.796499	-1.28459	3.92963	0.6331	10.0803	7.30102	0.415644	-0.76511	1.47909	0.6333
ENSMUSG00000024878	Cbwd1	1944	Cellular	1.72514	2.09049	-0.320679	-1.40557	0.640401	-0.5405	3.21661	2.3479	0.796493	-1.69091	4.20752	0.6279	6.00336	3.37286	0.512488	-2.51024	2.78368	0.6244
ENSMUSG00000059436	Max	1942	Cellular	1.27419	1.17967	0.0868088	-0.879159	0.988201	0.3672	3.99187	2.30828	0.796434	-0.0847047	1.7012	0.8905	2.41603	4.82854	-0.976377	-2.11911	0.201768	-0.8975
ENSMUSG00000055629	B4galnt4	3556	Cellular	3.29407	2.5256	0.379406	-1.02267	1.76891	0.5769	5.09621	2.80595	0.796328	-0.93575	2.37819	0.7635	1.6022	5.58168	-2.02543	-4.82093	0.177295	-0.9427
ENSMUSG00000061458	Nol10	3021	Cellular	2.98858	2.43917	0.336354	-0.457066	1.2137	0.5654	5.30065	3.17525	0.796103	-0.220028	1.93742	0.8486	3.55	6.09117	-0.759615	-1.83201	0.385325	-0.8304
ENSMUSG00000033554	Dph5	4082	Cellular	1.52776	1.66897	-0.125914	-0.670028	0.436314	-0.327	3.03076	1.66234	0.79601	-0.510695	1.98482	0.82	3.1369	2.38872	-0.186719	-3.91045	2.11644	0.4391
ENSMUSG00000020457	Drg1	2093	Cellular	7.28136	5.87661	0.303789	-0.0877621	0.680168	0.6136	10.7765	6.30609	0.794781	-0.56827	2.25231	0.7865	9.83356	11.6026	-1.09032	-5.91601	1.63941	-0.6234
ENSMUSG00000002983	Relb	3273	Cellular	2.00405	1.85177	0.0882975	-0.603627	0.733088	0.3217	4.50379	2.64764	0.794188	-0.389257	2.0407	0.8204	2.42599	2.05609	-0.49654	-5.03857	2.30282	-0.4865
ENSMUSG00000094870	Zfp131	3109	Cellular	0.655212	0.666761	-0.00205093	-0.682948	0.725576	-0.2399	2.09481	1.34526	0.793996	-0.992266	2.96159	0.7059	1.02156	1.48946	-0.485408	-1.39532	0.519361	-0.7024
ENSMUSG00000006575	Rundc3a	2046	Cellular	6.35864	7.04155	-0.244084	-1.77472	1.03166	-0.4704	20.6823	7.70979	1.01709	-4.05921	4.95642	0.6861	25.5176	5.52849	2.14867	-0.315663	4.49465	0.9417
ENSMUSG00000039414	Heatr5b	6437	Cellular	2.26048	1.97009	-0.0544841	-2.38624	1.69629	0.4072	5.84483	4.07193	0.79388	-1.1758	3.45016	0.6632	6.7371	4.42253	0.0180141	-4.93868	3.36493	0.5151
ENSMUSG00000005469	Prkaca	2276	Cellular	6.02602	6.87066	-0.268456	-1.67586	0.921232	-0.49	15.2873	9.35314	0.793568	-0.742906	2.57278	0.7442	11.225	16.4028	-0.609967	-1.68781	0.321535	-0.7542
ENSMUSG00000025171	Ubtd1	1527	Cellular	1.32797	1.23351	-0.233437	-2.96382	1.74302	-0.4497	4.65015	2.51587	0.793404	-0.82405	2.19787	0.7805	4.39923	5.83503	-0.287206	-2.9362	2.51185	-0.5258
ENSMUSG00000027272	Ubr1	7768	Cellular	1.64581	1.62271	-0.0287953	-1.00314	0.828293	-0.3011	4.04706	2.0719	0.793346	-1.33924	2.49623	0.7432	2.3991	2.19024	0.34169	-1.93529	3.13868	0.5024
ENSMUSG00000070738	Dgkd	5695	Cellular	1.73333	1.45472	0.219372	-0.913614	1.28726	0.4909	4.91017	3.22142	0.793093	-0.811195	2.84435	0.7189	6.49072	5.48805	-0.29833	-4.9607	2.80845	-0.4498
ENSMUSG00000032827	Ppp1r9a	9547	Cellular	1.80944	2.15686	-0.17678	-1.17085	0.977112	-0.465	7.82241	4.0374	1.01827	-0.445967	2.67878	0.8419	8.73746	4.78637	0.927909	-0.811328	2.83014	0.7782
ENSMUSG00000028179	Cth	1815	Cellular	2.65598	2.40909	-0.0064583	-1.77423	1.42426	0.3918	2.83911	2.1981	0.792934	-1.58428	4.25784	0.6149	2.58041	1.48774	0.267232	-5.23568	4.15956	0.5523
ENSMUSG00000040713	Creg1	2317	Cellular	2.79057	2.42073	0.029209	-2.38524	2.07443	0.4412	5.10756	4.96674	1.02143	-2.58685	7.36829	0.5623	6.50859	4.50802	0.0809831	-3.30076	2.27634	0.5094
ENSMUSG00000017707	Serinc3	3683	Cellular	2.37435	2.28805	0.0984431	-0.820151	1.12016	0.3597	4.29763	2.63029	0.792746	-0.630467	2.42092	0.7685	3.96445	5.73062	-0.575941	-2.40306	1.0955	-0.6515
ENSMUSG00000023921	Mut	3675	Cellular	4.69559	4.01393	0.136882	-1.57155	1.64408	0.4624	7.45383	4.19044	0.792234	-0.265493	1.7371	0.8628	10.3463	9.61153	-0.0818754	-2.16204	1.52902	-0.3846
ENSMUSG00000028673	Fuca1	2525	Cellular	5.6114	4.93832	0.199772	-0.528934	0.954412	0.4396	9.29339	4.98528	0.792001	-1.28517	2.61286	0.7309	9.11958	7.54713	0.340835	-1.8718	2.68687	0.5236
ENSMUSG00000018809	Smyd4	3517	Cellular	1.05649	0.872238	0.195715	-0.955687	1.19221	0.4766	1.99808	1.1535	0.791796	-0.0345365	1.59011	0.906	2.49504	2.23098	-0.0629245	-2.3902	1.69502	0.404
ENSMUSG00000079111	Kdelr2	1829	Cellular	4.39188	3.61025	0.285979	-0.218984	0.798356	0.5612	9.392	5.5277	0.791554	0.0405407	1.6053	0.9182	3.32874	9.10568	-1.54064	-2.80975	-0.493761	-0.9931
ENSMUSG00000030298	Sec13	1599	Cellular	5.59543	4.85297	0.203924	-0.145346	0.558183	0.3957	10.2343	5.91162	0.791377	-1.21835	2.82406	0.7157	8.71299	12.878	-0.665307	-2.27561	0.727583	-0.7013
ENSMUSG00000006435	Neurl1a	4157	Cellular	1.63853	2.1888	-0.451206	-2.06398	1.10824	-0.599	7.70463	4.60292	0.790753	-0.267889	1.95101	0.8333	9.18671	2.45375	2.14209	-1.39865	6.60349	0.8562
ENSMUSG00000028049	Scamp3	1489	Cellular	4.39086	4.23989	0.0322813	-0.739712	0.781793	0.286	9.63442	6.40753	0.790716	-0.74659	2.82462	0.7213	10.8295	11.1406	-0.0412676	-3.2393	3.25073	-0.4432
ENSMUSG00000050555	Hyls1	4269	Cellular	0.602859	0.68563	-0.14985	-1.5129	1.28549	-0.4419	1.89663	0.91943	1.02151	-0.477657	2.46999	0.8568	1.45967	1.03324	0.0188234	-3.37798	2.42553	0.4833
ENSMUSG00000041733	Coq5	2037	Cellular	2.82507	2.79432	0.0854428	-0.981645	1.31328	0.368	6.85027	6.17735	1.02182	-1.96077	6.50209	0.5899	4.88425	3.77936	0.361809	-0.530301	1.23547	0.6073
ENSMUSG00000023072	Cep89	2825	Cellular	2.7798	2.75195	0.0333251	-0.860698	0.981067	0.3088	5.19368	3.01108	0.790246	0.290654	1.29413	0.9831	5.79032	5.28091	-0.0434707	-1.97895	1.49023	0.3952
ENSMUSG00000020778	Ten1	2092	Cellular	2.75278	2.93315	-0.0525023	-1.0563	1.0569	-0.361	8.05879	4.50038	0.790211	-2.40644	3.78214	0.6607	3.96606	3.89262	0.0863085	-2.68372	3.03467	0.4424
ENSMUSG00000018865	Sult4a1	2383	Cellular	5.66786	4.30054	0.367211	-0.56077	1.21464	0.6222	13.3986	7.73114	1.02468	-0.78276	3.47705	0.7682	11.7616	7.41846	0.794603	-1.77905	3.713	0.6517
ENSMUSG00000063838	Cdc42ep5	1025	Cellular	2.22227	2.88325	-0.616499	-2.79683	0.937488	-0.626	5.5419	3.23662	0.790071	-1.10153	2.70314	0.7221	7.15283	5.43655	0.145679	-2.126	1.79577	0.5024
ENSMUSG00000032458	Copb2	3050	Cellular	6.14355	5.4008	0.185595	-0.747955	1.10124	0.4414	9.04861	6.14562	0.790015	-0.693224	2.80777	0.7189	7.19445	10.4883	-0.809958	-3.59286	1.22857	-0.6648
ENSMUSG00000022517	Mgrn1	3293	Cellular	4.35262	3.76064	0.212158	-0.629726	1.08576	0.4572	10.5058	6.74877	0.789918	-0.955828	2.89706	0.7048	7.24755	10.5554	-1.1129	-6.16293	2.36446	-0.6329
ENSMUSG00000038379	Ttk	2871	Cellular	1.88512	2.11423	-0.0891736	-1.14462	1.13349	-0.4028	5.19662	3.7178	0.789748	-1.21358	3.56221	0.6546	8.90791	2.761	1.44299	-1.40651	3.64079	0.8456
ENSMUSG00000003444	Med29	1281	Cellular	4.18545	3.87545	0.16576	-1.47633	1.89622	0.4506	9.3639	5.47729	0.789596	-0.135786	1.7456	0.8734	5.37888	13.5887	-1.59925	-4.30909	0.371355	-0.8991
ENSMUSG00000034330	Plcg2	4298	Cellular	4.71289	4.44802	-0.132809	-2.27782	1.55901	-0.4107	6.16469	3.52656	0.78947	-0.324694	1.86398	0.8439	9.26429	8.80626	-0.0181848	-2.25741	2.07158	0.4077
ENSMUSG00000024442	0610009O20Rik	2404	Cellular	4.25107	4.39285	-0.0385535	-0.903419	0.843807	-0.3082	5.90991	3.99488	0.789116	-1.19829	3.34001	0.6699	11.0232	6.63702	0.620453	-1.51339	2.45326	0.6693
ENSMUSG00000026743	Mllt10	5063	Cellular	1.67241	1.43182	0.221035	-0.297777	0.743724	0.454	5.49379	3.39824	0.789093	-0.222464	2.03787	0.836	5.13703	5.58019	-0.0988899	-1.17689	0.989455	-0.3958
ENSMUSG00000020219	Timm13	1225	Cellular	6.99801	6.58707	0.0856285	-0.606448	0.795398	0.3156	15.9047	9.12441	0.789089	0.144709	1.41437	0.9508	13.8379	30.2791	-1.10894	-2.23567	0.0689436	-0.9306
ENSMUSG00000031935	Med17	3964	Cellular	2.4361	2.12238	0.239604	-0.723038	1.27989	0.482	4.89429	3.03382	0.78856	-0.850195	2.68106	0.7307	2.19204	4.55963	-0.884809	-2.88538	1.46796	-0.7464
ENSMUSG00000041775	Mapk1ip1	1883	Cellular	0.524066	0.92782	0.0198771	-3.07466	5.01162	-0.5079	1.68155	1.04198	0.788559	-1.49968	3.30417	0.6686	1.8299	2.04758	-0.287093	-6.50481	5.4041	-0.4941
ENSMUSG00000026575	Nme7	2536	Cellular	3.6905	5.18226	-0.465356	-1.2558	0.392229	-0.7106	8.21447	4.56488	0.788392	-0.432151	1.87245	0.8321	6.81041	4.86975	-0.112121	-4.26587	2.44307	0.4692
ENSMUSG00000045098	Kmt5b	6130	Cellular	0.90366	1.04817	-0.225895	-0.730661	0.232495	-0.4495	2.15741	1.26631	0.788173	-0.00933546	1.61168	0.9076	1.35594	2.43926	-0.861161	-1.36565	-0.382035	-0.9925
ENSMUSG00000024290	Rock1	6187	Cellular	1.76923	1.74468	0.0126606	-0.462234	0.471266	0.1557	5.34717	3.19346	0.787956	-0.142981	1.87248	0.8672	4.78364	4.58531	-0.0953562	-1.83289	1.28686	-0.3862
ENSMUSG00000034285	Nipsnap1	1926	Cellular	6.64162	6.38319	0.0511107	-1.29518	1.36328	0.3767	20.205	14.1767	0.787766	-1.35711	3.70178	0.6422	29.5692	36.1944	0.261108	-2.64494	4.75317	-0.4358
ENSMUSG00000057506	Bloc1s2	878	Cellular	1.58097	1.65179	-0.0994906	-1.58955	1.26725	-0.403	4.47876	2.82547	0.787624	-1.43042	3.22405	0.6735	2.38432	4.82099	-1.01022	-2.00823	0.00738947	-0.9301
ENSMUSG00000055401	Fbxo6	1938	Cellular	5.32792	7.04713	-0.345311	-1.24069	0.698859	-0.6	12.034	7.173	0.787513	-0.983298	2.62304	0.7293	13.2028	10.4524	0.207082	-1.44852	1.53127	0.5065
ENSMUSG00000026806	Ddx31	3271	Cellular	1.0856	1.18532	-0.0880777	-1.23354	1.12413	-0.398	3.17775	1.84961	0.787338	-0.069678	1.65442	0.8967	2.04522	1.99772	-0.340853	-3.77223	2.081	-0.478
ENSMUSG00000026427	Eif2d	3465	Cellular	6.33755	6.64775	-0.0593487	-0.778614	0.708973	-0.3045	14.3195	8.74576	0.787281	-1.50384	3.16425	0.6842	14.1498	11.699	0.106515	-1.85325	1.68977	0.4669
ENSMUSG00000034863	Ano8	4927	Cellular	1.77925	1.66694	0.0992566	-1.54273	1.82191	0.4243	2.75139	1.68165	0.787105	-0.960848	2.70226	0.7247	2.43701	1.26134	0.983082	-2.0729	4.14328	0.7013
ENSMUSG00000029319	Coq2	1743	Cellular	3.53911	4.18112	-0.250012	-0.979933	0.452236	-0.4987	5.05906	3.12734	0.786843	-0.668781	2.39699	0.7587	11.0443	7.66605	-0.100834	-4.60992	2.64101	0.4803
ENSMUSG00000021877	Arf4	2165	Cellular	3.29495	3.55265	-0.126597	-0.788022	0.509095	-0.344	7.77868	4.74763	0.78617	-0.22022	1.96617	0.8431	4.08488	8.24536	-1.07914	-2.44203	0.154538	-0.9019
ENSMUSG00000028790	Khdrbs1	3738	Cellular	3.09707	3.41321	-0.0977582	-0.900043	0.80613	-0.369	7.0194	4.01319	0.786053	-0.958713	2.46835	0.7474	2.612	4.71602	-0.862752	-1.47121	-0.303402	-0.9832
ENSMUSG00000025728	Pigq	3278	Cellular	4.89658	5.47626	-0.185324	-0.831453	0.399678	-0.3971	11.0874	6.14342	0.786032	-0.427124	1.86641	0.8333	11.7436	9.80506	0.328754	-0.868619	1.67316	0.5331
ENSMUSG00000041130	Zfp598	3286	Cellular	2.65227	2.49745	0.0873848	-0.183612	0.359047	0.1171	6.41474	3.68341	0.78601	0.0861933	1.45293	0.9359	5.67892	7.45765	-0.440328	-2.89026	1.84702	-0.558
ENSMUSG00000021952	Xpo4	8680	Cellular	1.49342	1.39865	0.121141	-1.04061	1.36593	0.4016	3.36125	1.94832	0.785601	0.0473112	1.51704	0.9296	2.45356	2.50309	-0.0417469	-0.95146	0.845494	-0.3099
ENSMUSG00000024312	Wdr46	2227	Cellular	7.04795	6.09805	0.199952	-0.878001	1.23348	0.468	14.4928	8.96443	0.785574	-1.50115	3.3169	0.6689	6.23615	8.89919	-0.865201	-4.21179	1.64882	-0.6494
ENSMUSG00000001281	Itgb7	2674	Cellular	4.5393	8.44351	-1.51454	-7.34622	2.35212	-0.7055	15.2159	11.7305	0.783871	-2.63544	5.37543	0.5878	5.4805	9.6907	-0.306403	-4.05765	4.95787	-0.5657
ENSMUSG00000003033	Ap1m1	2084	Cellular	7.76895	7.42394	0.0355618	-1.25951	1.2133	0.3669	15.1095	8.92771	0.783857	-0.478906	2.08869	0.8023	12.5865	9.75628	0.959937	-2.40738	5.95448	0.5989
ENSMUSG00000024963	Dnajc4	1074	Cellular	3.41697	4.88279	-0.711563	-3.07829	1.15442	-0.6512	16.9254	5.09107	0.783501	-5.34151	4.11093	0.6893	23.9738	4.63129	1.6249	-3.6149	4.78934	0.8092
ENSMUSG00000005656	Snx6	1928	Cellular	5.52431	4.62834	0.202454	-1.30765	1.63903	0.4815	14.9013	8.62812	0.783106	-0.74122	2.31066	0.7651	6.1264	5.66716	0.0540033	-1.36291	1.26618	0.3965
ENSMUSG00000029326	Enoph1	1833	Cellular	2.51691	2.30203	0.110687	-0.435965	0.603711	0.3046	4.46869	2.64494	0.782792	0.0565784	1.54384	0.9263	3.63075	3.82389	0.0734762	-1.4909	1.98542	0.3848
ENSMUSG00000053310	Nrgn	1453	Cellular	3.534	4.98415	-0.491212	-4.1561	3.14389	-0.559	9.84323	6.4399	0.782385	-1.68087	3.71823	0.6495	8.82518	5.55778	0.376678	-4.62721	4.46227	0.5544
ENSMUSG00000023051	Tarbp2	2732	Cellular	5.2214	4.99986	0.0430704	-0.852611	0.900792	0.3243	12.0325	5.3997	1.02548	-1.60094	3.30746	0.7644	8.73682	6.21697	0.247302	-3.7157	3.48783	0.5333
ENSMUSG00000031730	Dhodh	3807	Cellular	2.21025	2.20117	-0.0322691	-0.849726	0.695706	-0.2761	4.82858	2.69629	0.782226	-0.29952	1.7312	0.8567	6.54576	6.54096	-0.207552	-2.77227	1.9307	-0.4601
ENSMUSG00000023403	Stk31	3237	Cellular	2.733	9.77007	-1.78795	-4.47058	0.999739	-0.8838	22.707	8.71808	0.782054	-4.03845	3.89743	0.6782	12.2525	4.44955	1.05322	-4.11645	5.10335	0.7005
ENSMUSG00000024019	Cmtr1	6380	Cellular	2.65302	2.50901	0.0877851	-0.552989	0.73009	0.3045	5.08727	2.97617	0.781716	0.0837998	1.4804	0.9377	9.57997	5.5922	0.665779	-0.734524	1.80338	0.7604
ENSMUSG00000062661	Ncs1	4653	Cellular	2.86559	3.5215	-0.449414	-3.39815	2.1417	-0.54	3.25855	5.54819	-1.25262	-5.20914	1.37226	-0.7234	2.66089	4.32678	-1.49298	-6.54432	1.43335	-0.7259
ENSMUSG00000027742	Cog6	3182	Cellular	1.89448	2.7861	-0.428849	-2.0757	1.5333	-0.6064	7.01262	3.96599	0.78137	-1.31896	2.76551	0.7182	5.1842	7.31061	-0.179916	-3.37062	3.78615	-0.5183
ENSMUSG00000037646	Vps13b	13370	Cellular	2.20081	1.31869	0.599932	-1.69213	2.58555	0.6549	1.64602	1.98672	0.781179	-2.50441	7.1322	0.5107	4.71155	2.60224	0.267735	-4.89802	3.68805	0.5656
ENSMUSG00000031139	Mcf2	4227	Cellular	3.29397	3.12143	0.176951	-1.2905	1.83025	0.4448	7.70901	4.69195	0.781132	-0.248606	1.98972	0.828	5.82611	7.43811	-0.731678	-4.56419	2.13735	-0.5886
ENSMUSG00000036435	Exoc1	4451	Cellular	1.7704	1.92658	-0.125273	-0.728567	0.473673	-0.3368	4.76653	2.54163	0.781033	-1.27634	2.56867	0.7289	5.02835	3.55856	0.417458	-2.2735	2.94057	0.5616
ENSMUSG00000030934	Oat	2152	Cellular	4.64505	3.57494	0.393786	-0.641541	1.47846	0.5985	7.89834	5.51976	0.780907	-1.8123	4.11368	0.6278	3.33612	3.36877	-0.325553	-3.86748	2.45173	-0.484
ENSMUSG00000038155	Gstp2	770	Cellular	16.0115	11.8059	0.52844	-2.08252	3.40374	0.574	26.1124	7.75013	0.780417	-6.23751	4.7675	0.6713	38.6886	24.502	0.478325	-2.51848	3.00836	0.6063
ENSMUSG00000030826	Bcat2	2081	Cellular	3.61389	3.39755	0.156968	-0.983797	1.42249	0.4195	6.28706	3.65638	0.780381	-0.0514674	1.59377	0.899	5.0988	4.57307	0.516938	-1.66037	3.55555	0.5328
ENSMUSG00000030588	Yif1b	1153	Cellular	10.7366	11.0328	-0.0259043	-0.897563	0.851755	-0.3051	18.5237	10.3431	0.780242	-1.13441	2.53996	0.7409	26.9106	15.3825	0.789433	-1.47732	3.0065	0.705
ENSMUSG00000029125	Stx18	3002	Cellular	3.2959	3.29822	-0.016555	-1.0641	1.0149	-0.3214	5.95079	4.12702	0.780021	-1.23029	3.41576	0.6577	2.65298	5.09921	-1.02667	-2.97707	0.80135	-0.7992
ENSMUSG00000027794	Sohlh2	2364	Cellular	2.09328	2.43321	-0.481952	-4.39982	2.71008	-0.529	4.84303	3.38272	0.779436	-1.95405	4.16451	0.6236	3.33395	10.6132	-0.455925	-4.56617	7.38185	-0.6417
ENSMUSG00000053329	D10Jhu81e	1620	Cellular	5.55474	5.02691	0.0456502	-1.58699	1.47095	0.4115	11.199	5.32623	0.779267	-2.14871	2.98815	0.7013	16.5394	18.148	0.227278	-4.27147	6.07221	0.4624
ENSMUSG00000032513	Gorasp1	3906	Cellular	1.81041	1.44388	0.156601	-1.80284	1.75107	0.4863	2.97482	1.69782	0.779262	-0.908823	2.43657	0.7538	4.44201	4.82267	-0.248779	-2.04488	1.18966	-0.4674
ENSMUSG00000044328	Trp53i13	1463	Cellular	1.44205	2.18834	-0.535764	-3.19019	2.19778	-0.5947	3.56775	2.26414	1.02591	-1.73099	4.77913	0.6721	3.72199	2.18909	0.608635	-1.77882	2.67727	0.6534
ENSMUSG00000033429	Mcee	828	Cellular	3.63442	4.19407	-0.258404	-3.11417	2.55881	-0.5023	10.956	4.08799	0.77875	-4.32323	3.99939	0.6727	8.24258	10.3202	0.103889	-2.59632	4.07181	-0.4502
ENSMUSG00000022034	Esco2	3996	Cellular	1.1267	1.09435	0.0226751	-0.643767	0.635847	0.2364	3.03684	1.8821	0.778199	-0.380628	2.11359	0.803	2.50465	3.188	-0.364435	-1.03616	0.256758	-0.6311
ENSMUSG00000010760	Phlda2	757	Cellular	6.51295	6.7257	-0.554425	-5.4934	2.9605	-0.5078	15.9234	10.9711	0.778071	-1.75178	3.99618	0.63	10.0034	6.74148	0.730869	-1.29872	3.18904	0.6567
ENSMUSG00000002768	Mea1	840	Cellular	10.418	7.19471	0.401326	-1.42207	1.88417	0.603	16.5525	14.1965	0.777948	-2.53585	5.69659	0.5659	22.4616	18.4657	0.635361	-3.0595	5.30619	0.5491
ENSMUSG00000029209	Gnpda2	6251	Cellular	1.91886	2.36153	-0.339622	-1.39143	0.607732	-0.5606	3.10398	2.35581	0.77772	-1.89463	4.46072	0.6088	4.31433	6.12267	-0.573196	-2.42111	1.13766	-0.6398
ENSMUSG00000095567	Noc2l	2813	Cellular	3.54911	3.40162	0.0535334	-0.351058	0.442788	0.1594	7.40846	4.38769	0.777621	-0.171788	1.77518	0.8695	10.6676	7.85134	0.315512	-1.37161	1.73613	0.5631
ENSMUSG00000015354	Pcolce2	4438	Cellular	3.20636	3.34398	-0.102719	-1.14399	0.793265	-0.3577	8.24575	4.64062	0.777551	-1.02988	2.45779	0.7371	2.94498	3.5362	-0.668714	-6.41625	3.86299	-0.5383
ENSMUSG00000020954	Strn3	3701	Cellular	1.39475	1.28152	0.0954976	-0.926805	1.08282	0.3819	4.29014	2.31822	0.777244	-0.587983	1.89857	0.8151	3.90723	2.74272	0.47186	-0.378653	1.22403	0.7259
ENSMUSG00000006471	Ndor1	4517	Cellular	1.63389	1.69713	-0.0456749	-0.901146	0.82929	-0.3154	4.50469	2.79993	0.777127	-0.625646	2.42797	0.7518	2.89264	4.46847	-0.557673	-2.1365	1.20641	-0.6603
ENSMUSG00000020133	2310011J03Rik	1649	Cellular	2.49436	2.42377	0.0465099	-0.433818	0.544103	0.2009	3.88946	2.65958	0.776544	-0.761916	2.79885	0.7041	3.75107	6.11587	-0.663626	-3.95341	2.69167	-0.6176
ENSMUSG00000038023	Atp6v0a2	5345	Cellular	2.05884	2.1141	-0.0276722	-1.08506	1.04963	-0.3418	4.44475	2.71835	0.775738	-0.412257	2.11435	0.7987	3.45516	3.99117	-0.422677	-2.92133	1.51618	-0.5326
ENSMUSG00000038619	Ensa	3845	Cellular	1.30534	1.45213	-0.171253	-0.939063	0.550623	-0.4088	3.41664	1.90355	0.77573	-0.523522	1.9465	0.8118	2.10487	2.57342	-0.324912	-1.86376	1.14112	-0.5312
ENSMUSG00000002550	Uck1	2005	Cellular	1.1498	1.06947	0.10195	-1.79702	2.03327	0.4364	3.52134	1.80931	0.77554	-2.08759	3.22847	0.6866	2.85099	2.76421	0.122083	-1.28008	1.72922	0.4134
ENSMUSG00000067851	Arfgef1	6978	Cellular	1.55083	1.54592	0.00191575	-0.453787	0.462357	0.1469	3.37575	2.30502	0.7754	-1.39654	3.4795	0.6522	4.27817	3.42437	0.28783	-1.95472	2.45693	0.5203
ENSMUSG00000038888	Ctu1	2475	Cellular	0.663828	0.502852	0.283761	-1.31995	1.76054	0.5302	1.5725	1.16505	0.77524	-1.24171	3.50874	0.6457	1.36702	2.71489	-0.850687	-2.99774	1.52813	-0.7282
ENSMUSG00000045302	Preb	6300	Cellular	2.62994	2.6821	-0.00613108	-0.592824	0.639498	-0.2115	8.1797	4.822	0.775058	0.246123	1.33208	0.9736	8.78538	9.62894	-0.15078	-0.95405	0.61099	-0.3914
ENSMUSG00000024906	Mus81	2070	Cellular	2.59965	3.58778	-0.458429	-2.20413	1.34222	-0.593	5.78024	3.21088	0.774512	-2.85394	4.13979	0.6436	5.63801	3.87304	0.303276	-2.78446	2.84899	0.5509
ENSMUSG00000027223	Mapk8ip1	3274	Cellular	3.24478	3.02299	0.193839	-1.32246	1.94253	0.4514	4.64103	3.36877	0.7745	-1.7814	4.13264	0.6177	5.67936	9.63623	-1.42714	-5.82367	1.1508	-0.7529
ENSMUSG00000032599	Ip6k2	2820	Cellular	1.22101	0.967242	0.343763	-0.946588	1.67465	0.5544	2.95454	1.69519	0.773839	-0.505621	1.95909	0.808	3.83495	2.26047	0.621617	-1.3962	2.24858	0.6876
ENSMUSG00000031781	Ciapin1	4359	Cellular	4.24093	4.3284	-0.0436484	-0.54561	0.437287	-0.197	8.50799	4.96783	0.773493	0.184723	1.36298	0.9597	6.35426	8.21986	-0.393212	-2.05372	1.21659	-0.5696
ENSMUSG00000022635	Zcrb1	1744	Cellular	2.15983	2.07905	0.0473738	-1.10617	1.17928	0.3622	7.17704	4.26878	0.773472	-0.305401	1.89479	0.8327	2.78903	5.05246	-0.969075	-3.0494	0.818436	-0.7779
ENSMUSG00000033257	Ttll4	10019	Cellular	2.69988	3.05927	-0.265368	-1.62336	0.903116	-0.4896	6.61968	4.48262	0.773331	-0.789874	2.82435	0.712	4.27025	7.76427	-0.874005	-4.24633	2.43575	-0.6641
ENSMUSG00000007570	Fance	2193	Cellular	2.74069	3.05524	-0.135233	-1.70651	1.4575	-0.4464	6.57319	4.4093	0.77321	-0.905634	2.93081	0.6956	9.66835	6.16322	0.310967	-2.69069	2.47053	0.5738
ENSMUSG00000001774	Chordc1	5789	Cellular	3.24483	3.18088	0.0247613	-0.422331	0.4575	0.1533	8.69577	5.04568	0.773013	-0.429306	1.96012	0.8159	4.9525	6.43502	-0.413846	-1.86781	0.997505	-0.5866
ENSMUSG00000069769	Msi2	6436	Cellular	1.43166	1.70081	-0.122194	-1.30895	1.30552	-0.4423	3.12601	1.83656	0.77286	-0.199211	1.76717	0.8599	5.11857	3.2246	0.641784	-0.47276	1.69593	0.7729
ENSMUSG00000035051	Dhx57	5077	Cellular	1.72405	1.97245	-0.14485	-1.41908	1.20938	-0.4419	4.51622	2.73038	0.772602	-3.08718	4.69164	0.6216	5.80386	4.6629	0.262317	-2.11353	2.47494	0.5125
ENSMUSG00000040428	Plekha4	2660	Cellular	4.93961	4.97073	0.107393	-1.59874	2.0576	0.4144	8.35003	4.85571	0.772163	-0.678698	2.22867	0.7678	7.97076	7.46547	0.223946	-1.96284	2.77425	0.4696
ENSMUSG00000001138	Cnnm3	5292	Cellular	1.48133	1.75546	-0.326673	-1.58224	0.753573	-0.5319	4.32011	2.55989	0.772089	0.115882	1.46892	0.9432	2.6751	4.57835	-0.699646	-2.15272	0.915523	-0.7435
ENSMUSG00000037572	Wdhd1	4284	Cellular	2.0608	2.19272	-0.0852383	-0.507282	0.342773	-0.2184	5.43725	3.29604	0.771885	-0.169502	1.84046	0.8542	3.65255	5.07909	-0.432775	-1.40336	0.671313	-0.6568
ENSMUSG00000002781	Tmem143	4729	Cellular	4.09661	2.5301	0.763708	-0.683028	2.40165	0.7509	7.22128	4.07732	0.771816	-1.13698	2.59094	0.7243	11.0935	3.30972	1.81706	-1.68083	5.61348	0.8331
ENSMUSG00000037351	Actr1b	3248	Cellular	4.37478	3.67431	0.231831	-0.527412	0.947965	0.4903	10.2018	5.95594	0.771084	-0.681459	2.17695	0.7798	5.64073	5.65964	-0.281172	-3.00949	1.72556	-0.4695
ENSMUSG00000063445	Nmral1	2440	Cellular	4.35166	6.02767	-0.420347	-1.67919	1.01304	-0.6155	7.31959	4.08722	0.770741	-0.754993	2.13561	0.7728	12.1884	12.9679	-0.385747	-4.24961	2.62443	-0.5011
ENSMUSG00000050299	Gm9843	504	Cellular	10.9329	10.1627	0.00135326	-1.30768	1.08975	0.3538	16.1826	10.0408	0.770533	-0.491238	2.2062	0.7814	7.54267	45.2282	-2.45324	-4.5935	0.0225134	-0.9649
ENSMUSG00000027367	Stard7	3116	Cellular	2.21173	2.09718	0.0941432	-0.646076	0.859572	0.337	4.93504	2.9173	0.770017	-0.124413	1.69444	0.8708	3.53983	4.96571	-0.518677	-1.43974	0.334159	-0.7283
ENSMUSG00000058013	Sept11	5028	Cellular	4.50019	3.89814	0.260055	-0.951216	1.61571	0.4891	10.4108	6.04826	0.769702	-0.830873	2.29677	0.755	4.48013	6.75134	-0.554524	-1.47828	0.458365	-0.7479
ENSMUSG00000037553	Zdhhc18	4580	Cellular	3.43712	3.28086	0.0765847	-0.447513	0.624938	0.2599	9.53196	5.64087	0.769489	-1.26563	2.84619	0.7051	12.8514	5.5928	0.761199	-2.38301	2.80862	0.7103
ENSMUSG00000019782	Rwdd1	1090	Cellular	6.38914	6.19767	0.0591142	-0.727716	0.897545	0.3152	13.1481	9.55873	0.769448	-1.40254	3.62831	0.637	8.10323	23.6064	-1.52777	-3.04728	0.00530265	-0.9507
ENSMUSG00000034175	Rhbdd3	2333	Cellular	1.99151	2.00257	-0.0311706	-0.710422	0.610688	-0.2541	3.33309	1.8332	0.768812	-1.09486	2.42865	0.7407	4.36497	4.38467	-0.385422	-3.18735	1.56079	-0.4909
ENSMUSG00000038459	Abhd17c	2580	Cellular	1.65927	1.50321	0.115462	-0.784449	0.965311	0.3814	3.61538	2.13257	0.76847	-0.471647	2.03384	0.8	2.53528	2.8673	-0.40625	-3.3667	1.93721	-0.5188
ENSMUSG00000032267	Usp28	4133	Cellular	2.34538	2.99364	-0.284039	-1.84819	1.45245	-0.5301	11.0964	6.56985	0.768054	-0.0113331	1.57043	0.9023	9.39027	10.3948	-0.133327	-2.49036	2.2092	-0.4607
ENSMUSG00000033793	Atp6v1h	4829	Cellular	1.52397	1.52699	-0.106865	-1.71428	1.27404	-0.398	2.85263	1.81039	0.767958	-0.862704	2.69186	0.7171	2.69433	2.41003	0.0319151	-1.41775	1.21637	0.3879
ENSMUSG00000020042	Btbd11	5788	Cellular	1.88389	1.9122	0.00275356	-0.947937	0.982879	-0.3081	3.33157	2.0082	0.767548	-0.482841	2.1642	0.7788	2.19984	3.87414	-0.942707	-3.95538	1.80487	-0.6927
ENSMUSG00000057147	Dph6	3010	Cellular	4.69642	4.32567	0.103155	-0.618829	0.791068	0.3431	16.512	7.63511	0.767261	-2.11141	2.72453	0.7251	8.85678	8.41513	0.145232	-1.31979	1.80202	0.4298
ENSMUSG00000018442	Derl2	4369	Cellular	1.5905	1.19571	0.411843	-0.159907	0.974761	0.7217	3.18236	1.56442	1.02691	-0.195764	2.22489	0.9051	3.11575	2.42647	0.261895	-1.79784	2.0621	0.5219
ENSMUSG00000026820	Ptges2	4978	Cellular	2.60708	2.58825	-0.000794113	-1.1497	1.15086	0.3295	7.37404	3.48884	0.767057	-1.891	2.73091	0.7167	4.40506	13.5476	-1.64129	-3.7971	0.47122	-0.9148
ENSMUSG00000021188	Trip11	9873	Cellular	1.32091	1.46381	-0.152468	-0.565485	0.238715	-0.3135	3.50498	2.13153	0.76669	-0.309031	1.97335	0.8242	2.91186	3.10971	0.122778	-2.31487	3.02728	0.4357
ENSMUSG00000017188	Coa3	886	Cellular	6.41104	7.02097	-0.0577758	-1.19829	1.23968	-0.387	17.5764	10.1176	0.766556	-0.596069	2.05837	0.7913	17.147	23.287	-0.770503	-3.79976	1.36079	-0.6318
ENSMUSG00000029536	Gatc	1797	Cellular	2.41856	2.97768	-0.306284	-1.38442	0.755792	-0.5407	4.40354	3.18149	0.766539	-1.41315	3.69523	0.6343	2.18636	5.25707	-1.42953	-4.30569	0.970734	-0.8308
ENSMUSG00000037455	Slc18b1	2843	Cellular	3.50755	3.02289	0.507178	-1.63892	3.31955	0.5483	3.33155	2.04312	0.766443	-4.13925	5.89688	0.5963	2.2296	1.77739	-0.419759	-5.31511	2.52432	-0.459
ENSMUSG00000049401	Ogfr	2449	Cellular	3.7497	2.70892	0.485422	-0.680041	1.68867	0.653	7.24243	3.69045	1.02705	-0.440782	2.64742	0.8501	7.06188	12.9908	-1.03508	-3.4487	0.982268	-0.7635
ENSMUSG00000025372	Baiap2	4005	Cellular	1.39895	1.44276	-0.124859	-1.36018	0.930008	-0.384	3.90178	1.9452	1.02752	-0.332886	2.45879	0.8711	2.50722	2.75417	-0.181682	-1.78298	1.3183	-0.452
ENSMUSG00000030788	Rnf141	4423	Cellular	1.35563	1.57196	0.169122	-1.88425	3.0788	0.4257	4.4202	2.58878	0.766194	-0.889951	2.3823	0.7424	2.41378	3.47374	-0.825916	-4.5204	2.09243	-0.6217
ENSMUSG00000035949	Fbxw2	4405	Cellular	1.36493	1.57415	-0.148849	-1.05212	0.88153	-0.4318	2.78042	1.75543	0.765831	-0.364874	2.11482	0.7946	2.97664	2.79223	0.244119	-1.23571	2.10766	0.4641
ENSMUSG00000025173	Wdr45b	2455	Cellular	2.24705	2.36547	-0.0808274	-0.46044	0.290455	-0.1844	4.57832	2.77308	0.765364	-0.508451	2.14404	0.7866	3.61266	4.80957	-0.418759	-1.22273	0.366922	-0.6597
ENSMUSG00000024246	Thumpd2	1856	Cellular	1.15843	1.33417	-0.163516	-1.11355	0.844195	-0.4367	2.83579	1.71994	0.765172	-0.216018	1.85791	0.8298	2.12064	2.10459	0.189235	-1.71597	2.56429	0.4496
ENSMUSG00000029722	Agfg2	2893	Cellular	0.865489	0.790216	-0.00474824	-1.93448	1.72638	0.3963	1.94772	1.17478	0.764878	-0.163667	1.78898	0.8585	1.96895	1.88559	0.105791	-1.74962	2.03818	0.4296
ENSMUSG00000029221	Slc30a9	5711	Cellular	2.32085	2.7873	-0.250325	-1.41087	0.951193	-0.5056	6.19711	3.69909	0.764485	-0.408192	2.03259	0.8102	6.5137	5.31892	0.522331	-1.72762	3.36167	0.5624
ENSMUSG00000018659	Pnpo	2573	Cellular	5.09527	5.12886	-0.020798	-1.26078	1.21319	-0.3467	21.0811	12.9885	0.763494	-0.746585	2.44395	0.7315	11.5345	12.1884	0.345398	-3.60891	5.56452	0.4779
ENSMUSG00000017264	Exosc10	2816	Cellular	2.73273	2.68349	0.00789022	-1.03215	1.01538	0.3179	6.00938	3.55339	0.763358	0.36804	1.17558	0.9948	3.13546	4.03835	-0.425807	-1.50879	0.54058	-0.6195
ENSMUSG00000060180	Myh13	6062	Cellular	9.44614	7.64438	0.227174	-1.28193	1.51597	0.505	8.35743	4.95675	0.76274	-0.897205	2.42386	0.7381	3.55686	1.68456	1.21806	-2.06892	5.02856	0.7242
ENSMUSG00000031393	Mecp2	10538	Cellular	0.602686	0.508238	0.134026	-2.59151	2.72184	0.4722	1.42847	0.860447	0.762539	-0.529712	2.12915	0.7817	1.63602	0.951256	0.707228	-0.528026	1.79645	0.7958
ENSMUSG00000042569	Dhrs7b	3277	Cellular	2.48834	2.27079	0.140122	-0.492761	0.777605	0.3614	5.23929	3.09947	0.762386	-0.554187	2.09158	0.7856	8.3531	6.85118	0.170462	-1.60409	1.63561	0.485
ENSMUSG00000071855	Ccdc112	2801	Cellular	2.55656	2.56701	-0.0404142	-0.957739	0.788906	-0.3021	7.38816	4.2845	0.76205	-0.411133	1.91696	0.813	15.958	7.58964	1.18202	-0.124987	2.75133	0.9174
ENSMUSG00000031239	Itm2a	1744	Cellular	5.13954	6.7891	-0.339231	-1.75631	1.23777	-0.5647	17.5086	7.69717	0.762023	-3.31714	3.65499	0.6746	9.23183	7.04899	1.53525	-3.59666	10.328	0.6236
ENSMUSG00000004085	Map3k20	6663	Cellular	1.63364	1.54074	0.191301	-1.25251	1.92575	0.4423	3.66557	2.28163	0.761541	-2.07178	3.80573	0.6409	2.42555	2.47589	-0.0227227	-2.56044	2.55321	-0.4261
ENSMUSG00000020743	Mif4gd	1656	Cellular	2.1154	2.12549	0.0208954	-0.736474	0.824693	0.2661	6.44681	4.01056	0.761531	-0.724553	2.44009	0.7432	6.03443	8.15187	-0.459152	-2.39154	1.4476	-0.5935
ENSMUSG00000057594	Arl16	2206	Cellular	2.01117	1.80427	0.041046	-2.12386	1.90514	0.4286	3.7953	2.29533	0.761475	-0.815187	2.40232	0.7475	2.58078	5.24836	-1.20262	-3.7147	0.866474	-0.8027
ENSMUSG00000025155	Dus1l	3062	Cellular	3.25244	3.30988	0.0178052	-0.698941	0.833599	0.2553	8.77842	4.39101	1.02801	-0.138416	2.24867	0.9079	8.08909	6.83946	0.152506	-1.18566	1.27251	0.4622
ENSMUSG00000015597	Zfp318	7850	Cellular	2.58907	2.47109	0.0241851	-0.871028	0.814866	0.3039	7.43845	4.72363	0.761162	-0.450316	2.20351	0.7827	4.88985	5.80072	-0.264157	-1.05017	0.47266	-0.5031
ENSMUSG00000020303	Stc2	3982	Cellular	2.42371	1.49836	0.808061	-0.882275	2.80275	0.7186	2.06593	1.77388	0.760956	-2.96713	6.09009	0.5637	1.76254	1.7727	0.13756	-1.36022	1.92629	0.4166
ENSMUSG00000033365	Ipo13	3595	Cellular	3.12468	3.18732	-0.162459	-2.12258	1.42187	-0.4384	8.40782	5.63748	0.760938	-2.11315	4.23947	0.6244	5.91217	3.4789	-0.323872	-7.21045	3.28072	0.4872
ENSMUSG00000028066	Pmf1	2346	Cellular	8.1562	7.51501	0.107994	-0.524593	0.734822	0.3314	18.2398	9.01113	1.03246	0.171232	1.93685	0.9631	22.3402	14.8326	0.175655	-3.06416	2.2734	0.5432
ENSMUSG00000039886	Tmem120a	1559	Cellular	4.69028	4.0865	0.223767	-0.724399	1.23679	0.4655	9.76354	6.62326	0.760691	-1.08957	3.1494	0.6785	9.00133	19.3643	-1.10909	-2.43438	0.212944	-0.9058
ENSMUSG00000002635	Pdcd2l	1295	Cellular	2.26693	2.20746	0.0506392	-0.539469	0.649649	0.2463	5.37907	3.23557	0.759873	-0.0680019	1.64792	0.8869	4.87226	3.51861	0.621602	-2.2071	4.00493	0.5822
ENSMUSG00000066643	Wdr35	4501	Cellular	2.15068	1.8985	0.320039	-0.900667	1.84295	0.5066	5.5058	3.24679	0.759378	-0.682782	2.21985	0.7641	7.91149	4.90378	0.533739	-1.32038	2.01708	0.6726
ENSMUSG00000034109	Golim4	5546	Cellular	2.30546	1.83597	0.305063	-2.84618	3.37179	0.5184	2.91128	2.18168	0.759271	-1.61468	4.05826	0.6139	3.00179	2.65971	-0.656453	-5.85124	2.41923	-0.5142
ENSMUSG00000040006	Ginm1	1557	Cellular	0.976012	0.781434	0.0732282	-2.06316	1.79017	0.4552	2.64702	1.66842	0.759109	-0.69322	2.46131	0.7404	2.33013	3.10146	0.19428	-2.5108	4.36509	-0.4502
ENSMUSG00000002279	Lmf1	3863	Cellular	2.59731	3.57221	-0.426842	-1.89846	1.0942	-0.6019	7.79455	3.52346	0.758958	-2.68778	3.26163	0.6872	13.0664	4.82548	0.708349	-5.83536	5.03466	0.6484
ENSMUSG00000027809	Etfdh	3740	Cellular	2.65697	1.60533	0.424976	-2.48396	2.54797	0.6013	4.74318	2.51506	1.03283	-1.78553	4.20668	0.7127	5.33853	3.7414	0.460622	-2.30319	3.04915	0.5785
ENSMUSG00000024588	Fech	2901	Cellular	11.5287	6.194	0.952715	-1.29629	3.39388	0.7321	10.337	6.20511	0.758409	-3.55138	5.26815	0.6084	6.40108	10.7496	-0.711527	-3.91286	2.4813	-0.6339
ENSMUSG00000026240	Cops7b	5383	Cellular	1.50118	1.83333	-0.263438	-1.07578	0.617073	-0.5255	3.16913	1.87909	0.757899	-0.797906	2.28518	0.7508	2.60176	3.07291	-0.323921	-1.7956	0.944706	-0.5264
ENSMUSG00000017428	Psmd11	2975	Cellular	3.14698	3.06324	0.0660138	-0.754085	0.927205	0.3218	6.63941	3.95213	0.757807	-0.0624023	1.59414	0.8919	4.80446	6.64032	-0.504838	-1.28224	0.211139	-0.7478
ENSMUSG00000026790	Odf2	4291	Cellular	2.64957	2.73326	-0.0431533	-0.457149	0.377467	-0.1598	6.76932	4.07034	0.757343	0.162325	1.40082	0.9521	8.35532	7.23315	0.205129	-0.730374	1.14752	0.4584
ENSMUSG00000028207	Asph	6694	Cellular	1.67983	2.27007	-0.25707	-1.83133	1.63487	-0.5407	4.50502	2.99067	0.757246	-1.08584	3.06007	0.6818	3.72752	2.85434	0.282236	-1.52441	1.8137	0.5348
ENSMUSG00000089865	Gm44503	4383	Cellular	4.9459	3.38504	0.440286	-1.03403	1.68593	0.6354	11.2947	6.74402	0.75712	-0.228467	1.78698	0.8465	10.3908	5.27842	0.80802	-2.42853	3.60578	0.6821
ENSMUSG00000038932	Tcfl5	2225	Cellular	2.30089	2.85376	-0.324432	-1.66501	1.03243	-0.5398	4.01027	2.03848	0.756744	-1.72435	2.66933	0.7123	5.06537	3.71662	0.523943	-1.55471	2.76194	0.597
ENSMUSG00000025609	Mkln1	11395	Cellular	1.77549	1.64504	0.107238	-0.551063	0.755741	0.3324	3.34613	1.94506	0.756227	-1.64831	3.11074	0.6812	3.4531	2.42078	0.489149	-0.317208	1.27057	0.7307
ENSMUSG00000037894	H2afz	1069	Cellular	6.77251	7.11397	-0.0604457	-0.724173	0.607086	-0.2835	12.6008	7.19029	0.756028	-0.332101	1.73646	0.8428	4.33745	9.25085	-1.12219	-2.9316	0.660252	-0.8434
ENSMUSG00000067847	Romo1	569	Cellular	9.30373	8.29886	0.0885554	-1.14333	1.14358	0.4057	21.4828	12.8894	0.755942	-0.303536	1.84895	0.8296	9.8234	18.5198	-0.94194	-3.48001	1.51187	-0.7234
ENSMUSG00000029499	Pxmp2	1041	Cellular	4.97337	3.44275	0.704233	-1.6795	3.50668	0.6315	7.92785	4.98606	1.03331	-2.88999	6.1163	0.6361	9.59063	7.43463	-0.0709678	-3.71584	2.30162	0.4649
ENSMUSG00000007950	Abhd8	2626	Cellular	3.19825	2.51068	0.367901	-0.673877	1.44597	0.5808	14.0124	5.91598	0.755911	-3.41813	3.52364	0.6836	14.6222	7.39852	0.866653	-1.68562	3.16147	0.7241
ENSMUSG00000030872	Gga2	4915	Cellular	3.67989	3.74988	-0.0322167	-0.432774	0.359331	-0.13	10.6462	6.43754	0.755759	-0.137606	1.71241	0.866	10.2658	11.5103	-0.168147	-1.00321	0.677813	-0.4236
ENSMUSG00000021143	Pacs2	5480	Cellular	4.54647	4.59922	0.138754	-1.97869	2.69539	0.4302	10.5969	4.86476	0.755473	-3.6409	4.07334	0.6558	7.07778	9.93363	-0.586306	-2.50148	1.07253	-0.6335
ENSMUSG00000021905	Dph3	3079	Cellular	3.02948	3.37396	-0.160582	-1.09068	0.749011	-0.4236	5.87073	3.58018	0.755446	-0.0622628	1.66683	0.888	2.28147	7.47872	-1.77366	-2.95548	-0.728072	-0.9981
ENSMUSG00000059866	Tnip2	2022	Cellular	1.31102	1.42127	-0.184218	-1.31541	0.775777	-0.4262	3.8902	2.65101	0.754816	-0.901993	2.89359	0.6884	2.08202	3.25229	-0.0536558	-3.17566	4.66618	-0.5203
ENSMUSG00000040312	Cchcr1	3054	Cellular	4.05363	3.52734	-0.152001	-2.89306	1.66094	-0.4065	6.68394	5.83537	0.753678	-2.37098	5.48717	0.5609	3.56127	9.89858	-0.493403	-3.9349	5.77123	-0.6339
ENSMUSG00000038417	Fig4	3282	Cellular	5.45833	5.10243	0.189875	-1.14912	1.80592	0.4425	9.55627	4.49984	1.03348	-1.62858	3.54038	0.7456	6.16667	9.95249	-0.825324	-2.92792	0.887831	-0.7249
ENSMUSG00000023473	Celsr3	11547	Cellular	1.43171	2.09027	-0.482363	-1.67239	0.862261	-0.6597	5.39985	3.47629	0.753621	-3.19484	5.08113	0.5984	3.58583	3.88198	-0.130752	-3.74466	3.44436	-0.468
ENSMUSG00000044949	Ubtd2	1012	Cellular	1.5483	0.905817	0.112436	-3.95954	2.73015	0.529	5.12326	3.85759	1.03618	-1.57315	5.30251	0.6423	2.33309	2.5507	-0.362767	-3.54891	2.21652	-0.5006
ENSMUSG00000032342	Mto1	2366	Cellular	1.70764	1.53305	0.073925	-1.19421	1.18652	0.398	2.70819	1.61636	0.753559	-0.485025	2.00102	0.7977	3.28699	2.96643	0.118368	-1.00195	1.14176	0.4093
ENSMUSG00000002228	Ppm1j	1721	Cellular	1.8703	2.53605	-0.175013	-3.224	3.65719	-0.5082	8.24995	5.06762	0.753383	-0.117147	1.73357	0.8631	62.1032	6.64261	3.65663	1.14316	7.41832	0.9968
ENSMUSG00000030301	Ccdc91	2459	Cellular	4.64825	4.66992	0.127899	-2.22577	2.69596	0.4402	6.71681	2.27609	0.75323	-4.53378	3.91939	0.6772	4.308	6.01698	-0.891056	-4.53805	1.65525	-0.6336
ENSMUSG00000007850	Hnrnph1	4577	Cellular	2.8913	2.62686	0.145607	-0.189575	0.497211	0.2692	5.92608	3.59653	0.752025	-0.00854558	1.58968	0.9013	4.51872	4.42814	0.02113	-0.85373	0.894033	0.2945
ENSMUSG00000035390	Brsk1	2996	Cellular	0.913398	0.845901	-0.0258936	-1.76534	1.4617	0.3842	2.44771	1.17935	0.751095	-2.73312	3.43467	0.6658	1.72844	2.21843	-0.139563	-1.90927	2.12579	-0.4903
ENSMUSG00000022995	Enah	11229	Cellular	2.5149	2.47397	0.0185008	-0.41865	0.448113	0.1408	5.52122	3.23856	0.750906	-0.138855	1.60323	0.8767	6.08644	5.12629	0.261248	-0.259423	0.828367	0.5017
ENSMUSG00000035754	Wdr18	3911	Cellular	3.82587	3.66212	0.0567143	-0.69158	0.789347	0.3015	7.16822	4.11781	0.75073	-0.130878	1.55125	0.8874	7.04189	6.53711	-0.0686643	-1.88441	1.32315	0.3712
ENSMUSG00000056310	Tyw1	4698	Cellular	1.81925	1.97278	-0.0863263	-0.972674	0.841703	-0.3658	4.61913	2.79739	0.750509	-0.386295	1.96288	0.8059	2.60727	4.73539	-0.878493	-2.21419	0.423679	-0.8372
ENSMUSG00000019795	Pcmt1	2757	Cellular	1.9343	1.85484	0.0120563	-0.920746	0.85082	0.3025	4.09773	2.49987	0.749317	-0.599672	2.16482	0.7641	3.77225	4.20484	-0.0391994	-1.24004	1.46157	-0.3943
ENSMUSG00000028057	Rit1	2677	Cellular	1.3971	0.973673	0.169653	-2.36148	2.04322	0.5179	2.8837	1.56271	0.74909	-1.97622	3.10707	0.6746	3.78032	2.0642	0.306187	-3.81647	3.01276	0.5819
ENSMUSG00000048497	Mmgt2	2736	Cellular	1.16538	1.17921	0.0739187	-1.06792	1.39033	0.3641	2.65732	1.66046	0.748226	-0.681494	2.36407	0.7434	3.64312	8.02616	-0.701222	-3.23668	2.99251	-0.6769
ENSMUSG00000029725	Ppp1r35	956	Cellular	1.25294	1.68938	-0.480519	-2.05269	1.03211	-0.6155	6.13136	3.21685	0.748134	-2.51032	3.59274	0.6621	15.8031	4.64979	1.73216	-1.85064	5.31001	0.8292
ENSMUSG00000041445	Mmrn2	3935	Cellular	1.75277	1.42907	0.390573	-0.871845	1.80658	0.5685	4.20429	2.41478	0.747014	-0.780515	2.0922	0.7737	4.14132	7.95641	-0.908714	-3.43205	1.59477	-0.7147
ENSMUSG00000041375	Ccdc9	2773	Cellular	2.94532	2.77261	0.0847312	-0.896461	1.05176	0.3663	8.04842	4.91913	0.746687	-0.0221827	1.61084	0.8927	8.24205	6.47201	0.282008	-1.58538	2.03113	0.5267
ENSMUSG00000021548	Ccnh	2045	Cellular	2.61779	2.52015	0.00959914	-1.0185	0.940818	0.3201	4.59962	2.60801	0.746678	-0.603086	1.95777	0.7934	7.36948	3.87073	0.375765	-3.36574	2.71125	0.6055
ENSMUSG00000008036	Ap2s1	1054	Cellular	11.455	10.8505	0.171787	-0.934248	1.45023	0.4228	24.9211	16.7477	0.746525	-0.776643	2.64413	0.714	17.7268	17.2763	-0.826709	-6.97554	2.66506	-0.5376
ENSMUSG00000025169	Ogfod3	1308	Cellular	5.55147	4.73163	0.485211	-3.01076	4.751	0.5299	9.5299	4.18344	0.746009	-3.85496	4.02033	0.6616	6.76048	5.2957	0.688822	-2.76404	5.05584	0.5663
ENSMUSG00000037062	Sh3glb1	5945	Cellular	3.18265	2.40616	0.485908	-1.66427	2.79532	0.5741	7.36067	4.48652	0.745866	-0.877677	2.44227	0.726	3.95745	5.37499	-0.431506	-2.00509	1.14271	-0.5944
ENSMUSG00000063065	Mapk3	1800	Cellular	3.95053	4.57488	-0.318803	-2.38563	1.47538	-0.5089	10.9526	6.80763	0.745624	-0.658763	2.25618	0.7562	26.1744	11.0765	0.704208	-3.35517	3.35417	0.6772
ENSMUSG00000048264	Dip2c	8023	Cellular	2.02065	1.53065	0.284355	-1.31372	1.62812	0.5448	3.86624	2.45681	0.745599	-0.549183	2.23258	0.7595	2.93806	5.65416	-0.908531	-3.26188	1.50182	-0.7285
ENSMUSG00000041890	Git2	7440	Cellular	0.697467	0.813827	-0.181799	-0.967678	0.642711	-0.4404	1.87476	1.18048	0.745566	-0.510844	2.15822	0.7721	1.53939	1.75653	0.330885	-1.91396	3.8429	0.4584
ENSMUSG00000035557	Krt17	1551	Cellular	4.2932	4.84114	-0.635066	-4.87906	2.24429	-0.5452	12.898	8.10195	0.745195	-1.48115	3.14245	0.6718	7.19331	2.38862	1.06095	-5.16007	5.5367	0.6903
ENSMUSG00000052609	Plekhg3	5641	Cellular	1.09818	1.02595	0.0987757	-0.747973	0.928089	0.3596	3.13866	1.80261	0.744945	-0.376962	1.77268	0.8248	2.61871	2.56402	-0.281831	-2.87123	1.62448	-0.4637
ENSMUSG00000002017	Fam98a	2817	Cellular	2.47344	2.17855	0.102825	-1.14915	1.15899	0.424	6.34867	3.47641	0.744751	-0.750808	1.9533	0.7857	8.02518	8.79127	-0.0845399	-1.1417	1.11541	-0.4006
ENSMUSG00000077450	Rab11b	6109	Cellular	2.54798	2.63568	-0.0704214	-1.09977	0.936713	-0.3565	6.28632	3.68253	0.744201	-0.169828	1.60672	0.8662	2.53359	3.2526	-0.41917	-1.89835	0.934954	-0.5804
ENSMUSG00000035595	1600002K03Rik	678	Cellular	2.79677	1.99194	0.454902	-0.772097	1.60279	0.6479	3.68269	2.78136	0.743977	-1.25263	3.58837	0.6284	1.09929	3.98963	-1.70706	-4.17327	0.999722	-0.8819
ENSMUSG00000001998	Ap4e1	4600	Cellular	1.25946	1.14793	0.0150321	-1.57578	1.3903	0.3918	2.11972	1.76117	0.742879	-2.68933	5.56197	0.564	4.61193	2.56012	0.313852	-3.25827	2.59011	0.5995
ENSMUSG00000000811	Txnrd3	2836	Cellular	2.30361	2.73858	-0.387902	-2.06648	1.00829	-0.5431	2.96704	1.85399	0.742874	-0.373625	1.99853	0.7964	3.3482	2.58443	-0.0899807	-3.87363	2.56247	0.4536
ENSMUSG00000068114	Ccdc134	2043	Cellular	1.35068	1.36492	-0.00881315	-0.86303	0.860034	-0.2923	2.39857	1.43788	0.742833	-1.31132	2.85475	0.6875	2.04401	1.85879	-0.833036	-7.76217	3.51826	-0.525
ENSMUSG00000024667	Tmem216	1101	Cellular	1.77108	1.60518	0.149961	-0.40797	0.731068	0.3602	4.64311	2.86608	0.742755	-0.768836	2.37323	0.7375	1.65389	3.8687	-1.42699	-5.44515	1.90639	-0.756
ENSMUSG00000041740	Rnf10	3476	Cellular	3.86157	3.43028	0.170889	-0.0648301	0.405104	0.2547	6.80083	4.11089	0.742278	0.00320477	1.50697	0.9039	5.10366	7.08116	-0.483911	-2.42091	1.43304	-0.6039
ENSMUSG00000021171	Esyt2	5560	Cellular	2.30588	1.83868	0.354667	-0.768197	1.5691	0.5658	5.35399	3.10845	0.741225	-1.05102	2.43744	0.7253	6.49922	5.02526	0.608538	-2.12029	3.94418	0.579
ENSMUSG00000020929	Eftud2	3339	Cellular	5.19665	5.10157	0.0120546	-0.662704	0.642792	0.2345	9.78391	5.73072	0.74102	0.0213517	1.38565	0.9206	10.6456	8.82708	0.202331	-0.989295	1.24865	0.483
ENSMUSG00000006276	Eps15l1	3376	Cellular	3.06071	2.73346	0.170647	-0.827665	1.19358	0.4353	6.45582	4.07351	0.74094	-0.311894	1.99021	0.8027	6.56115	4.51535	0.0318892	-3.61699	2.42706	0.5
ENSMUSG00000002233	Rhoc	1202	Cellular	7.79229	6.25415	0.376964	-1.00097	1.87073	0.5608	20.9659	13.2381	0.740849	-0.327658	1.99271	0.7958	17.8771	20.6523	0.216639	-2.21984	3.84244	0.4305
ENSMUSG00000020898	Ctc1	4164	Cellular	1.87104	1.82939	0.0904811	-0.794019	1.11003	0.3419	4.59887	2.81124	0.740732	-0.388405	1.96505	0.7975	9.75141	5.26807	1.13605	-0.603602	3.49391	0.8167
ENSMUSG00000024560	Cxxc1	2618	Cellular	2.63212	2.19733	0.231671	-0.470472	0.865458	0.4891	6.52608	3.69393	0.74043	-1.12635	2.36665	0.7272	6.40567	5.38882	0.517007	-2.43366	4.13676	0.5444
ENSMUSG00000040550	Otud6b	3266	Cellular	2.74718	2.45905	0.182439	-0.475898	0.886406	0.4099	4.74965	2.8651	0.739941	-0.801343	2.29941	0.7496	3.65922	5.6548	-0.699336	-1.90378	0.344059	-0.7862
ENSMUSG00000028690	Mmachc	2106	Cellular	3.44527	3.73025	-0.134903	-2.44247	2.14121	-0.4552	8.11818	6.38708	0.739932	-1.57078	4.07303	0.606	9.18367	5.59772	0.700865	-1.48104	2.8918	0.6718
ENSMUSG00000054226	Tprkb	2222	Cellular	1.85716	2.39956	-0.235703	-1.78957	1.65762	-0.5213	4.31374	2.68432	0.739895	-0.785053	2.39967	0.7294	4.13704	6.4955	-0.369547	-2.71109	2.71475	-0.5763
ENSMUSG00000041852	Tcf20	7347	Cellular	2.57029	2.42192	0.0700876	-0.530918	0.650805	0.276	6.58868	4.10697	0.739859	-0.365395	1.96887	0.801	5.59068	6.24064	-0.0248108	-1.76505	2.02134	-0.4246
ENSMUSG00000018372	Cep95	2696	Cellular	1.99063	1.23316	0.473989	-1.5511	2.09917	0.6374	5.60079	3.35694	0.739222	-0.686918	2.09042	0.7619	4.08907	3.68898	0.382683	-3.44509	4.82988	0.5088
ENSMUSG00000028854	Slc9a1	4676	Cellular	2.10952	2.07787	0.030099	-1.03744	1.1235	0.3421	4.57003	2.67566	0.738872	-1.58116	3.07753	0.6802	4.473	4.21952	0.042143	-2.06868	2.09938	0.4185
ENSMUSG00000027086	Fastkd1	3200	Cellular	1.40795	1.57749	-0.114222	-1.08021	0.966606	-0.4131	5.1907	3.09963	0.738579	-0.769429	2.26895	0.7486	9.39017	2.02684	1.79811	-1.80003	4.36625	0.866
ENSMUSG00000026926	Pmpca	3135	Cellular	4.75849	4.38538	0.154505	-0.553512	0.961528	0.3836	9.40356	5.48755	0.738426	-0.256031	1.64798	0.8511	8.83126	12.5635	-0.542292	-1.80314	0.660287	-0.6864
ENSMUSG00000015937	H2afy	4018	Cellular	8.25795	8.37013	0.0111139	-1.39942	1.48421	-0.3635	21.9945	13.488	0.738392	-0.302751	1.85088	0.818	11.9301	11.9739	-0.0108739	-1.52612	1.49951	-0.3712
ENSMUSG00000060657	Marf1	7765	Cellular	1.49833	1.09258	0.381776	-1.94601	2.49039	0.5598	4.21165	2.41587	0.737554	-1.31725	2.62523	0.7067	3.24365	2.54282	0.724781	-1.94306	4.28988	0.5978
ENSMUSG00000059456	Ptk2b	4034	Cellular	2.39898	2.1734	0.173991	-0.893082	1.34969	0.4328	4.6315	2.66128	0.737521	-2.07819	3.50273	0.6549	3.62068	5.42389	-0.870588	-4.19661	1.7117	-0.6485
ENSMUSG00000021111	Papola	4380	Cellular	2.58886	2.57478	0.00994642	-0.459661	0.475562	0.1565	8.41231	5.12327	0.737252	0.056746	1.47614	0.9155	5.58741	7.02149	-0.353355	-1.2175	0.45962	-0.5864
ENSMUSG00000038102	Trappc11	4646	Cellular	2.92068	3.07708	-0.0864455	-1.06382	0.861723	-0.3624	7.01989	3.83778	0.737118	-2.28089	3.38444	0.6651	6.80811	7.16282	0.205952	-1.5867	2.68846	0.4362
ENSMUSG00000069539	Scyl2	4817	Cellular	1.28684	1.36327	-0.0375245	-1.14459	1.16348	-0.3617	2.9365	1.61435	0.736941	-1.47064	2.65507	0.7047	2.35101	2.04868	0.221818	-0.794168	1.28151	0.4697
ENSMUSG00000006281	Tep1	8168	Cellular	2.92237	3.36268	-0.19762	-0.979577	0.597432	-0.4519	5.14997	3.26182	0.736896	-0.412202	2.12102	0.7776	8.57366	3.96337	1.83723	-0.987612	6.70451	0.8176
ENSMUSG00000030264	Thumpd3	3072	Cellular	1.33844	1.41552	-0.0583463	-0.761406	0.674891	-0.293	2.75259	1.64187	0.73688	-0.202484	1.65966	0.8565	2.5911	2.72408	-0.181736	-1.74003	1.16231	-0.4344
ENSMUSG00000022992	Kansl2	2311	Cellular	1.2868	1.18429	0.080038	-1.14096	1.20883	0.3923	3.95029	2.5259	0.736847	-1.00048	2.66125	0.6986	1.53978	3.02861	-0.4906	-3.81359	3.85695	-0.6035
ENSMUSG00000032411	Tfdp2	7354	Cellular	2.05427	2.05525	-0.00596343	-0.452639	0.432242	-0.1409	4.69154	2.8397	0.736765	0.217021	1.27409	0.9665	6.36973	6.28757	-0.130141	-1.87007	1.25612	-0.3988
ENSMUSG00000026553	Copa	4622	Cellular	4.46277	4.37082	0.0397486	-0.412745	0.507678	0.1824	8.79368	5.78138	0.736617	-0.658111	2.46799	0.7336	6.90494	6.79163	0.0229163	-1.16335	1.18932	0.3485
ENSMUSG00000025439	Clns1a	3002	Cellular	6.56062	6.35809	0.0431058	-0.449303	0.534522	0.1941	10.4895	6.64979	0.736364	-0.233117	1.89639	0.8253	7.46542	10.5649	-0.583188	-2.07015	0.723497	-0.6783
ENSMUSG00000021391	Cenpp	2059	Cellular	4.69573	4.93061	-0.249586	-2.03425	1.10428	-0.4628	5.919	5.41661	0.736289	-2.39152	5.54447	0.5481	12.4931	3.61493	1.34738	-3.65528	5.02589	0.7501
ENSMUSG00000032641	Gpr19	2075	Cellular	0.789429	0.879862	-0.149781	-0.709394	0.428432	-0.3643	1.88332	1.1699	0.735959	-0.0975564	1.71294	0.8654	1.66949	3.8975	-1.18348	-2.46142	0.155434	-0.9223
ENSMUSG00000041959	S100a10	685	Cellular	7.49413	5.91653	0.337199	-0.265359	0.935702	0.6126	17.4271	10.7261	0.735433	-0.571727	2.10209	0.7665	8.51335	19.5135	-1.23042	-2.42302	-0.102735	-0.9584
ENSMUSG00000020079	Supv3l1	2604	Cellular	2.70399	2.87274	-0.0916603	-1.16587	1.00136	-0.3809	4.3916	3.11817	0.7345	-0.952964	3.05764	0.6722	3.07108	5.27886	-0.979617	-3.3351	0.888031	-0.7536
ENSMUSG00000056260	Lrif1	4737	Cellular	0.775072	0.694838	0.128803	-1.4861	1.68798	0.4383	1.8083	1.15647	0.734466	-0.836606	2.5471	0.7081	1.05539	1.90516	-0.871071	-2.31199	0.51224	-0.8211
ENSMUSG00000040354	Mars	3065	Cellular	7.84924	7.39216	0.0388819	-1.133	1.09607	0.361	13.3715	8.53271	0.734302	-0.467096	2.15187	0.7702	22.3255	13.5155	1.22003	-1.80744	5.47961	0.69
ENSMUSG00000039166	Akap7	2391	Cellular	1.72526	1.58633	0.0665995	-1.64701	1.68602	0.4232	4.29911	2.77118	0.73399	-0.895017	2.57565	0.71	6.35688	7.68729	-0.528353	-2.77743	1.08133	-0.5804
ENSMUSG00000026123	Plekhb2	5176	Cellular	1.55783	1.84668	-0.302588	-2.09461	1.35752	-0.5145	2.80305	2.06301	0.733714	-1.17804	3.3861	0.6415	3.53023	2.21337	0.733508	-1.55791	3.15361	0.6635
ENSMUSG00000028847	Trappc3	1336	Cellular	4.45783	5.43141	-0.60076	-3.21855	1.20426	-0.5844	14.1367	8.05934	0.733564	-0.91152	2.22839	0.7456	21.0878	18.9003	0.166151	-2.05136	2.35984	0.4662
ENSMUSG00000022711	Pmm2	2370	Cellular	3.29696	2.80511	0.238859	-0.95832	1.47578	0.4852	3.80361	2.79554	0.73328	-2.64538	4.87689	0.5864	4.50296	4.06622	-0.0295574	-1.93993	1.46178	0.3988
ENSMUSG00000039914	Coq10a	1434	Cellular	1.78336	2.09039	-0.0335553	-1.80502	2.26782	-0.4438	2.86742	1.69389	0.73318	-0.7043	2.08689	0.7631	6.10118	2.32769	1.57157	-3.19834	6.78733	0.7269
ENSMUSG00000030322	Mbd4	3614	Cellular	0.923286	0.83355	0.063637	-1.06764	1.08863	0.3764	2.91553	1.85377	0.732973	-0.438226	2.10915	0.7712	3.54265	3.11901	0.148509	-1.24746	1.4823	0.4499
ENSMUSG00000002580	Mien1	747	Cellular	4.00311	4.07484	-0.0640557	-0.95566	0.732388	-0.3119	10.3895	6.69081	0.732586	-0.643296	2.3978	0.7365	8.25426	10.094	-0.160043	-2.37396	2.31496	-0.4823
ENSMUSG00000021843	Ktn1	4608	Cellular	4.25133	3.93651	0.123274	-0.300587	0.575487	0.2721	9.45269	5.4245	0.732525	-0.456269	1.72631	0.8232	16.4368	10.7728	0.522164	-0.670861	1.55289	0.7105
ENSMUSG00000057133	Chd6	10515	Cellular	1.0547	1.05881	-0.00840412	-0.337321	0.302477	-0.0725	3.05177	1.8522	0.732428	0.0698138	1.42174	0.9256	2.71793	3.06973	-0.227027	-1.09522	0.54309	-0.4568
ENSMUSG00000041020	Map7d2	3670	Cellular	6.03379	6.40445	-0.192859	-2.71361	1.97688	-0.4601	30.2106	12.5592	0.732293	-4.02643	3.98314	0.6618	14.4011	6.74486	1.5288	-4.21987	8.79459	0.6723
ENSMUSG00000024145	Pigf	988	Cellular	1.42411	1.40945	0.0120001	-0.897007	0.927104	0.2951	4.67561	2.75117	0.732241	-0.471105	1.84826	0.8021	4.19408	5.24865	-0.391227	-2.36512	1.42331	-0.5519
ENSMUSG00000040703	Cyp2s1	3161	Cellular	2.75747	2.66023	-0.00984654	-1.70104	1.56356	0.3739	13.3605	8.45244	0.731385	-0.650419	2.29686	0.7355	5.46802	2.78881	0.873364	-2.81982	4.28743	0.6639
ENSMUSG00000020456	Ogdh	4127	Cellular	4.73694	4.65854	0.0953547	-0.823951	1.18528	0.3486	9.14752	5.12857	0.731328	-0.587542	1.84813	0.8018	7.40005	10.8246	-0.155417	-2.24919	2.90978	-0.5275
ENSMUSG00000043207	Zmpste24	3949	Cellular	2.08635	2.00733	0.0359179	-0.650737	0.697123	0.2619	3.85716	2.22527	0.731171	-0.552365	1.90225	0.7941	2.43437	4.31466	-1.56924	-6.36612	1.09294	-0.7717
ENSMUSG00000063200	Nol7	1800	Cellular	10.3776	8.16781	0.350775	-0.879682	1.63836	0.5634	13.2346	8.71223	0.731171	-0.523442	2.32089	0.7513	11.8582	17.6374	-0.46668	-1.75451	1.08201	-0.6498
ENSMUSG00000028999	Rint1	3363	Cellular	1.4689	1.53368	0.0204106	-1.05413	1.24657	-0.3266	3.58492	1.84938	0.731035	-1.48239	2.40283	0.7257	3.1966	1.81911	1.09119	-0.708237	3.53696	0.7907
ENSMUSG00000039117	Taf4	4416	Cellular	1.16052	0.965443	0.0560529	-1.78259	1.53379	0.435	3.91785	2.42118	0.730912	-0.155134	1.71361	0.8502	1.76165	3.96994	-1.03293	-2.96684	1.16397	-0.7914
ENSMUSG00000031832	Taf1c	3474	Cellular	1.71812	1.38343	0.241553	-0.871319	1.20594	0.5124	3.01794	1.82407	0.730879	-0.357118	1.80662	0.8207	2.58047	4.01389	-0.752703	-2.62286	0.821435	-0.7155
ENSMUSG00000029559	2210016L21Rik	2607	Cellular	2.75165	2.28621	0.202845	-1.05255	1.29025	0.4827	8.76542	4.98766	0.730748	-0.967371	2.19999	0.7465	12.1941	7.94329	0.459215	-1.59186	2.16312	0.6183
ENSMUSG00000026767	Mindy3	2344	Cellular	1.20044	1.4352	-0.356133	-1.61924	0.710486	-0.5539	5.55988	3.32177	0.730555	-0.547174	2.00131	0.7811	3.80381	3.221	-0.0176592	-2.80518	2.21921	0.4421
ENSMUSG00000059851	Kmt5c	2774	Cellular	2.48797	2.61111	-0.0684262	-0.903016	0.771842	-0.3335	10.6117	6.36897	0.728921	-0.130949	1.55678	0.869	17.2964	11.9107	0.61143	-2.9991	4.41215	0.5804
ENSMUSG00000025737	Wdr24	3139	Cellular	2.09042	2.04989	-0.00109379	-0.864525	0.789883	0.2761	5.68851	3.53891	0.728613	-0.617229	2.21766	0.7497	5.64855	9.05405	-0.576128	-2.53138	1.57039	-0.648
ENSMUSG00000032741	Tpcn1	4712	Cellular	4.12101	4.78036	-0.186762	-2.03596	1.68184	-0.4803	4.85583	4.03649	0.728312	-1.5387	4.13673	0.5917	4.88765	6.47339	-0.492326	-3.07748	1.87063	-0.5687
ENSMUSG00000049482	Ctu2	3999	Cellular	2.9559	2.85538	0.0884969	-0.612624	0.872898	0.3165	5.20767	3.35401	0.727657	-0.327888	1.98884	0.7973	4.0139	4.75487	-0.83682	-4.77268	1.65948	-0.6007
ENSMUSG00000021552	Gkap1	3742	Cellular	4.33955	4.03006	0.0741513	-0.810617	0.851938	0.3461	7.27674	4.4502	0.72687	-0.139829	1.64449	0.8594	11.6652	3.5232	1.81019	-2.13512	6.1114	0.8045
ENSMUSG00000062170	Fmr1nb	842	Cellular	6.574	5.78493	0.293282	-1.18629	2.05879	0.4968	7.97589	4.71519	0.726616	-0.36257	1.75838	0.8219	6.16853	17.8412	-1.62151	-2.95702	-0.523756	-0.9934
ENSMUSG00000028419	Chmp5	1519	Cellular	3.77528	3.03216	0.255085	-1.02167	1.40723	0.5204	8.7384	5.20973	0.72659	-0.585497	1.96889	0.7807	7.64238	9.62272	-0.0398058	-2.02424	2.65427	-0.4712
ENSMUSG00000029775	Klhdc10	5901	Cellular	2.64585	3.1416	-0.218555	-1.15748	0.761508	-0.4794	7.92872	5.00792	0.72628	-0.740426	2.32442	0.7323	9.00647	5.7327	0.885477	-1.79143	4.18136	0.6568
ENSMUSG00000003190	Bcl2l12	1596	Cellular	1.82099	3.18208	-0.760664	-1.76789	0.351176	-0.8325	4.71238	3.67382	0.726122	-1.60909	4.09679	0.6025	2.62919	1.63105	-0.855264	-9.94712	3.76347	-0.4815
ENSMUSG00000019813	Cep57l1	2255	Cellular	1.20199	1.23916	-0.0487088	-0.579521	0.470726	-0.2231	2.55943	1.55008	0.726086	0.112802	1.34548	0.9413	4.41279	2.92172	0.651175	-0.658938	2.09067	0.7171
ENSMUSG00000035342	Lzts2	2825	Cellular	2.25178	1.24303	0.758683	-0.750197	2.10083	0.7776	4.47437	4.26574	0.725626	-1.97424	5.2656	0.5442	6.6223	4.83005	0.587538	-1.22989	2.74455	0.618
ENSMUSG00000003346	Abhd17a	1529	Cellular	4.79916	5.44507	-0.247009	-1.26593	0.609308	-0.4739	18.5082	10.9152	0.725607	-0.419491	1.8086	0.8088	14.4725	11.5691	0.100361	-2.33676	1.92204	0.4793
ENSMUSG00000038416	Cdc16	2301	Cellular	3.13225	3.67578	-0.218325	-0.752451	0.34661	-0.4611	6.00057	3.76694	0.725371	-0.178388	1.72912	0.85	5.51548	6.22971	-0.187618	-0.79041	0.385309	-0.4113
ENSMUSG00000036948	BC037034	3566	Cellular	1.49538	1.37889	0.207828	-1.36553	2.03168	0.4644	3.74261	2.58573	0.725367	-1.24328	3.11263	0.6553	6.19479	2.7428	0.568305	-4.21704	3.78957	0.6289
ENSMUSG00000062234	Gak	4487	Cellular	3.70666	3.39492	0.150305	-0.818062	1.15751	0.4047	6.83008	4.04281	0.725022	-2.15626	3.46084	0.6529	8.49552	7.69835	0.095107	-2.14295	2.23176	0.4551
ENSMUSG00000004665	Cnn2	2460	Cellular	5.3062	4.69645	0.122588	-0.878692	1.02241	0.407	8.61821	5.28554	0.724473	-1.18798	2.69515	0.6981	2.36197	3.28922	-0.440614	-1.75217	0.959139	-0.6277
ENSMUSG00000031644	Nek1	5478	Cellular	3.25851	3.35075	-0.373339	-3.15769	1.53792	-0.4908	9.78623	5.71512	1.03639	-0.888563	3.65254	0.7541	12.5368	6.17078	1.20753	-1.23037	4.11998	0.7676
ENSMUSG00000022420	Dnal4	1469	Cellular	2.03094	2.64546	-0.389184	-1.36809	0.567719	-0.6127	4.5548	2.86099	0.724207	-0.302659	1.85674	0.8104	4.90013	6.52059	-0.360954	-2.17248	1.55304	-0.5534
ENSMUSG00000040699	Limd2	2950	Cellular	6.17573	8.56992	-0.132801	-2.17335	2.80202	-0.5151	12.1923	7.24014	0.723983	-1.10994	2.54453	0.7093	15.9278	16.1898	-1.00611	-7.25707	2.08829	-0.5672
ENSMUSG00000063804	Lin28b	5402	Cellular	0.991546	1.31656	-0.435674	-1.7858	0.87108	-0.6079	2.27162	1.42791	0.72381	-2.38465	3.94435	0.6243	2.89356	2.52159	0.0974538	-2.18775	2.19057	0.4597
ENSMUSG00000034290	Nek9	5386	Cellular	3.23981	3.42947	-0.0459726	-0.858805	0.823328	-0.3167	5.56275	3.46906	0.72316	-0.264035	1.82783	0.8191	6.01555	5.06864	0.227157	-1.30702	1.70796	0.4895
ENSMUSG00000042289	Hsd3b7	2286	Cellular	1.10289	1.78773	-0.765868	-2.722	1.00125	-0.7137	3.36777	2.17921	0.722977	-1.3068	3.05263	0.6684	3.63404	1.22005	1.44771	-1.98108	4.64033	0.7986
ENSMUSG00000002413	Braf	9728	Cellular	1.40381	1.44742	-0.124183	-1.3418	0.93699	-0.3882	4.21312	2.85862	0.722904	-1.02571	2.88002	0.6755	2.81861	3.18445	0.40051	-1.97655	4.238	0.4748
ENSMUSG00000027610	Gss	3258	Cellular	3.40351	4.11858	-0.269907	-0.947234	0.419307	-0.5221	8.39416	5.90795	0.722307	-0.947792	2.87939	0.6767	6.10538	12.4648	-0.362387	-3.79906	4.76225	-0.5918
ENSMUSG00000046962	Zbtb21	6010	Cellular	0.69387	0.785445	-0.370797	-2.555	1.3941	-0.5194	1.94412	1.31135	0.722197	-0.820868	2.63502	0.6972	1.18452	2.29056	-1.26	-3.92374	0.699612	-0.818
ENSMUSG00000063354	Slc39a4	2224	Cellular	2.77704	3.04098	-0.138799	-0.967648	0.643611	-0.3841	5.83952	3.87982	0.721845	-1.19622	2.99423	0.6709	6.91843	7.92954	-0.726085	-5.09075	1.96691	-0.561
ENSMUSG00000036737	Oxsr1	4647	Cellular	2.21904	1.90315	0.188129	-0.562148	0.862052	0.4397	5.96369	3.59497	0.721821	-0.177015	1.62726	0.8529	3.62188	5.38142	-0.791099	-3.02494	0.888549	-0.698
ENSMUSG00000028479	Gne	5384	Cellular	1.36777	1.75923	-0.37359	-1.88632	1.08913	-0.5629	6.69849	2.11838	1.0369	-3.17053	3.67191	0.7452	7.1005	4.9996	0.25402	-2.84879	2.64135	0.5403
ENSMUSG00000026615	Eprs	5638	Cellular	6.30999	5.62622	0.163569	-0.210379	0.52507	0.32	11.5162	6.98044	0.720807	0.418322	1.02842	0.9985	11.5617	8.94862	0.387778	-0.578567	1.40274	0.6043
ENSMUSG00000010048	Ifrd2	2056	Cellular	3.44723	3.45847	0.0158035	-1.05311	1.16255	0.3309	7.90582	5.29015	0.720708	-1.59398	3.37691	0.6399	15.2748	13.022	0.316461	-1.8593	2.68293	0.5177
ENSMUSG00000022195	6030458C11Rik	3974	Cellular	0.906954	1.02733	-0.17812	-0.955662	0.618596	-0.4263	2.21486	1.38477	0.720354	-1.60139	3.14094	0.6549	2.55376	2.38685	-0.172566	-2.76379	1.82546	-0.4315
ENSMUSG00000027363	Usp8	4154	Cellular	4.91996	4.3429	0.178122	-0.379279	0.730908	0.3974	13.7215	7.28254	0.720305	-1.22421	2.23395	0.74	10.1935	7.88056	0.0493793	-2.86828	2.09267	0.4808
ENSMUSG00000025591	Tma16	4328	Cellular	1.0702	1.10489	-0.100661	-1.1456	0.88854	-0.3696	1.98553	1.23165	0.720259	-0.0109216	1.48751	0.8989	1.35845	2.1044	-0.608227	-1.68597	0.516815	-0.7453
ENSMUSG00000075415	Fnbp1	8469	Cellular	1.78155	1.63524	0.176138	-0.873326	1.32493	0.4347	5.24875	3.31161	0.720112	-0.112818	1.68919	0.8557	4.54224	3.47621	-0.0724194	-3.43695	2.17695	0.4591
ENSMUSG00000039108	Lsm14b	2566	Cellular	3.36426	3.38765	0.0171735	-1.04571	1.11091	0.3225	9.94465	5.92622	0.719561	-0.933664	2.2766	0.7306	5.86594	6.7304	-0.359404	-2.56431	1.39415	-0.5147
ENSMUSG00000059119	Nap1l4	2285	Cellular	3.28111	3.38579	-0.0614197	-0.564969	0.407965	-0.2111	8.33574	5.0965	0.719475	-0.505404	1.957	0.7826	6.63066	8.5257	-0.362471	-1.63604	0.908221	-0.5634
ENSMUSG00000006705	Pknox1	4232	Cellular	1.13948	1.02427	0.132209	-0.593852	0.831528	0.3693	3.292	1.99317	0.719273	-0.0158657	1.4486	0.8981	3.41005	2.71707	0.331535	-0.517033	1.16467	0.5796
ENSMUSG00000025157	Zdhhc16	1821	Cellular	2.97131	2.81764	0.0512942	-0.870841	0.917584	0.338	5.31026	2.96418	0.719166	-1.04654	2.23309	0.7337	5.54503	6.14329	-0.48757	-3.60587	1.67308	-0.5316
ENSMUSG00000037343	Taf2	5033	Cellular	2.60029	2.87537	-0.174067	-1.1775	0.795925	-0.4282	4.81902	3.56733	0.718846	-1.5762	3.69597	0.6218	3.48307	6.7889	-0.74097	-4.36092	3.44384	-0.6418
ENSMUSG00000031904	Slc7a6	3750	Cellular	2.55384	2.6222	-0.111992	-1.57909	1.2085	-0.4032	6.6466	4.19636	0.718588	-1.42586	3.06911	0.6642	4.45288	3.96322	-0.0594907	-2.25491	1.5623	0.3965
ENSMUSG00000032436	Cmtm7	2183	Cellular	2.92297	3.00876	-0.00284239	-0.791127	0.865753	-0.2852	6.89039	4.13569	0.718569	-0.00975351	1.40282	0.9024	2.89777	3.42625	-0.150694	-2.16905	2.19721	-0.4777
ENSMUSG00000025403	Shmt2	2289	Cellular	7.97445	7.7645	0.0318743	-0.336868	0.383807	0.1169	18.1083	10.9866	0.718566	-0.840278	2.26349	0.7436	15.1644	12.8508	0.170508	-1.67981	1.89214	0.4695
ENSMUSG00000020859	Spag9	7340	Cellular	1.60509	1.4224	0.0897577	-1.2837	1.30004	0.4117	2.83548	3.0719	0.718536	-4.02326	8.02925	0.5092	3.983	2.93911	0.340409	-2.15556	2.54337	0.5512
ENSMUSG00000027243	Harbi1	3686	Cellular	0.878575	0.744024	0.277313	-1.17026	1.78485	0.5106	2.23693	1.42022	0.718526	-0.820322	2.42296	0.7175	3.45281	2.89855	-0.168083	-3.32611	1.90066	0.4215
ENSMUSG00000028252	Ccnc	3484	Cellular	2.56865	2.98911	-0.139551	-1.53187	1.42451	-0.4597	4.5272	2.88623	0.718194	-0.376372	1.98754	0.7898	3.63833	3.74259	-0.526612	-3.84501	1.65048	-0.528
ENSMUSG00000018433	Nol11	3158	Cellular	2.68035	2.50134	0.118187	-0.601821	0.876	0.3525	5.57563	3.37791	0.718057	0.118519	1.31467	0.9425	3.81403	5.77377	-0.589566	-1.70788	0.522861	-0.7357
ENSMUSG00000025156	Gps1	2000	Cellular	4.0077	5.04981	-0.505468	-2.65066	1.23238	-0.5868	6.07502	3.23943	0.718048	-1.33366	2.3235	0.7261	7.056	12.8314	-0.957445	-3.70432	1.51173	-0.709
ENSMUSG00000031590	Frg1	1039	Cellular	3.20948	2.56407	0.340996	-0.175425	0.88581	0.6293	4.66883	2.93342	0.717548	-0.0367108	1.59214	0.8857	5.038	3.14198	0.689354	0.119112	1.28681	0.9339
ENSMUSG00000039801	2410089E03Rik	10469	Cellular	1.87136	1.58517	0.114525	-1.57906	1.5118	0.4522	5.88248	3.86962	0.717523	-0.493457	2.20277	0.7515	3.17253	4.84233	-0.975741	-4.34629	1.45868	-0.6762
ENSMUSG00000026289	Atg16l1	3751	Cellular	0.701208	0.716281	-0.0743509	-1.02848	0.812368	-0.341	1.45789	0.939633	0.717213	-0.228106	1.82774	0.8244	1.41232	1.49284	-0.0665829	-1.14708	1.03288	-0.3674
ENSMUSG00000054770	Kctd18	5016	Cellular	0.942556	1.24035	-0.551628	-2.41162	0.974809	-0.6256	1.46374	0.845172	0.717094	-1.89867	3.17394	0.6582	2.09633	3.07478	-0.591394	-1.78773	0.469001	-0.7222
ENSMUSG00000029121	Crmp1	3051	Cellular	2.9815	3.08835	-0.21512	-2.26252	1.43728	-0.4528	5.14207	3.57438	0.716955	-0.830841	2.74288	0.6826	5.92615	5.67541	-0.126717	-2.69401	1.96217	-0.4226
ENSMUSG00000031660	Brd7	3625	Cellular	3.70049	3.68274	0.00173042	-0.391299	0.370158	0.0975	9.78794	5.9255	0.716618	-0.0244799	1.41913	0.9002	7.04145	5.85106	0.22134	-0.719422	1.07137	0.4855
ENSMUSG00000026970	Rbms1	4436	Cellular	3.6414	3.58713	0.0493004	-0.791773	0.941365	0.3134	6.42249	3.88889	0.716372	0.0205244	1.38053	0.9153	6.46734	5.29856	0.238759	-0.825696	1.21419	0.5097
ENSMUSG00000025212	Sfxn3	2966	Cellular	4.50873	4.80079	-0.217014	-2.156	1.43869	-0.4591	15.2561	4.16346	0.716222	-5.92823	4.16682	0.6749	3.99707	1.70024	1.02236	-3.89525	5.48458	0.6672
ENSMUSG00000042138	Msantd2	2291	Cellular	0.956451	0.892198	0.0606763	-1.08598	1.11684	0.3735	1.90973	1.22346	0.716107	-0.578873	2.17386	0.752	0.985362	2.70199	-1.77587	-4.54273	0.178186	-0.9276
ENSMUSG00000042029	Ncapg2	4684	Cellular	1.12252	0.863984	0.266632	-1.36486	1.67345	0.5306	1.95237	1.26356	0.715862	-0.806539	2.38813	0.7253	1.77853	1.90066	-0.106142	-1.19674	0.947327	-0.3883
ENSMUSG00000022024	Sugt1	1951	Cellular	7.22875	6.8988	0.067072	-0.122023	0.24995	0.025	14.7113	9.56016	0.71572	-0.265317	1.93815	0.7989	13.9654	16.8961	-0.37187	-1.87558	0.858136	-0.5532
ENSMUSG00000046324	Ermp1	7058	Cellular	3.8713	3.54763	0.0749646	-1.08141	1.109	0.3813	6.64122	4.00322	0.715679	-0.813881	2.19152	0.7359	7.58184	7.14388	0.193451	-2.42474	3.02184	0.4663
ENSMUSG00000028048	Gba	1978	Cellular	7.61122	6.00149	0.370683	-1.1169	1.92205	0.5631	7.0829	4.55748	0.715546	-2.26346	3.81347	0.625	16.4497	17.6588	0.985224	-3.5093	8.9193	0.533
ENSMUSG00000026134	Prim2	2447	Cellular	3.57635	3.27872	0.176488	-0.926864	1.39417	0.4358	5.80479	3.66533	0.715464	-0.42662	1.92468	0.7897	3.62354	3.37723	0.137843	-1.02277	1.39179	0.416
ENSMUSG00000039671	Zmynd8	6188	Cellular	1.17814	1.27249	-0.134461	-0.761594	0.453903	-0.3409	3.25106	2.04409	0.715093	-0.136261	1.66744	0.8563	3.00254	4.6189	-0.634004	-1.6941	0.424437	-0.7641
ENSMUSG00000022570	Tsta3	1311	Cellular	6.45112	5.67001	0.0842255	-1.51533	1.46345	0.4319	7.83544	5.01284	0.715057	-0.315594	1.9117	0.8011	10.7385	11.5629	0.116486	-1.69127	2.51322	0.4111
ENSMUSG00000026775	Yme1l1	4707	Cellular	2.56192	2.84632	-0.12881	-0.808206	0.601269	-0.373	8.44529	5.23991	0.714812	-0.394625	1.92008	0.7944	7.79896	7.14096	0.112036	-1.52118	1.71132	0.4331
ENSMUSG00000031109	Enox2	3936	Cellular	3.99432	3.75207	-0.149057	-2.82794	1.98478	-0.4259	6.4085	3.58939	0.714545	-2.02915	3.1805	0.6601	5.18426	6.34268	-0.50576	-2.79856	1.18175	-0.5664
ENSMUSG00000079197	Psme2	962	Cellular	5.81845	5.16189	-0.1683	-2.75428	1.6116	-0.4116	9.5101	7.03551	0.714485	-1.28812	3.46636	0.6303	13.3352	20.8374	-0.792279	-2.45205	0.475506	-0.7629
ENSMUSG00000038170	Pde4dip	8376	Cellular	1.61591	1.57763	-0.0649796	-1.38601	1.07291	-0.3602	5.14258	2.44311	1.03736	-1.76202	3.80131	0.7343	4.49385	2.75235	0.541102	-2.82636	3.62597	0.5938
ENSMUSG00000042472	Zfp410	2730	Cellular	0.758827	0.791	-0.0806504	-0.726395	0.520355	-0.2841	1.84849	1.12257	0.714416	-0.0696522	1.48529	0.8885	1.12665	1.3796	-0.165054	-1.69722	1.62115	-0.4773
ENSMUSG00000030681	Mvp	4822	Cellular	2.49748	2.33058	0.0749184	-0.686815	0.771209	0.3168	4.74958	3.19474	0.714384	-0.922324	2.66801	0.6894	3.64345	8.57614	-1.12918	-3.09095	1.05783	-0.8226
ENSMUSG00000032175	Tyk2	4828	Cellular	2.61721	3.31042	-0.3127	-1.47436	0.933355	-0.5531	5.14425	3.99283	0.714347	-1.6496	4.0269	0.6016	9.83534	4.8412	2.16239	-1.38716	9.23321	0.79
ENSMUSG00000018340	Anxa6	2489	Cellular	6.78051	5.22532	0.41548	-0.427044	1.36179	0.6374	9.5054	5.87966	0.71401	-0.17549	1.64846	0.8475	9.19202	5.33783	0.524505	-2.13797	2.58302	0.6351
ENSMUSG00000062797	Hikeshi	2539	Cellular	4.31627	5.07567	-0.42521	-2.6081	1.3349	-0.5406	12.0412	6.25808	1.03753	-0.614439	2.88898	0.8302	5.77122	10.8288	-0.737792	-2.7973	1.75062	-0.702
ENSMUSG00000002799	Jag2	5106	Cellular	1.36256	1.65084	-0.650766	-6.89511	4.37664	-0.538	5.28946	3.78622	0.713619	-1.61685	3.65764	0.6224	3.73969	5.75908	-1.0636	-4.98151	1.70745	-0.6694
ENSMUSG00000028278	Rragd	5055	Cellular	1.70263	2.54086	-0.707328	-3.81754	2.03319	-0.6099	2.9232	2.43188	0.71358	-1.95834	4.67406	0.5769	3.30475	6.08245	-0.949371	-2.3528	0.276441	-0.8636
ENSMUSG00000030051	Aplf	3588	Cellular	2.66771	2.09969	0.333671	-0.407389	1.0454	0.5986	6.32914	4.00287	0.713571	-0.858521	2.44702	0.7141	6.72669	4.07457	1.26609	-2.20162	6.37495	0.6799
ENSMUSG00000006301	Tmbim1	11011	Cellular	2.0619	1.75476	0.269539	-0.771809	1.37521	0.5056	4.99938	3.12046	0.713562	-0.458149	1.94433	0.7818	5.75737	3.19136	0.614423	-2.73311	3.44572	0.6267
ENSMUSG00000037514	Pank2	4266	Cellular	3.76871	3.54418	0.100479	-0.746377	0.950532	0.3564	7.38991	4.50943	0.71303	0.0589199	1.37566	0.9179	5.50053	6.6835	0.0182061	-2.01286	2.77541	-0.4467
ENSMUSG00000023007	Prpf40b	4065	Cellular	3.49408	2.4711	0.538899	-0.580614	1.75417	0.6844	7.31618	5.05522	0.712856	-1.36974	3.19501	0.6497	8.8449	6.79434	0.211713	-2.27293	2.24142	0.5167
ENSMUSG00000027679	Dnajc19	2499	Cellular	10.0496	11.7424	-0.281577	-1.72118	1.01077	-0.4999	18.1198	13.1222	0.71222	-0.990939	3.00711	0.6598	29.5206	25.7445	-0.205665	-3.65775	2.07739	-0.4246
ENSMUSG00000048755	Mcat	1893	Cellular	2.96992	3.10261	0.114844	-1.37677	1.96226	0.3994	4.19019	2.80155	0.71208	-0.941455	2.64668	0.6928	5.31233	3.5902	0.37993	-1.99195	2.21695	0.5832
ENSMUSG00000024082	Ndufaf7	2303	Cellular	3.37672	3.25763	0.0302595	-0.819417	0.828885	0.2947	7.25145	4.30096	1.0376	-1.08067	3.822	0.7351	25.8311	8.84976	1.39478	-1.62503	3.99717	0.8199
ENSMUSG00000021918	Nek4	2754	Cellular	4.48098	3.64631	0.289003	-1.935	2.50918	0.5197	14.369	7.17089	0.712014	-3.79727	4.28247	0.6434	35.2325	4.7264	2.99548	0.965859	5.18851	0.9954
ENSMUSG00000031879	Fam96b	918	Cellular	3.95858	3.39935	0.224421	-0.23589	0.696032	0.4464	8.0786	5.23056	0.711779	-0.874856	2.49828	0.7033	4.62119	9.64716	-0.897147	-2.64455	1.21919	-0.7709
ENSMUSG00000006763	Saal1	4728	Cellular	4.48909	3.95057	0.183348	-0.562993	0.941222	0.4269	9.96116	6.06314	0.711677	-0.864793	2.27239	0.7317	7.76712	5.72601	0.325921	-1.22949	1.60478	0.579
ENSMUSG00000062376	Borcs7	2176	Cellular	2.58474	3.3402	-0.352157	-2.22385	1.59937	-0.5521	5.20739	4.16264	0.711443	-1.47329	3.76765	0.6001	6.77825	5.72918	0.257936	-2.69497	3.28243	0.5009
ENSMUSG00000099481	Xndc1	3131	Cellular	1.15241	1.24141	-0.0877664	-0.786075	0.667882	-0.325	2.64786	1.65213	0.711353	-0.611454	2.16381	0.7463	2.99385	3.63295	-0.243276	-1.45157	1.01321	-0.5031
ENSMUSG00000031068	Glrx3	3440	Cellular	5.3622	4.57255	0.180664	-0.926742	1.15973	0.4611	18.2316	9.18441	1.03846	0.0617556	2.14116	0.9396	15.1569	17.5744	-0.140888	-2.10288	2.08792	-0.472
ENSMUSG00000041346	Wrap53	1891	Cellular	2.16907	1.92011	0.146173	-0.993354	1.27678	0.4291	2.97178	1.90968	0.711213	-0.299468	1.91399	0.8049	2.12466	5.18632	-1.30384	-3.25206	0.535109	-0.8755
ENSMUSG00000014195	Dnajc7	2330	Cellular	4.34123	4.21111	0.047981	-0.427942	0.534683	0.1981	7.13428	4.42504	0.710671	0.0839151	1.38422	0.9251	4.63795	12.1335	-1.30832	-2.4935	0.0773491	-0.9425
ENSMUSG00000055760	Gemin6	1134	Cellular	1.88611	1.95763	-0.0754444	-0.72607	0.510133	-0.2751	4.48207	3.50825	0.710526	-1.85317	4.17522	0.5917	5.27897	7.63865	-0.512858	-1.46978	0.480639	-0.7087
ENSMUSG00000029202	Pds5a	8934	Cellular	1.49481	1.38405	0.14315	-0.468183	0.818031	0.3547	2.93631	1.73874	0.710406	-0.14306	1.49306	0.8746	3.00484	2.55815	0.187138	-0.692663	0.957998	0.4526
ENSMUSG00000030870	Ubfd1	4849	Cellular	3.70509	3.48171	0.110009	-0.754395	1.00065	0.3611	10.0348	5.98786	0.710332	-0.37848	1.70758	0.82	2.69202	7.20552	-1.34889	-3.60013	1.04184	-0.836
ENSMUSG00000022559	Fbxl6	1712	Cellular	2.0645	2.10778	-0.0285749	-0.779156	0.716018	-0.2738	3.18252	2.79483	0.709959	-1.56665	4.27095	0.5779	3.81122	2.44071	-0.537983	-8.18757	3.5863	0.4596
ENSMUSG00000018449	Rpain	1100	Cellular	3.02291	2.17836	0.492531	-0.302399	1.34823	0.7194	7.91021	4.46553	0.709894	-1.75469	2.85069	0.6849	4.53268	4.27452	-0.314508	-4.23539	2.55331	-0.4748
ENSMUSG00000027751	Supt20	3753	Cellular	1.32757	1.32993	0.00398275	-0.354194	0.370648	0.092	3.18593	1.99866	0.709816	-0.183567	1.67775	0.8415	7.42548	3.33005	1.15034	0.312035	1.96662	0.9812
ENSMUSG00000031562	Dctd	2493	Cellular	3.02551	2.83082	0.0926825	-0.451418	0.63898	0.2802	5.30022	3.41278	0.709454	-0.256292	1.84096	0.8144	5.93279	6.16071	-0.165564	-2.51845	1.9289	-0.4469
ENSMUSG00000006273	Atp6v1b2	2825	Cellular	2.16881	1.90132	0.195839	-0.513309	0.935523	0.4328	4.41067	2.67694	0.709224	-0.0800139	1.45915	0.885	2.59761	3.0394	-0.202016	-1.11317	0.741414	-0.4601
ENSMUSG00000056413	Adap1	2557	Cellular	4.47713	4.54689	-0.0232269	-0.788833	0.751053	-0.2744	6.94974	4.1802	0.70829	-0.125874	1.48074	0.8712	4.12001	9.55604	-0.0447289	-3.59167	6.7263	-0.5665
ENSMUSG00000024908	Ppp6r3	5112	Cellular	1.94681	1.99398	-0.0539212	-0.64373	0.503694	-0.2405	4.2213	2.51717	0.708245	-0.0576013	1.38069	0.9015	4.6345	3.33509	0.572927	-0.574163	1.93159	0.6949
ENSMUSG00000036002	Fam214b	3280	Cellular	1.14289	1.22237	-0.579125	-4.4996	2.14844	-0.5357	4.39343	3.70131	0.708108	-2.79698	5.4598	0.5548	4.03667	3.37731	0.277025	-1.66262	2.28801	0.5024
ENSMUSG00000063358	Mapk1	5099	Cellular	2.95892	2.98785	-0.0245849	-0.993377	0.907922	-0.3095	8.52488	5.08783	0.707895	-0.333432	1.65657	0.8285	6.27754	8.3272	-0.42082	-1.48926	0.644263	-0.6236
ENSMUSG00000047866	Lonp2	4487	Cellular	4.90532	3.9056	0.436607	-1.24738	2.36306	0.5643	12.2655	7.91874	0.707687	-1.71691	3.42312	0.6334	8.04043	6.97552	0.177258	-1.05551	1.31969	0.4528
ENSMUSG00000023904	Hcfc1r1	946	Cellular	9.36178	10.1048	-0.193818	-1.59086	0.958796	-0.4383	24.1255	13.5205	1.04018	-1.32945	4.01086	0.7226	21.1586	15.6684	1.59514	-3.24908	9.9733	0.6283
ENSMUSG00000037761	Actr5	2970	Cellular	1.6543	1.47608	0.153253	-0.758288	1.04961	0.4189	3.05943	1.97643	0.707675	-0.353532	1.96934	0.7881	3.75706	2.60817	0.498831	-0.258308	1.19306	0.7573
ENSMUSG00000011158	Brf1	3280	Cellular	1.96692	2.28935	-0.154629	-1.12586	0.91574	-0.4394	4.13623	3.36592	0.707177	-1.41886	3.80819	0.6024	2.57966	3.93116	-0.601832	-3.30916	2.07859	-0.6134
ENSMUSG00000039835	Nhsl1	7321	Cellular	1.19452	1.23707	-0.0907989	-1.53626	1.25229	-0.3965	2.24391	1.5089	0.706954	-0.601902	2.28389	0.7282	1.88835	2.82007	-0.910748	-3.49073	0.874952	-0.7129
ENSMUSG00000042055	Wdr11	5418	Cellular	1.60939	1.4987	0.100868	-1.22493	1.45868	0.4034	3.3521	2.14407	0.706777	-1.61165	3.20405	0.6513	3.16766	3.41563	-0.186537	-1.60208	0.989633	-0.4356
ENSMUSG00000001761	Smo	3779	Cellular	2.31094	1.78479	0.384222	-1.36898	2.16288	0.5612	4.42345	3.40398	0.706622	-1.46965	3.77318	0.6064	5.25101	8.40492	-0.124984	-2.90511	4.26264	-0.5437
ENSMUSG00000027115	Kif18a	6509	Cellular	0.61802	0.676474	-0.107828	-0.79696	0.607848	-0.345	1.69298	0.957406	0.706504	-0.787115	2.00978	0.7604	1.52051	1.85262	-0.403899	-1.83838	0.772777	-0.5717
ENSMUSG00000026333	Gin1	2494	Cellular	1.28782	1.14928	-0.173769	-2.95739	1.86004	-0.4272	1.46634	0.899874	0.706384	-0.755128	2.17171	0.7368	2.21104	1.56052	0.185317	-2.53861	2.23339	0.517
ENSMUSG00000025395	Prim1	3128	Cellular	3.48215	3.03571	0.154508	-0.99616	1.21255	0.4414	8.65833	5.37935	0.706078	-0.775823	2.19317	0.7421	8.04087	11.3201	-0.408905	-2.79619	2.18286	-0.5735
ENSMUSG00000029007	Agtrap	3996	Cellular	4.01838	3.89566	0.0662173	-0.60522	0.793032	0.2878	6.66862	4.05761	0.706035	0.116817	1.26776	0.9398	5.4313	9.02825	-0.790791	-2.50946	0.760851	-0.7458
ENSMUSG00000032235	Ice2	5475	Cellular	1.47394	1.41083	-0.216002	-2.80932	1.81781	-0.4447	3.15714	1.87351	0.70596	-1.26812	2.61438	0.6933	4.2617	2.91398	0.235632	-2.66632	2.33357	0.5374
ENSMUSG00000027536	Chmp4c	6188	Cellular	1.83521	1.47132	0.27868	-0.590296	1.04512	0.5402	3.62902	2.1839	0.705766	-0.834178	2.18689	0.7345	3.76855	5.74951	-0.64138	-2.01405	0.656531	-0.7185
ENSMUSG00000037236	Matr3	6262	Cellular	1.88811	2.1175	-0.166624	-0.422932	0.0898793	-0.2556	3.18827	1.96611	0.705681	0.247132	1.17643	0.9744	3.49116	3.49124	-0.0184557	-0.62402	0.516034	-0.1982
ENSMUSG00000026687	Aldh9a1	2835	Cellular	5.60117	5.21918	0.114247	-0.478268	0.730258	0.3214	13.2495	7.96003	0.705577	-0.748225	2.10246	0.746	10.985	12.6047	-0.436966	-3.47616	1.92532	-0.5272
ENSMUSG00000018548	Trim37	5632	Cellular	3.36455	4.1332	-0.299095	-0.889745	0.27492	-0.5674	8.97079	5.57217	0.705454	-0.168731	1.61873	0.8484	7.08744	8.12914	-0.20382	-1.86151	1.39423	-0.4731
ENSMUSG00000005893	Nr2c2	7647	Cellular	0.627321	0.574259	0.102217	-0.622571	0.767979	0.3376	1.7222	1.04295	0.705057	-0.262841	1.62116	0.8382	1.61428	1.66713	-0.0668483	-0.661209	0.489019	-0.2599
ENSMUSG00000017715	Pgs1	3113	Cellular	3.27537	2.56128	0.336979	-0.683526	1.32769	0.5722	7.10039	4.15356	0.704917	-1.77144	2.96481	0.6702	6.96668	8.47367	-0.539342	-2.75755	1.05792	-0.577
ENSMUSG00000029465	Arpc3	899	Cellular	4.5961	5.5755	-0.234455	-1.01364	0.618281	-0.5012	9.67401	5.49735	0.704855	-0.748998	1.89881	0.7738	6.0842	10.289	-0.773893	-2.73356	1.16466	-0.7199
ENSMUSG00000024258	Polr2d	956	Cellular	1.62292	1.82732	-0.0437214	-1.38474	1.56778	-0.4101	4.37525	2.72413	0.70475	-1.17611	2.68462	0.6879	1.28447	6.20775	-2.40717	-3.999	-1.08737	-0.9991
ENSMUSG00000000563	Atp5f1	2527	Cellular	6.8597	6.11468	0.171288	-0.233463	0.584959	0.348	11.0464	6.69972	0.704633	-0.442612	1.8138	0.7993	8.37771	17.7048	-1.07525	-1.90192	-0.239653	-0.9741
ENSMUSG00000029676	Pot1a	3271	Cellular	1.09997	1.06404	-0.0905589	-2.54311	2.03054	-0.4193	2.54508	1.40392	1.04045	-0.397503	2.88492	0.8369	2.44244	3.24603	-0.591524	-2.58955	0.955197	-0.6295
ENSMUSG00000031023	Akip1	1028	Cellular	5.45272	3.9156	0.491881	-0.810347	1.80397	0.6506	5.56347	3.31015	0.704292	-1.02288	2.3484	0.7204	4.5598	9.00462	-1.04896	-5.06328	2.72005	-0.68
ENSMUSG00000060098	Prmt7	3472	Cellular	5.04975	4.96706	0.0156411	-0.504188	0.518385	0.1785	11.8246	7.65619	0.704153	-0.247931	1.83886	0.8042	21.5276	9.36687	1.09134	-0.771057	2.71286	0.8459
ENSMUSG00000037475	Thoc2	7622	Cellular	3.52293	3.28033	0.100887	-0.268373	0.466429	0.2102	9.54649	5.85968	0.703967	-0.178413	1.61144	0.8496	10.9264	7.31805	0.716843	-0.660167	2.45774	0.7173
ENSMUSG00000035798	Zdhhc17	5497	Cellular	1.16678	0.834179	0.321582	-2.28813	2.60655	0.5419	1.53995	1.02673	0.703934	-1.65239	3.34821	0.6338	1.46914	1.52627	-0.0644879	-2.01393	1.8674	-0.4156
ENSMUSG00000014633	Cmc2	1612	Cellular	5.30248	5.09631	0.0396886	-0.613993	0.668685	0.2581	7.14534	3.78988	0.703889	-1.64191	2.60513	0.6995	6.00402	8.21522	-0.638698	-2.61456	0.91009	-0.6521
ENSMUSG00000004319	Clcn3	8193	Cellular	1.37219	1.3412	0.0302841	-0.350784	0.399157	0.1228	6.08652	3.76263	0.703834	0.0429821	1.36218	0.915	5.78941	3.21113	0.933828	-0.0271562	2.09185	0.9159
ENSMUSG00000020692	Nle1	1783	Cellular	2.38063	2.40653	0.0664662	-1.10714	1.4081	0.3603	3.42664	2.23285	0.703598	-0.3799	1.99247	0.7722	2.94489	2.75754	-0.721448	-6.48995	2.74618	-0.5197
ENSMUSG00000037400	Atp11b	6322	Cellular	1.3713	1.17531	0.253001	-0.630742	1.18486	0.4931	4.54724	2.68975	0.703232	-0.664455	1.93245	0.774	3.86525	2.13443	0.836112	-2.05939	3.5573	0.6816
ENSMUSG00000039656	Rxrb	2623	Cellular	2.98305	3.32052	-0.322894	-2.11772	1.10507	-0.5107	6.85284	4.43517	0.703192	-0.338472	1.91042	0.7897	10.1039	5.87823	1.07991	-1.08171	3.99319	0.7377
ENSMUSG00000024824	Rad9a	2046	Cellular	0.839385	1.25396	-0.563548	-1.49727	0.388961	-0.7543	2.19052	1.32435	0.703095	-0.390864	1.75408	0.8028	2.4119	3.29674	-0.470093	-1.61138	0.608327	-0.6489
ENSMUSG00000037933	Bicd2	6309	Cellular	1.05382	0.933293	0.162626	-0.335928	0.636321	0.363	2.93794	2.16264	0.703094	-0.944545	2.93195	0.6576	1.43261	2.25217	-0.893498	-3.45758	1.05336	-0.7039
ENSMUSG00000005447	Pafah1b3	1106	Cellular	7.44811	6.08155	0.0653967	-2.46269	2.00309	0.4628	20.3238	11.737	0.702753	-0.861449	2.03068	0.7546	19.4716	13	-0.364291	-7.17235	3.29719	0.4757
ENSMUSG00000021254	Gpatch2l	4355	Cellular	1.18221	0.88085	0.397977	-1.3537	2.10226	0.5703	3.0184	1.888	0.702714	-0.618963	2.08457	0.751	1.95075	1.70702	-0.359259	-3.86534	1.95365	-0.4659
ENSMUSG00000028483	Snapc3	3897	Cellular	0.952501	1.00346	-0.0576658	-0.845613	0.752625	-0.317	2.32099	1.44071	0.702646	0.108584	1.33817	0.9307	2.91484	1.93107	0.557469	-1.04099	2.07789	0.6687
ENSMUSG00000038290	Smg6	5848	Cellular	3.09141	2.65349	0.253274	-0.403781	0.991932	0.4864	5.13907	2.97128	0.702497	-1.22483	2.42382	0.7097	5.90274	7.13691	-0.293102	-1.22473	0.604462	-0.5345
ENSMUSG00000005034	Prkacb	4347	Cellular	1.77708	1.66663	0.0847214	-1.15383	1.30864	0.3917	6.29085	3.85949	0.701987	-0.280231	1.67464	0.8258	4.89749	4.6353	-0.0252964	-2.13291	1.7812	0.3992
ENSMUSG00000001173	Ocrl	5253	Cellular	2.39345	2.94206	-0.293569	-1.42004	0.858125	-0.5335	4.90202	3.63756	0.701838	-1.00204	3.02993	0.652	6.8336	3.4854	0.393456	-4.38812	3.59085	0.5926
ENSMUSG00000031221	Igbp1	4695	Cellular	3.54029	3.70894	-0.10553	-1.07223	0.789389	-0.3631	10.9317	7.94175	0.701527	-2.08985	4.09045	0.6038	22.0933	5.98093	1.58859	-1.69351	4.13275	0.8468
ENSMUSG00000010936	Vac14	5494	Cellular	5.17595	5.17301	-0.0243483	-0.769584	0.682602	-0.2635	7.98338	5.13597	0.701229	-0.412445	1.99627	0.7766	6.48762	9.16784	-0.751639	-3.2354	1.09589	-0.6622
ENSMUSG00000028601	Echdc2	1319	Cellular	6.96499	7.45529	-0.123047	-1.1186	0.854043	-0.395	15.1242	10.2709	0.701121	-2.7874	4.51302	0.5956	11.784	11.4848	0.838295	-5.01751	9.46833	0.5273
ENSMUSG00000021156	Zmynd11	4355	Cellular	3.19894	3.12905	0.0268436	-1.09411	1.13947	0.3419	6.23995	3.19546	1.04089	-0.739681	3.00648	0.8114	6.23154	5.39374	0.0646754	-1.53157	1.30406	0.4251
ENSMUSG00000026349	Ccnt2	7640	Cellular	0.4846	0.544358	-0.141794	-0.774176	0.503007	-0.3672	1.49323	0.914896	0.700875	0.113941	1.29118	0.9333	1.67261	1.25022	0.373574	-0.629924	1.30304	0.6137
ENSMUSG00000074513	Arfip1	2799	Cellular	1.77079	1.72519	-0.151986	-2.03242	1.29932	-0.4119	2.6583	2.19349	0.700719	-1.63566	4.15969	0.5815	2.18979	3.73314	-1.03673	-3.31279	0.63607	-0.7879
ENSMUSG00000022680	Pdxdc1	4228	Cellular	4.07688	3.37668	0.253699	-0.374544	0.838033	0.5151	7.58375	4.6708	0.700596	-0.190209	1.60837	0.842	11.514	6.05803	0.854342	-1.32078	2.85699	0.7323
ENSMUSG00000014554	Dguok	2442	Cellular	5.39553	4.77515	0.193004	-1.39339	1.85517	0.4675	6.79106	4.29817	0.700366	-1.10553	2.53504	0.6964	8.1397	7.78862	0.0717349	-0.821116	1.00082	0.3399
ENSMUSG00000029106	Add1	4547	Cellular	7.46868	7.32267	0.0653673	-0.783214	0.995841	0.3235	16.2681	10.1946	1.04235	-0.866002	4.0242	0.7358	12.4027	21.1525	-0.649797	-2.42281	1.43091	-0.6827
ENSMUSG00000015961	Adss	2771	Cellular	4.93611	4.62991	0.092915	-0.504433	0.689773	0.2975	8.36323	5.16995	0.700212	-0.345363	1.76087	0.8075	6.52492	9.7177	-0.537717	-1.3753	0.375962	-0.7514
ENSMUSG00000026784	Pdss1	1950	Cellular	2.55635	2.5713	0.0724062	-1.80837	2.17641	0.4071	2.82255	2.24525	0.700051	-1.67229	4.02455	0.5906	2.04701	2.49213	0.000402805	-2.45032	3.22303	-0.4605
ENSMUSG00000025373	Rnf41	3283	Cellular	0.858819	1.07616	-0.319138	-1.57493	0.90998	-0.5423	2.5668	1.44924	0.699828	-1.15484	2.26743	0.7197	1.67316	3.1139	-1.73856	-7.90417	2.03331	-0.7347
ENSMUSG00000061613	U2af1	907	Cellular	5.18966	5.1513	0.0110293	-0.733471	0.743926	0.2486	8.70728	5.44208	0.699817	0.0149511	1.41133	0.9033	5.58345	10.6778	-0.952421	-2.63244	0.689908	-0.8064
ENSMUSG00000042446	Zmym4	7102	Cellular	1.33796	1.42151	-0.0932792	-0.627168	0.437989	-0.2711	2.73597	1.67707	0.699617	-0.524681	1.88101	0.7791	2.91056	2.51797	0.261818	-0.758914	1.40804	0.5008
ENSMUSG00000030754	Copb1	3346	Cellular	4.02961	3.06371	0.397655	-0.397	1.20867	0.6429	6.21952	6.02626	0.699445	-2.91497	6.0109	0.5294	4.50555	5.02214	-0.198087	-1.58399	1.11373	-0.4598
ENSMUSG00000020883	Fbxl20	8601	Cellular	1.43516	1.41469	0.125909	-3.05784	3.53715	0.4561	2.56213	2.8066	1.04338	-2.87648	8.52081	0.5457	3.78756	3.43495	0.042057	-2.12669	1.9354	0.4341
ENSMUSG00000048078	Tenm4	13172	Cellular	2.12578	2.38323	-0.179373	-0.978584	0.57676	-0.4173	4.5406	2.74737	0.699307	-0.883638	2.2134	0.7357	1.17683	3.59056	-1.15536	-3.50545	2.25768	-0.7845
ENSMUSG00000040940	Arhgef1	4243	Cellular	1.56207	1.60378	-0.0523894	-0.763759	0.644885	-0.2814	4.66434	2.83407	0.69919	-0.132799	1.48892	0.8708	9.06642	3.53328	1.22594	-0.399514	2.56167	0.9047
ENSMUSG00000054889	Dsp	9592	Cellular	6.0126	3.83832	0.492724	-1.61745	2.23194	0.6318	7.31195	5.59381	0.698488	-1.17017	3.48865	0.6252	4.02152	6.24938	-1.28919	-6.29395	1.96189	-0.6814
ENSMUSG00000021040	Slirp	2701	Cellular	7.96775	7.60538	0.0605087	-0.682975	0.798136	0.3061	13.9634	8.9782	0.698306	-0.410258	1.97961	0.7736	8.36249	15.7033	-0.840695	-2.41005	0.858688	-0.7821
ENSMUSG00000037364	Srrt	3024	Cellular	3.85215	3.61128	0.0941565	-0.269569	0.463778	0.1959	9.09987	5.68898	0.698077	0.106612	1.32385	0.9332	4.69954	6.26124	-0.372122	-1.2348	0.592297	-0.6236
ENSMUSG00000028656	Cap1	2768	Cellular	4.84705	4.76811	0.0260358	-0.847335	0.908103	0.3015	8.78868	6.48683	0.697989	-1.09529	3.09488	0.6465	5.79234	6.92211	-0.749744	-4.31445	1.43815	-0.597
ENSMUSG00000025217	Btrc	4720	Cellular	3.53317	2.81909	0.262437	-0.843026	1.2587	0.524	6.93071	4.39259	0.697962	-0.194604	1.67162	0.8335	6.49597	3.41485	0.882752	-0.756938	2.45621	0.7888
ENSMUSG00000025133	Ints4	3240	Cellular	4.3383	5.42778	-0.325724	-0.799134	0.156358	-0.6293	11.294	7.3214	0.697393	-0.4191	2.01494	0.7694	5.50818	7.8781	-0.343491	-2.21809	1.91286	-0.5642
ENSMUSG00000039959	Hip1	7835	Cellular	4.58487	4.04608	0.0700195	-1.4084	1.30596	0.4147	5.05673	3.53143	0.696953	-1.20787	2.99714	0.659	4.47744	6.16724	-0.616322	-2.47928	0.882884	-0.6517
ENSMUSG00000035212	Leprot	1898	Cellular	3.28651	2.99386	0.124709	-0.558024	0.794426	0.3509	7.6701	4.53467	0.696818	-0.505689	1.74196	0.7979	5.50613	8.75257	-1.22727	-5.67107	1.49018	-0.7036
ENSMUSG00000028397	Kdm4c	4196	Cellular	2.05429	1.25951	0.738919	-0.572454	2.0877	0.7665	4.97571	3.29414	0.696666	-0.741158	2.37933	0.7135	4.30027	5.36484	-0.0890079	-3.59286	4.03096	-0.4921
ENSMUSG00000025085	Ablim1	7152	Cellular	2.68087	2.93953	-0.19354	-1.67331	1.1824	-0.4553	5.33437	3.45683	1.04614	-1.21463	4.39656	0.7048	2.0661	3.41451	-0.575149	-2.87417	2.09224	-0.6334
ENSMUSG00000023348	Trip6	2168	Cellular	3.20937	2.78882	0.201876	-0.319251	0.710776	0.4277	6.40426	3.97162	0.696574	-0.281843	1.69652	0.8118	5.13344	4.81965	-0.122522	-2.23717	1.47379	-0.405
ENSMUSG00000025733	Rhot2	3189	Cellular	3.6721	2.86748	0.353464	-0.356742	1.0653	0.6155	5.72879	4.5915	0.696287	-1.84572	4.2558	0.5857	14.6278	9.95046	1.16414	-2.85573	6.93076	0.6306
ENSMUSG00000003199	Mpnd	1701	Cellular	15.4281	13.6975	0.0154135	-2.13074	1.69687	0.4236	36.5668	10.9711	0.695657	-6.25535	4.72683	0.6613	248.234	21.3492	3.52043	0.883079	6.0237	0.9896
ENSMUSG00000027189	Trim44	5612	Cellular	3.16524	2.95131	0.138816	-0.674128	1.05358	0.38	7.25916	4.50078	0.694998	0.197042	1.19087	0.9591	8.99131	6.2132	0.53426	-1.60947	2.66607	0.6182
ENSMUSG00000033009	Ogfod1	5310	Cellular	3.8413	2.70505	0.410122	-1.20713	1.79912	0.6091	5.8086	3.42327	0.694671	-1.76801	2.96076	0.667	4.87328	4.60652	-0.512388	-4.48797	1.96063	-0.496
ENSMUSG00000020736	Nt5c	907	Cellular	2.71476	2.33108	0.0752244	-1.47817	1.31728	0.4248	5.33267	3.36461	0.694669	-0.938936	2.38119	0.7085	4.2392	5.03303	-0.234445	-3.29102	2.9521	-0.4969
ENSMUSG00000021268	Meg3	14548	Cellular	1.58702	1.61278	-0.0231286	-0.212881	0.169617	-0.0093	3.22044	1.95042	0.69452	-0.204011	1.52957	0.8522	2.57544	4.07115	-0.662644	-1.41579	0.0839058	-0.8638
ENSMUSG00000024151	Msh2	3283	Cellular	5.38366	5.2314	0.0619589	-0.439838	0.631342	0.2328	8.71672	5.33989	0.694487	0.211885	1.13337	0.9684	12.1159	12.5246	-0.058259	-1.0056	0.876126	-0.3364
ENSMUSG00000032299	Commd4	1941	Cellular	5.54848	6.38263	-0.185376	-1.05395	0.727579	-0.4436	12.3911	6.90797	0.694371	-1.41618	2.39157	0.7093	16.5407	13.3194	0.692525	-2.15742	4.57512	0.5756
ENSMUSG00000032221	Mns1	5250	Cellular	6.00707	5.3488	0.170248	-0.244485	0.597948	0.3537	8.99246	5.49264	0.694345	-0.723912	2.1305	0.7409	4.46941	8.72085	-0.943835	-2.72926	0.859618	-0.7889
ENSMUSG00000022751	Nit2	1280	Cellular	4.35335	3.98247	0.12956	-0.685223	0.957832	0.3838	8.28411	5.51571	0.694254	-1.71723	3.36187	0.6373	7.17447	5.45865	-1.08246	-9.17934	2.72227	-0.5222
ENSMUSG00000014873	Surf2	3254	Cellular	2.09124	1.73312	0.257704	-0.424258	0.924559	0.5122	3.87517	2.40997	0.694052	-0.283255	1.71668	0.8157	3.33486	4.10963	-0.418042	-2.28203	1.20563	-0.5624
ENSMUSG00000055653	Gpc3	2216	Cellular	1.9992	1.75624	0.579734	-2.14192	4.21902	0.5455	2.69945	1.7123	0.693696	-0.934502	2.37563	0.7034	2.73541	2.75857	-0.223195	-2.2323	1.29448	-0.4483
ENSMUSG00000024370	Cdc23	4133	Cellular	2.77624	2.5832	0.0963529	-0.477381	0.673537	0.2983	6.00534	3.71343	0.693593	-0.0302476	1.41527	0.8903	7.61932	7.76698	0.195466	-2.04931	2.95508	0.4468
ENSMUSG00000055531	Cpsf6	6526	Cellular	1.71673	1.53493	0.158044	-0.288849	0.599485	0.333	4.22589	2.49745	0.693325	-1.53469	2.83345	0.6727	3.10295	2.53001	0.248139	-0.831418	1.22435	0.5148
ENSMUSG00000029647	Pan3	5541	Cellular	0.714534	0.760639	-0.108794	-1.69129	1.42437	-0.4253	1.44091	0.87668	0.693295	-0.208033	1.5512	0.8471	1.47484	1.8762	-0.310584	-1.39557	0.845355	-0.5483
ENSMUSG00000071054	Safb	3628	Cellular	2.81524	2.5896	0.123855	-0.196603	0.450696	0.2132	6.82302	4.23052	0.692825	0.249679	1.14334	0.9748	4.83836	5.11169	-0.103107	-1.56647	1.28382	-0.4085
ENSMUSG00000033166	Dis3	3722	Cellular	2.74053	2.72862	0.036354	-0.870449	0.970454	0.3111	6.52226	4.08924	0.692803	-0.601389	2.05466	0.7526	3.14714	4.85765	-0.681593	-1.73058	0.238814	-0.8114
ENSMUSG00000030304	Ergic2	4174	Cellular	1.85183	1.75757	0.0993641	-0.463754	0.709876	0.296	4.21441	2.63066	0.692802	0.139677	1.26571	0.9441	4.26953	4.18945	0.0118826	-0.677308	0.678259	0.2389
ENSMUSG00000010290	AI597479	3458	Cellular	1.28206	1.24058	0.0533497	-1.27172	1.40168	0.3816	2.81769	1.81604	0.692759	-0.884194	2.41317	0.7061	5.58606	6.16935	-0.423366	-3.12144	1.51161	-0.5193
ENSMUSG00000024937	Ehbp1l1	6404	Cellular	1.50622	1.26059	-0.748558	-6.60644	2.60747	-0.5116	3.21139	2.08598	0.692709	-0.53311	2.06085	0.7514	2.28061	3.21751	-0.539806	-1.74622	0.610256	-0.6785
ENSMUSG00000028470	Hint2	985	Cellular	9.42112	11.818	-0.267758	-1.73283	1.34747	-0.5252	18.6082	11.5458	1.04726	-1.86656	4.92219	0.6787	26.0741	37.6638	-0.0296179	-3.80084	5.31119	-0.5133
ENSMUSG00000046110	Serinc4	2551	Cellular	2.71667	2.3624	0.141435	-1.26803	1.39643	0.4485	9.23043	5.09687	0.692512	-1.96832	2.97155	0.6675	10.5877	3.53488	1.39576	-5.01847	7.25179	0.6986
ENSMUSG00000021056	Tex21	2137	Cellular	1.59745	1.50574	0.100223	-2.03518	2.28224	0.4385	2.2022	1.32355	0.692468	-2.31832	3.79582	0.6294	3.08605	5.42287	0.0313461	-3.98011	6.38552	-0.517
ENSMUSG00000021519	Mterf3	2353	Cellular	0.582391	0.754331	-0.269508	-2.31707	1.88734	-0.5132	2.06379	1.284	0.692408	-0.808737	2.23194	0.723	1.20208	1.96052	-1.11674	-4.86583	1.65013	-0.6935
ENSMUSG00000027835	Pdcd10	1927	Cellular	1.52526	1.4308	-0.0485284	-1.54857	1.15235	-0.3476	3.41173	2.25447	0.692282	-0.481963	2.04655	0.7593	2.20055	3.73444	-0.791865	-1.64815	-0.00607731	-0.9091
ENSMUSG00000034108	Ccs	1057	Cellular	7.45152	7.58415	-0.0499998	-0.728206	0.565837	-0.2562	16.2767	10.4629	0.692156	-0.236892	1.75721	0.816	60.7723	16.772	1.15969	-3.68806	4.09177	0.752
ENSMUSG00000034636	Zyg11b	8691	Cellular	1.54913	1.45262	0.0638775	-0.851099	0.887183	0.34	3.15585	2.26127	0.691918	-1.10135	2.99439	0.649	3.46219	2.95598	0.069294	-2.7133	2.47102	0.4637
ENSMUSG00000017781	Pitpna	3761	Cellular	5.11306	5.0379	-0.0650561	-1.25337	0.909378	-0.3398	10.6609	7.96107	0.691901	-1.21804	3.30276	0.633	10.7369	11.4468	-0.303574	-2.44592	1.35567	-0.4888
ENSMUSG00000061046	Haghl	1790	Cellular	3.48188	3.58189	0.0591584	-1.26733	1.62767	0.3691	13.028	7.85087	0.691734	-1.63876	2.92523	0.6681	10.6395	4.66069	1.39876	-3.54338	7.11178	0.6889
ENSMUSG00000027361	Gabpb1	4153	Cellular	1.27605	1.21117	0.0992308	-0.657375	0.899557	0.3341	2.85825	1.78594	0.691669	-0.223952	1.63632	0.8274	2.13092	2.77739	-0.359657	-2.13963	1.50926	-0.5563
ENSMUSG00000042625	Safb2	3277	Cellular	1.52794	1.42362	0.0797864	-0.473248	0.589803	0.2575	3.92258	2.43065	0.691585	0.1412	1.25028	0.9421	2.71131	3.68768	-0.452188	-0.858416	-0.064935	-0.849
ENSMUSG00000061119	Prcp	2967	Cellular	1.55634	2.39601	-0.717811	-2.66836	1.00203	-0.6952	5.79267	3.61188	0.691413	-1.57675	2.91792	0.6656	8.21378	2.94724	1.48532	0.0727875	2.93293	0.9579
ENSMUSG00000044595	Dnd1	2057	Cellular	4.17522	2.3647	0.827688	-0.439839	2.15242	0.8188	7.64476	3.92042	0.691372	-1.88267	2.55005	0.7014	4.59793	3.88887	-0.30297	-4.3276	2.31174	-0.4477
ENSMUSG00000028613	Lrp8	6627	Cellular	0.447305	1.30177	0.451488	-5.61095	12.5648	-0.5334	3.01266	1.78539	0.691073	-1.26942	2.49623	0.6908	2.40793	2.61455	-0.119839	-1.80797	1.59963	-0.4353
ENSMUSG00000033065	Pfkm	2880	Cellular	6.6439	5.19893	0.249443	-1.58286	1.80031	0.5247	9.16372	6.99871	1.04901	-2.16326	6.03754	0.6133	16.2742	10.6136	0.705614	-4.98622	6.67744	0.5679
ENSMUSG00000032932	Hspa13	4069	Cellular	1.15438	0.943094	0.366165	-0.637917	1.52923	0.5702	2.59616	1.60589	0.691041	-0.111876	1.49215	0.8644	1.72779	2.45031	-0.451386	-1.79714	0.980347	-0.6323
ENSMUSG00000056917	Sipa1	3868	Cellular	1.73489	1.93401	-0.777272	-4.98305	2.01938	-0.573	5.39934	3.5186	1.05152	-2.64768	6.19353	0.6303	7.30209	7.22248	0.0983102	-1.58552	2.04377	0.41
ENSMUSG00000024308	Tapbp	2894	Cellular	5.11293	5.42731	-0.0508057	-0.807631	0.801157	-0.3113	6.28827	3.91294	0.690886	-0.747962	2.20274	0.7286	7.29257	6.70221	0.0374503	-1.22199	1.11257	0.3691
ENSMUSG00000029705	Cux1	12862	Cellular	1.46968	1.25736	0.223836	-0.505773	0.947228	0.4757	2.28906	1.42108	0.690872	-0.313884	1.71325	0.8136	1.72802	1.81184	-0.130987	-1.48645	1.10916	-0.4081
ENSMUSG00000030231	Plekha5	7382	Cellular	1.81836	1.3921	0.359003	-0.503269	1.17536	0.6153	3.18433	2.52969	0.690209	-1.17801	3.3775	0.6199	4.2589	3.05414	0.332758	-1.29234	1.63805	0.5773
ENSMUSG00000032870	Smap2	2905	Cellular	3.31517	3.30214	-0.0348028	-1.62015	1.41396	-0.3728	7.1509	4.83474	0.690154	-0.847901	2.50379	0.6887	3.70017	6.16338	-0.907308	-3.04682	0.79346	-0.7465
ENSMUSG00000003809	Gcdh	2167	Cellular	3.65223	3.21796	0.140817	-1.21755	1.37599	0.447	9.50686	6.09756	0.690076	-0.62755	2.13589	0.7412	10.7364	7.66033	0.230147	-2.13374	1.93077	0.5395
ENSMUSG00000030689	Ino80e	5328	Cellular	2.39541	2.16509	0.137499	-0.30263	0.55893	0.302	5.68131	3.46548	0.690013	-0.218296	1.56258	0.8436	5.22159	6.23194	-0.196918	-2.01199	1.71614	-0.4849
ENSMUSG00000034566	Atp5h	857	Cellular	12.4986	13.7161	-0.11712	-0.883498	0.697481	-0.3737	28.9018	20.6702	0.689879	-0.946737	2.78695	0.6628	26.5786	33.087	-0.436504	-3.42726	2.15055	-0.5379
ENSMUSG00000017176	Nt5c3b	1635	Cellular	5.41345	6.24062	-0.122413	-1.85495	1.76556	-0.452	13.0581	6.2243	0.689294	-3.36325	3.73988	0.6517	12.0968	5.70543	0.706194	-3.492	3.74871	0.6545
ENSMUSG00000027263	Tubgcp4	4250	Cellular	1.7658	1.7097	-0.0140183	-1.4571	1.31092	0.3576	3.37651	1.7995	0.688972	-1.40539	2.29651	0.7256	3.93214	3.12193	0.241988	-4.01997	4.08318	0.509
ENSMUSG00000028886	Eya3	5186	Cellular	2.56959	2.07695	0.230686	-1.09212	1.41003	0.5055	3.87607	2.76268	0.688918	-1.07165	2.99973	0.6569	2.26532	5.4736	-1.33877	-2.97224	0.049558	-0.9335
ENSMUSG00000022551	Cyc1	1194	Cellular	7.51325	7.57542	-0.00121556	-0.584008	0.605659	-0.2009	13.9101	8.55149	0.688617	-0.258618	1.60709	0.8292	15.3251	23.0918	-0.630008	-1.83131	0.493364	-0.7433
ENSMUSG00000006732	Mettl1	1791	Cellular	3.64597	3.5406	0.033621	-0.600496	0.656354	0.2431	6.25982	4.4794	0.688471	-0.905011	2.82639	0.6696	5.97851	5.58163	0.0652651	-1.31335	1.37354	0.3926
ENSMUSG00000022421	Nptxr	5004	Cellular	2.46138	4.4952	-0.726067	-3.92023	2.98253	-0.6485	6.04665	5.02937	0.687823	-3.00855	5.71017	0.5494	10.2561	5.84579	0.993669	-1.04001	3.54111	0.7457
ENSMUSG00000064302	Clasp1	10265	Cellular	1.86977	1.6228	0.174377	-0.651718	0.975545	0.4341	3.43716	2.16882	0.687402	-0.522602	1.94371	0.7708	2.28689	3.50099	-0.649939	-1.52257	0.165406	-0.8298
ENSMUSG00000029176	Anapc4	3854	Cellular	4.62807	5.11706	-0.162383	-1.38162	1.05771	-0.4387	9.59286	6.02993	0.686001	-0.0290483	1.4293	0.8839	11.6468	6.92046	0.495492	-2.55011	2.95264	0.6089
ENSMUSG00000022142	Nup155	6402	Cellular	3.40159	4.11292	-0.249431	-1.15153	0.717261	-0.5105	8.24709	5.38197	0.685995	-0.931886	2.4528	0.6905	7.21074	8.05827	-0.841719	-5.10554	1.60255	-0.5798
ENSMUSG00000042644	Itpr3	8990	Cellular	3.57179	3.66852	-0.0398159	-0.730158	0.654717	-0.2714	8.45734	5.18449	0.685819	-0.0910166	1.39918	0.8792	8.77615	6.88571	-0.0323776	-3.11764	2.05014	0.4591
ENSMUSG00000042303	Sgsm3	2996	Cellular	3.17172	2.33775	0.390255	-0.650066	1.29386	0.6318	7.44602	5.36919	0.685729	-0.913873	2.78011	0.6621	8.23558	6.55749	0.173841	-1.72524	1.75105	0.4866
ENSMUSG00000057132	Rpgrip1	7878	Cellular	2.18382	2.93119	-0.504319	-2.18904	0.97803	-0.6181	3.75466	2.20467	0.685281	-1.18495	2.33807	0.7111	6.7448	3.17676	1.07295	-1.19888	3.33385	0.7826
ENSMUSG00000003062	Stard3nl	4167	Cellular	3.85755	4.57886	-0.205934	-1.38946	1.011	-0.4738	12.0065	5.13551	1.0516	-1.55978	3.17668	0.7782	6.73868	10.8175	-1.09259	-5.31479	1.89995	-0.6689
ENSMUSG00000109865	Hspa14	1795	Cellular	4.85545	4.03572	0.263058	-0.116952	0.628423	0.5305	7.8641	4.65608	0.685068	-0.865155	2.08024	0.74	6.46761	10.1378	-0.718329	-2.02338	0.421783	-0.7795
ENSMUSG00000068566	Myadm	4028	Cellular	1.39475	1.45468	-0.0456161	-0.6194	0.562688	-0.2447	3.37814	2.10486	0.685019	0.0508715	1.31198	0.9158	0.941495	2.05347	-1.13016	-2.53481	0.198626	-0.9065
ENSMUSG00000054051	Ercc6	8422	Cellular	0.886381	0.803036	0.150282	-0.591666	0.916929	0.3948	1.67386	1.17392	0.684247	-1.13645	2.88411	0.6535	1.74782	1.90626	0.095078	-1.74322	2.40923	0.4079
ENSMUSG00000026754	Golga1	4869	Cellular	0.701008	0.747963	-0.159964	-1.30483	0.836067	-0.418	1.71987	1.31631	0.684091	-1.44969	3.5627	0.6136	3.03111	1.88936	0.674198	-1.10006	2.43903	0.6878
ENSMUSG00000028719	Cmpk1	3170	Cellular	3.90018	3.95761	-0.510169	-4.08221	1.90421	-0.5173	12.7415	8.40345	0.683957	-2.00828	3.68252	0.6219	21.6603	14.5011	0.54029	-1.423	2.42083	0.6296
ENSMUSG00000041203	Trir	902	Cellular	3.04863	2.97109	0.04059	-0.323953	0.42313	0.1358	7.25332	4.34992	0.683068	-0.29751	1.51243	0.8387	3.75711	9.16982	-1.2726	-2.93233	0.411938	-0.8988
ENSMUSG00000013787	Ehmt2	4026	Cellular	5.49958	5.57641	-0.0439557	-0.806996	0.66134	-0.2757	27.6425	15.3549	0.683026	-1.20771	2.16183	0.7349	14.3442	15.0613	-0.321379	-2.79325	1.51572	-0.4882
ENSMUSG00000029122	Evc	4325	Cellular	3.25883	3.36134	0.406286	-3.97592	6.07665	0.4873	4.12417	3.85657	0.682939	-2.63701	5.61552	0.535	7.34148	9.50729	0.374844	-2.80666	5.81551	0.4497
ENSMUSG00000019996	Map7	4252	Cellular	2.45096	2.07121	0.21026	-0.83983	1.19537	0.477	5.83916	3.67397	0.682731	-0.221751	1.64267	0.8228	4.44891	6.54783	-0.585842	-1.62545	0.372825	-0.7503
ENSMUSG00000035671	Zswim4	4625	Cellular	1.34099	1.08703	0.297343	-0.575865	1.16282	0.5469	3.40922	1.79775	0.682648	-1.61441	2.42665	0.7125	2.00114	3.6833	-0.801235	-2.18069	0.763286	-0.7871
ENSMUSG00000015094	Npdc1	1510	Cellular	10.9667	8.45724	0.315499	-1.13849	1.60327	0.5553	18.703	10.5613	0.68258	-3.80399	4.73561	0.6131	96.7782	9.65668	2.35019	-4.55594	6.41756	0.8418
ENSMUSG00000026594	Ralgps2	6863	Cellular	2.23006	2.00572	0.261046	-0.955264	1.72436	0.4801	3.85305	2.48927	0.682366	-0.839575	2.3442	0.7073	3.71126	3.18149	-0.232316	-3.40513	1.83606	-0.4357
ENSMUSG00000041096	Tspyl2	2804	Cellular	1.84194	1.66948	0.149727	-0.366552	0.667954	0.3465	3.83435	2.43035	0.682304	-0.416127	1.87358	0.7688	2.96496	2.36487	0.53637	-2.60443	4.17291	0.5576
ENSMUSG00000055932	Fto	4707	Cellular	2.60493	2.96605	-0.190784	-0.821991	0.431362	-0.4216	4.47942	2.89993	0.681767	-0.519351	1.98291	0.7598	5.49322	4.78381	0.193001	-0.435549	0.81612	0.4284
ENSMUSG00000040557	Mettl27	2808	Cellular	2.78962	2.73699	0.0156481	-2.17207	2.2207	0.411	5.9201	3.44431	0.681606	-0.983922	2.08223	0.7412	4.91537	5.52342	-0.301144	-1.95265	1.02823	-0.4995
ENSMUSG00000002496	Tsc2	6018	Cellular	4.82252	4.62804	-0.0022227	-1.26015	1.10117	0.3458	14.2692	7.22141	1.05207	-0.128549	2.38553	0.9111	13.4349	8.95142	0.979041	-2.75311	5.97817	0.6213
ENSMUSG00000028609	Magoh	692	Cellular	5.12121	4.7492	0.10856	-0.235233	0.452565	0.2074	8.06018	5.13095	0.681491	-0.187203	1.5961	0.8397	3.00684	9.67227	-1.80543	-3.55	-0.37404	-0.9828
ENSMUSG00000004446	Bid	2415	Cellular	1.58242	1.52098	0.0532752	-0.528441	0.632859	0.243	4.66537	2.90543	0.68124	-0.696912	2.10385	0.7316	5.47843	5.5104	-0.0728124	-1.13405	0.842317	-0.3409
ENSMUSG00000022685	Parn	2902	Cellular	4.08523	3.67194	0.197527	-0.612697	1.12329	0.4297	5.40689	3.68889	0.681182	-0.718811	2.42855	0.698	5.33854	7.25729	-0.407181	-1.57348	0.826968	-0.6151
ENSMUSG00000035325	Sec31a	4228	Cellular	4.0992	3.63072	0.135474	-0.735077	0.90545	0.3966	9.32296	5.686	0.680988	-0.304916	1.59335	0.8241	8.43517	7.77419	0.00808755	-1.84751	1.58624	0.4076
ENSMUSG00000032491	Nradd	1223	Cellular	0.881458	1.22144	-0.506928	-2.03289	0.971015	-0.6344	3.62757	2.43878	0.680802	-0.961151	2.55462	0.6852	8.42335	7.63903	0.0799666	-1.92246	1.92754	0.4369
ENSMUSG00000072825	Cep170b	6641	Cellular	3.32346	3.57492	0.632438	-2.2774	5.62182	0.5108	14.0364	6.62278	1.0521	-0.873216	2.89674	0.8153	5.69598	11.3272	-0.988609	-3.40303	1.35746	-0.7467
ENSMUSG00000015766	Eps8	4567	Cellular	1.6517	2.01649	-0.196018	-1.61812	1.42846	-0.4923	2.9364	1.74421	0.680739	-1.63195	2.86142	0.6698	1.74787	2.07324	-0.235132	-1.7869	1.4148	-0.4923
ENSMUSG00000051169	Rpusd3	1269	Cellular	4.98268	3.60946	0.474189	-0.535759	1.51516	0.6668	12.4975	6.46221	0.680262	-1.9548	2.64542	0.6902	35.6279	10.2353	2.03837	-0.0229199	4.75933	0.9566
ENSMUSG00000019854	Reps1	3108	Cellular	1.93744	2.00631	-0.143668	-1.69841	1.19112	-0.42	2.74593	2.03965	0.679678	-1.38074	3.33191	0.6209	3.60713	3.8658	-0.0876071	-1.95103	1.79034	-0.4259
ENSMUSG00000084762	Platr3	412	Cellular	4.03232	2.90496	0.319679	-1.58275	1.95079	0.5591	4.14656	2.93883	0.679631	-2.08115	3.99438	0.5994	2.37948	4.83925	-1.12916	-4.59746	2.07545	-0.7169
ENSMUSG00000028633	Ctps	2705	Cellular	2.69422	2.5564	0.110654	-0.782036	1.10309	0.368	5.27422	3.30878	0.679501	-0.118736	1.45606	0.8634	3.80043	6.82428	-0.872402	-1.92631	0.139597	-0.8844
ENSMUSG00000037134	Prmt9	3888	Cellular	2.05489	2.27896	-0.16254	-0.821003	0.478673	-0.3875	5.14778	2.84499	1.05364	-0.99973	3.57997	0.7672	3.58903	2.68613	0.333694	-1.19237	1.69965	0.5616
ENSMUSG00000029823	Luc7l2	4253	Cellular	1.58529	1.53193	0.0529077	-0.209585	0.318394	0.0668	3.72309	2.31812	0.679241	0.16199	1.18431	0.9501	2.89687	3.58583	-0.284736	-1.01739	0.480252	-0.5452
ENSMUSG00000030660	Pik3c2a	8044	Cellular	1.32933	1.82273	-0.387385	-1.54171	0.874441	-0.609	4.52413	2.36473	0.679179	-1.6398	2.44707	0.7068	2.9817	2.98641	-0.00803602	-1.24178	1.24143	-0.3416
ENSMUSG00000044950	Pwwp2a	3277	Cellular	0.688571	0.645798	0.0636457	-0.723115	0.785284	0.3182	1.81146	1.20648	0.679048	-0.399341	1.95856	0.7686	1.63632	1.90629	-0.365137	-2.01675	0.969418	-0.5316
ENSMUSG00000026162	Nhej1	1053	Cellular	4.29597	4.86449	-0.050802	-2.81053	3.16245	-0.4586	7.99109	4.37173	0.678665	-2.57839	3.51738	0.6458	12.1318	7.91467	0.381997	-2.63555	2.70899	0.5797
ENSMUSG00000021287	Xrcc3	2422	Cellular	2.17792	2.06114	0.266061	-1.16247	2.07651	0.4697	4.59891	2.41103	0.678522	-1.83644	2.57226	0.6888	4.57228	1.32223	-0.102349	-9.72515	4.4396	0.5685
ENSMUSG00000036398	Ppp1r11	1599	Cellular	3.22693	3.03587	0.0940338	-0.635736	0.830529	0.3325	5.08858	3.28606	0.678252	-0.268632	1.73499	0.8054	3.19165	7.47594	-1.43915	-4.29626	0.931689	-0.8272
ENSMUSG00000024287	Thoc1	3855	Cellular	2.50206	2.88865	-0.208262	-0.819008	0.413683	-0.4449	4.84182	2.97481	0.678193	-0.420578	1.74051	0.7965	5.74262	3.81802	0.565762	-0.439647	1.52297	0.7478
ENSMUSG00000029012	Orc5	3742	Cellular	2.13749	1.98955	0.131078	-0.65332	0.967519	0.3713	3.9215	2.42621	0.677875	-0.195578	1.51966	0.8465	2.73755	4.15199	-0.666684	-3.45222	2.0309	-0.6254
ENSMUSG00000041168	Lonp1	2963	Cellular	5.84685	4.99638	0.173436	-0.793594	1.01865	0.4503	13.5528	8.4251	0.67688	0.0266503	1.30792	0.9065	10.3838	9.42615	0.252966	-0.983653	1.75101	0.4707
ENSMUSG00000033335	Dnm2	3510	Cellular	4.09506	3.34711	0.277409	-0.436158	0.938178	0.5474	10.9114	6.6293	0.676811	-0.522704	1.75888	0.7818	11.398	23.9176	-1.3423	-3.7223	0.305718	-0.8827
ENSMUSG00000026457	Adipor1	3446	Cellular	2.79331	2.72611	0.00868003	-0.85895	0.817476	0.283	6.13079	3.87799	0.676615	0.00443296	1.38881	0.896	4.64881	5.70619	-0.348395	-1.51589	0.683633	-0.556
ENSMUSG00000022561	Gpaa1	2237	Cellular	2.97207	3.37431	-0.205394	-1.03199	0.570341	-0.4493	7.67857	4.72716	0.676484	-0.120252	1.4114	0.8684	14.5559	8.49343	0.562302	-1.58954	2.17099	0.6752
ENSMUSG00000023232	Serinc2	1881	Cellular	3.31971	6.60294	-1.10979	-4.78333	2.17737	-0.705	4.63224	2.82595	0.676349	-2.63388	3.87193	0.6246	5.21709	2.96516	1.29896	-3.06509	7.12931	0.6607
ENSMUSG00000027770	Dhx36	5620	Cellular	2.54973	2.51234	0.0181375	-0.502856	0.526933	0.1785	5.86025	3.60969	0.676306	0.0227426	1.2802	0.9096	5.0548	4.30709	0.11286	-1.29623	1.28326	0.44
ENSMUSG00000014402	Tsg101	1949	Cellular	3.57585	3.54298	-0.0170492	-0.909729	0.808913	-0.2828	7.3268	4.31757	0.676169	-0.618702	1.75383	0.7772	7.56153	5.48629	0.311999	-2.00971	2.27705	0.5529
ENSMUSG00000028582	Cc2d1b	3303	Cellular	3.94881	4.3615	-0.127408	-0.791926	0.553292	-0.3651	5.47322	3.53627	0.675804	-0.422166	1.86457	0.7748	6.99051	6.98528	-0.0163667	-1.35457	1.28815	-0.3595
ENSMUSG00000003808	Farsa	3341	Cellular	2.25926	2.47896	-0.13991	-0.615242	0.331449	-0.3187	4.79585	2.99498	0.675559	0.226809	1.11524	0.9694	3.46375	3.78548	-0.181145	-1.28572	0.798999	-0.4295
ENSMUSG00000063410	Stk24	2676	Cellular	2.20092	1.87482	0.271408	-1.48146	2.1485	0.5032	4.16193	2.98077	0.675518	-1.24503	3.04755	0.6396	2.42114	5.43106	-1.10123	-2.31704	0.258372	-0.9088
ENSMUSG00000005501	Usp40	5049	Cellular	1.56226	1.50575	-0.00533303	-1.0279	0.914911	0.3106	3.1575	2.00235	0.675027	-0.328274	1.70303	0.7942	2.44101	5.49536	-1.55544	-4.61766	0.396225	-0.8786
ENSMUSG00000040728	Esrp1	3864	Cellular	1.83746	1.30205	0.842073	-4.88587	7.49009	0.5693	5.35185	3.25229	0.674853	-0.811024	2.08801	0.7322	6.64838	5.38792	0.299879	-0.930305	1.49972	0.5389
ENSMUSG00000029911	Ssbp1	4398	Cellular	3.90136	4.08051	-0.0715187	-0.818292	0.671342	-0.3132	7.60595	4.80408	0.674763	-0.18512	1.55683	0.8323	7.21932	6.03025	0.159861	-2.20278	2.23036	0.4875
ENSMUSG00000024941	Scyl1	2637	Cellular	2.81573	2.78934	-0.0559266	-1.38735	1.1246	-0.3603	6.89877	4.22236	0.674301	-1.06924	2.33033	0.7045	5.66814	6.22475	-0.156302	-1.05573	0.687943	-0.4092
ENSMUSG00000060260	Pwwp2b	4105	Cellular	0.772918	0.906911	-0.235072	-1.83361	1.32454	-0.4838	2.15435	1.40368	0.673876	-0.893037	2.36943	0.6933	1.46758	4.81514	-1.73905	-3.39172	-0.131824	-0.9667
ENSMUSG00000026688	Mgst3	1097	Cellular	6.7923	6.4281	0.185575	-2.18575	2.80315	0.4662	16.9652	5.29071	1.05495	-4.63522	4.82054	0.7122	7.46203	8.48333	1.14001	-3.59139	10.2625	0.5456
ENSMUSG00000038279	Nop2	2597	Cellular	1.71339	1.59912	0.10223	-0.312893	0.513718	0.2329	4.49772	2.86099	0.673713	-0.13878	1.52697	0.8475	2.73117	4.52269	-0.765485	-1.7886	0.190291	-0.8531
ENSMUSG00000064181	Rab3ip	2690	Cellular	2.07349	2.53345	-0.292454	-0.879021	0.288027	-0.5551	4.65164	3.19023	0.673632	-0.868412	2.51116	0.6793	3.71958	8.87318	-1.53448	-4.64244	0.813126	-0.8433
ENSMUSG00000024300	Myo1f	3819	Cellular	2.8394	3.48874	-0.281532	-2.18996	1.70694	-0.5176	4.33457	2.93219	0.673589	-0.408222	2.02552	0.7574	6.21236	10.3047	-0.41469	-2.78476	2.76071	-0.593
ENSMUSG00000015087	Rabl6	3908	Cellular	3.92287	4.20555	-0.114534	-0.760908	0.465985	-0.3169	10.6153	6.66235	0.673568	-0.14887	1.52265	0.8465	9.8846	15.2846	-0.78183	-2.76366	0.852395	-0.7138
ENSMUSG00000044465	Fam160a2	10853	Cellular	1.07614	1.06839	0.0424058	-0.802437	0.930203	0.3016	3.59884	2.28903	0.673334	-0.0201092	1.43348	0.8813	4.40232	2.9513	0.654422	-1.60548	3.06512	0.6329
ENSMUSG00000000959	Oxa1l	2538	Cellular	3.07777	2.80513	0.118716	-0.399025	0.609315	0.3059	7.29219	4.76318	0.673201	-0.316285	1.77123	0.7958	6.03079	9.55873	-0.580037	-1.9978	1.06467	-0.6926
ENSMUSG00000042988	Notum	2212	Cellular	1.44309	2.51696	-0.661252	-2.38319	1.35114	-0.6959	2.91012	1.68279	0.672841	-1.08272	2.1961	0.7178	1.55968	4.18113	-1.23368	-3.73067	1.76698	-0.7898
ENSMUSG00000040415	Dtx3	1994	Cellular	2.95634	2.48746	0.181877	-1.13714	1.38615	0.4721	6.81454	4.48132	0.672775	-0.871984	2.37245	0.6954	3.91834	9.61471	-0.00344768	-4.00314	8.18794	-0.572
ENSMUSG00000034118	Tpst1	2050	Cellular	1.60026	2.045	-0.300121	-1.65825	1.22061	-0.5412	3.50049	2.38738	0.672766	-1.78129	3.44817	0.6227	2.51249	7.16472	-1.57591	-3.73426	0.325801	-0.9148
ENSMUSG00000022842	Ece2	3445	Cellular	2.81189	2.88385	-0.0132951	-1.48439	1.51107	-0.3774	5.69919	2.91895	0.672337	-3.3264	3.75739	0.6399	7.98211	6.80598	-0.690935	-6.45468	2.50765	-0.5006
ENSMUSG00000036427	Gpi1	3195	Cellular	4.83864	4.32699	0.169285	-0.265326	0.629023	0.3573	31.2349	14.1737	1.05498	-0.330828	2.23183	0.8985	20.1677	10.8652	0.875983	-0.660937	2.40675	0.7982
ENSMUSG00000021585	Cast	5141	Cellular	1.87031	1.87127	-0.0122807	-0.716628	0.682222	-0.2531	4.23157	2.85971	0.672057	-1.18134	2.71275	0.6657	7.73658	5.42914	0.166997	-2.74767	2.22605	0.5229
ENSMUSG00000029463	Fam216a	1388	Cellular	1.397	1.48248	0.0121185	-1.83678	2.09756	-0.401	6.45296	3.20857	1.05525	-0.180505	2.40465	0.9026	10.0757	3.34096	1.41159	-3.59353	6.09152	0.7253
ENSMUSG00000015357	Clpx	2885	Cellular	2.17186	2.14778	-0.0929729	-1.73431	1.33492	-0.3941	4.92714	3.01743	0.671969	-0.904603	2.11099	0.729	3.71181	2.99866	0.407014	-2.56185	3.52164	0.5356
ENSMUSG00000039450	Dcxr	914	Cellular	12.2805	11.2701	0.107032	-1.69935	1.89432	0.4375	13.0662	9.82179	0.671747	-2.49587	4.64102	0.5754	23.8498	22.0397	0.704282	-4.86174	8.2106	0.527547
ENSMUSG00000091931	Gon7	1152	Cellular	0.855056	0.696323	0.0278092	-2.11418	1.71472	0.4286	2.73218	1.6001	0.671733	-1.28785	2.46518	0.6957	1.21211	1.94746	-0.789775	-2.20924	0.379701	-0.802
ENSMUSG00000044792	Isca1	4060	Cellular	1.32197	1.04436	0.32883	-0.440826	1.08458	0.5856	3.07435	1.78366	0.671694	-1.25941	2.37541	0.7006	1.43678	2.31894	-0.777856	-2.24315	0.478553	-0.7839
ENSMUSG00000038773	Kdm3b	6363	Cellular	2.07213	2.1401	-0.0509182	-0.556494	0.441014	-0.2121	3.55165	2.21056	0.67144	0.101053	1.21265	0.9318	8.10237	2.90067	1.15595	-2.58132	3.9581	0.7582
ENSMUSG00000022964	Tmem50b	2347	Cellular	1.59009	1.81058	-0.112343	-1.90637	1.8806	-0.4511	4.2654	3.67242	0.671375	-1.66365	4.26459	0.5717	5.17895	5.08255	-0.169728	-2.43376	1.60887	-0.4318
ENSMUSG00000024122	Pdpk1	7161	Cellular	1.68012	1.5357	0.200769	-0.92099	1.43608	0.445	5.15574	3.24004	0.67135	-0.366369	1.74189	0.7946	5.44803	3.25397	0.910474	-0.550873	2.76562	0.7919
ENSMUSG00000050812	AI314180	7045	Cellular	4.37494	3.75956	0.142473	-1.83155	1.95387	0.4628	7.77898	4.68234	1.05537	-0.882258	3.74917	0.755	8.2537	4.6224	1.25864	-0.850626	4.44767	0.7843
ENSMUSG00000064210	Ano6	5640	Cellular	1.8972	1.39315	0.423232	-1.0031	1.78738	0.6062	3.80128	2.47023	0.670954	-0.442509	1.90721	0.7642	2.14922	3.76043	-0.680594	-2.53368	1.44592	-0.6925
ENSMUSG00000032946	Rasgrp2	8815	Cellular	5.57702	4.85215	-0.0578837	-2.53062	1.75217	0.4164	11.9444	11.6738	0.670822	-2.0394	5.20058	0.5304	17.778	5.58342	1.96	-0.0478095	4.68892	0.9502
ENSMUSG00000036915	Kirrel2	3901	Cellular	2.00104	1.75503	-0.280955	-3.86456	2.15519	-0.4547	2.47643	1.48494	0.670688	-0.923415	2.13371	0.7275	6.60459	2.96804	0.200614	-6.59576	4.01499	0.5734
ENSMUSG00000027246	Ell3	2115	Cellular	2.93284	2.16386	0.324071	-1.31733	1.68277	0.5728	11.0855	5.28722	0.67058	-2.59413	2.89867	0.677	13.1059	4.16875	0.61256	-7.64338	5.66782	0.6328
ENSMUSG00000023915	Tnfrsf21	3626	Cellular	0.983339	1.07244	-0.108396	-1.10235	0.954525	-0.3952	2.21957	1.23978	0.670064	-1.78831	2.6851	0.6787	1.82246	5.98493	-2.01292	-5.45671	0.620582	-0.9013
ENSMUSG00000001018	Snapin	1928	Cellular	3.51723	3.42559	0.0477035	-0.692787	0.793262	0.2833	4.39521	2.88293	0.669757	-0.619067	2.10205	0.7357	3.78928	4.9608	-0.707451	-3.38904	1.21844	-0.6299
ENSMUSG00000057649	Brd9	4569	Cellular	2.8396	2.966	-0.0483883	-0.537429	0.488852	-0.2175	6.97349	4.16996	0.669682	-0.500246	1.67741	0.7901	3.49889	6.23382	-0.933069	-2.58327	0.428674	-0.825
ENSMUSG00000034160	Ogt	5384	Cellular	1.44589	1.30685	0.142166	-0.267382	0.526718	0.3009	4.30892	2.52082	0.669663	-0.910549	2.02496	0.7375	3.68135	3.33949	0.133956	-0.589828	0.862625	0.3744
ENSMUSG00000030400	Ercc2	3578	Cellular	1.89456	1.70663	0.134375	-0.493047	0.722361	0.3571	2.89261	1.98366	0.669635	-0.709929	2.33738	0.7053	2.92704	3.38011	-0.0959612	-2.25942	2.27216	-0.4536
ENSMUSG00000044408	Sptssa	1346	Cellular	3.44585	3.53823	-0.127817	-2.24524	1.75418	-0.4372	4.88844	4.42751	0.669568	-2.97062	5.92683	0.5367	2.67112	4.82417	-1.17191	-5.9324	2.55867	-0.6698
ENSMUSG00000020439	Smtn	3386	Cellular	3.38417	3.17125	0.130828	-1.50934	1.89303	0.433	7.75015	5.20638	0.669469	-0.755331	2.26006	0.7035	4.03341	3.38783	-0.351523	-4.31887	2.14205	-0.4547
ENSMUSG00000062822	4833420G17Rik	3406	Cellular	0.662395	0.798042	-0.211504	-1.50584	1.16494	-0.4838	1.55657	1.2287	0.668573	-2.07538	4.31688	0.5836	2.75472	2.27046	0.232328	-0.782575	1.14632	0.4966
ENSMUSG00000001909	Trmt1	3647	Cellular	1.45082	1.44061	0.0216648	-0.494999	0.55779	0.1884	2.95773	1.84946	0.668523	-0.0053285	1.31635	0.8949	5.12504	3.88156	0.409004	-0.0803457	0.911288	0.736
ENSMUSG00000037110	Ralgapa2	11030	Cellular	1.68571	1.51389	0.212048	-0.712479	1.26117	0.4495	3.4548	1.99001	0.66848	-1.2762	2.33449	0.7037	3.80294	3.07369	0.257068	-0.997242	1.41429	0.5174
ENSMUSG00000025816	Sec61a2	2448	Cellular	1.3924	1.16784	0.251096	-0.365939	0.852283	0.5036	3.6633	2.27026	0.668021	-1.68077	2.9673	0.6502	4.46144	3.55659	0.391477	-2.01597	2.98115	0.5385
ENSMUSG00000025140	Pycr1	2914	Cellular	13.9083	7.94395	1.17967	-1.60447	4.9721	0.7147	9.93369	7.98017	0.326628	-4.23512	4.92525	0.5112	43.4906	13.9493	1.96898	-1.26948	6.27002	0.8518
ENSMUSG00000015335	Zdhhc12	1483	Cellular	2.22557	2.44589	-0.154102	-0.995127	0.641909	-0.3941	5.79234	3.4946	0.667789	-0.985174	2.21935	0.7115	31.7531	5.5334	2.2642	-3.73975	7.2516	0.8292
ENSMUSG00000027624	Epb41l1	6490	Cellular	1.99676	2.11559	-0.0851764	-0.804709	0.620485	-0.3172	3.54898	2.32354	0.667478	-1.11271	2.60716	0.6737	4.14045	5.86871	-0.794124	-3.53966	1.22822	-0.6543
ENSMUSG00000021555	Naa35	3793	Cellular	2.92265	2.72605	0.102382	-0.15282	0.364314	0.1314	5.5976	3.61449	0.667454	-0.052567	1.45343	0.8722	5.05355	6.03105	-0.3103	-1.31176	0.557547	-0.5299
ENSMUSG00000070000	Fcho1	3351	Cellular	3.07395	5.62232	-0.942342	-2.91637	0.890516	-0.7745	10.7929	6.33082	0.666832	-1.34193	2.39921	0.7013	6.93974	10.6071	0.248662	-3.91091	7.04137	-0.4816
ENSMUSG00000039206	Daglb	4877	Cellular	9.89035	11.3553	-0.758085	-5.16348	2.07397	-0.5626	31.8954	15.4177	0.666655	-3.49903	3.77338	0.6464	9.86375	4.43543	1.74449	-2.05517	7.29802	0.757024
ENSMUSG00000020628	Trappc12	4264	Cellular	2.14567	1.96847	0.0883899	-1.39145	1.49648	0.4154	4.00211	2.52966	0.666411	-1.7708	3.155	0.642	5.21783	4.05351	-0.044137	-3.15888	1.98268	0.4592
ENSMUSG00000040687	Madd	5990	Cellular	1.92845	1.98488	-0.0234811	-0.779119	0.780106	-0.2854	5.97558	3.11282	0.666369	-2.66979	3.38489	0.6442	4.97944	4.34487	-0.13667	-2.94415	1.84048	-0.4052
ENSMUSG00000027940	Tpm3	2374	Cellular	4.52784	4.16384	0.113097	-0.312946	0.530725	0.2602	7.50874	4.69171	0.666087	0.24237	1.06189	0.9724	3.83854	9.08607	-1.24439	-2.16008	-0.317433	-0.9829
ENSMUSG00000071451	Psmg4	555	Cellular	8.03206	8.64956	-0.110652	-1.36467	1.11902	-0.4089	15.9721	10.7406	0.666048	-2.30577	3.7861	0.6152	15.5358	6.77578	0.975247	-4.80812	6.24791	0.6423
ENSMUSG00000048170	Mcmbp	4237	Cellular	2.34204	2.26777	0.0149288	-0.734195	0.69439	0.2569	5.90919	3.87373	0.665692	-0.502248	1.95143	0.7561	4.49411	4.76487	-0.0878444	-1.38173	1.17492	-0.3876
ENSMUSG00000026279	Thap4	5558	Cellular	2.85779	3.81612	-0.419929	-1.53541	0.687701	-0.6185	5.44368	3.69863	0.665679	-1.74333	3.30987	0.6263	7.10171	14.4694	-1.17679	-2.81104	0.088782	-0.9154
ENSMUSG00000030751	Psma1	1201	Cellular	4.6812	3.71365	0.328747	-0.193253	0.836816	0.6183	6.93592	4.39528	0.665487	0.0672527	1.28643	0.914	8.15053	5.77224	0.577235	-0.614934	1.96536	0.6867
ENSMUSG00000024538	Ppic	1286	Cellular	5.48637	4.94891	-0.111974	-2.72271	1.82219	0.4041	10.0134	5.81812	0.665049	-2.45558	3.41766	0.6429	16.899	8.84598	1.01321	-2.27015	4.5687	0.6935
ENSMUSG00000021033	Gstz1	3035	Cellular	5.35055	4.70975	0.376613	-1.41526	2.68337	0.5211	5.10342	2.82059	1.0566	-0.870025	3.49736	0.777	12.4226	8.66767	0.898086	-1.99957	4.68015	0.6268
ENSMUSG00000055707	Klhl26	2991	Cellular	2.09452	1.87005	-0.253921	-3.38381	1.83072	-0.443	3.48388	2.27489	0.665042	-0.763624	2.21703	0.7119	13.445	7.24848	1.17557	-2.47317	5.65796	0.6752
ENSMUSG00000031995	St14	3550	Cellular	3.30568	3.63383	-0.151789	-0.783326	0.44577	-0.3636	8.72506	5.71614	0.664882	-0.980179	2.45851	0.6903	6.42891	7.96007	-0.517462	-2.94388	1.44441	-0.5736
ENSMUSG00000009907	Vps4b	4633	Cellular	2.35912	2.10359	0.232077	-0.719225	1.32763	0.4642	5.20015	3.25464	0.66487	-0.0276341	1.32534	0.8906	4.17586	6.07145	-0.571193	-1.69296	0.451068	-0.7189
ENSMUSG00000034274	Thoc5	2235	Cellular	6.32306	5.64454	0.192362	-0.588197	1.03101	0.4354	12.5654	7.74079	0.664691	-0.256364	1.51636	0.8356	11.0337	12.7398	-0.160487	-1.25554	1.03818	-0.4556
ENSMUSG00000091198	Gm5218	465	Cellular	9.27975	8.12422	0.140592	-2.53197	2.72242	0.4721	4.93388	3.02475	0.664686	-2.8942	4.09386	0.6096	7.47896	8.48476	-0.347754	-3.32354	2.07153	-0.5033
ENSMUSG00000059208	Hnrnpm	3934	Cellular	6.51457	5.83187	0.155238	-0.289791	0.579048	0.3347	14.4206	8.8351	0.664672	-0.167601	1.40633	0.8524	6.14056	10.0327	-0.728506	-1.31607	-0.187222	-0.9586
ENSMUSG00000034593	Myo5a	11702	Cellular	1.92123	2.45362	-0.282526	-1.25649	0.858578	-0.5473	3.72945	2.42129	0.66386	-0.51471	1.9159	0.7483	2.95803	3.07604	-0.11226	-1.69444	1.34969	-0.4107
ENSMUSG00000020186	Csrp2	1384	Cellular	6.48399	6.34414	0.0526106	-0.51291	0.672386	0.239	13.494	8.35768	0.663675	-0.134519	1.3918	0.8617	14.2233	12.4411	0.125071	-0.916007	0.970915	0.4191
ENSMUSG00000042705	Commd10	1561	Cellular	4.51114	5.71567	-0.312294	-1.20592	0.66044	-0.5633	5.49079	5.59565	0.663674	-2.00623	5.12399	0.5225	5.39289	11.8788	-1.24812	-2.9438	0.156992	-0.9133
ENSMUSG00000023883	Phf10	3901	Cellular	4.49269	3.91267	0.141047	-1.0828	1.23942	0.4397	15.6451	9.74672	0.663335	-0.43771	1.70144	0.7832	7.25234	9.21563	-0.331774	-1.9539	1.33044	-0.5371
ENSMUSG00000026024	Als2	6342	Cellular	1.94808	1.90052	0.03822	-0.325653	0.400201	0.1266	4.00434	2.58348	0.663313	-0.382617	1.78835	0.7792	3.56348	3.48005	0.105235	-1.09523	1.47362	0.3943
ENSMUSG00000008690	Ncaph2	3302	Cellular	5.89688	5.46348	0.0901276	-0.583813	0.718557	0.3117	12.9544	8.40187	0.663265	-0.4241	1.82916	0.7664	20.4614	13.529	0.461358	-1.1119	1.66659	0.656
ENSMUSG00000021958	Pinx1	1295	Cellular	2.04686	1.98058	0.0567067	-0.682909	0.819638	0.2929	3.62668	2.23265	0.66323	-0.256864	1.49738	0.8316	2.14927	3.93708	-0.811051	-1.76629	0.254727	-0.8702
ENSMUSG00000038774	Ascc3	7760	Cellular	3.02096	3.42368	-0.289128	-1.67828	0.904248	-0.5007	5.53759	3.84466	0.66311	-0.730408	2.42387	0.6847	3.28388	3.99663	-0.431492	-3.42564	2.09074	-0.5312
ENSMUSG00000073435	Nme3	715	Cellular	3.48716	4.24213	-0.307473	-1.0304	0.339796	-0.5498	15.9011	10.4342	0.662346	-1.52103	2.96703	0.6487	21.1769	10.86	1.78664	-1.94606	8.0427	0.7299
ENSMUSG00000024426	Atat1	2034	Cellular	0.929122	0.952923	-0.0199443	-0.743455	0.732934	-0.2706	3.81538	1.72733	1.0607	-0.88161	2.89711	0.8173	4.21647	1.73189	1.24858	-1.14909	3.67741	0.812
ENSMUSG00000038324	Trpc4ap	3907	Cellular	4.70952	4.69913	-0.0403541	-1.16537	0.99288	-0.3292	11.0536	5.94353	1.06256	-0.424052	2.95201	0.8458	6.8914	6.51277	0.0734631	-1.12686	1.27085	0.3796
ENSMUSG00000069094	Pde7a	6298	Cellular	0.872531	0.931663	0.00628713	-1.55934	1.77459	-0.39	2.45495	1.51831	0.661787	-0.21426	1.46124	0.8441	3.03827	2.84145	0.146392	-1.33548	1.76822	0.4274
ENSMUSG00000027506	Tpd52	6317	Cellular	3.86433	3.95409	0.00176831	-0.886036	0.9876	-0.3026	9.99686	6.77516	0.661369	-0.707857	2.27115	0.7034	11.6995	7.3347	0.0557523	-4.29374	2.81855	0.5214
ENSMUSG00000036620	Mgat4b	2429	Cellular	4.40677	3.96219	0.226851	-0.888539	1.52238	0.468	13.5259	7.93216	0.661239	-1.17238	2.22962	0.7108	13.9353	9.80862	0.248012	-2.66091	2.43549	0.5331
ENSMUSG00000019837	Gtf3c6	2526	Cellular	4.3851	4.77559	-0.183376	-1.31291	0.814684	-0.4314	8.7416	5.6028	0.660924	-0.554254	1.90174	0.7545	6.73127	12.6753	-1.06512	-2.70213	0.199722	-0.882
ENSMUSG00000000441	Raf1	3968	Cellular	1.84029	1.71922	0.0673194	-0.641578	0.722477	0.2991	3.60165	2.2957	0.660598	-0.381383	1.74259	0.7812	3.58354	3.14606	0.275995	-0.841648	1.5791	0.4966
ENSMUSG00000050973	Gdpgp1	4189	Cellular	0.824928	0.825288	0.139408	-1.42951	2.0044	0.4245	1.7743	1.34656	0.660554	-1.46896	3.44211	0.611	1.6602	1.48012	-1.16332	-8.23938	2.4503	-0.5671
ENSMUSG00000022008	Gpalpp1	5448	Cellular	2.51308	2.53131	0.0223024	-0.813687	0.94619	0.2946	5.29167	3.08313	0.660535	-0.988012	1.97885	0.7367	2.97609	4.20232	-0.148723	-2.16089	2.7373	-0.5213
ENSMUSG00000028082	Sh3d19	6886	Cellular	3.94834	2.9705	0.254428	-1.37713	1.51834	0.539	6.33143	3.87966	0.660389	-0.769465	1.97929	0.7424	4.71373	8.72238	-1.08875	-3.7177	1.08562	-0.7602
ENSMUSG00000070284	Gmppb	2702	Cellular	3.98887	3.05639	0.358266	-0.37823	1.04439	0.6364	5.32298	3.57398	0.660356	-0.979376	2.49991	0.6743	3.75231	7.70201	-0.94888	-3.0543	1.38	-0.754
ENSMUSG00000031297	Slc7a3	2750	Cellular	3.09608	3.21155	-0.023137	-0.806688	0.819119	-0.2884	4.29489	2.73399	0.659944	-0.0393912	1.37278	0.8787	3.19257	5.79898	-0.82278	-1.99326	0.423733	-0.8322
ENSMUSG00000029592	Usp30	4604	Cellular	1.07454	1.15744	-0.150379	-1.34518	0.939365	-0.4173	2.52021	1.56981	0.659594	-0.641629	1.91461	0.7437	2.99333	4.81334	-0.70482	-2.25229	0.800044	-0.7252
ENSMUSG00000038045	Sult6b1	2060	Cellular	2.16539	1.74268	0.197081	-1.74808	1.866	0.4966	3.99898	2.77288	0.659528	-0.577157	2.18139	0.7107	5.99146	6.29876	1.20639	-2.88418	9.06804	0.5659
ENSMUSG00000031808	Slc27a1	3207	Cellular	1.03512	1.35131	-0.25992	-1.77664	1.4747	-0.5269	3.64584	2.37522	0.659462	-0.722519	2.15262	0.7155	2.6902	3.27518	-0.223571	-2.48331	2.199	-0.4972
ENSMUSG00000068663	Clec16a	6244	Cellular	2.36546	3.05191	-0.311768	-1.44104	0.949509	-0.555	5.71801	2.80106	0.659451	-2.82649	3.18847	0.6626	3.01922	4.19393	-0.449674	-5.08312	4.21308	-0.5391
ENSMUSG00000029146	Snx17	2332	Cellular	5.58006	5.24785	0.0964783	-0.529419	0.728861	0.3073	7.36737	4.96101	0.659434	-0.386715	1.90093	0.7608	11.3634	24.7158	-0.958664	-3.67364	2.21013	-0.7211
ENSMUSG00000009995	Taz	2891	Cellular	1.66021	1.71607	-0.0534965	-1.42099	1.31488	-0.3807	5.01422	2.98125	0.659348	-1.75129	2.84465	0.6598	14.065	4.67924	1.99712	-0.295013	5.41249	0.9255
ENSMUSG00000018567	Gabarap	1351	Cellular	4.08869	3.66528	0.153488	-0.381475	0.682091	0.3624	9.93622	6.93621	0.658797	-0.786768	2.44726	0.686	5.12029	10.1789	-1.25915	-3.70644	0.564063	-0.8349
ENSMUSG00000063077	Kif1b	10233	Cellular	2.16978	1.71074	0.355416	-0.265036	0.997311	0.6317	5.64961	3.62272	0.658155	-0.672127	2.02071	0.7319	2.97025	3.9956	-0.433446	-1.6225	0.735851	-0.6272
ENSMUSG00000037795	N4bp2	9055	Cellular	1.94593	1.83007	0.047101	-0.835201	0.850316	0.3169	5.4346	3.39113	0.658131	-0.161871	1.44578	0.8478	4.01752	5.55982	-0.439702	-2.24992	1.44165	-0.5922
ENSMUSG00000071657	Bscl2	3495	Cellular	2.10804	2.15924	-0.036418	-0.941054	0.861265	-0.3158	4.09331	2.75398	0.657971	-0.42422	1.95267	0.7475	2.59145	4.81532	-0.798681	-2.23023	0.814306	-0.7747
ENSMUSG00000037860	Aim2	2839	Cellular	1.81906	1.84052	-0.0422685	-1.16577	1.00302	-0.3431	3.67513	2.2938	0.657876	-0.345536	1.60038	0.8051	2.78618	3.99507	-0.843994	-3.43684	0.909642	-0.691
ENSMUSG00000057367	Birc2	3331	Cellular	0.708464	0.668526	0.115472	-0.978226	1.27103	0.3974	1.69709	1.09974	0.657791	-0.819651	2.23308	0.7087	2.10388	3.51371	-1.22979	-4.86339	1.04846	-0.7441
ENSMUSG00000073639	Rab18	2257	Cellular	4.34775	4.09298	0.0309668	-0.995565	0.91685	0.3301	8.72331	5.42388	0.657653	-0.622709	1.8591	0.7514	4.5354	14.5239	-2.09423	-5.41795	-7.73113e-05	-0.9511
ENSMUSG00000003072	Atp5d	1410	Cellular	9.74875	8.55942	0.184968	-0.504401	0.848291	0.4261	26.5505	16.6789	0.657551	-0.153482	1.43553	0.8483	29.9536	54.4714	-0.802055	-1.95187	0.507189	-0.8267
ENSMUSG00000030204	Ddx47	4006	Cellular	2.97185	2.85342	0.0223452	-0.947742	0.908685	0.318	8.01302	5.24942	0.657549	-0.221446	1.65545	0.8081	5.04009	10.3183	-1.04832	-2.11535	-0.0162409	-0.9388
ENSMUSG00000041258	Zfp236	9626	Cellular	0.881243	0.654103	0.408647	-0.690762	1.45846	0.628	1.3452	0.910809	0.657454	-0.471343	1.97605	0.739	1.22481	1.64652	-0.569853	-2.46739	1.06424	-0.6285
ENSMUSG00000004865	Srpk1	4956	Cellular	3.27048	3.24471	0.034657	-0.639134	0.763524	0.2624	7.21271	4.48686	0.657378	-0.217199	1.46768	0.8326	5.65574	5.92527	-0.0664635	-1.44044	1.27174	-0.3895
ENSMUSG00000026383	Epb41l5	6870	Cellular	0.861532	0.924565	-0.101714	-0.550799	0.337815	-0.2588	1.65501	1.10797	0.657152	-0.466057	1.98092	0.7498	1.84348	2.2739	-0.360796	-1.47155	0.616463	-0.5709
ENSMUSG00000040785	Ttc3	7417	Cellular	1.98501	1.79766	0.142671	-0.125555	0.406306	0.211	5.22834	3.3327	0.657136	-0.303486	1.62645	0.8048	5.42482	4.05211	0.459758	-0.524022	1.57753	0.653
ENSMUSG00000028145	Them4	2258	Cellular	0.990379	0.988691	0.112647	-1.16214	1.53997	0.4	2.07468	1.32385	0.656933	-0.365787	1.71502	0.7798	1.4719	2.65535	-0.760557	-3.12861	1.80681	-0.6798
ENSMUSG00000039126	Prune2	12512	Cellular	2.30379	1.74926	0.563571	-1.73813	3.24807	0.588	2.5354	1.77594	0.656636	-0.642627	2.25117	0.7038	7.9236	3.43131	1.25656	-1.27749	3.8785	0.8019
ENSMUSG00000025486	Sirt3	3206	Cellular	1.35872	1.16094	0.187008	-0.932092	1.25663	0.463	3.18039	1.953	0.656322	-0.853603	2.05595	0.7216	7.19635	2.62427	0.621973	-4.69222	3.63364	0.6649
ENSMUSG00000045896	Paip2b	3982	Cellular	2.1235	1.99791	0.117016	-0.794941	1.08795	0.3738	4.93828	3.25018	0.656318	-0.22715	1.64473	0.8018	3.25169	6.58476	-0.966065	-2.3819	0.557433	-0.8482
ENSMUSG00000063802	Hspbp1	1593	Cellular	6.39707	6.43393	-0.0775156	-1.1483	0.841374	-0.3416	14.444	8.87644	1.06607	-0.854535	3.96444	0.7464	6.94824	8.11211	0.166032	-2.54959	4.12656	-0.4311
ENSMUSG00000067194	Eif1ax	5172	Cellular	5.10988	4.95127	-0.0175611	-1.06071	0.887502	0.2948	10.4248	6.93651	0.656248	-0.455898	1.94357	0.7438	5.40484	14.2711	-1.5057	-3.03986	-0.25023	-0.975
ENSMUSG00000045763	Basp1	1847	Cellular	3.54749	3.40526	0.0534191	-0.374301	0.458015	0.1767	7.48013	5.36199	0.65609	-0.765676	2.46272	0.6777	5.58523	10.8403	-1.02401	-2.06641	-0.135147	-0.9536
ENSMUSG00000022849	Hspbap1	4590	Cellular	1.40217	1.34358	0.108639	-0.804343	1.10227	0.3676	3.01804	1.96537	0.656017	-0.205316	1.58359	0.8241	2.60351	2.60653	-0.0195201	-1.64935	1.56623	-0.3801
ENSMUSG00000038717	Atp5l	6310	Cellular	3.50002	4.87116	-0.51312	-1.61887	0.483978	-0.6866	6.95898	5.13574	0.655993	-1.48746	3.2824	0.6163	8.75485	3.20445	1.34869	-1.53756	4.0386	0.8103
ENSMUSG00000038302	Afg1l	2552	Cellular	1.4934	1.23679	0.238193	-1.10245	1.47478	0.4984	2.23564	1.43266	0.655968	-0.988725	2.41368	0.6945	2.18562	3.7915	-0.998696	-2.97329	0.543664	-0.811
ENSMUSG00000070808	Bicra	6623	Cellular	1.14989	0.946135	0.301225	-1.85319	2.55903	0.5159	2.68904	1.63845	0.655861	-1.38144	2.59152	0.6805	1.03714	2.30975	-1.07678	-2.62793	0.632819	-0.8472
ENSMUSG00000032609	Klhdc8b	4136	Cellular	1.27711	1.13963	0.141481	-1.04852	1.31002	0.4237	2.44782	1.66943	0.655555	-2.17155	3.76841	0.6108	1.72766	1.20946	-0.546372	-6.39893	2.60349	-0.4698
ENSMUSG00000034601	2700049A03Rik	5763	Cellular	2.48429	2.58485	-0.0900511	-1.44038	1.16949	-0.3929	5.22246	3.72149	0.655346	-0.753661	2.50939	0.6783	6.6822	4.31832	0.520826	-1.16303	1.96929	0.6651
ENSMUSG00000039197	Adk	4243	Cellular	3.54211	3.07074	0.321968	-0.943	1.78714	0.5201	5.72481	2.68477	1.06658	-0.602964	2.68381	0.8444	5.29604	4.35972	0.305312	-0.389832	1.06576	0.5434
ENSMUSG00000033392	Clasp2	5609	Cellular	2.4171	2.28826	0.0894469	-1.30603	1.4808	0.4015	4.68991	2.70632	0.655239	-1.08741	2.06583	0.7271	3.37127	4.95084	-0.631385	-2.85218	1.41345	-0.6361
ENSMUSG00000004221	Ikbkg	6994	Cellular	1.25541	1.63686	-0.529625	-2.56633	1.06239	-0.6065	2.58393	1.53888	0.655164	-1.66288	2.86545	0.6575	5.58326	4.95269	0.0601839	-3.03951	2.84072	0.459
ENSMUSG00000016637	Ift27	1012	Cellular	3.0375	3.49028	-0.154959	-2.10799	1.93501	-0.4696	4.41813	2.40183	0.655074	-1.55542	2.31244	0.6895	3.47821	2.09047	0.615646	-1.26259	2.25631	0.683
ENSMUSG00000024231	Cul2	3828	Cellular	2.48877	2.85685	-0.153406	-1.1428	0.929227	-0.4375	6.58552	4.53185	0.654964	-0.558737	2.18573	0.7117	4.41859	7.57564	-1.37447	-5.24856	0.919481	-0.7671
ENSMUSG00000029234	Tmem165	1897	Cellular	1.2363	1.43607	-0.216141	-1.37712	0.930817	-0.4779	3.03177	1.82953	0.65489	-0.760416	1.91404	0.7446	3.13867	2.16026	0.67209	-1.12725	2.80229	0.663
ENSMUSG00000002661	Alkbh7	917	Cellular	4.02747	3.79447	0.136558	-1.19172	1.57209	0.423	6.256	4.31144	0.65489	-0.699947	2.30297	0.7009	6.58391	4.82255	0.243941	-1.77343	1.72938	0.5421
ENSMUSG00000028224	Nbn	2533	Cellular	1.84261	1.82081	0.0730909	-0.958552	1.21707	0.3624	4.09346	2.52003	0.654778	-1.25283	2.47174	0.6815	2.15168	4.12696	-1.46895	-5.15734	0.867225	-0.8019
ENSMUSG00000025410	Dctn2	2557	Cellular	4.72291	5.0046	-0.108223	-0.860401	0.56875	-0.3314	11.4564	7.0408	0.65464	-0.589207	1.82086	0.7632	11.6627	9.98881	0.105799	-1.36167	1.31539	0.439
ENSMUSG00000078789	Dph1	2139	Cellular	3.49967	3.38454	0.0708044	-0.876602	1.05322	0.347	7.57622	3.95958	0.654317	-2.15203	2.68658	0.6733	5.37737	13.2446	-1.3113	-2.2663	-0.368149	-0.9881
ENSMUSG00000004945	Tmem242	948	Cellular	4.94774	4.85366	0.0419085	-1.0953	1.20887	0.3561	8.67657	5.45253	0.65428	-0.660886	1.95613	0.7362	4.89971	6.55265	-0.496736	-2.4374	1.19121	-0.596
ENSMUSG00000021728	Emb	2923	Cellular	2.64343	3.34261	-0.339301	-1.28815	0.616212	-0.5755	5.93256	3.73526	0.654248	-1.22342	2.50139	0.6782	6.70751	9.32827	-0.58321	-1.94429	0.480054	-0.6941
ENSMUSG00000029027	Dffb	2093	Cellular	1.04665	0.87532	0.241405	-0.54359	1.01452	0.4983	1.7146	1.22225	0.654116	-1.67889	3.40511	0.6173	1.46207	3.11855	-1.31116	-3.68937	0.51839	-0.8565
ENSMUSG00000036099	Vezt	11138	Cellular	1.0112	1.42967	-0.523532	-1.86289	0.782782	-0.6618	2.48348	1.46653	1.06714	-1.45879	4.39245	0.7125	2.1101	1.99235	0.0855267	-2.09102	2.24813	0.4354
ENSMUSG00000027597	Ahcy	2543	Cellular	7.8284	5.88582	0.424637	-0.728376	1.61884	0.6152	12.0973	6.98087	0.653688	-4.43936	5.50503	0.6002	17.5246	13.5702	0.734391	-2.41906	4.8944	0.5817
ENSMUSG00000020903	Stx8	4394	Cellular	3.62295	3.26379	0.383767	-2.14452	3.60675	0.5047	7.66195	4.0886	0.653287	-3.97279	4.62087	0.6091	7.09582	8.16221	-0.178492	-1.89441	1.58729	-0.4734
ENSMUSG00000038766	Gabpb2	8661	Cellular	1.01604	1.17525	-0.211608	-0.554747	0.131972	-0.414	2.41359	1.5225	0.653266	-0.630789	1.92647	0.7352	1.92102	2.66009	-0.513967	-1.87866	0.763315	-0.6512
ENSMUSG00000022475	Hdac7	4226	Cellular	2.80228	2.40104	0.225611	-0.710027	1.17493	0.4791	7.30922	4.63947	0.653133	-0.61858	1.96033	0.7356	18.0816	3.32865	2.07859	-1.02369	4.21397	0.9151
ENSMUSG00000024269	Tpgs2	4159	Cellular	5.19032	5.70639	-0.0125976	-2.45575	2.81187	-0.4409	20.1589	9.3263	1.06717	-0.687492	2.71652	0.8381	8.16178	10.3981	-0.131275	-2.99715	3.37993	-0.4917
ENSMUSG00000030839	Sergef	2551	Cellular	2.46569	2.11275	0.357446	-1.13978	2.18488	0.5237	4.25831	2.34426	1.06733	-1.7991	4.42708	0.7113	3.00234	4.09907	-0.402029	-2.58019	1.79752	-0.562
ENSMUSG00000035704	Alg8	2039	Cellular	2.82721	5.69553	-1.45016	-5.15847	1.15587	-0.7869	3.53406	2.06405	0.653004	-1.61737	2.51878	0.6845	4.77126	9.3543	-1.01485	-4.0164	1.83858	-0.7151
ENSMUSG00000044636	Csrnp2	4126	Cellular	0.526205	0.503967	0.0708416	-0.914971	1.04501	0.356	1.23131	0.782601	0.652962	-0.196028	1.51269	0.8196	0.741946	1.3326	-1.01232	-3.38593	0.869595	-0.7647
ENSMUSG00000041638	Gcn1l1	8555	Cellular	1.17805	1.25713	-0.0810468	-0.549708	0.416415	-0.2404	2.66946	1.71177	0.652901	-0.625338	1.96605	0.7373	2.93556	2.1182	0.443424	-0.855834	1.64654	0.6328
ENSMUSG00000025184	R3hcc1l	4112	Cellular	0.968592	0.864578	0.0598039	-1.2177	1.14397	0.3897	2.45157	1.45025	0.652575	-1.23206	2.29092	0.6931	1.71823	2.37081	-0.517232	-1.71588	0.570045	-0.6685
ENSMUSG00000033436	Armcx2	3773	Cellular	1.62734	2.68553	-0.696648	-2.42003	1.06947	-0.7056	4.15239	2.36259	0.652274	-3.22007	4.07049	0.6191	7.96439	4.23788	0.151348	-5.21624	3.36713	0.5549
ENSMUSG00000031010	Usp9x	11887	Cellular	3.17739	2.69107	0.195285	-0.660738	0.957923	0.4636	5.58441	3.48232	0.651966	-0.122093	1.33601	0.8699	5.20152	5.85727	-0.200866	-1.2313	0.771582	-0.4554
ENSMUSG00000022556	Hsf1	2018	Cellular	1.88065	2.09531	-0.149714	-0.861122	0.57656	-0.3886	5.00882	3.4627	0.651804	-0.980575	2.53359	0.6715	6.5971	3.4419	0.398247	-4.0953	3.45982	0.5927
ENSMUSG00000020056	Washc3	2848	Cellular	3.36891	5.40635	-0.337119	-2.43406	2.62963	-0.5813	8.45394	5.24497	0.651779	-1.21116	2.44124	0.6852	3.04572	5.96915	-0.540656	-3.8265	3.97678	-0.6159
ENSMUSG00000042790	Rnf214	3964	Cellular	1.74748	1.42448	0.120628	-1.82008	1.69108	0.4673	3.7704	2.50586	0.651711	-1.57763	3.01916	0.6377	5.71113	2.84922	0.208546	-4.92084	3.13851	0.5769
ENSMUSG00000020910	Adprm	1531	Cellular	1.24428	1.14661	0.130941	-0.438727	0.726097	0.3347	2.42933	1.43363	0.651325	-1.02661	2.09884	0.7143	2.53771	3.87732	-0.694793	-1.90707	0.324286	-0.7878
ENSMUSG00000006058	Snf8	1764	Cellular	8.33914	8.38185	0.0268983	-0.785965	0.915248	0.2844	13.3826	8.60769	0.650572	-0.953786	2.25343	0.7021	8.36659	11.7067	-1.13083	-5.24692	1.32126	-0.6823
ENSMUSG00000057672	Pkn1	6662	Cellular	4.66699	4.13698	0.197179	-0.485249	0.953016	0.428	8.31607	5.73138	1.06902	-1.22292	4.66552	0.6885	10.1167	5.70193	0.70493	-1.08814	2.25369	0.7305
ENSMUSG00000026554	Dcaf8	4656	Cellular	2.04277	1.9484	0.0790475	-0.857012	1.05687	0.3497	4.21769	2.69228	0.650204	0.288874	1.01714	0.9857	4.83481	4.61946	0.0956326	-0.703366	0.966579	0.3429
ENSMUSG00000040028	Elavl1	5743	Cellular	3.44502	3.54447	-0.00702497	-0.762934	0.824959	-0.2722	7.14032	4.73453	0.65007	-0.26944	1.70183	0.798	4.81881	7.46907	-0.571265	-1.57937	0.61157	-0.7385
ENSMUSG00000024817	Uhrf2	3536	Cellular	0.77611	0.791711	-0.154054	-1.60568	1.14008	-0.4296	1.94272	1.07875	0.649606	-1.31711	2.22448	0.7071	1.44886	1.6672	-0.296867	-2.28712	1.48375	-0.5033
ENSMUSG00000013736	Trnt1	2283	Cellular	1.38897	1.74094	-0.207266	-1.80097	1.57886	-0.5037	3.38804	2.2804	0.649439	-0.709158	2.20792	0.703	2.80051	3.67721	-0.391866	-1.36295	0.597023	-0.6204
ENSMUSG00000026728	Vim	2926	Cellular	3.8515	2.61603	0.559818	0.0832538	1.04548	0.9002	15.9164	9.49219	0.649383	-1.06438	2.10131	0.7139	7.42269	7.63506	0.0668094	-1.41934	1.77375	0.3861
ENSMUSG00000020412	Ascc2	4844	Cellular	3.08063	3.58921	-0.275759	-1.4856	0.814854	-0.5078	8.48234	4.7659	0.648829	-1.39753	2.33917	0.6983	6.85324	5.10169	1.06457	-2.2202	6.26215	0.6212
ENSMUSG00000027487	Cdk5rap1	2160	Cellular	2.31456	2.50075	-0.174816	-1.60725	1.10047	-0.4419	5.75088	2.8979	1.06966	-0.268489	2.61851	0.8825	3.74605	8.35533	-1.33367	-3.3317	0.24833	-0.9043
ENSMUSG00000036959	Bcorl1	7446	Cellular	2.00475	2.06904	0.0122846	-1.17776	1.30355	-0.3427	5.967	4.19258	0.648826	-1.27347	2.91401	0.6377	4.63598	2.21006	0.596765	-5.43083	5.2378	0.6046
ENSMUSG00000017861	Mybl2	3651	Cellular	1.3899	1.55271	-0.163734	-0.460352	0.125582	-0.2675	3.08573	1.94713	0.64882	0.127105	1.13431	0.9365	4.78312	2.6121	0.897217	-0.3046	2.16006	0.8609
ENSMUSG00000021494	Ddx41	2205	Cellular	4.89388	4.77766	0.0593559	-0.544715	0.707247	0.2641	9.42389	6.10949	0.64879	-0.287676	1.6238	0.8011	19.4086	11.4088	0.466046	-2.67871	2.76441	0.6153
ENSMUSG00000029860	Zyx	3188	Cellular	2.0541	2.37361	-0.277737	-1.85926	1.12897	-0.5014	3.53856	3.16008	0.648592	-1.69948	4.33906	0.5632	1.73324	2.43052	-0.496099	-0.92445	-0.0768396	-0.8756
ENSMUSG00000078813	Leng1	2222	Cellular	0.798805	0.904609	-0.1918	-0.804341	0.411963	-0.4226	1.91032	1.64696	0.648543	-1.90922	4.38157	0.5639	1.70204	2.10012	-0.0311501	-2.00211	2.55623	-0.4557
ENSMUSG00000038225	Primpol	3943	Cellular	1.41151	2.13744	-0.474701	-2.39246	1.58153	-0.6063	2.28367	1.35079	0.648378	-1.11145	2.16756	0.7134	1.92318	2.72171	-0.470762	-2.88385	2.08576	-0.5831
ENSMUSG00000036817	Sun1	4134	Cellular	1.64359	1.58376	0.0312201	-0.689713	0.729667	0.273	5.69274	3.53847	0.648201	-0.38121	1.58021	0.7987	3.91518	4.95244	-0.414846	-1.97893	0.999853	-0.5718
ENSMUSG00000004099	Dnmt1	5870	Cellular	5.21503	4.6205	0.192268	-0.641717	1.0414	0.4402	10.0914	6.66179	0.647857	-0.329348	1.73846	0.7811	9.4158	14.548	-0.614864	-2.0327	0.822602	-0.6954
ENSMUSG00000038301	Snx10	6512	Cellular	1.99488	2.0519	-0.0154267	-0.997996	1.03663	-0.322	4.79083	3.40263	0.647635	-0.63358	2.3167	0.6939	5.00317	4.80683	0.16362	-1.31058	1.93853	0.432
ENSMUSG00000034152	Exoc3	4922	Cellular	3.35769	3.09258	0.133357	-0.563007	0.846008	0.3627	6.6132	4.48377	0.647255	-0.438501	1.90952	0.7445	5.40419	4.40613	0.445522	-1.27277	2.51318	0.5621
ENSMUSG00000035725	Prkx	4146	Cellular	1.01886	1.08934	-0.206312	-1.73213	1.12665	-0.4551	2.22593	1.42097	0.647173	-0.247313	1.53007	0.8069	1.43251	1.79716	-0.329756	-2.20556	1.57045	-0.5384
ENSMUSG00000062785	Kcnc3	5281	Cellular	1.5939	1.5189	-0.167627	-2.71719	1.79822	-0.4302	3.78608	2.27711	0.64707	-2.43287	3.5255	0.6294	3.27959	3.00195	-0.585137	-4.96532	2.01773	-0.5057
ENSMUSG00000059060	Rad51b	2187	Cellular	2.18293	1.53594	0.32142	-1.7021	1.97294	0.5676	3.15724	2.10963	1.07	-1.5163	4.97082	0.6754	12.5261	4.2741	1.89689	-2.43608	7.27423	0.7868
ENSMUSG00000038000	Acd	3154	Cellular	4.09795	3.59815	0.221139	-0.620243	1.13355	0.4624	13.9426	7.11501	0.646862	-3.18532	3.65621	0.6401	16.4797	6.38519	0.755978	-3.35181	3.39773	0.6867
ENSMUSG00000025584	Pde8a	3802	Cellular	2.66028	2.4033	-0.243902	-3.30217	1.90985	-0.4451	5.7438	3.75657	0.646843	-1.12477	2.55647	0.664	3.43618	3.5067	-0.300214	-3.17408	1.84772	-0.4726
ENSMUSG00000051586	Mical3	9204	Cellular	2.33823	2.33983	0.00313776	-0.898978	0.915073	0.2853	4.53096	2.90787	0.646795	-0.099431	1.41395	0.8542	3.64415	5.25652	-0.623729	-2.16589	0.638474	-0.6963
ENSMUSG00000042700	Sipa1l1	8215	Cellular	1.96214	1.70295	0.240923	-0.583281	1.13262	0.4771	2.43179	2.09872	0.646794	-1.35901	3.75872	0.5801	3.32671	2.63821	0.0979949	-2.00329	1.67724	0.4702
ENSMUSG00000019188	H13	5204	Cellular	1.61365	1.80593	-0.194452	-1.02749	0.566324	-0.4292	2.53199	1.52615	0.646749	-0.666538	1.78156	0.7527	1.59221	2.53173	-0.918794	-3.28023	0.850482	-0.739
ENSMUSG00000030677	Kif22	3586	Cellular	2.61501	2.44258	0.0445903	-0.97799	1.00823	0.3443	7.12561	4.57701	0.646591	0.0807958	1.22232	0.9185	9.16201	6.11427	0.654731	-1.13076	2.62418	0.6686
ENSMUSG00000035439	Haus8	3987	Cellular	4.55047	3.70289	0.196624	-1.04894	1.21894	0.4896	8.36814	5.32864	0.646257	-1.48449	2.77783	0.6527	5.63871	5.15927	0.224074	-1.36242	2.01138	0.4675
ENSMUSG00000000561	Wdr77	4286	Cellular	2.42955	2.24198	0.110289	-0.19631	0.402224	0.1702	5.20617	3.30641	0.646126	0.143574	1.12979	0.9399	2.71413	4.48822	-0.750759	-1.78595	0.204969	-0.8441
ENSMUSG00000032060	Cryab	1117	Cellular	4.26073	7.01018	-0.0241232	-2.84373	4.79307	-0.5196	12.1196	5.89039	1.07019	-2.43449	4.71169	0.7	1.70877	2.01327	-0.222111	-2.82495	2.39346	-0.4901
ENSMUSG00000031065	Cdk16	3270	Cellular	3.42855	3.67355	-0.14904	-1.11053	0.688526	-0.3931	7.28058	4.67629	0.64572	-0.195655	1.50775	0.8282	9.0032	7.76445	0.171281	-1.82613	2.04063	0.4769
ENSMUSG00000027454	Gins1	1087	Cellular	2.82947	2.7985	-0.00745491	-0.912538	0.831331	-0.2842	3.93623	2.58119	0.645136	-0.0887684	1.46072	0.8482	3.8595	3.50984	-0.0224714	-1.77076	1.3314	0.3834
ENSMUSG00000022956	Atp5o	932	Cellular	11.7977	10.3355	0.193818	-0.26831	0.659043	0.4077	22.0821	14.5471	0.644945	-0.104598	1.50466	0.8441	12.8001	23.0601	-0.970728	-3.90075	1.57418	-0.7081
ENSMUSG00000026171	Rnf25	1507	Cellular	1.26823	1.76471	-0.470482	-1.3658	0.458647	-0.6904	3.17496	2.2289	0.644772	-0.53109	2.16839	0.7021	1.99645	3.50962	-0.857916	-2.09011	0.298325	-0.8529
ENSMUSG00000018651	Tada2a	2151	Cellular	2.46485	2.41337	0.00621516	-0.707105	0.666557	0.2373	6.3152	4.02956	0.644343	-0.169054	1.44016	0.837	11.5118	5.84774	1.28423	-1.3911	4.73355	0.7625
ENSMUSG00000033294	Noc4l	2075	Cellular	4.39695	4.60654	-0.0977036	-1.04401	0.769976	-0.3527	8.36565	5.33424	0.644172	-0.798666	2.06699	0.717	5.37758	9.78853	-0.586608	-2.56947	2.20927	-0.6639
ENSMUSG00000044201	Cdc25c	1941	Cellular	3.01983	2.7914	0.164352	-0.755359	1.25045	0.4128	6.67039	3.524	1.07298	-1.01018	3.6184	0.7641	6.65264	5.30876	0.180617	-1.88167	1.8589	0.4983
ENSMUSG00000022671	Mzt2	1035	Cellular	4.45503	3.33023	0.154589	-2.78534	2.42404	0.5121	6.9023	5.12928	0.643202	-1.91664	3.73213	0.5982	4.71723	5.52589	-1.09018	-7.54637	2.75615	-0.5859
ENSMUSG00000036257	Pnpla8	13507	Cellular	1.7892	1.26036	0.504431	-1.1502	2.15376	0.6247	2.82628	1.8389	0.643156	-0.503034	1.83855	0.7467	3.47172	2.84236	0.350854	-1.64558	2.5065	0.534
ENSMUSG00000032002	Dcun1d5	2421	Cellular	3.6058	2.78169	0.371795	-0.316127	1.06269	0.6405	6.16054	3.9086	0.64307	0.0349684	1.22236	0.9021	3.96579	6.56584	-0.799983	-2.63209	0.852092	-0.7421
ENSMUSG00000029718	Pcolce	2573	Cellular	6.56464	6.60928	-0.0141996	-0.569032	0.528183	-0.1937	16.8667	10.9432	0.64307	-1.31355	2.61206	0.6616	12.06	12.719	0.0460082	-5.44097	5.79564	-0.4537
ENSMUSG00000040263	Klhdc4	2834	Cellular	2.90475	2.57044	0.186316	-0.192414	0.573713	0.3648	2.84592	1.78063	0.642974	-0.248012	1.46764	0.8272	3.58965	1.97313	0.845095	0.00863605	1.62391	0.9297
ENSMUSG00000042032	Mat2b	2461	Cellular	0.673452	0.61361	0.098806	-0.863865	0.994316	0.3722	1.85949	1.15958	0.642804	-0.243001	1.43023	0.8352	1.94485	2.48899	-0.34933	-1.18074	0.501726	-0.5979
ENSMUSG00000022332	Khdrbs3	1887	Cellular	7.51194	7.08381	0.073955	-1.52173	1.63227	0.4134	9.1934	6.80966	0.642561	-1.17247	2.96718	0.6279	8.04907	11.414	-0.471813	-2.36095	1.46932	-0.6016
ENSMUSG00000040249	Lrp1	14888	Cellular	2.74819	2.46672	0.179324	-0.889103	1.32209	0.4383	8.57133	5.21168	0.642536	-0.828223	1.90992	0.7372	4.64178	5.69963	0.157668	-2.11454	3.55473	-0.4332
ENSMUSG00000000339	Rtca	1594	Cellular	4.23882	3.96103	0.134343	-0.649949	1.01802	0.3763	7.13193	4.52053	0.64244	-0.260543	1.50662	0.8123	6.17432	6.77423	-0.294778	-2.39815	1.34885	-0.4908
ENSMUSG00000004056	Akt2	4544	Cellular	3.43647	3.1546	0.0858304	-0.764604	0.859395	0.3504	6.86846	3.57528	0.642128	-2.31119	2.72941	0.6742	4.26955	3.3153	-0.19094	-4.28728	2.53536	0.4437
ENSMUSG00000039100	March6	6236	Cellular	2.10635	2.29127	-0.127026	-0.887209	0.616174	-0.3671	3.91426	2.00847	0.642035	-2.45171	2.96439	0.6624	3.56149	5.97456	-0.880853	-2.39103	0.293835	-0.8359
ENSMUSG00000034453	Polr3b	4975	Cellular	3.64635	3.95623	-0.117381	-0.744646	0.509491	-0.3374	8.91252	5.77377	0.641884	-0.0512992	1.37273	0.8681	8.96224	6.39325	0.445218	-0.696665	1.45816	0.6587
ENSMUSG00000033624	Pdpr	4938	Cellular	2.70937	1.90857	0.462654	-1.1285	1.94514	0.6163	3.62261	2.61799	0.640786	-1.3095	3.07341	0.6259	4.76441	4.51613	0.238666	-1.97985	2.85974	0.4725
ENSMUSG00000068323	Slc4a5	5123	Cellular	4.83516	4.2452	0.153332	-0.769032	0.991121	0.4253	10.3037	5.15147	1.07367	-0.32122	2.60496	0.8722	9.83194	10.4571	0.249004	-4.97995	6.48679	0.4638
ENSMUSG00000036646	Man1b1	3755	Cellular	2.11524	1.78902	0.240152	-0.142867	0.619231	0.48	5.59647	3.55208	0.640379	-0.258167	1.50382	0.8214	3.57374	3.70899	0.503972	-1.83125	4.27102	0.5015
ENSMUSG00000032393	Dpp8	5515	Cellular	2.65257	2.51576	-0.141518	-2.32813	1.55284	-0.4168	6.14772	2.73045	1.07581	-0.650078	2.57033	0.8554	4.93895	3.70123	-0.233167	-4.486	2.25646	0.4327
ENSMUSG00000034473	Sec22a	3992	Cellular	1.76394	1.78606	-0.0915034	-1.81453	1.47078	-0.4064	4.24762	2.59163	0.640337	-0.725681	1.86555	0.7396	6.42411	3.78645	0.835606	-1.14533	2.99453	0.7184
ENSMUSG00000025159	Mms19	7875	Cellular	1.53786	1.61452	-0.0638462	-0.574051	0.443599	-0.23	3.89334	2.46039	0.639974	-0.248406	1.46551	0.8222	10.8018	3.7877	1.45855	0.198152	2.62901	0.9713
ENSMUSG00000030330	Ing4	3458	Cellular	1.66949	1.95875	-0.26979	-1.27383	0.660913	-0.5032	2.69866	1.89057	0.63993	-1.41071	2.98585	0.6263	3.91018	3.89003	0.195687	-2.20985	3.06138	0.4582
ENSMUSG00000017376	Nlk	4444	Cellular	1.87718	1.59061	0.301909	-0.684938	1.45659	0.5218	4.22295	2.8768	0.639831	-0.80719	2.24776	0.6921	2.47895	4.53952	-0.929472	-2.47086	0.451741	-0.8218
ENSMUSG00000066151	Fkbp15	4264	Cellular	2.38618	2.32483	0.0467462	-0.618361	0.723719	0.2696	4.12858	2.69382	0.639704	-0.882486	2.18096	0.6968	5.34281	4.19915	-0.236452	-4.34393	2.36323	0.4338
ENSMUSG00000031229	Atrx	10275	Cellular	2.77519	2.50006	0.149816	-0.0530038	0.350154	0.1551	8.00181	5.11543	0.639323	0.274655	0.981718	0.9801	7.80086	6.8949	0.170089	-0.27208	0.583706	0.3535
ENSMUSG00000047635	2810006K23Rik	1677	Cellular	2.32673	3.18434	-0.458982	-1.43571	0.489937	-0.6655	6.15845	4.54814	0.639253	-1.17653	2.92806	0.6253	3.72877	8.60719	-1.17291	-4.6976	2.42417	-0.7232
ENSMUSG00000039210	Gpatch2	4702	Cellular	1.56536	1.69203	0.00667117	-1.22043	1.52318	-0.3738	3.62637	2.28615	0.63902	-0.722344	1.93965	0.7287	4.11765	4.21377	-0.0893312	-1.54287	1.18954	-0.3891
ENSMUSG00000032479	Map4	6091	Cellular	2.5105	2.67482	-0.0922762	-0.457122	0.251391	-0.1787	6.48301	4.18794	0.638812	0.272383	1.01864	0.9817	5.30735	5.60453	-0.137134	-1.19929	0.768333	-0.3867
ENSMUSG00000038056	Kmt2c	14967	Cellular	1.5143	1.38041	0.095423	-0.851464	0.966289	0.3683	3.705	2.44502	0.638691	-0.22077	1.59293	0.8076	3.41285	4.94185	-0.428854	-1.61382	0.992205	-0.633
ENSMUSG00000030753	Thap12	3723	Cellular	0.985947	0.956704	-0.0145696	-0.921424	0.781684	0.2757	3.12762	1.95733	0.638631	-0.803469	2.04436	0.7182	1.63868	2.33385	-0.572346	-1.68154	0.38115	-0.7306
ENSMUSG00000038342	Mlxip	7303	Cellular	2.16717	2.51161	-0.0697873	-1.42593	1.6348	-0.4308	4.02509	2.86566	0.638561	-1.14312	2.80071	0.6407	3.55537	2.56244	-0.459136	-5.96034	2.7527	-0.4558
ENSMUSG00000035152	Ap2b1	5625	Cellular	4.78757	4.90173	-0.0296069	-1.07522	1.04578	-0.3365	13.856	8.95303	0.638485	0.0531982	1.25235	0.9052	10.0228	7.9593	0.168435	-2.2343	2.21517	0.5036
ENSMUSG00000001786	Fbxo7	5388	Cellular	1.775	1.06293	0.707294	-0.382086	1.71173	0.8118	3.05005	1.9124	0.638435	-0.355891	1.56597	0.7962	2.96447	3.26537	-0.0218056	-1.60118	1.80219	-0.4092
ENSMUSG00000009905	Kdsr	5518	Cellular	1.49618	1.71294	-0.258411	-1.41036	0.724576	-0.4803	4.13219	2.82451	0.638419	-0.622129	2.16221	0.7095	3.1065	3.58913	-0.434156	-2.74215	1.32732	-0.5371
ENSMUSG00000029657	Hsph1	4764	Cellular	3.07525	3.01393	0.0291222	-0.229696	0.281845	0.0454	10.9617	7.0787	0.638215	0.141163	1.16408	0.9338	3.40794	8.99113	-1.41628	-2.00198	-0.865484	-1
ENSMUSG00000030986	Dhx32	2998	Cellular	2.71105	2.56855	0.186737	-1.19412	1.81115	0.443	4.27851	2.67725	0.63819	-0.490345	1.68039	0.7706	3.34504	5.2506	-0.757798	-2.94853	1.19438	-0.6888
ENSMUSG00000046865	Fbl	2411	Cellular	7.52369	6.85024	0.126622	-0.390233	0.628102	0.3123	14.1996	9.36864	0.63819	-0.0384745	1.4168	0.86	7.80977	15.1485	-0.828403	-2.04394	0.646651	-0.8143
ENSMUSG00000022246	Rai14	4899	Cellular	3.04523	2.85178	0.114351	-0.479535	0.738366	0.3245	4.76728	3.16402	0.63783	-0.129941	1.49652	0.8341	4.90944	6.2907	-0.369314	-1.82809	1.05998	-0.566
ENSMUSG00000003849	Nqo1	1553	Cellular	6.17787	5.00311	0.338303	-0.993591	1.81949	0.5405	4.97804	3.02125	0.637716	-0.699414	1.81464	0.7442	9.64133	10.7714	-0.120369	-2.15254	2.03051	-0.4547
ENSMUSG00000029098	Acox3	3976	Cellular	1.34766	1.17816	0.034822	-1.62856	1.33074	0.4046	2.00258	1.38181	0.637641	-0.968326	2.45335	0.6725	4.52657	1.62743	1.63461	-2.06941	5.84497	0.7802
ENSMUSG00000028995	Fam126a	5659	Cellular	1.88374	1.99024	-0.119217	-1.23994	0.923282	-0.3881	7.78062	3.65882	1.07676	-0.323422	2.45026	0.8863	3.69959	3.40382	-0.0336584	-4.4888	3.96903	0.4564
ENSMUSG00000017478	Zc3h18	4789	Cellular	2.27548	2.15967	0.0828287	-0.282484	0.451691	0.1801	5.69245	3.59041	0.637571	-0.5765	1.79164	0.7543	4.03697	3.9768	-0.0145332	-0.965433	0.866207	-0.2941
ENSMUSG00000030987	Stim1	4362	Cellular	1.88167	1.87732	0.0950514	-2.45338	2.87019	0.4382	4.96088	3.55296	0.637545	-1.78513	3.54985	0.604	5.29682	6.08263	-0.00657872	-1.90064	2.37383	-0.4337
ENSMUSG00000032782	Cntrob	3861	Cellular	1.13385	1.07408	0.078936	-0.673034	0.847003	0.3248	2.71104	2.02416	0.637415	-1.2033	2.9626	0.6193	2.3615	2.84105	-0.17665	-1.88925	1.72412	-0.4778
ENSMUSG00000022119	Rbm26	4212	Cellular	1.78807	1.74178	0.0444645	-0.526747	0.618114	0.2332	4.82531	3.11777	0.637295	-0.307831	1.62372	0.7847	6.37277	5.0516	0.334091	-0.437049	1.10769	0.5817
ENSMUSG00000021097	Clmn	11866	Cellular	2.95626	2.36613	0.699055	-1.78097	4.18424	0.585	5.70383	2.89693	1.07745	-0.302199	2.67789	0.8795	4.10037	4.76529	-0.463579	-3.80931	2.11665	-0.5283
ENSMUSG00000020496	Rnf187	1949	Cellular	10.2664	8.98232	0.170842	-0.636418	0.936581	0.433	18.8397	12.8435	0.637292	-1.11749	2.59811	0.6595	17.1205	40.5392	-1.35388	-3.27445	0.327409	-0.8995
ENSMUSG00000053646	Plxnb1	8649	Cellular	1.90822	2.30984	-0.407467	-2.02846	0.932452	-0.5577	4.44357	3.04845	0.637102	-0.799545	2.31972	0.6836	5.37529	3.82582	0.928933	-3.35013	6.69873	0.5963
ENSMUSG00000019139	Isyna1	1916	Cellular	7.05511	6.29327	0.17247	-0.448589	0.821415	0.3963	17.6378	11.7437	0.636882	-1.1051	2.49076	0.6688	18.5399	14.1507	-0.0765431	-3.5915	2.19035	0.4579
ENSMUSG00000032763	Ilvbl	3020	Cellular	1.27715	1.26892	-0.0879037	-1.67003	1.321	-0.4013	2.21618	1.56551	0.636868	-1.07565	2.66586	0.6569	4.82437	2.06642	0.836095	-2.45609	3.35036	0.7033
ENSMUSG00000028820	Sfpq	3465	Cellular	3.60375	3.30806	0.119036	-0.192574	0.4204	0.1984	5.58594	3.61873	0.636741	-0.0749698	1.37172	0.8582	2.38289	5.14109	-1.11079	-1.74184	-0.479279	-0.9953
ENSMUSG00000024646	Cyb5a	1363	Cellular	5.56036	4.42146	0.320458	-0.333785	0.948265	0.5922	11.723	7.97206	0.636725	-0.331692	1.83425	0.7592	8.05693	11.8695	-0.305569	-2.21164	2.21702	-0.5648
ENSMUSG00000003402	Prkcsh	2228	Cellular	4.36142	4.23785	0.0441296	-0.19713	0.297123	0.0508	10.4729	6.74408	0.63613	-0.207283	1.51716	0.8188	10.7181	12.823	-0.270362	-0.996987	0.427179	-0.5173
ENSMUSG00000030545	Pex11a	2241	Cellular	0.951547	0.867515	0.131702	-0.430608	0.693585	0.3371	2.60285	1.49854	0.635499	-2.19356	3.04492	0.6428	3.12768	2.73078	0.0979224	-1.52423	1.44228	0.4394
ENSMUSG00000036875	Dna2	4122	Cellular	1.35933	1.337	-0.00713666	-0.756862	0.683892	-0.2371	2.23154	1.50924	0.635469	-0.557674	1.93763	0.7314	2.5373	3.56712	-0.417115	-1.60473	0.946397	-0.6206
ENSMUSG00000011958	Bnip2	2464	Cellular	1.03053	1.11107	-0.2016	-1.3886	0.815921	-0.4394	3.71972	2.4504	0.63532	-0.249395	1.57935	0.8021	3.708	4.0035	-0.310647	-2.62959	1.4877	-0.485
ENSMUSG00000021339	Mrs2	7035	Cellular	1.36248	1.59736	-0.350745	-3.22752	2.25451	-0.5174	5.19959	2.95138	0.635292	-2.35268	3.18835	0.6459	15.2149	3.48422	1.55722	-4.10744	5.52965	0.7746
ENSMUSG00000000743	Chmp1a	2140	Cellular	3.75417	3.67616	0.00346479	-0.774489	0.71527	0.2561	5.43654	3.49254	0.635283	-0.246372	1.47629	0.8176	3.60064	10.9528	-1.49096	-2.96128	0.241397	-0.9332
ENSMUSG00000032126	Hmbs	2293	Cellular	4.55903	4.71369	0.304587	-1.81577	3.38514	0.4666	11.6072	7.4978	0.635252	-0.634611	1.90799	0.7361	14.4897	6.61785	1.68331	-1.06697	6.23522	0.8108
ENSMUSG00000050721	Plekho2	5046	Cellular	1.3572	1.20985	0.273554	-0.921475	1.6867	0.4892	2.84299	1.76953	0.635194	-0.998134	2.18167	0.6936	2.33816	1.84119	0.0736378	-3.08373	2.57728	0.4779
ENSMUSG00000006599	Gtf2h1	2736	Cellular	2.10661	2.07618	-0.00785299	-0.654961	0.573027	-0.2026	3.99208	2.68396	0.635174	-0.186389	1.61876	0.8045	1.8421	3.49868	-0.95898	-1.88331	-0.113547	-0.9526
ENSMUSG00000026433	Rab29	1226	Cellular	1.66467	2.18456	0.105723	-2.11725	3.58217	-0.4557	2.29169	4.10047	-1.11758	-3.66707	0.777681	-0.7836	1.79215	2.09253	1.01143	-3.85117	9.5409	0.5277
ENSMUSG00000040852	Plekhh2	6886	Cellular	1.62773	1.50015	0.369699	-3.28435	4.63451	0.4996	3.08783	2.66984	0.63516	-2.29891	4.73543	0.5505	5.3407	4.14076	0.237111	-2.13285	2.26048	0.5182
ENSMUSG00000004789	Dlst	3220	Cellular	3.1319	2.8733	0.120343	-0.255683	0.501013	0.2459	6.75747	4.33087	0.63513	-0.209385	1.46368	0.825	5.79064	5.73773	-0.0681869	-1.82601	1.50786	-0.3943
ENSMUSG00000040907	Atp1a3	3895	Cellular	4.65785	1.13167	0.992899	-7.56234	6.24856	0.6766	4.94771	2.78169	0.634914	-3.865	4.38802	0.6087	10.7999	4.26655	0.384152	-5.7315	3.67481	0.6159
ENSMUSG00000003546	Klc4	2322	Cellular	4.33649	2.94168	0.285697	-3.08543	3.00378	0.5465	13.0727	5.05843	1.07979	-1.81563	3.21168	0.7808	7.78682	10.7029	0.816245	-3.28956	8.63904	0.4942
ENSMUSG00000003573	Homer3	2608	Cellular	2.06377	2.12025	0.0250896	-1.06944	1.28519	0.3283	4.59695	2.97278	0.634266	-0.508755	1.81341	0.7463	3.54226	6.57484	-0.896245	-2.04565	0.23307	-0.8773
ENSMUSG00000068040	Tm9sf4	3896	Cellular	2.14548	2.09569	-0.0329901	-1.36425	1.16704	-0.3448	3.93139	2.61863	0.634256	-0.382801	1.73859	0.7705	3.00804	3.63059	-0.291194	-0.900449	0.281166	-0.5415
ENSMUSG00000021831	Ero1l	4413	Cellular	3.2366	3.99976	-0.353149	-1.97623	1.13346	-0.5454	10.2503	9.70796	0.634192	-1.93984	4.746	0.5403	7.79046	2.84112	1.34845	-0.845135	3.24724	0.8658
ENSMUSG00000024576	Csnk1a1	4083	Cellular	1.70488	1.63198	0.0528562	-0.447108	0.541417	0.2097	3.81261	2.49147	0.633948	-0.11428	1.40344	0.8444	3.99047	3.30123	0.199867	-0.874265	1.11409	0.4839
ENSMUSG00000058239	Usf2	2419	Cellular	2.73279	2.88729	-0.101368	-0.828975	0.569422	-0.3273	7.98959	5.17049	0.633783	-0.0944104	1.36951	0.8544	6.96708	11.0474	-0.797037	-3.16862	1.20112	-0.6882
ENSMUSG00000015165	Hnrnpl	2679	Cellular	3.44698	3.94648	-0.201453	-0.514699	0.101162	-0.3652	7.29541	4.65647	0.633479	-0.171702	1.40479	0.8365	3.24884	6.92405	-1.11258	-1.977	-0.289359	-0.9801
ENSMUSG00000037600	Kdf1	2256	Cellular	1.16407	1.24293	-0.202529	-1.90825	1.28547	-0.4573	2.25459	1.70762	0.633476	-1.89131	3.77104	0.5872	2.91982	5.37154	-1.0278	-4.11064	1.60297	-0.7205
ENSMUSG00000000326	Comt	1978	Cellular	3.02337	2.74372	0.234465	-0.997329	1.71224	0.4671	8.72877	4.37795	1.08045	-0.229822	2.61597	0.8884	6.60552	6.63173	0.0814763	-3.1775	3.54199	0.4425
ENSMUSG00000021737	Psmd6	1387	Cellular	8.11987	6.42787	0.344244	-0.412187	1.13231	0.5922	17.5525	11.061	0.633319	-0.298023	1.47997	0.8145	11.8674	14.8054	-0.320221	-1.44062	0.8023	-0.5491
ENSMUSG00000021773	Comtd1	2314	Cellular	2.76154	3.64638	-0.325802	-1.45856	0.964133	-0.5668	4.85636	3.94325	0.6333	-1.63384	3.80589	0.5791	10.285	7.46449	0.450388	-0.997396	1.88515	0.6216
ENSMUSG00000038388	Mpp6	3523	Cellular	4.26233	4.56727	-0.116463	-0.847386	0.569922	-0.3429	11.3806	6.60124	1.08055	-0.966091	3.94013	0.7442	18.5062	10.9771	0.660919	-1.6987	2.72625	0.6695
ENSMUSG00000028837	Psmb2	859	Cellular	10.835	8.72509	0.327014	-0.226751	0.911891	0.6	15.5191	10.2332	0.632834	-0.221386	1.57142	0.8037	14.8973	18.6364	-0.394791	-1.78917	0.795158	-0.5678
ENSMUSG00000026753	Ppp6c	4115	Cellular	2.38938	1.91024	0.372788	-0.565185	1.43283	0.5808	4.12514	2.68758	0.632624	-0.519994	1.8361	0.7457	2.44381	4.26173	-0.869871	-2.04235	0.138737	-0.8808
ENSMUSG00000027408	Cpxm1	2366	Cellular	4.16614	3.5129	0.327999	-1.21525	2.04145	0.5269	8.95147	4.69842	1.08083	-0.555664	3.10963	0.8299	17.6286	21.442	-0.244477	-3.82485	3.32772	-0.4998
ENSMUSG00000079426	Arpc4	2270	Cellular	5.46702	5.60792	-0.0196605	-0.601033	0.594219	-0.2196	9.58998	6.32557	0.632622	-0.3265	1.68804	0.7761	3.22815	8.97079	-1.50975	-2.46985	-0.629806	-0.9976
ENSMUSG00000004937	Sgta	1969	Cellular	4.07299	4.46673	-0.125969	-0.539681	0.293072	-0.2708	10.4284	6.01953	0.632615	-1.40295	2.2337	0.6995	8.27243	11.6479	-0.509489	-1.17161	0.111516	-0.7837
ENSMUSG00000001105	Ift20	1167	Cellular	2.35698	2.1898	0.115189	-0.297952	0.550445	0.2524	6.55388	4.80774	0.632147	-1.25081	2.98597	0.6289	3.03594	4.36117	-0.423125	-2.00067	1.40114	-0.6023
ENSMUSG00000038398	Upf3a	3698	Cellular	3.4086	2.88465	0.17157	-0.98905	1.19502	0.4634	5.82129	3.71049	0.632091	-0.0424578	1.25724	0.8799	3.53209	4.32649	-0.28883	-1.02764	0.453855	-0.5407
ENSMUSG00000024277	Mapre2	4026	Cellular	4.36123	4.52284	-0.146007	-1.76677	1.2169	-0.4177	4.79768	4.43646	0.632005	-2.79045	5.55361	0.535	3.79046	10.5786	-1.58655	-3.55157	0.118454	-0.9356
ENSMUSG00000002658	Gtf2f1	1717	Cellular	4.86277	4.00859	0.284667	-0.00916289	0.595028	0.5831	10.3456	6.65391	0.631891	0.0300882	1.22361	0.8999	6.04036	7.59485	-0.369849	-1.81964	0.948197	-0.5585
ENSMUSG00000030688	Stard10	1723	Cellular	3.70736	3.83273	-0.347089	-4.44676	2.87469	-0.4847	11.1327	6.43133	0.631833	-2.43974	3.24142	0.64	7.38904	8.66981	-0.125995	-1.96584	1.99666	-0.4634
ENSMUSG00000023460	Rab12	2057	Cellular	1.80629	2.32068	-0.245368	-1.81317	1.62686	-0.5187	4.72242	3.03115	0.631744	0.00664531	1.2439	0.8906	3.38379	4.25243	-0.894132	-5.283	1.94435	-0.6056
ENSMUSG00000035842	Ddx11	4480	Cellular	2.39843	2.76386	-0.195712	-0.89992	0.52451	-0.4415	7.31056	5.05279	0.631678	-0.678919	2.17624	0.6967	15.8823	6.4179	1.5516	-0.576171	4.33658	0.8765
ENSMUSG00000041879	Ipo9	6247	Cellular	4.48426	4.81623	-0.108781	-0.643477	0.410406	-0.2923	9.10587	6.06237	0.631613	-0.798951	2.15771	0.6994	8.80726	5.85676	0.1457	-2.90184	2.16732	0.5293
ENSMUSG00000022110	Sucla2	2229	Cellular	3.21708	3.27497	-0.0365236	-0.849026	0.755432	-0.2879	7.29176	5.07692	0.631537	-0.808462	2.31942	0.68	9.66298	5.00807	0.796946	-2.0853	3.22507	0.6908
ENSMUSG00000032872	Cyb5r4	3832	Cellular	6.21706	3.74158	0.623225	-0.775948	1.7832	0.7455	7.41602	5.146	0.631511	-2.08422	3.67152	0.6006	4.54741	6.25508	-0.194763	-2.56321	2.77547	-0.516
ENSMUSG00000021245	Mlh3	5463	Cellular	2.23193	2.37218	0.0635341	-1.21323	1.72349	0.3626	6.29103	3.88829	0.631345	-0.833064	1.93202	0.7269	4.74926	7.56707	-0.55813	-2.58139	1.76826	-0.6299
ENSMUSG00000043154	Ppp2r3a	6786	Cellular	1.4737	1.53605	-0.112745	-1.36532	1.03722	-0.3966	3.42427	2.42523	0.631305	-2.02949	3.6894	0.6009	1.97325	1.91535	-0.444587	-3.71969	1.7056	-0.4996
ENSMUSG00000013973	Dedd	3160	Cellular	1.48288	1.40855	0.122459	-1.46725	1.77179	0.4307	2.27582	1.62563	0.630934	-1.03371	2.67095	0.6518	3.02986	4.82811	-1.16853	-4.82739	1.24792	-0.7201
ENSMUSG00000041846	Ppp4r3a	6009	Cellular	1.25083	1.20845	0.042771	-0.888612	0.977091	0.325	1.92979	1.26922	0.630917	-0.433128	1.77127	0.7529	0.868243	2.59229	-1.56191	-2.58266	-0.542696	-0.9918
ENSMUSG00000051223	Bzw1	3876	Cellular	3.18244	2.86718	0.150883	-0.0833415	0.390797	0.2069	5.32303	3.44741	0.630858	0.120462	1.16083	0.9294	1.90006	7.74366	-2.18888	-3.9573	-0.776042	-0.9975
ENSMUSG00000070953	Rabepk	2968	Cellular	2.53749	2.21594	-0.00880662	-1.92986	1.4053	0.4118	5.61952	3.47206	0.630728	-0.505533	1.62552	0.7731	7.02685	3.92988	0.384346	-3.11366	2.77283	0.5995
ENSMUSG00000020491	2810021J22Rik	3866	Cellular	0.588983	0.413299	0.0591617	-2.89845	2.41057	0.4766	0.921442	0.800481	0.630606	-1.62831	3.91996	0.5763	0.877468	2.304	-1.55389	-3.48623	0.0691555	-0.9413
ENSMUSG00000027282	Mtch2	3103	Cellular	5.62522	5.72375	-0.0341406	-0.65466	0.580777	-0.2405	12.0895	7.59958	0.630595	-0.609747	1.76591	0.7526	17.3987	12.0305	0.651807	-0.971163	2.53508	0.6709
ENSMUSG00000048612	Myof	7094	Cellular	3.40271	3.36823	0.0282344	-0.612648	0.708363	0.2446	8.30175	6.83907	0.630585	-2.19999	4.47917	0.557	5.18636	5.36564	0.19991	-3.35825	4.54216	0.4552
ENSMUSG00000024597	Slc12a2	6520	Cellular	2.41498	2.39046	-0.0198989	-0.829073	0.727734	-0.2676	5.41241	3.14646	0.630524	-1.46071	2.3354	0.6858	2.97091	3.91404	-0.44652	-3.59147	2.58454	-0.5531
ENSMUSG00000042605	Atxn2	6946	Cellular	1.10895	0.98744	0.118532	-0.730255	0.89714	0.3834	2.6312	1.76494	0.63042	-0.586141	1.99236	0.7274	1.96144	1.98414	0.0939265	-1.22796	1.65262	0.3891
ENSMUSG00000032096	Arcn1	4072	Cellular	2.14795	2.11407	0.0259739	-0.366998	0.423845	0.1295	4.56878	2.92433	0.630312	-0.170868	1.39587	0.8403	2.73134	2.79195	-0.0458989	-1.22032	1.09662	-0.3577
ENSMUSG00000019975	Ikbip	3232	Cellular	2.10252	2.10268	0.0494012	-1.59786	1.88014	0.39	6.12306	4.62169	0.630309	-5.04045	6.92987	0.5443	6.09099	2.15205	1.01566	-7.09294	7.56881	0.6466
ENSMUSG00000025899	Alkbh8	7674	Cellular	1.23736	1.155	0.112517	-1.06351	1.32961	0.4043	2.45714	1.72243	0.630275	-0.979825	2.54817	0.6567	2.24637	4.11878	-0.772689	-1.9591	0.594197	-0.8036
ENSMUSG00000025935	Tram1	2938	Cellular	3.91231	3.80492	0.0504027	-0.540982	0.676558	0.2454	6.46746	4.49958	0.630251	-0.514799	2.01199	0.7223	6.29931	10.9924	-0.791765	-1.70745	0.149006	-0.874
ENSMUSG00000036120	Rfxank	3609	Cellular	2.9731	2.22404	0.438122	-1.84648	2.83463	0.561	9.21907	5.27233	0.630112	-1.90454	2.77826	0.6533	3.31679	2.37047	-0.402855	-6.13713	2.84491	0.4442
ENSMUSG00000022394	L3mbtl2	4645	Cellular	3.13113	2.55367	0.270115	-0.345373	0.842921	0.5394	5.42251	3.52314	0.630071	0.220012	1.06169	0.9638	5.06087	8.07296	-0.656532	-1.67797	0.398423	-0.788
ENSMUSG00000047003	Zfp41	3736	Cellular	1.29737	1.55441	-0.317001	-1.4487	0.697991	-0.5356	3.20766	1.95831	0.630059	-0.839843	1.93141	0.7242	2.05323	8.31997	-2.24136	-4.77413	-0.384652	-0.9821
ENSMUSG00000030714	Sgf29	1312	Cellular	3.26843	3.01133	0.0765459	-1.05326	1.12215	0.3793	8.61057	5.12551	0.62989	-1.16564	2.11413	0.6994	8.54979	15.6048	-0.0968003	-3.05901	4.9422	-0.5417
ENSMUSG00000026154	Sdhaf4	683	Cellular	3.85628	4.22188	0.125541	-1.89551	2.71524	0.4128	5.1115	4.64791	0.629782	-2.26963	4.95346	0.5414	4.58902	8.09833	-0.90904	-3.69189	1.62682	-0.7024
ENSMUSG00000044573	Acp1	3066	Cellular	7.25111	5.81742	0.394571	-0.720949	1.68013	0.5799	8.23378	5.06422	0.629394	-0.725144	1.8049	0.7411	11.5511	9.1004	-0.187067	-3.7882	2.09655	0.4384
ENSMUSG00000004637	Wwox	3781	Cellular	2.0389	1.78707	0.304382	-0.935149	1.81391	0.5072	4.58515	1.65272	0.629251	-4.64548	3.69084	0.6588	4.01229	2.46238	0.717818	-0.758847	2.21463	0.7438
ENSMUSG00000072889	Nfxl1	4172	Cellular	2.18437	1.88507	0.113572	-1.72673	1.74892	0.449	4.59425	2.50575	0.629119	-1.87425	2.57823	0.6747	5.91891	6.72967	-0.536418	-3.52785	1.47389	-0.5463
ENSMUSG00000068250	Amn1	15841	Cellular	0.372858	0.498923	-0.254439	-1.99154	1.55162	-0.5121	0.591909	0.508255	0.628996	-1.51628	3.53394	0.5918	1.24962	1.07293	0.206446	-0.558082	0.959278	0.4563
ENSMUSG00000014606	Slc25a11	1711	Cellular	5.93517	6.02753	-0.06502	-0.938499	0.749262	-0.3208	11.7072	7.74291	0.628973	-0.613708	1.97523	0.7194	21.95	18.9695	0.244935	-3.38544	4.02751	0.4934
ENSMUSG00000045273	Cenph	1251	Cellular	10.173	8.61313	0.280237	-0.713864	1.38431	0.5083	14.7294	10.1231	0.628933	-0.442823	1.92142	0.7364	16.8592	18.9337	-0.234643	-1.44161	0.812079	-0.4696
ENSMUSG00000026727	Rsu1	3674	Cellular	1.9687	2.43313	-0.337077	-1.85221	1.07494	-0.5459	4.5148	2.77533	0.628909	-1.06066	2.10061	0.7042	3.02443	1.75518	0.616003	-1.27599	2.17873	0.6858
ENSMUSG00000050188	Lsm10	943	Cellular	1.85418	1.64775	0.220241	-0.798108	1.33503	0.4633	4.47476	3.36331	0.628773	-1.19361	2.97577	0.6174	5.76909	7.33499	-0.564648	-3.60638	1.84646	-0.5738
ENSMUSG00000039599	Fam149b	4483	Cellular	4.40888	3.4987	0.859557	-1.80864	4.89661	0.61	6.06345	4.04694	0.628579	-0.740581	2.07558	0.7021	9.81007	8.72171	0.910645	-2.91395	6.77584	0.5631
ENSMUSG00000025280	Polr3a	4835	Cellular	1.17769	1.32188	-0.137915	-1.51552	1.27501	-0.4383	3.0367	2.02626	0.628275	-0.164386	1.51104	0.8202	2.60021	2.89369	-0.097204	-1.39426	1.31411	-0.4205
ENSMUSG00000031901	Dus2	1860	Cellular	3.13542	2.7028	0.218762	-0.358688	0.800662	0.456	4.53768	3.24788	0.628237	-1.06473	2.69906	0.6467	8.54836	4.79927	1.61046	-1.43875	7.0051	0.7456
ENSMUSG00000021464	Ror2	3985	Cellular	1.33458	1.66737	-0.348278	-1.45986	0.68446	-0.5658	2.13744	1.59642	0.628099	-1.79919	3.56883	0.5953	1.38343	4.14573	-1.01227	-4.50895	3.91332	-0.7026
ENSMUSG00000030279	C2cd5	4584	Cellular	1.14446	1.61556	-0.49397	-1.53221	0.542342	-0.6798	4.44683	1.99626	1.08173	-0.229561	2.22548	0.9108	4.6518	2.7609	0.535487	-2.47255	3.01299	0.6243
ENSMUSG00000078816	Prkcg	3127	Cellular	4.77779	3.10866	0.613526	-0.552169	1.73758	0.7361	6.95983	3.98587	0.627683	-2.68264	3.47046	0.63	5.75289	4.02978	0.550558	-2.01745	3.20829	0.5912
ENSMUSG00000050605	Zfp61	2480	Cellular	0.664946	0.666213	0.00371767	-1.12638	1.1545	0.3303	1.42239	0.93809	0.627568	-0.351073	1.67214	0.7683	1.99488	2.1258	-0.555618	-3.82003	1.60868	-0.5389
ENSMUSG00000008206	Cers4	9475	Cellular	1.25695	1.1952	0.150961	-1.22656	1.69119	0.4289	2.98388	1.93688	0.627502	-0.266619	1.52899	0.7992	3.80773	2.57002	0.400336	-1.4252	1.83161	0.6087
ENSMUSG00000051234	Rnf7	1232	Cellular	3.23749	2.78417	0.195754	-0.474609	0.829819	0.443	6.58022	4.37072	0.627278	-0.29155	1.62249	0.78	3.22621	10.5088	-2.12078	-5.18507	-0.159397	-0.9678
ENSMUSG00000059474	Mbtd1	5245	Cellular	1.62748	1.59236	0.0295492	-0.489581	0.546243	0.1989	3.65514	2.40026	0.627266	-0.0711973	1.39438	0.8528	3.03553	3.47774	-0.240385	-1.34298	0.738079	-0.4763
ENSMUSG00000019432	Ddx39b	2848	Cellular	4.91717	4.81729	0.0233312	-0.306874	0.337728	0.082	8.51722	5.52484	0.627198	0.24046	1.02709	0.9718	3.13499	7.47068	-1.20285	-2.2711	-0.0182511	-0.9485
ENSMUSG00000027933	Ints3	4337	Cellular	3.23632	2.95761	0.150907	-0.440053	0.767395	0.3632	6.28991	4.06199	0.627145	0.222789	1.02456	0.9667	6.73939	6.40644	-0.0341035	-1.47786	1.20114	0.3536
ENSMUSG00000023015	Racgap1	4475	Cellular	2.83712	2.45892	0.1882	-0.436914	0.764058	0.43	6.42596	4.331	0.626791	-0.346848	1.7224	0.7673	6.5417	5.86685	0.0099564	-1.76053	1.4404	0.4059
ENSMUSG00000039298	Cdk5rap2	11847	Cellular	3.45918	3.38336	0.148202	-1.09351	1.63055	0.4131	7.08844	4.75631	0.626491	-0.327625	1.73754	0.7663	12.0289	14.5226	-0.428156	-2.53414	1.29385	-0.5478
ENSMUSG00000003161	Sri	2504	Cellular	6.04663	8.97407	-0.408513	-2.31662	1.86761	-0.5906	5.55844	6.08733	0.626387	-3.23581	6.58409	0.5065	8.88571	12.5389	-0.468599	-2.68852	1.81816	-0.5813
ENSMUSG00000058835	Abi1	3403	Cellular	2.03922	1.73037	0.241484	-0.947873	1.43198	0.4912	4.76455	3.34069	0.626358	-0.938758	2.48878	0.6631	5.5445	3.34925	0.0989564	-3.91235	2.51873	0.533
ENSMUSG00000037896	Rcor1	5684	Cellular	1.206	1.00239	0.310629	-0.48602	1.21659	0.5437	3.08774	2.08137	0.626161	-0.472599	1.8656	0.7356	1.53365	2.51014	-0.779506	-2.25206	0.507973	-0.783
ENSMUSG00000040734	Ppp1r13l	3130	Cellular	1.79031	1.9699	0.149267	-2.0718	3.03615	0.4242	5.22836	5.27927	0.626069	-2.14091	5.26322	0.5269	2.91149	3.41406	-0.185832	-2.12813	1.79719	-0.479
ENSMUSG00000087679	Tmem250-ps	2483	Cellular	2.51779	2.96037	-0.274559	-1.20661	0.545493	-0.5073	5.89387	3.42838	0.625937	-1.58722	2.44454	0.6757	4.2158	9.54072	-0.942633	-4.23112	2.96326	-0.6938
ENSMUSG00000019558	Slc6a8	3964	Cellular	3.37634	3.27523	0.0425372	-0.275355	0.369292	0.1001	9.11962	5.93501	0.625855	-0.643306	1.90751	0.7296	11.9138	11.8059	0.113738	-1.39111	1.84169	0.4125
ENSMUSG00000035559	Mpv17l2	980	Cellular	3.97668	5.41902	-0.577915	-2.17678	0.691491	-0.6597	7.1948	5.61319	0.625692	-1.5069	3.50958	0.594	17.1551	9.54838	0.707249	-2.45606	3.62388	0.642
ENSMUSG00000006527	Sfmbt1	7837	Cellular	1.30893	1.67804	-0.15873	-1.94033	1.98445	-0.4873	2.45023	1.89819	0.625624	-1.53571	3.46866	0.5894	2.69983	3.03135	-0.189639	-0.970042	0.519322	-0.4247
ENSMUSG00000021024	Psma6	1042	Cellular	6.34058	6.94398	-0.135186	-0.624693	0.350667	-0.314	12.2917	7.78541	0.625355	-0.269612	1.44001	0.8192	5.93936	11.9294	-1.10219	-2.41059	0.00866276	-0.9295
ENSMUSG00000025353	Ormdl2	1573	Cellular	2.73471	2.76657	-0.0296826	-0.899035	0.822328	-0.3002	6.52396	4.44323	0.625192	-0.41213	1.83547	0.7459	5.0035	6.53803	-0.533516	-2.28175	0.839361	-0.62
ENSMUSG00000030403	Vasp	2215	Cellular	4.24414	3.75398	0.178333	-0.207988	0.570821	0.3577	9.84684	6.44028	0.624907	-0.292974	1.55212	0.7959	5.53207	5.44394	-0.0296879	-1.0899	0.915594	-0.3085
ENSMUSG00000036977	Anapc10	4591	Cellular	2.55066	2.29886	0.142364	-0.794858	1.04769	0.413	4.40558	2.44144	0.624714	-1.43432	2.17453	0.6997	3.08877	3.85735	-0.47356	-2.61499	1.29841	-0.5671
ENSMUSG00000023235	Ccl25	2549	Cellular	1.31815	1.63348	-0.349546	-2.1692	1.4009	-0.5393	2.13969	1.52875	0.62466	-0.877118	2.41104	0.6672	1.90546	2.39612	-0.722257	-4.42243	1.97785	-0.5875
ENSMUSG00000052139	Babam2	2034	Cellular	7.21534	5.68693	0.34877	-0.143844	0.852022	0.65	8.86488	5.73752	0.623743	-0.269577	1.50521	0.8068	7.74952	9.82807	-0.731177	-3.90422	1.47161	-0.6157
ENSMUSG00000038502	Ptov1	2932	Cellular	6.91027	5.80335	0.271359	-0.524257	1.08278	0.5176	13.1141	8.7596	0.623239	-1.06531	2.36847	0.6693	7.74493	17.5185	-1.39351	-3.59955	0.219847	-0.9059
ENSMUSG00000001924	Uba1	4071	Cellular	7.80831	7.22689	0.119129	-0.380833	0.630133	0.2932	17.4031	11.7682	0.621934	-0.235503	1.66535	0.7906	16.9405	16.8352	-0.109403	-3.22421	2.71502	-0.4443
ENSMUSG00000031169	Porcn	2622	Cellular	5.12729	7.24023	-0.694109	-2.79083	0.885519	-0.671	5.37965	3.32481	0.621794	-0.586641	1.6492	0.7615	9.166	4.31404	1.07875	-0.864649	3.03883	0.8137
ENSMUSG00000033530	Ttc7b	3446	Cellular	2.32729	2.29296	0.267142	-2.48032	3.5831	0.4756	3.57323	3.21029	0.621573	-2.28584	4.61503	0.5433	2.9246	3.44661	-0.144839	-3.98113	3.77416	-0.4822
ENSMUSG00000055850	Rnf181	2410	Cellular	3.3009	2.53912	0.39977	-0.203806	1.05241	0.6753	7.68824	4.98121	0.621561	-0.242683	1.49171	0.8063	8.07834	7.41122	0.206751	-1.05781	1.65317	0.4592
ENSMUSG00000031563	Wwc2	8678	Cellular	1.80364	1.61744	0.156954	-0.16586	0.481472	0.2799	3.88004	2.52211	0.621554	0.118339	1.11727	0.931	2.37904	3.59302	-0.597016	-1.18595	-0.0141667	-0.8849
ENSMUSG00000049553	Polr1a	9216	Cellular	2.53924	2.37984	0.101675	-0.317137	0.543171	0.2407	4.98594	3.30355	0.621288	-0.193236	1.49571	0.8054	5.86583	5.58958	0.230747	-1.20505	2.0392	0.455
ENSMUSG00000023008	Fmnl3	4423	Cellular	2.55766	2.38871	0.100661	-1.39247	1.57999	0.4118	4.95077	2.85377	0.621097	-1.55824	2.39126	0.6781	4.52748	5.66874	-0.286704	-3.17822	2.62722	-0.5126
ENSMUSG00000019797	1700021F05Rik	2842	Cellular	2.65148	2.48893	0.0924454	-0.814191	1.01033	0.3596	6.51963	3.92112	0.620437	-1.80335	2.68193	0.6544	5.01938	8.21487	-0.790329	-2.60072	0.799089	-0.7376
ENSMUSG00000032939	Nup93	2928	Cellular	4.79013	4.29605	0.160942	-0.266068	0.596799	0.3386	11.9617	7.36412	0.62021	-0.74512	1.78259	0.7419	12.3161	10.4813	0.176819	-1.18614	1.39429	0.4685
ENSMUSG00000001674	Ddx18	2258	Cellular	3.81661	3.28382	0.202637	-0.36555	0.726593	0.4362	6.82195	4.4416	0.619913	0.236069	0.994986	0.971	3.98372	7.50742	-1.06813	-2.69685	0.174962	-0.8922
ENSMUSG00000003269	Cyth2	2527	Cellular	1.80561	2.08643	-0.201627	-0.856339	0.464326	-0.4483	3.78849	2.36585	0.619875	-0.486388	1.58161	0.7778	3.23077	2.98668	-0.0532587	-2.71108	2.23483	0.4133
ENSMUSG00000022043	Trim35	3678	Cellular	1.0847	1.27646	-0.233413	-0.483886	0.0223846	-0.451	1.84264	1.26677	0.619793	-0.32458	1.73516	0.761	2.53992	2.25547	0.117354	-0.848634	0.956137	0.4004
ENSMUSG00000021486	Prelid1	2644	Cellular	6.63913	6.40341	0.0515133	-0.157845	0.253311	0.0272	16.462	10.8723	0.619722	-0.58648	1.86027	0.7336	9.68361	18.0402	-0.809394	-2.24645	0.88245	-0.786
ENSMUSG00000022898	Dscr3	2547	Cellular	2.13756	2.68447	-0.48791	-2.17373	0.796149	-0.5957	6.90289	4.0477	0.619632	-1.28475	2.20343	0.694	3.63321	7.91975	-0.733899	-3.1967	2.66195	-0.6836
ENSMUSG00000011751	Sptbn4	8747	Cellular	2.70399	2.42807	0.0592672	-1.51741	1.37417	0.415	5.12354	3.28845	0.619609	-0.745255	1.95842	0.7169	7.33679	8.71826	-0.191872	-2.58799	2.37657	-0.4861
ENSMUSG00000022100	Xpo7	15121	Cellular	3.75877	3.11297	0.291584	-0.274554	0.908575	0.5434	5.45925	3.44073	0.619458	-0.431624	1.55597	0.7822	4.42369	6.14004	-0.280216	-1.78712	1.68485	-0.5513
ENSMUSG00000044150	A830080D01Rik	3366	Cellular	1.29806	1.44859	-0.140579	-0.717544	0.455069	-0.3531	3.57442	2.33675	0.619182	0.100822	1.15683	0.9154	3.74983	3.47229	-0.114353	-2.3997	1.65203	-0.4046
ENSMUSG00000032279	Idh3a	2580	Cellular	2.76297	2.63745	-0.00284626	-1.4071	1.27359	0.3587	10.1731	5.6212	0.619158	-1.74167	2.41446	0.6857	6.31439	5.99682	-0.113957	-1.98043	1.29412	-0.3921
ENSMUSG00000031568	Rwdd4a	2921	Cellular	2.22138	2.1426	0.140362	-0.927099	1.46782	0.3948	4.89758	2.97682	0.61915	-0.859458	1.86084	0.7309	2.91796	4.70607	-0.999379	-3.6183	0.88865	-0.7413
ENSMUSG00000021676	Iqgap2	5771	Cellular	4.64643	4.46759	0.0676419	-1.08267	1.254	0.3636	7.54235	4.85755	0.618811	-0.903859	2.06889	0.703	4.60709	4.70759	-0.613972	-6.38388	3.35474	-0.512
ENSMUSG00000029790	Cep41	3522	Cellular	4.16613	3.58828	0.180429	-1.61792	1.8589	0.4743	6.25879	5.86399	0.618728	-1.87467	4.52704	0.5377	9.65353	4.76951	1.00289	-3.99499	6.09548	0.6533
ENSMUSG00000045095	Magi1	7929	Cellular	1.67266	1.3252	0.0823471	-2.48098	2.10383	0.4714	2.62077	1.85001	0.61853	-0.522561	1.99629	0.7155	1.63702	3.35313	-1.14233	-2.53804	-0.00237557	-0.9342
ENSMUSG00000049299	Trappc1	759	Cellular	8.76116	8.5339	0.0392601	-0.798774	0.903075	0.3062	15.4973	9.99277	0.618509	-1.01374	2.20024	0.6879	24.9318	18.198	0.926799	-2.03462	5.19322	0.6225
ENSMUSG00000056211	R3hdm1	8458	Cellular	0.880872	0.994914	-0.181186	-0.657101	0.287801	-0.3859	2.59406	1.69309	0.618455	0.116991	1.1295	0.9243	4.5742	1.92441	1.35103	0.25772	2.67317	0.9758
ENSMUSG00000020737	Jpt1	1375	Cellular	2.61994	2.72412	-0.0576763	-0.311429	0.185209	-0.0647	7.79172	4.87963	0.618216	-0.752555	1.86993	0.7273	4.54	5.89535	-0.390259	-1.50726	0.702315	-0.5985
ENSMUSG00000024525	Impa2	1661	Cellular	4.49563	4.81069	-0.139078	-1.0898	0.71854	-0.391	16.6555	10.6639	0.618188	-1.39592	2.54429	0.6612	22.818	10.292	0.862458	-1.85827	2.87907	0.7386
ENSMUSG00000028602	Tnfrsf8	3414	Cellular	3.58183	2.43923	0.453963	-1.27371	2.02089	0.6149	4.11613	3.48372	1.08343	-2.08667	6.54544	0.6078	1.08426	1.56472	0.295156	-3.35109	6.1166	-0.4599
ENSMUSG00000032245	Cln6	2142	Cellular	5.88568	5.87306	-0.0937316	-3.84938	3.51689	-0.4515	10.416	6.6436	0.618158	-2.29072	3.50614	0.6158	14.3713	5.68486	1.02563	-4.52912	5.64359	0.6684
ENSMUSG00000049439	Cyp20a1	2223	Cellular	1.45718	1.47721	-0.0153809	-0.583192	0.555162	-0.2065	3.30892	1.92871	0.618145	-1.65312	2.45601	0.6715	4.74216	3.28095	0.499878	-2.26424	3.1605	0.5841
ENSMUSG00000034807	Colgalt1	3207	Cellular	5.07924	4.55726	0.169299	-0.594761	0.96675	0.4137	10.7554	6.84551	0.617966	-0.805428	1.97563	0.7112	13.6112	15.1193	-0.12638	-3.36377	3.1407	-0.4726
ENSMUSG00000033352	Map2k4	3695	Cellular	2.26506	1.92618	0.212216	-0.494739	0.867243	0.4594	3.97183	2.7679	0.617915	-1.24735	2.73953	0.6351	3.70657	4.74989	-0.322555	-1.94466	1.38611	-0.5407
ENSMUSG00000025417	Pip4k2c	3307	Cellular	0.888619	0.876947	-0.0237542	-1.02095	0.941711	-0.3146	2.58409	1.76169	0.617822	-0.309547	1.67819	0.7696	1.85497	2.68041	-0.720094	-2.98925	1.11927	-0.6633
ENSMUSG00000004565	Pnpla6	5743	Cellular	4.26243	4.03196	0.0619108	-0.721309	0.799454	0.3198	10.9352	6.92999	0.617718	-1.39968	2.54738	0.6551	10.7079	9.09231	-0.00928369	-2.19062	1.59024	0.423
ENSMUSG00000030554	Synm	7818	Cellular	1.97111	2.26781	-0.170592	-2.55529	2.30975	-0.4724	4.79129	2.80104	0.617535	-1.832	2.70773	0.6597	3.84312	4.86803	-1.03168	-5.81298	1.89409	-0.62
ENSMUSG00000036985	Zdhhc9	3432	Cellular	1.63853	1.41333	0.196583	-2.36127	2.80072	0.4819	4.28486	2.91911	0.61719	-1.14262	2.51807	0.6505	3.49136	3.60072	-0.0297078	-3.36538	3.33321	-0.4404
ENSMUSG00000032224	Fam81a	3703	Cellular	5.05222	5.22392	-0.115355	-1.58144	1.21013	-0.4084	8.3349	4.46187	0.617153	-2.05244	2.57044	0.6713	6.36964	5.6231	-0.0758937	-3.76306	2.84057	0.4417
ENSMUSG00000071369	Map3k5	5450	Cellular	2.43241	1.98332	-0.0871372	-3.73974	2.60367	0.449	3.35169	2.35683	0.617087	-1.0407	2.53138	0.6517	3.31604	3.68954	0.00428238	-3.75849	4.09346	-0.4587
ENSMUSG00000029175	Slc35f6	5332	Cellular	1.34245	1.49357	-0.167388	-1.32752	0.974736	-0.4385	3.24778	1.57509	1.08419	0.231717	2.0098	0.9726	2.4259	2.92365	-0.377263	-2.69448	1.77228	-0.5322
ENSMUSG00000040565	Btaf1	7204	Cellular	1.8669	1.52791	0.203185	-1.34516	1.57575	0.4902	3.15242	2.18455	0.616759	-0.560829	1.99131	0.7105	2.78374	3.03199	-0.10648	-0.894469	0.734005	-0.3688
ENSMUSG00000032305	Fam219b	3017	Cellular	0.952947	1.06047	-0.147321	-1.04111	0.741564	-0.4103	2.20762	1.36871	0.616698	-0.620099	1.71486	0.7433	2.55617	3.56009	-0.829928	-3.71801	1.26388	-0.6566
ENSMUSG00000025949	Pikfyve	11237	Cellular	0.753754	0.647143	0.194819	-0.686059	1.03766	0.456	1.64866	1.27276	0.61654	-1.0743	2.77879	0.6264	2.00875	2.05819	-0.0840395	-1.13573	0.847284	-0.3502
ENSMUSG00000025236	Adpgk	5148	Cellular	2.57719	2.2645	0.18012	-0.527788	0.865725	0.4203	3.08892	2.42634	0.616516	-1.06226	2.90227	0.6155	2.44521	4.21159	-0.810631	-3.96565	2.31079	-0.6493
ENSMUSG00000001833	Sept7	4569	Cellular	3.91348	3.5102	0.171071	-0.293284	0.660575	0.3601	8.52424	5.18882	0.616325	-0.729741	1.75272	0.7405	6.71546	8.26388	-0.423518	-2.20746	1.06235	-0.5654
ENSMUSG00000058290	Espl1	6630	Cellular	2.99901	2.55772	0.234997	-0.269023	0.752902	0.4734	11.8049	7.29997	0.616251	-0.619466	1.6352	0.7671	7.20646	11.3337	-0.406711	-2.19772	2.01262	-0.6044
ENSMUSG00000049339	Retreg2	2561	Cellular	1.70997	1.88859	-0.155595	-1.04281	0.706796	-0.4125	2.82882	2.24647	0.616251	-1.17908	3.01704	0.6091	6.11014	3.66784	0.147341	-4.25263	2.97036	0.5454
ENSMUSG00000021115	Vrk1	3711	Cellular	7.15667	7.77167	-0.0988908	-1.04692	0.858268	-0.3736	11.7578	6.47794	0.616184	-1.73044	2.27639	0.6876	16.3869	9.56724	0.576701	-2.38945	3.05707	0.6283
ENSMUSG00000057738	Sptan1	8018	Cellular	5.33993	4.96202	0.0961879	-0.905839	1.09934	0.3768	10.4469	6.87846	0.616162	-0.999565	2.24817	0.6809	6.53919	8.5746	-0.432075	-2.42539	1.44827	-0.5718
ENSMUSG00000030629	Zfand6	2955	Cellular	3.35529	4.04754	-0.213234	-1.3478	1.07029	-0.4927	8.41838	5.89098	0.616142	-1.33968	2.75341	0.6371	12.3746	7.93597	0.65921	-0.256783	1.66466	0.8102
ENSMUSG00000027170	Eif3m	1964	Cellular	5.88492	6.21433	-0.0532004	-1.19367	1.12415	-0.3681	10.1926	7.07218	0.615897	-0.487207	1.97644	0.7187	9.97835	9.09318	-0.085035	-2.72195	2.03304	0.4118
ENSMUSG00000027639	Samhd1	3926	Cellular	3.23727	3.68503	0.0554808	-1.51889	2.19043	-0.4013	13.9525	5.82062	1.08497	-1.27634	3.08941	0.801	6.9018	7.25666	0.0281108	-2.15437	2.48235	-0.4188
ENSMUSG00000031820	Babam1	1433	Cellular	2.5074	2.37242	0.0624003	-0.792416	0.865431	0.3282	1.85805	1.21044	0.615611	-0.333028	1.56641	0.7828	2.73381	1.20982	1.1593	0.459287	1.8387	0.993
ENSMUSG00000029672	Fam3c	2826	Cellular	2.25764	2.69009	-0.266394	-1.32377	0.746471	-0.5057	5.91137	3.79701	0.615482	-0.162858	1.3411	0.8351	4.76938	9.1974	-1.08182	-2.71119	0.239144	-0.8827
ENSMUSG00000027714	Exosc9	2479	Cellular	2.25624	2.54391	-0.25464	-1.80142	1.17706	-0.4868	3.31253	2.28809	0.615451	-0.929825	2.30365	0.6704	3.23765	2.37886	0.522582	-0.746875	1.93847	0.6497
ENSMUSG00000038429	Usp5	3213	Cellular	4.68871	5.47847	-0.228302	-0.87384	0.416106	-0.4716	10.35	6.87633	0.615433	-0.314316	1.60714	0.7755	12.8992	9.3147	0.482101	-0.72493	1.73717	0.6461
ENSMUSG00000026048	Ercc5	4239	Cellular	1.4083	1.19418	0.272678	-0.563292	1.19367	0.5089	3.02804	1.97774	0.615377	-0.188785	1.44411	0.8116	3.72976	3.97065	-0.0324319	-1.43734	1.52094	-0.389
ENSMUSG00000024208	Uqcc2	649	Cellular	12.8365	14.9465	-0.24255	-1.66578	1.15529	-0.4943	25.5242	17.5592	0.615367	-0.943284	2.36071	0.6667	28.6218	38.7333	-0.858602	-4.20544	1.29389	-0.6432
ENSMUSG00000046792	Zfp787	2845	Cellular	1.12759	1.23005	-0.45498	-3.02487	1.47539	-0.5307	3.53846	2.4973	0.615225	-0.924344	2.42028	0.6565	2.87008	2.44765	0.417572	-1.29573	2.61614	0.5408
ENSMUSG00000021715	Cwc27	2071	Cellular	5.94172	5.60279	0.0884596	-1.02177	1.23093	0.3835	13.5927	8.8802	0.615153	-0.359228	1.5701	0.7781	17.3231	9.18764	0.307922	-4.31452	3.17129	0.5891
ENSMUSG00000024566	Atp9b	5357	Cellular	2.46282	2.87757	-0.18866	-1.00709	0.686569	-0.452	3.10961	2.11808	0.615075	-0.592478	1.93329	0.7215	4.34938	3.53355	0.457971	-1.66133	2.90327	0.5462
ENSMUSG00000052406	Rexo4	2281	Cellular	2.04636	2.35224	-0.196079	-0.701618	0.330398	-0.4222	5.0038	3.53443	0.614971	-0.515507	1.98629	0.7134	5.81155	5.61629	-0.150233	-2.0802	1.26238	-0.4076
ENSMUSG00000010592	Dazl	2942	Cellular	3.31596	4.16922	0.0186046	-2.88736	3.8889	-0.4725	8.82754	5.78195	0.614802	-2.18501	3.40749	0.6178	3.3523	6.02541	-0.968469	-2.66745	0.452079	-0.8219
ENSMUSG00000028937	Acot7	1505	Cellular	15.1316	13.9843	0.104087	-0.936044	1.12455	0.3856	14.6666	9.88411	0.614301	-4.74126	6.10469	0.5674	11.0858	15.4615	-0.522688	-6.14578	4.67129	-0.5465
ENSMUSG00000022771	Ppil2	3088	Cellular	4.34277	4.76032	-0.136498	-0.622953	0.339291	-0.3166	11.0733	7.65482	0.614293	-0.498741	1.92156	0.7197	25.206	9.21763	1.13816	-2.00878	3.50936	0.7804
ENSMUSG00000069565	Dazap1	2081	Cellular	4.73382	4.8503	-0.0240966	-0.466281	0.437632	-0.1541	13.3333	9.46045	0.614285	-0.637637	2.13433	0.6908	12.9987	14.7026	-0.118625	-2.08211	2.01968	-0.4549
ENSMUSG00000002280	Narfl	3016	Cellular	2.92898	2.73321	0.178456	-1.11646	1.64209	0.4394	6.78749	3.22435	1.08594	-0.317546	2.51725	0.8888	4.06234	4.68051	0.00259012	-2.84375	3.37509	-0.4534
ENSMUSG00000005506	Celf1	7851	Cellular	2.57591	2.31437	0.162811	-0.175475	0.532099	0.297	6.78077	4.4947	0.614004	-0.0938623	1.37432	0.8459	5.12604	6.28029	-0.203196	-1.29754	1.13213	-0.4866
ENSMUSG00000034930	Rtkn	3080	Cellular	2.8901	2.07837	0.313886	-1.9411	2.14578	0.5575	4.50348	3.2943	1.08617	-1.48064	5.33484	0.6617	6.25796	8.54133	-0.536948	-2.16201	0.851463	-0.6344
ENSMUSG00000062908	Acadm	2047	Cellular	4.75651	4.05209	0.16965	-1.01685	1.22726	0.4563	13.4001	8.6629	0.613881	-0.172683	1.35157	0.8323	14.8263	17.772	-0.178701	-2.39001	2.21225	-0.4808
ENSMUSG00000017421	Zfp207	3279	Cellular	1.5685	1.42704	0.136561	-0.0805792	0.348886	0.1445	3.3228	2.17204	0.61372	0.292633	0.937845	0.9869	1.57932	3.33905	-1.08784	-1.51967	-0.658585	-0.9998
ENSMUSG00000019564	Arid3a	5361	Cellular	2.30616	1.74352	0.386472	-0.412734	1.17969	0.6399	4.75532	3.49314	0.613686	-1.59256	3.19695	0.6134	3.12005	9.01865	-1.7243	-4.63749	0.611151	-0.8912
ENSMUSG00000038628	Polr3k	2948	Cellular	1.92847	1.91408	0.0120744	-0.68116	0.701945	0.2481	3.02677	2.44397	1.08631	-2.0622	6.40877	0.6137	2.0277	3.94576	-1.48673	-5.80932	1.38518	-0.7618
ENSMUSG00000020372	Rack1	4456	Cellular	8.45883	7.80639	0.111011	-0.233946	0.449802	0.2068	16.8868	10.9767	0.613547	0.124981	1.09296	0.9309	10.7601	18.0635	-0.689752	-1.93019	0.640705	-0.7644
ENSMUSG00000013465	Nelfb	2754	Cellular	2.85447	3.08995	-0.0963108	-1.08525	0.896771	-0.3774	7.15104	4.74479	0.613498	-0.0803034	1.35477	0.8482	5.07398	5.60525	-0.116792	-2.34649	2.13259	-0.4518
ENSMUSG00000031153	Gripap1	3156	Cellular	3.08099	3.14736	-0.0489893	-1.47668	1.35513	-0.3817	10.8398	5.40051	1.08664	-1.10129	3.52406	0.7813	8.58382	4.28435	1.12781	-2.94347	5.66594	0.6811
ENSMUSG00000039275	Foxk2	5029	Cellular	2.627	2.12477	0.295957	-0.518921	1.06028	0.5536	5.22817	3.54734	0.613458	-0.487003	1.86799	0.7302	2.31211	6.93889	-0.969746	-3.48591	3.18898	-0.7344
ENSMUSG00000001755	Coasy	2386	Cellular	3.68068	4.0042	-0.166241	-1.57638	1.14061	-0.4374	8.94983	5.8557	0.613448	-1.25307	2.40534	0.6636	15.7132	11.7616	0.250333	-4.07454	4.07526	0.5205
ENSMUSG00000041556	Fbxo2	1288	Cellular	8.60538	10.6201	0.570677	-2.58645	6.26088	0.4804	14.8479	9.51157	0.613193	-4.51267	5.76285	0.5792	19.8165	6.17394	2.03072	-1.20683	6.44272	0.8559
ENSMUSG00000022295	Atp6v1c1	2097	Cellular	3.63442	3.40436	0.103005	-0.597749	0.819819	0.3345	7.81745	5.04018	0.613017	-0.257474	1.44612	0.8159	8.05556	8.89476	-0.296475	-1.99473	0.986544	-0.4854
ENSMUSG00000002059	Rab34	1685	Cellular	2.45166	2.94812	-0.163318	-1.28417	1.1683	-0.4649	6.2265	4.10585	0.612871	-0.24953	1.503	0.798	6.5831	5.5016	0.188576	-1.56234	1.72165	0.4877
ENSMUSG00000031847	1700030J22Rik	2976	Cellular	0.835475	0.87477	-0.2945	-2.91311	1.76465	-0.4815	2.84379	1.8669	0.612845	-0.358761	1.58904	0.7704	2.26337	2.31455	-0.128223	-2.90239	2.41496	-0.4479
ENSMUSG00000039145	Camk1d	6962	Cellular	1.12299	0.990159	0.119362	-1.09981	1.1807	0.4222	2.14628	1.44317	0.612765	-0.33659	1.65424	0.7676	2.67568	3.42585	-0.473138	-2.1709	0.922724	-0.5957
ENSMUSG00000029426	Scarb2	4698	Cellular	1.93399	1.93523	-0.128456	-2.04157	1.52443	-0.4193	4.83663	3.11411	0.612598	-0.804478	1.97477	0.7053	3.56769	7.37213	-1.16975	-2.68743	0.0684739	-0.9234
ENSMUSG00000021262	Evl	2180	Cellular	3.70576	3.64908	0.0489916	-0.722781	0.890816	0.3003	6.79826	7.18389	0.612469	-2.18882	5.20622	0.5085	14.1085	12.0617	1.23486	-1.85513	7.25186	0.6188
ENSMUSG00000040383	Aqr	4888	Cellular	1.92313	1.9004	0.0244164	-0.735236	0.813379	0.2751	3.35084	2.23018	0.612369	-0.307125	1.55312	0.7881	4.12955	3.17915	0.350494	-0.399171	1.0621	0.6173
ENSMUSG00000008489	Elavl2	4191	Cellular	0.701215	0.619504	0.138137	-0.873851	1.07489	0.4119	2.13842	1.56099	0.612258	-1.69631	3.2538	0.605	2.04394	2.04023	-0.0848438	-1.45486	1.08822	-0.3722
ENSMUSG00000029482	Aacs	3239	Cellular	1.65592	2.03292	-0.115747	-2.11877	2.3299	-0.4761	5.15138	3.3888	0.612192	-0.0914343	1.34877	0.844	3.17298	2.54356	-0.562896	-7.45086	3.75183	-0.4772
ENSMUSG00000004394	Tmed4	2003	Cellular	1.62362	1.43262	0.164407	-0.623771	0.900442	0.4092	3.21435	1.79046	1.08792	-1.37457	4.09284	0.7332	5.1468	4.48177	0.168879	-1.07978	1.34954	0.4553
ENSMUSG00000027326	Knl1	7800	Cellular	1.82476	1.7272	0.0576859	-0.650813	0.728833	0.2949	6.39721	3.60826	0.612053	-1.76806	2.48993	0.675	5.56909	4.61567	0.285691	-0.632341	1.21501	0.5273
ENSMUSG00000006728	Cdk4	2053	Cellular	8.65629	8.69797	-0.00464458	-0.68252	0.682761	-0.2272	19.7302	12.833	0.611521	-0.0464479	1.26536	0.8666	19.9939	25.3574	-0.256192	-3.39601	3.2164	-0.5168
ENSMUSG00000020843	Timm22	2817	Cellular	3.0072	2.51761	0.187028	-0.884868	1.09029	0.4659	4.81476	3.54757	0.611453	-0.951124	2.56809	0.6423	3.84535	4.79171	-0.496045	-3.01863	1.63619	-0.5642
ENSMUSG00000043962	Thrap3	4378	Cellular	3.33517	3.03983	0.124501	-0.287123	0.518824	0.2633	5.80997	3.73219	0.611353	-0.139545	1.29505	0.8551	6.23772	6.69755	-0.10086	-0.602894	0.409585	-0.2788
ENSMUSG00000027787	Nmd3	9135	Cellular	1.01289	1.01086	0.0248277	-0.862491	0.954144	0.3018	1.94394	1.29007	0.611165	-0.314557	1.584	0.7798	1.28276	2.16637	-0.761224	-1.58167	0.0398021	-0.8986
ENSMUSG00000035069	Oma1	1915	Cellular	3.3717	2.6092	0.443941	-1.02687	2.06395	0.5878	4.97093	4.43452	0.611148	-1.60582	3.87628	0.5581	9.14409	16.3747	-1.1604	-4.02934	0.920099	-0.7701
ENSMUSG00000022437	Samm50	1673	Cellular	10.9414	12.3986	-0.145745	-0.818606	0.590742	-0.3928	19.7524	13.0139	0.610995	-0.117339	1.32846	0.8373	48.1056	26.3409	0.485854	-3.17873	3.11144	0.6171
ENSMUSG00000029291	Rufy3	4049	Cellular	1.66584	1.82579	-0.0761711	-1.47404	1.39585	-0.4082	4.47133	2.91594	0.610897	-1.1178	2.33038	0.6677	5.52115	3.98755	0.425771	-2.44123	3.13003	0.5636
ENSMUSG00000026319	2310035C23Rik	5414	Cellular	0.767234	0.967945	-0.231044	-1.5875	1.3155	-0.5019	1.68913	1.02978	0.610774	-0.899281	1.92922	0.7178	1.34541	1.69167	-0.493323	-2.63886	1.27026	-0.5755
ENSMUSG00000007038	Neu1	3619	Cellular	1.32826	1.76791	-0.412707	-1.67894	0.82728	-0.6026	4.23199	2.1592	0.610207	-2.64718	2.92062	0.6485	6.38518	2.50596	0.937337	-2.45069	3.3121	0.7375
ENSMUSG00000030275	Etnk1	6575	Cellular	1.16215	1.14901	-0.0267399	-0.878579	0.738222	-0.2744	3.74721	2.37885	0.610166	-0.626501	1.78313	0.7297	3.36972	3.21033	-0.0968274	-1.85446	1.3202	-0.3874
ENSMUSG00000036980	Taf6	2619	Cellular	4.20774	3.84613	0.139364	-0.564116	0.875346	0.3765	8.39463	5.36499	0.609853	-1.16064	2.26594	0.6706	17.8312	8.14282	1.16135	-0.0821851	2.49477	0.9247
ENSMUSG00000036376	Abt1	4456	Cellular	0.840513	0.961478	-0.148251	-0.935238	0.721385	-0.4072	2.39572	1.5755	0.609399	-0.637896	1.86995	0.725	1.20112	2.83566	-1.31291	-3.10618	0.307899	-0.9057
ENSMUSG00000035469	Rcbtb1	3957	Cellular	2.81785	2.47397	0.254171	-0.771409	1.44677	0.4827	6.22534	5.16057	0.60938	-1.56874	3.66554	0.5743	12.6776	8.58195	-0.0586099	-4.73952	2.93128	0.4985
ENSMUSG00000042389	Tsen2	4563	Cellular	3.42305	3.56225	-0.0603616	-0.873918	0.748102	-0.3168	5.60088	4.95506	0.609181	-2.10199	4.52021	0.544	5.60041	4.9247	0.0380338	-1.96576	1.72335	0.4284
ENSMUSG00000109901	Chmp1b	2490	Cellular	1.28078	1.37505	-0.0926572	-1.11172	0.93555	-0.3746	2.64604	1.77184	0.609128	-0.748673	2.05051	0.6902	1.31676	3.7458	-1.66587	-5.66127	1.84211	-0.7914
ENSMUSG00000030876	Mettl9	3043	Cellular	3.69552	3.24644	0.572336	-1.41495	3.49549	0.5588	8.41843	4.8708	0.608645	-1.41175	2.19117	0.6918	5.59085	9.29511	-0.100908	-3.21669	4.58013	-0.5322
ENSMUSG00000036983	Tfb1m	1327	Cellular	3.24844	2.95175	-0.174149	-3.23144	2.16735	-0.4366	8.48507	4.6132	0.608541	-1.81179	2.42479	0.6751	7.46373	5.88145	0.225201	-6.52183	6.51359	0.5022
ENSMUSG00000039987	Phtf2	4840	Cellular	0.989213	0.754886	0.234858	-1.63133	1.80936	0.515	2.69963	1.77918	0.608523	-0.137802	1.35824	0.8274	1.70406	2.87564	-0.801447	-1.74959	0.0293922	-0.899
ENSMUSG00000041215	Yeats2	6116	Cellular	1.49892	1.40883	0.129454	-0.835543	1.17824	0.3935	3.16881	2.03676	0.608298	-1.01219	2.16199	0.6817	3.1099	4.05303	-0.370451	-1.43072	0.672735	-0.5981
ENSMUSG00000020290	Xpo1	6004	Cellular	3.26039	3.18719	0.0124079	-0.67425	0.641234	0.2301	6.81856	4.46048	0.608048	0.0849706	1.12393	0.9167	6.71878	7.26444	-0.124462	-0.597505	0.338404	-0.2926
ENSMUSG00000040407	Akap9	13123	Cellular	2.89566	2.854	0.0241223	-0.35658	0.415806	0.1244	6.98266	4.57242	0.608032	-0.134053	1.33738	0.8299	8.64731	6.36535	0.362933	-1.10452	1.63453	0.5848
ENSMUSG00000061904	Slc25a3	4039	Cellular	3.8166	3.9831	-0.052386	-0.405718	0.325395	-0.1431	8.89416	5.87551	0.60801	-0.0753385	1.31727	0.8498	5.42525	9.10738	-0.705452	-1.65301	0.344635	-0.8282
ENSMUSG00000021417	Eci2	2874	Cellular	3.22199	3.20891	0.0970373	-1.40003	1.8281	0.4024	5.59453	3.67469	0.607956	-0.694263	1.91545	0.7148	6.48498	3.99092	0.127882	-4.88519	3.49823	0.5378
ENSMUSG00000066406	Akap13	12597	Cellular	1.41316	1.43257	-0.0794161	-1.23045	0.924646	-0.3588	2.90885	1.84242	0.607527	-0.576174	1.682	0.7418	2.37628	2.92505	-0.355305	-2.03692	1.21906	-0.5448
ENSMUSG00000071649	B3gat3	1601	Cellular	2.68267	3.17448	-0.207571	-1.72767	1.43322	-0.4855	9.03246	5.78378	1.08961	-1.69153	5.20019	0.6785	11.9379	4.66927	1.22021	-4.81015	6.92325	0.6769
ENSMUSG00000044864	Ankrd50	7031	Cellular	0.90309	0.634871	0.275881	-2.01933	2.18864	0.5385	2.32893	1.42536	0.607318	-1.31702	2.31281	0.6799	1.89986	2.69084	-0.492921	-1.91608	0.969919	-0.6397
ENSMUSG00000027575	Arfgap1	3831	Cellular	1.87448	1.68134	0.179452	-0.556325	0.962906	0.4101	4.8035	3.22762	0.607175	-0.320021	1.64707	0.7672	4.02258	4.89443	0.0404509	-2.1648	3.00614	-0.4484
ENSMUSG00000037386	Rims2	4800	Cellular	1.77539	2.15788	-0.189765	-1.7702	1.57612	-0.486	6.66301	4.49731	0.607141	-1.41401	2.68523	0.6379	3.86404	3.59179	-0.431757	-4.88256	2.62829	-0.4855
ENSMUSG00000028944	Prkag2	3331	Cellular	3.55187	2.81833	0.310081	-1.35368	1.90005	0.5284	3.40616	3.91625	0.606827	-3.56164	6.89543	0.5004	4.29335	4.42855	-0.119815	-2.52769	2.11357	-0.4382
ENSMUSG00000001985	Grik3	8973	Cellular	1.34906	1.7548	-0.670742	-3.02981	1.00123	-0.6337	3.09223	1.80086	0.606792	-1.46638	2.31455	0.6847	2.09139	2.39051	0.460523	-2.75843	5.59254	0.4764
ENSMUSG00000041949	Tango6	4409	Cellular	2.5725	2.56419	-0.0206162	-0.847027	0.731052	-0.2668	6.35677	2.89732	1.08973	-0.0960624	2.17603	0.9257	5.52548	3.38587	0.65203	-0.778375	1.96017	0.7418
ENSMUSG00000050213	Snip1	2345	Cellular	0.528464	0.515012	0.0406311	-0.474707	0.547861	0.2082	1.30755	0.822097	0.606639	-0.665611	1.79332	0.7277	0.755946	1.64989	-1.14023	-1.98777	-0.343737	-0.9859
ENSMUSG00000028454	Pigo	4239	Cellular	1.99381	2.09138	-0.0766183	-0.649698	0.482532	-0.2706	4.14932	2.7219	0.606461	-0.844047	2.0839	0.69	4.01977	3.82291	0.0978647	-2.7937	3.0295	0.4492
ENSMUSG00000026999	Nup35	2688	Cellular	1.58743	1.72577	0.00805927	-1.43451	1.76034	-0.3918	2.31922	1.49671	0.606449	-0.197577	1.36047	0.8176	1.19477	2.72175	-1.24503	-3.10549	0.475733	-0.875
ENSMUSG00000041685	Fcho2	5122	Cellular	1.25325	1.34837	-0.144929	-1.93089	1.63009	-0.4456	4.11711	2.92049	0.606434	-1.32046	2.82333	0.6199	5.79355	2.46055	0.228218	-5.38038	3.31697	0.5891
ENSMUSG00000038240	Pdss2	4075	Cellular	1.78186	1.89125	-0.0915368	-1.20101	0.990935	-0.3825	4.06163	2.38557	0.606393	-1.56031	2.35028	0.6704	2.2802	2.44214	-0.2651	-3.14853	2.22275	-0.4823
ENSMUSG00000020744	Slc25a19	2614	Cellular	1.2514	1.18161	0.107902	-0.849509	1.11921	0.3803	5.15564	3.2826	0.606128	-0.483601	1.55025	0.7711	8.67401	4.66669	0.500673	-2.92125	2.96245	0.6198
ENSMUSG00000062352	Itgb1bp1	1874	Cellular	3.32173	3.82077	-0.0863325	-2.10766	2.16849	-0.4492	6.73728	4.78817	1.08985	-2.14508	5.97275	0.6374	12.2693	6.56943	0.2623	-5.00586	3.64942	0.5704
ENSMUSG00000015095	Fbxw5	2388	Cellular	3.94598	4.07958	0.0544782	-1.99468	2.43662	0.4068	11.2551	6.19505	0.605974	-2.06179	2.66345	0.6634	34.0653	12.8306	1.21647	-1.5105	3.42385	0.8102
ENSMUSG00000039686	Zer1	4189	Cellular	2.17047	1.61997	0.223713	-2.31045	2.30185	0.5172	4.10425	1.89133	1.09001	0.0255986	2.09957	0.9476	8.18732	5.0435	0.851355	-1.02704	3.10287	0.7148
ENSMUSG00000028857	Tmem222	1484	Cellular	1.62642	1.61498	-0.0208705	-0.9487	0.837549	-0.2957	3.19632	2.00925	0.605971	-0.442208	1.50721	0.7799	2.75766	3.53621	-0.733543	-3.73771	1.22231	-0.622
ENSMUSG00000027185	Nat10	4543	Cellular	2.92395	2.76308	0.089249	-0.245826	0.44257	0.1714	5.70947	3.94715	0.60585	-0.335272	1.72602	0.7508	6.90832	5.58844	0.305222	-0.344794	0.95776	0.5667
ENSMUSG00000025507	Pidd1	3699	Cellular	0.8453	1.02556	-0.493836	-2.79572	1.37171	-0.5698	1.76048	1.261	0.605796	-1.50064	2.9683	0.6169	1.99391	4.44065	-1.14445	-2.42905	0.134884	-0.9204
ENSMUSG00000047554	Tmem41b	3840	Cellular	1.27293	1.32209	-0.0945352	-0.887263	0.623174	-0.3166	2.51032	1.58354	0.605622	-0.63582	1.68866	0.7398	2.43336	2.69473	-0.202616	-1.33253	0.805915	-0.4452
ENSMUSG00000050552	Lamtor4	980	Cellular	8.77132	8.98354	-0.0263586	-0.645436	0.615473	-0.2439	15.5879	12.0926	0.605482	-3.0739	4.8051	0.5621	10.0456	21.1748	-1.05148	-3.03205	0.964381	-0.7967
ENSMUSG00000032786	Alas1	3399	Cellular	1.79187	2.06546	-0.327168	-1.80253	0.859039	-0.5215	5.25627	3.74705	0.605472	-1.05053	2.55253	0.6402	3.53379	6.57968	-0.807025	-3.0526	1.60354	-0.7024
ENSMUSG00000043061	Tmem18	2971	Cellular	1.28022	1.29188	-0.00303696	-0.594958	0.614418	-0.2125	1.51021	1.22947	0.605403	-1.64054	3.60383	0.5786	3.04106	2.48473	0.0725561	-2.29563	1.93049	0.4655
ENSMUSG00000015126	Tsr3	1192	Cellular	2.41195	2.27226	0.0357001	-0.860274	0.831702	0.3095	3.53783	2.17456	0.605203	-1.2044	2.21099	0.6822	4.13362	7.92017	-1.07819	-3.78207	1.21097	-0.7587
ENSMUSG00000035181	Heatr5a	7763	Cellular	1.5205	1.78106	-0.1821	-1.52346	1.23649	-0.4669	3.49262	1.7865	1.09183	-0.238445	2.73233	0.8851	2.94703	1.44336	1.04625	-0.179905	2.31237	0.9009
ENSMUSG00000030759	Far1	4962	Cellular	2.91047	3.51407	-0.276072	-0.787622	0.224291	-0.5328	6.47686	4.21793	0.604678	-1.14984	2.31047	0.6674	8.98293	5.90257	0.568161	-2.9609	3.9484	0.5922
ENSMUSG00000057411	Fam173a	800	Cellular	5.36507	4.75059	0.238957	-0.850487	1.46092	0.4739	6.74297	5.05624	0.604509	-0.92064	2.57236	0.6361	15.0199	8.21307	0.711489	-3.9417	4.86354	0.6198
ENSMUSG00000037103	Dcaf15	2312	Cellular	2.40214	2.28568	0.0767227	-0.26566	0.426375	0.1583	5.35782	3.5149	0.604252	-0.00894133	1.20718	0.8801	9.6676	5.08122	0.896553	-0.0645075	1.78063	0.9174
ENSMUSG00000021327	Zkscan3	5788	Cellular	0.765054	0.716399	0.174485	-0.866971	1.35272	0.4277	1.47957	0.857434	0.60425	-1.5579	2.43486	0.6676	1.47945	1.60897	-0.325027	-2.28684	1.16377	-0.5006
ENSMUSG00000020455	Trim11	3522	Cellular	0.691882	0.641878	0.0460494	-0.919428	0.941724	0.3313	1.5175	1.35739	0.604181	-1.41566	3.7203	0.5652	2.30899	2.13767	-0.000890403	-2.03324	1.71589	0.4087
ENSMUSG00000037845	Fdxacb1	2658	Cellular	0.809712	0.909884	-0.367351	-2.70427	1.50259	-0.5202	1.68467	1.08043	0.603963	-1.25492	2.39374	0.6638	1.66349	1.60685	-0.371665	-3.33455	1.63612	-0.481
ENSMUSG00000071533	Pcnp	2295	Cellular	2.10554	2.29499	-0.123245	-0.976762	0.738676	-0.3833	5.20718	3.36499	0.603935	-1.32029	2.47545	0.6589	5.36069	5.4811	-0.273546	-3.03788	1.91318	-0.4704
ENSMUSG00000029223	Uchl1	1177	Cellular	3.79812	3.43971	0.170166	-0.404211	0.824091	0.3786	7.44335	4.81993	0.603862	0.0150419	1.14745	0.8962	6.09036	9.39789	-0.651043	-1.61661	0.210794	-0.8132
ENSMUSG00000027652	Ralgapb	8383	Cellular	2.36888	2.19111	0.156531	-0.70677	1.12162	0.4028	4.69642	3.17536	0.603643	-0.953202	2.26021	0.6709	6.2812	4.95324	0.000689006	-2.85637	1.97873	0.4636
ENSMUSG00000051278	Zgrf1	7198	Cellular	0.771736	0.706115	0.102132	-1.00595	1.19542	0.3954	1.76605	1.51787	0.603437	-1.39633	3.39536	0.5756	2.10743	1.50103	0.206193	-2.45948	2.22598	0.5247
ENSMUSG00000008373	Prpf31	3144	Cellular	4.84656	4.0929	0.197259	-0.676362	0.95412	0.4658	7.17152	4.70571	0.603434	-0.440436	1.641	0.7574	5.35853	7.34168	-0.460706	-1.35727	0.444161	-0.6849
ENSMUSG00000020706	Ftsj3	3144	Cellular	3.84602	3.48698	0.142685	-0.222174	0.508358	0.2743	7.10394	4.83072	0.603209	-0.098443	1.41217	0.8267	5.37602	7.34952	-0.517184	-2.03975	0.867299	-0.6343
ENSMUSG00000036743	Psma8	1693	Cellular	3.5398	4.53186	-0.0865517	-2.83511	3.45888	-0.4882	7.10223	4.63267	1.09302	-1.6309	5.11449	0.6777	24.5851	10.6956	1.17399	-2.80722	5.15541	0.7141
ENSMUSG00000020766	Galk1	1406	Cellular	23.4315	15.4233	0.539885	-0.831381	1.78996	0.6869	80.3346	36.312	1.0936	-0.261573	2.32149	0.8998	358.857	64.599	2.37905	-0.757976	5.17081	0.9248
ENSMUSG00000037149	Ddx1	4842	Cellular	9.07796	8.15556	0.130923	-0.659199	0.863193	0.3842	15.2174	9.80948	0.602808	-0.191432	1.34335	0.8243	14.6322	16.7156	-0.197872	-0.779413	0.367024	-0.4244
ENSMUSG00000019986	Ahi1	4851	Cellular	8.50069	4.67219	0.96682	-2.06178	4.3047	0.6835	6.25836	3.37896	1.09449	-3.36984	6.1613	0.649	14.2568	5.69336	1.17127	-6.41335	8.16307	0.6473
ENSMUSG00000037519	Ppfia1	5181	Cellular	2.64759	2.47212	0.118082	-0.583056	0.86995	0.3549	8.06049	5.63242	0.602604	-0.891559	2.29663	0.657	5.91537	6.35802	-0.0360188	-1.43462	1.54069	-0.3917
ENSMUSG00000033983	Coil	3120	Cellular	1.32657	1.41742	-0.0968462	-0.477866	0.283958	-0.2074	3.0426	2.01084	0.602531	0.217902	1.00428	0.9632	2.82253	3.18584	-0.449129	-2.71846	1.18327	-0.5419
ENSMUSG00000025036	Sfxn2	3210	Cellular	1.72181	1.84464	0.106132	-1.36237	1.99196	0.3875	4.11366	2.71952	0.602516	-0.400994	1.63961	0.7602	4.01296	2.75738	0.272852	-2.42235	2.29336	0.5515
ENSMUSG00000006392	Med8	1743	Cellular	2.78584	2.82862	0.00307366	-0.695063	0.735177	-0.2387	6.17268	3.76093	0.602235	-0.857107	1.75873	0.7273	3.92239	6.16464	-0.703413	-2.31315	0.773032	-0.7224
ENSMUSG00000024055	Cyp4f13	1752	Cellular	2.99707	2.99866	0.0926788	-1.75288	2.08638	0.4172	7.57646	3.26292	1.09551	-2.31366	4.27012	0.7221	10.8208	6.00914	1.02089	-2.22805	4.87183	0.6747
ENSMUSG00000024387	Csnk2b	961	Cellular	5.8261	6.19815	-0.0980748	-0.485072	0.268362	-0.2024	12.9635	9.39648	0.602134	-0.639472	2.1416	0.6838	8.62237	20.8551	-1.64713	-4.76272	0.36454	-0.9008
ENSMUSG00000021572	Cep72	5205	Cellular	1.82937	1.08869	0.215298	-3.4325	2.67002	0.5543	2.78911	1.92238	0.601891	-1.88433	3.20342	0.6039	7.49931	2.97699	1.3681	-1.96211	4.78004	0.7705
ENSMUSG00000024079	Eif2ak2	4313	Cellular	1.87642	2.33132	-0.302719	-0.92451	0.324007	-0.5723	5.17153	2.34771	1.09625	-0.602431	2.70233	0.8566	3.41449	3.3181	0.58588	-2.57783	5.17079	0.5216
ENSMUSG00000027709	Mccc1	6751	Cellular	1.87906	1.54978	0.324719	-1.62058	2.37082	0.5222	3.0754	1.7603	0.60172	-1.44567	2.17517	0.6903	2.39661	2.85663	-0.628068	-4.55553	2.2164	-0.5605
ENSMUSG00000002129	Sf3a1	4920	Cellular	3.2462	3.10222	0.0362735	-0.664857	0.677449	0.2595	4.715	3.13571	0.601669	0.0792976	1.15213	0.9086	2.75484	4.83674	-0.823949	-2.14886	0.502369	-0.8165
ENSMUSG00000001419	Mef2d	5401	Cellular	1.37212	1.59415	-0.213133	-0.876688	0.457536	-0.4587	6.3766	4.23395	0.601543	-0.0785086	1.29726	0.8519	7.9038	4.25307	1.06808	-0.769503	3.31843	0.7919
ENSMUSG00000043629	1700019D03Rik	3641	Cellular	0.955742	1.00023	-0.0960577	-1.09965	0.862236	-0.3668	2.08744	1.38149	0.600919	0.139909	1.07653	0.9313	1.43758	2.09329	-0.432103	-1.78957	1.11943	-0.6203
ENSMUSG00000033813	Tcea1	2854	Cellular	5.65589	5.26853	0.133773	-0.491406	0.81587	0.3501	9.83551	6.72271	0.600446	-0.548873	1.88751	0.7113	7.52155	10.9837	-0.54656	-2.25128	1.17591	-0.641
ENSMUSG00000016018	Skiv2l2	3689	Cellular	2.73173	2.74332	-0.00104322	-0.525154	0.540334	-0.1802	5.29673	3.41444	0.600198	-0.364097	1.50029	0.7827	5.76476	4.9242	0.242209	-0.543259	1.06481	0.4856
ENSMUSG00000063253	Scoc	1791	Cellular	0.976436	0.895645	0.156073	-1.67464	2.10347	0.4517	2.57777	1.65202	0.599842	-0.703818	1.78372	0.7227	2.84589	2.43048	-0.318932	-3.88006	1.9473	-0.4454
ENSMUSG00000019590	Cyb561	2741	Cellular	3.14689	3.50691	-0.122501	-1.51079	1.33969	-0.4372	5.67063	5.88043	0.599837	-3.0953	6.29072	0.5079	6.64524	12.6204	-0.961977	-3.3943	1.33485	-0.7398
ENSMUSG00000019978	Epb41l2	4385	Cellular	5.56884	4.3886	0.269879	-0.839082	1.22309	0.5417	11.3473	8.16156	0.599834	-0.840516	2.30539	0.6602	15.1239	9.48851	0.63436	-0.653774	1.8418	0.732
ENSMUSG00000028763	Hspg2	14187	Cellular	3.90926	3.19236	0.191358	-1.19549	1.34246	0.4854	10.5475	7.92231	0.599708	-0.860378	2.4815	0.6422	6.39581	6.98827	0.00626987	-2.86304	3.23589	-0.4448
ENSMUSG00000054237	Fra10ac1	1402	Cellular	4.29789	3.61121	0.262939	-0.925115	1.47148	0.5063	8.98806	7.674	0.599403	-1.5036	3.57457	0.5745	9.71608	9.32284	-0.323616	-3.43402	1.68609	-0.4629
ENSMUSG00000025261	Huwe1	14579	Cellular	3.3877	2.90554	0.218066	-0.19982	0.616591	0.4417	10.0835	6.65263	0.599083	0.00397562	1.18802	0.8791	7.52471	8.53608	-0.146076	-1.17211	0.958365	-0.4314
ENSMUSG00000006736	Tspan31	1556	Cellular	3.20785	3.42372	-0.0937884	-0.537708	0.348343	-0.2366	7.81146	5.30444	0.598944	-0.293836	1.59347	0.7709	7.37551	5.7628	0.416476	-1.9174	2.93603	0.549
ENSMUSG00000010608	Rbm25	4672	Cellular	1.30771	1.29795	0.012444	-0.262622	0.282743	0.0414	2.999	1.92276	0.598885	-0.288546	1.37325	0.8079	2.74536	2.82477	-0.0317254	-0.426157	0.395626	-0.1421
ENSMUSG00000033902	Mapkbp1	6942	Cellular	1.08612	1.0548	0.0273956	-1.40033	1.3974	0.3709	2.33428	1.65688	0.59882	-0.623212	2.06483	0.6865	1.92396	1.75454	0.153697	-1.31478	1.59342	0.4401
ENSMUSG00000042099	Kank3	2652	Cellular	2.10092	2.18174	-0.163808	-2.16626	1.61854	-0.4401	6.1622	6.78105	0.598704	-2.19559	5.46343	0.5068	10.5064	6.41371	1.28532	-1.99673	6.10655	0.6853
ENSMUSG00000028488	Sh3gl2	3231	Cellular	2.5836	2.45965	0.0802758	-0.645976	0.830621	0.3158	5.72697	3.89068	0.598501	-1.00439	2.33011	0.6642	5.70063	5.18194	-0.0146399	-2.82639	2.46143	0.4354
ENSMUSG00000025351	Cd63	2894	Cellular	8.11663	7.22895	0.169366	-0.408483	0.748354	0.3856	21.79	12.3046	0.598496	-1.50969	2.20223	0.685	22.1488	13.7987	0.703172	-1.4779	2.89469	0.6715
ENSMUSG00000009030	Pdcl	3056	Cellular	1.21701	0.968466	0.347873	-0.420568	1.1873	0.589	2.44704	1.75489	0.598395	-0.925063	2.41779	0.6485	1.28496	2.74979	-1.18886	-2.61018	0.0452134	-0.9307
ENSMUSG00000073678	Pgap1	10583	Cellular	1.15632	1.20367	-0.147076	-1.45099	1.00903	-0.4124	1.78332	1.38115	0.598337	-0.919949	2.61521	0.6277	1.48798	3.34865	-1.33082	-3.87517	0.773885	-0.8364
ENSMUSG00000023170	Gps2	1311	Cellular	3.36486	2.77016	0.286913	-0.505092	1.0801	0.539	7.39361	5.47342	0.598286	-0.727552	2.29016	0.6573	5.25969	3.87898	-0.313387	-4.823	2.33071	-0.4332
ENSMUSG00000031245	Hmgn5	1934	Cellular	4.64919	6.08187	-0.523019	-2.34681	0.969378	-0.6063	12.7347	8.41368	0.598151	-1.69138	2.93479	0.6377	8.42508	6.80848	0.395407	-2.66029	3.70547	0.5265
ENSMUSG00000002608	Ccdc97	3032	Cellular	1.87741	1.93101	-0.12051	-1.45812	1.05639	-0.3895	4.60699	2.88353	0.597933	-1.50027	2.53619	0.6518	2.40694	5.19087	-1.42603	-4.41458	0.723937	-0.8361
ENSMUSG00000027820	Mme	8039	Cellular	1.88015	1.62351	0.199348	-0.488744	0.866295	0.4423	2.61968	1.75668	0.597763	-1.10491	2.37188	0.6605	2.06072	3.43966	-1.53982	-6.49295	1.2348	-0.7544
ENSMUSG00000028583	Pdpn	1817	Cellular	3.33182	4.02503	-0.151867	-1.44058	1.40214	-0.469	3.93543	2.80866	0.597569	-1.01104	2.51228	0.6403	2.59756	3.92235	-0.583591	-2.1397	1.02522	-0.6798
ENSMUSG00000040220	Gas8	3469	Cellular	3.87704	2.93545	0.39544	-0.50303	1.29725	0.6265	6.1807	3.47583	0.597499	-1.69644	2.28544	0.6757	3.57521	4.93553	-0.774691	-3.53717	1.23805	-0.6412
ENSMUSG00000037049	Smpd1	2412	Cellular	2.65322	2.32724	0.110563	-2.1941	2.26295	0.4598	4.05941	2.9604	0.597264	-1.4577	3.00739	0.6084	4.73917	2.90727	0.0829178	-4.64749	3.13838	0.5243
ENSMUSG00000106864	Gtf3c2	4718	Cellular	2.18505	2.22273	-0.0638563	-0.922314	0.695265	-0.3109	4.69173	3.1254	0.597228	0.0510763	1.16112	0.8957	6.10623	3.89934	0.571933	-0.567182	1.53504	0.7502
ENSMUSG00000010097	Nxf1	5591	Cellular	3.61129	3.1426	0.201468	-0.304412	0.702912	0.4243	8.07671	5.37564	0.597059	0.077439	1.14032	0.9061	5.35638	5.9693	-0.191934	-1.09115	0.624834	-0.4333
ENSMUSG00000028578	Caap1	2107	Cellular	1.20155	1.55422	-0.0821531	-1.85623	2.32347	-0.474	2.84298	1.89899	0.596898	-0.887466	2.10924	0.6858	2.46023	3.78579	-0.657659	-2.01867	0.615084	-0.7309
ENSMUSG00000062373	Tmem65	3747	Cellular	2.47086	2.50031	-0.0347069	-1.022	0.925585	-0.3232	5.18177	3.02274	0.596837	-1.60625	2.38238	0.6707	2.03315	3.99106	-0.798357	-2.59842	1.40649	-0.74
ENSMUSG00000030795	Fus	5536	Cellular	5.46044	5.62092	-0.0353657	-0.357437	0.308825	-0.0936	8.92503	5.9674	0.596709	0.167543	1.06967	0.9439	4.19921	6.24092	-0.603123	-1.32727	0.03974	-0.8506
ENSMUSG00000021932	Rnaseh2b	4983	Cellular	4.67927	4.48656	0.0975409	-0.68764	0.965139	0.3391	7.18814	4.48494	0.596638	-0.914667	1.88384	0.7162	9.03759	7.9581	0.18694	-1.22108	1.59571	0.4636
ENSMUSG00000003234	Abcf3	3090	Cellular	3.38257	3.36701	-0.0190081	-1.46473	1.34241	-0.3559	7.13213	3.60246	0.596593	-2.28408	2.55595	0.6736	11.5872	4.49772	1.05779	-3.04621	4.36958	0.7176
ENSMUSG00000062937	Mtap	2797	Cellular	3.10496	3.04096	0.0659468	-0.658321	0.860697	0.2983	6.59639	4.39934	0.596374	0.0230829	1.19076	0.8814	3.3619	6.83764	-0.959197	-2.32076	0.524176	-0.8428
ENSMUSG00000022325	Pop1	3395	Cellular	2.29849	2.36161	-0.0396943	-0.280415	0.197821	-0.0445	7.36883	4.97698	0.596357	-0.555314	1.80532	0.7212	7.14392	6.355	0.249328	-1.0723	1.77306	0.4786
ENSMUSG00000069020	Urm1	2196	Cellular	1.69335	1.5976	0.0894674	-0.298025	0.477312	0.2075	2.84166	1.82961	0.596276	-0.339772	1.43164	0.7923	1.84232	5.25732	-1.46369	-2.609	-0.194117	-0.9695
ENSMUSG00000026958	Dpp7	3017	Cellular	1.22288	1.16763	0.0203079	-1.28106	1.27102	0.3685	3.49215	2.54546	0.596273	-1.49118	3.03541	0.6093	4.36283	2.89444	0.651715	-1.04552	2.48243	0.6767
ENSMUSG00000004266	Ptpn6	2308	Cellular	4.20091	4.57521	-0.214798	-2.14861	1.46908	-0.4649	23.7112	14.8971	0.596197	-3.71391	4.80414	0.5847	10.8449	10.5823	-0.0418619	-2.76855	2.58566	-0.4229
ENSMUSG00000003848	Nob1	2137	Cellular	1.4185	1.12478	0.320225	-0.224897	0.845302	0.6147	2.60898	1.76741	0.596058	-0.210112	1.46424	0.7963	2.10323	3.70073	-0.822351	-1.36172	-0.297724	-0.9844
ENSMUSG00000036879	Phkb	5351	Cellular	2.29944	2.49696	-0.373628	-2.82325	1.46349	-0.5072	3.7933	2.4093	0.596054	-1.35635	2.34642	0.6635	3.43325	2.85626	0.0531933	-3.07068	2.71792	0.4603
ENSMUSG00000035575	Utp6	3877	Cellular	2.70558	2.82228	0.00426448	-0.866084	1.0016	-0.3011	6.4002	4.18774	0.595784	-0.114311	1.2706	0.8417	4.92756	6.9575	-0.342845	-1.85317	1.49119	-0.5765
ENSMUSG00000028702	Rad54l	4571	Cellular	2.17966	2.11718	0.0216688	-0.564764	0.561934	0.2115	4.45377	2.98394	0.595704	0.00899992	1.23816	0.8722	7.91445	6.34393	0.0748933	-2.11358	1.65026	0.4677
ENSMUSG00000033938	Ndufb7	4435	Cellular	11.4999	12.4828	-0.153669	-1.34395	0.986443	-0.4275	19.4289	13.4081	0.595693	-0.661583	2.03554	0.6899	17.0297	18.8743	-0.614608	-5.42176	2.86146	-0.5382
ENSMUSG00000029587	Zfp12	5265	Cellular	0.643771	0.533043	0.275762	-0.781842	1.34943	0.5156	1.60278	1.06742	0.595455	-0.66699	1.87928	0.7096	1.37936	1.60721	-0.571582	-3.80916	1.80625	-0.5599
ENSMUSG00000029471	Camkk2	4861	Cellular	2.14411	2.37564	-0.145817	-0.83792	0.544559	-0.3738	5.32264	3.9144	0.595394	-1.05821	2.54443	0.6327	8.78616	4.44655	0.853868	-1.52736	2.90894	0.7295
ENSMUSG00000022948	Setd4	2617	Cellular	1.53487	1.30439	0.142992	-1.95601	2.09402	0.4647	2.52749	1.74086	0.595305	-1.32709	2.70043	0.6323	4.09834	3.01786	-0.352964	-5.40794	2.50437	-0.4362
ENSMUSG00000024146	Cript	1184	Cellular	2.81957	2.53547	0.126318	-0.584848	0.780139	0.3602	5.30516	3.31295	0.595202	-1.01932	2.0107	0.698	3.6169	5.78278	-0.853107	-2.7334	0.65624	-0.7566
ENSMUSG00000055681	Cope	2753	Cellular	8.12755	7.57293	0.113671	-0.629561	0.862308	0.3553	17.4981	12.2499	0.594988	-0.969847	2.35286	0.6527	18.226	12.6805	0.381503	-2.0977	2.50518	0.574
ENSMUSG00000059263	Usp47	5816	Cellular	2.33006	2.50179	-0.117507	-1.11302	0.866013	-0.3864	4.91418	3.26659	0.594897	-0.246112	1.45403	0.7915	4.06441	4.95497	-0.266703	-1.30131	0.789456	-0.5143
ENSMUSG00000039048	Foxred1	3260	Cellular	2.01523	2.40938	-0.385517	-1.98859	0.958832	-0.5478	5.49875	2.53421	1.09639	-0.490165	2.66291	0.8655	3.54619	4.39961	-1.25049	-7.29028	1.91732	-0.6308
ENSMUSG00000047098	Rnf31	3485	Cellular	3.43479	3.45374	-0.128569	-1.81911	1.27823	-0.408	9.93678	7.13478	0.594875	-1.3395	2.776	0.6274	18.256	5.7132	0.870755	-4.81497	4.186	0.6962
ENSMUSG00000018334	Ksr1	5495	Cellular	1.45715	2.0512	-0.387113	-2.17941	1.60562	-0.5735	1.92113	1.18549	0.594768	-1.5109	2.51298	0.6488	1.53498	1.82242	-0.362371	-1.96249	1.01443	-0.5375
ENSMUSG00000094936	Rbm4	2965	Cellular	0.814131	0.960097	-0.253593	-1.02747	0.470223	-0.4975	1.62967	1.02532	0.594761	-0.641844	1.67243	0.738	0.915258	1.84135	-1.09134	-2.68673	0.335771	-0.8795
ENSMUSG00000015889	Lta4h	3225	Cellular	3.99549	4.156	-0.0536766	-0.694856	0.589191	-0.2761	7.44031	5.69035	0.594692	-1.30356	3.01199	0.6107	7.20122	4.87688	0.723906	-2.04323	3.88584	0.6207
ENSMUSG00000003037	Rab8a	4550	Cellular	3.75051	3.72502	0.0250607	-0.579089	0.654584	0.2302	8.63336	6.03622	0.594681	-0.634987	2.01344	0.6963	5.86043	10.0421	-0.870657	-2.63114	0.657901	-0.7798
ENSMUSG00000021981	Cab39l	3546	Cellular	2.88252	2.09048	0.617771	-0.795284	2.37927	0.6645	4.8584	3.25278	0.594665	-0.339959	1.56964	0.7618	3.4982	5.85104	-0.550973	-3.13614	2.45831	-0.6161
ENSMUSG00000001472	Tcf25	5002	Cellular	5.54676	5.14384	0.109251	-0.191478	0.40963	0.1784	13.4707	9.14616	0.594606	-0.178954	1.47025	0.8011	10.1174	9.90214	0.0608492	-0.933107	1.12909	0.3473
ENSMUSG00000032216	Nedd4	5499	Cellular	6.25279	5.31226	0.230125	-0.137177	0.593369	0.4597	10.3999	6.86192	0.594539	0.0784078	1.09803	0.9075	8.78036	13.3537	-0.616921	-1.35942	0.0803828	-0.8501
ENSMUSG00000032913	Lrig2	7099	Cellular	0.817958	0.623686	0.375215	-0.394695	1.12306	0.6348	2.13229	1.34068	0.59448	-0.790291	1.83299	0.7146	1.36216	2.93189	-1.17448	-2.96436	0.47547	-0.8619
ENSMUSG00000045257	Morn2	644	Cellular	6.21569	17.5532	-1.54612	-4.52826	1.30926	-0.8342	11.4264	8.56084	0.594395	-2.40762	4.08274	0.5752	10.1543	4.12245	1.24073	-4.32354	6.65715	0.6782
ENSMUSG00000018395	Kif3a	3161	Cellular	4.94206	4.77865	-0.140746	-2.20965	1.46609	-0.4137	17.7667	10.8459	0.594375	-3.03244	3.80636	0.6032	7.23774	7.68439	-0.0771804	-3.35615	3.18492	-0.4517
ENSMUSG00000026425	Srgap2	8026	Cellular	1.60144	1.58853	0.00461619	-0.878271	0.867552	0.2877	3.66569	2.46296	0.594257	-0.321409	1.57821	0.7624	2.89813	3.1126	-0.0593304	-1.47576	1.49205	-0.405
ENSMUSG00000038671	Arfrp1	2483	Cellular	2.65434	1.99392	0.273002	-1.29305	1.48842	0.547	4.07192	3.09076	0.594069	-1.22977	2.91223	0.6122	5.09228	6.41995	-0.261295	-1.90834	1.54626	-0.5206
ENSMUSG00000030798	Cd37	2541	Cellular	3.76028	2.61842	0.365601	-1.53035	1.90138	0.5889	4.71153	3.05185	0.594041	-0.691288	1.82771	0.7193	3.83561	3.3978	-0.314428	-5.34651	3.49066	-0.461
ENSMUSG00000062190	Lancl2	2509	Cellular	3.42331	3.1605	-0.0643618	-2.99417	2.42123	0.4201	4.60787	3.12107	0.59387	-2.23229	3.49849	0.6068	2.3914	4.65872	-1.34732	-4.42997	0.835253	-0.8082
ENSMUSG00000059323	Tonsl	4235	Cellular	5.59593	4.56817	0.288314	-0.165021	0.726378	0.5744	15.0773	7.33832	1.09799	0.144285	2.19951	0.9583	17.2646	16.4976	0.164247	-2.79805	3.49278	0.4556
ENSMUSG00000059900	Tmem40	1554	Cellular	1.1297	1.51501	-0.331273	-2.78758	2.33742	-0.5377	2.76782	1.9717	0.593773	-0.725912	2.13031	0.6773	2.12531	4.16348	-1.29927	-4.9229	1.40713	-0.7534
ENSMUSG00000021910	Nisch	5559	Cellular	2.57998	2.66362	-0.0389805	-0.49262	0.422511	-0.1769	7.02631	4.63964	0.593463	-0.591897	1.7808	0.7193	8.08583	7.25845	0.132461	-0.829567	1.0364	0.4087
ENSMUSG00000078517	Emc1	6232	Cellular	3.73441	3.72018	-0.0613825	-1.1327	0.881975	-0.3356	11.9519	6.29655	1.09898	-1.27607	4.00394	0.7491	6.58258	6.16118	0.117003	-2.38532	2.71559	0.4508
ENSMUSG00000020464	Pnpt1	3368	Cellular	2.19497	2.29887	-0.112058	-2.25187	1.89636	-0.4294	4.72285	3.31721	0.593446	-0.743023	2.15504	0.6746	4.42655	2.2725	-1.15332	-12.6101	3.99375	-0.4819
ENSMUSG00000006920	Ezh1	4207	Cellular	2.03268	2.35452	-0.296611	-1.46893	0.716871	-0.5152	4.76304	3.00127	0.59338	-1.38807	2.41134	0.658	10.4173	3.44245	1.68066	-0.612729	4.15529	0.8958
ENSMUSG00000031479	Vps36	3574	Cellular	6.032	5.44618	0.158308	-0.507028	0.824628	0.3865	17.6162	10.9751	0.593324	-0.778667	1.74251	0.7279	15.7687	23.5254	-0.631037	-2.29844	0.918575	-0.6875
ENSMUSG00000041642	Kif21b	9254	Cellular	3.05636	3.56988	-0.753285	-4.41378	1.57608	-0.5871	5.92421	6.01598	0.593298	-1.87883	4.71413	0.5193	5.95199	2.12981	0.0426869	-7.88425	3.84028	0.5799
ENSMUSG00000036636	Clcn7	4071	Cellular	0.805394	0.945336	-0.236584	-0.906929	0.411407	-0.4819	1.32969	1.01198	0.593252	-0.999364	2.57346	0.6313	2.14093	1.56344	0.372609	-0.8909	1.47191	0.6061
ENSMUSG00000019823	Mical1	3645	Cellular	4.20049	4.83139	-0.215231	-1.24884	0.783664	-0.4663	8.84842	5.7312	0.59309	-0.313096	1.40991	0.7887	11.2599	8.41129	0.0932808	-3.17917	2.57088	0.4988
ENSMUSG00000010517	Faf1	4468	Cellular	6.99438	6.90721	-0.00724072	-0.815314	0.730374	0.2556	10.7131	7.08177	0.593081	-0.245956	1.42779	0.7979	9.87106	14.5246	-0.544031	-2.09824	1.01116	-0.6535
ENSMUSG00000013698	Pea15a	2501	Cellular	2.43121	2.17585	0.20333	-1.38928	1.89524	0.4681	6.69104	4.22489	0.592992	-3.7704	4.98789	0.5803	5.99122	10.256	-0.86449	-3.47871	1.53318	-0.6939
ENSMUSG00000002379	Ndufa11	2661	Cellular	10.2262	9.66773	0.0766225	-0.421619	0.577372	0.241	21.7669	14.6791	0.592971	-0.25372	1.49612	0.7816	12.4164	19.7322	-1.02212	-4.70767	1.66338	-0.6754
ENSMUSG00000028271	Gtf2b	3200	Cellular	1.28241	1.03301	0.253504	-0.720296	1.11801	0.5198	2.54775	1.74215	0.59287	-1.41212	2.72806	0.6296	1.30431	2.1692	-0.91524	-2.62715	0.395464	-0.8156
ENSMUSG00000051243	Islr2	4303	Cellular	2.02428	1.98969	0.0142167	-0.922247	0.946523	0.3038	8.44153	3.49013	1.0992	-1.07393	2.83772	0.8274	2.99498	1.55698	0.795831	-1.79136	3.06878	0.6931
ENSMUSG00000050855	Zfp940	3712	Cellular	0.634684	0.763909	-0.253705	-1.89922	1.38736	-0.4956	1.22269	0.773889	0.592805	-1.28061	2.30651	0.6648	1.46585	1.13448	-0.378486	-5.70342	3.10571	-0.4598
ENSMUSG00000019715	Gle1	4030	Cellular	2.04563	2.26243	-0.169231	-0.837933	0.439098	-0.3854	4.5648	2.97653	0.592783	-0.325757	1.46056	0.7859	5.86289	4.96738	0.22136	-0.582301	1.0141	0.4738
ENSMUSG00000090553	Snrpe	669	Cellular	8.10075	8.57537	-0.0720325	-0.572271	0.462867	-0.2492	15.3751	10.9062	0.592659	-0.50901	1.94786	0.6996	8.52745	13.4789	-1.17927	-5.38727	1.66397	-0.6866
ENSMUSG00000002342	Tmem161a	3018	Cellular	1.40592	1.25493	0.164833	-0.326329	0.665797	0.3583	1.63659	1.07292	0.592654	-0.448499	1.61462	0.7557	2.93515	1.13043	1.22557	-0.512926	2.69165	0.8901
ENSMUSG00000023755	Rhebl1	1185	Cellular	2.04888	2.22401	-0.13568	-0.798841	0.481249	-0.3507	4.49228	2.95866	0.592525	-0.398291	1.56639	0.7679	14.3647	7.66273	0.883163	-0.290168	1.97986	0.8688
ENSMUSG00000021693	Kif2a	5304	Cellular	3.07607	2.77245	0.0983146	-1.05775	1.14481	0.3956	5.58263	4.1003	0.592274	-0.905328	2.44575	0.6389	4.63821	6.96918	-0.53156	-1.75038	0.770704	-0.6872
ENSMUSG00000052752	Traf7	3194	Cellular	3.65921	3.75695	-0.017945	-0.812077	0.815003	-0.2828	8.8763	6.02638	0.592148	-0.203517	1.46647	0.8007	14.1816	7.79809	0.690689	-1.21354	2.14564	0.7377
ENSMUSG00000029521	Chek2	2276	Cellular	1.59729	1.53745	0.0576308	-0.41671	0.544264	0.21	4.44517	2.91268	0.592001	-0.607963	1.71823	0.7319	4.77833	4.0877	0.132862	-1.12751	1.21386	0.442
ENSMUSG00000074811	Hps6	2696	Cellular	0.866236	0.77173	0.0630447	-2.19454	2.10953	0.4406	1.91718	1.18629	0.591982	-1.49914	2.49725	0.651	1.65021	0.627813	-0.00845297	-7.91912	4.23236	0.5618
ENSMUSG00000038205	Prkab2	5006	Cellular	0.746257	0.715635	-0.0603218	-1.47973	1.18498	-0.364	2.07911	1.4135	0.591903	-0.942528	2.23273	0.6666	1.82243	1.25051	0.547691	0.0288599	1.06282	0.8778
ENSMUSG00000020283	Pex13	4146	Cellular	1.30115	1.34939	-0.0673795	-0.701155	0.550454	-0.2741	3.23711	2.1508	0.591805	-0.272796	1.47311	0.7834	3.32865	4.78981	-0.544197	-2.9603	1.7907	-0.5988
ENSMUSG00000028078	Dclk2	8042	Cellular	2.51987	2.99994	-0.249506	-2.29245	1.8355	-0.4977	3.92586	3.14453	0.591777	-1.11864	2.98753	0.6055	7.56894	5.36505	0.468335	-4.9838	5.77184	0.5409
ENSMUSG00000039473	Ubn1	6455	Cellular	1.15574	0.924412	0.354111	-0.557909	1.3727	0.5741	4.09024	2.89165	0.591775	-0.599902	1.99407	0.6915	3.65942	3.73052	-0.0896529	-1.18288	0.835203	-0.3565
ENSMUSG00000036707	Cab39	3805	Cellular	1.60233	1.6332	-0.0328138	-1.25123	1.17014	-0.3588	3.61021	2.37841	0.591658	-0.869564	2.03318	0.693	2.38483	4.0912	-0.730053	-2.13945	0.820771	-0.7538
ENSMUSG00000030397	Mark4	3886	Cellular	2.10871	1.58454	0.335718	-0.885	1.42883	0.5746	5.06001	2.94468	0.591383	-1.70651	2.45434	0.6608	4.76368	6.28313	-0.518869	-3.40557	2.04648	-0.5707
ENSMUSG00000113061	AL607105.1	607	Cellular	4.5497	5.24407	-0.21662	-1.25464	0.806915	-0.4701	9.15656	5.82315	0.591314	-0.794601	1.82278	0.7151	3.30379	16.0436	-2.35156	-3.55914	-1.29769	-0.9998
ENSMUSG00000034187	Nsf	3766	Cellular	2.72706	3.2918	-0.256941	-0.77448	0.301197	-0.5232	4.87339	3.20599	0.59131	-0.0732964	1.22575	0.8548	4.01651	4.74486	-0.257869	-1.36268	0.806135	-0.5003
ENSMUSG00000004558	Ndrg2	2157	Cellular	5.13263	4.59705	-0.0631984	-3.49274	2.71045	0.442	14.2286	9.44764	0.591223	-3.2808	4.3756	0.5845	27.8178	9.2956	2.23498	-2.03538	8.46774	0.811
ENSMUSG00000020069	Hnrnph3	2213	Cellular	2.45342	2.46438	0.0078562	-1.08316	1.11938	0.325	8.781	5.77037	0.591192	-0.234454	1.40495	0.7948	17.9325	4.96631	1.77625	-0.475678	3.85136	0.9216
ENSMUSG00000055692	Tmem191c	1721	Cellular	1.76254	1.76505	-0.373034	-4.06236	2.36068	-0.4879	4.08908	3.3353	0.591045	-1.31672	3.22335	0.5882	6.31898	5.399	-0.0699253	-3.09437	2.11096	0.4336
ENSMUSG00000023572	Ccndbp1	1632	Cellular	3.1368	3.39458	0.0650374	-1.42535	1.99083	0.3832	4.1234	2.9691	0.59093	-0.942218	2.43686	0.6424	5.19622	9.34334	-0.405091	-2.67096	3.01246	-0.6103
ENSMUSG00000039041	Adrm1	4131	Cellular	2.85352	2.74908	0.0596075	-0.663609	0.813648	0.2938	5.89401	4.24026	0.590875	-1.09878	2.56726	0.6335	4.48254	7.13694	-0.688977	-1.4164	-0.000435397	-0.8977
ENSMUSG00000017146	Brca1	6572	Cellular	2.33746	2.14361	0.110795	-0.479697	0.676185	0.3189	4.89951	3.36987	0.590832	-0.413317	1.71551	0.7376	3.95196	5.98076	-0.614787	-1.50913	0.232869	-0.7948
ENSMUSG00000031389	Arhgap4	6299	Cellular	4.20367	6.24863	0.374149	-2.85745	6.21611	-0.4606	6.04806	4.75653	0.590758	-4.67251	6.70038	0.5442	11.5051	5.45873	0.936386	-3.22742	4.55018	0.6784
ENSMUSG00000071662	Polr2g	868	Cellular	2.69407	2.87953	-0.10366	-0.665652	0.441589	-0.2984	6.27805	4.16391	0.590668	-0.0626531	1.23951	0.8548	5.30764	9.96882	-0.859451	-2.46143	0.859416	-0.7818
ENSMUSG00000074922	Fam122a	855	Cellular	0.834488	1.07761	-0.51264	-2.43288	1.12764	-0.6003	1.43019	1.16611	0.590298	-1.64159	3.48285	0.5806	1.01299	1.51682	-0.930663	-3.79403	1.09712	-0.695
ENSMUSG00000055067	Smyd3	6871	Cellular	4.08946	3.8569	0.108427	-1.39292	1.59684	0.4229	5.54929	4.31621	0.590263	-0.994334	2.76711	0.618	6.50163	5.05779	0.320697	-1.52997	2.06835	0.5443
ENSMUSG00000038252	Ncapd2	4629	Cellular	2.36411	2.27491	0.0408807	-0.656573	0.711218	0.2796	5.10037	3.44131	0.590178	-0.0751003	1.32048	0.8428	6.74633	5.46847	0.314846	-0.788907	1.48925	0.5431
ENSMUSG00000019878	Hsf2	4527	Cellular	1.2296	1.44876	-0.3297	-1.71828	0.882121	-0.5268	2.55426	1.75099	0.590158	-0.839804	2.09225	0.6784	2.56221	2.9112	-0.230525	-1.35348	0.806925	-0.471
ENSMUSG00000000131	Xpo6	7335	Cellular	2.17872	1.9119	0.169643	-0.423512	0.710342	0.395	4.08067	2.83222	0.590143	-0.420021	1.74603	0.7308	3.6147	3.93728	-0.0382507	-1.51436	1.60295	-0.4113
ENSMUSG00000029427	Zcchc8	4350	Cellular	1.43893	1.41393	0.0280204	-0.320098	0.375143	0.1047	4.25063	2.81697	0.590043	-0.218617	1.3842	0.8084	4.12817	5.10037	-0.417173	-1.7994	0.669198	-0.5832
ENSMUSG00000039738	Slx4	5706	Cellular	1.36743	1.22514	0.156484	-0.489526	0.793223	0.3914	2.84181	1.87726	0.58996	-0.403365	1.57111	0.7556	1.5764	2.47754	-0.832032	-3.2529	1.13036	-0.6946
ENSMUSG00000035933	Cog5	3610	Cellular	2.2862	2.23604	0.0356751	-0.652998	0.739501	0.2637	5.35494	2.34476	1.10009	-0.262253	2.24366	0.9079	5.25244	2.49421	1.1022	-0.667742	2.94145	0.8377
ENSMUSG00000056737	Capg	1400	Cellular	13.2068	21.232	-0.842796	-4.27268	2.21965	-0.6476	17.307	15.1461	0.58995	-1.96993	4.26233	0.5457	16.0224	15.3713	-0.401293	-5.76959	3.5511	-0.4849
ENSMUSG00000041308	Sntb2	9945	Cellular	1.27837	1.1298	0.188959	-0.621428	1.01871	0.4406	3.21685	2.15067	0.589877	-0.57618	1.76546	0.7214	3.0291	3.8118	-0.352758	-1.67845	0.914781	-0.5537
ENSMUSG00000027763	Mbnl1	5655	Cellular	0.464774	0.470058	-0.0146815	-1.05092	1.03874	-0.3293	1.23935	0.911861	0.589796	-1.34838	2.79933	0.6191	1.14548	1.42667	-0.295663	-1.06308	0.536703	-0.549
ENSMUSG00000026977	March7	4972	Cellular	0.777036	0.752041	0.0626987	-0.394748	0.540456	0.2041	1.64027	1.1144	0.589692	-0.0839765	1.32313	0.8347	1.38551	1.80257	-0.365196	-0.980279	0.270066	-0.6459
ENSMUSG00000028029	Aimp1	3958	Cellular	4.65492	4.81332	-0.0597247	-0.499481	0.355446	-0.1794	8.67976	5.69571	0.58969	-0.0745933	1.225	0.8561	9.61396	11.8638	-0.237501	-1.2473	0.932827	-0.5112
ENSMUSG00000041926	Rnpep	2288	Cellular	5.08799	4.72454	0.0891296	-1.02679	1.15144	0.3866	10.3303	6.84134	0.589428	-0.727531	1.88166	0.7081	5.6359	4.74332	0.537569	-1.39965	3.17464	0.5672
ENSMUSG00000044303	Cdkn2a	895	Cellular	4.38649	4.15029	0.118372	-2.29706	2.69329	0.4481	5.91972	3.68332	0.589402	-2.79302	3.70042	0.6035	7.43903	6.15	-0.0679083	-3.82396	2.69655	0.4532
ENSMUSG00000028581	Laptm5	2600	Cellular	4.81654	4.95255	-0.0323807	-0.578227	0.529839	-0.2121	12.9743	8.62076	0.589257	-1.13506	2.29039	0.6654	13.8888	13.8903	0.0971671	-3.47596	3.90041	0.4528
ENSMUSG00000042558	Adprhl2	1826	Cellular	1.91335	2.06406	-0.0981763	-0.75279	0.57387	-0.3197	3.91398	2.46367	0.589136	-0.794706	1.79047	0.7196	3.75965	4.2727	-0.312872	-2.02169	1.11596	-0.5051
ENSMUSG00000062270	Morf4l1	4640	Cellular	2.73508	2.67977	0.0466443	-0.748441	0.86371	0.3033	4.68758	3.17003	0.589129	-0.294057	1.52873	0.771	4.44678	3.82565	0.179937	-1.14779	1.43687	0.4617
ENSMUSG00000027466	Rbck1	2384	Cellular	6.10942	5.90946	-0.101515	-1.7483	1.18133	-0.3783	13.8781	9.27237	0.589089	-0.775049	1.96778	0.6945	28.495	9.52783	0.48098	-6.18899	3.8948	0.6414
ENSMUSG00000079477	Rab7	2159	Cellular	4.31991	3.8414	0.16981	-0.0584927	0.398144	0.2419	9.51763	6.74738	0.589043	-0.377819	1.77741	0.7311	6.13056	8.0648	-0.370924	-1.66837	0.973961	-0.5859
ENSMUSG00000030189	Ybx3	1853	Cellular	5.17371	4.99479	0.0418426	-0.352684	0.421738	0.1355	9.27547	6.42573	0.588959	-0.303316	1.60601	0.762	8.63809	15.076	-0.792018	-1.81636	0.25833	-0.8537
ENSMUSG00000037022	Mmaa	5650	Cellular	1.96806	1.61665	-0.0634128	-3.01362	2.08327	0.4325	3.62623	2.02313	0.588608	-2.14623	2.76137	0.6464	3.2002	3.87374	-0.756757	-5.13652	2.3353	-0.5731
ENSMUSG00000032413	Rasa2	6579	Cellular	1.17026	0.941075	0.37817	-1.00363	1.86941	0.5585	2.95532	2.13635	0.58837	-0.622479	2.08594	0.6781	1.50785	2.87107	-0.991643	-3.21921	1.00452	-0.7681
ENSMUSG00000033306	Lpp	15647	Cellular	1.58434	1.25742	0.311507	-0.377884	0.955541	0.5842	2.54374	1.88943	0.588313	-1.6178	3.23346	0.594	2.30119	3.02748	-0.362769	-2.27223	1.62518	-0.5595
ENSMUSG00000029504	Ddx51	4846	Cellular	2.23758	2.16708	0.0527873	-0.779768	0.8892	0.3209	3.55989	2.31049	0.587911	-0.338844	1.45575	0.7842	1.82517	6.28089	-1.98198	-4.58778	0.0741922	-0.9511
ENSMUSG00000038351	Sgsm2	4873	Cellular	2.32896	1.93637	0.529947	-1.7384	3.42175	0.56	3.0642	2.78799	0.587897	-1.83282	4.10351	0.5504	5.86864	5.29114	-0.480736	-5.22455	2.50204	-0.4827
ENSMUSG00000030613	Ccdc90b	1596	Cellular	4.34873	5.37414	-0.0209064	-3.51028	4.27503	-0.4744	9.69916	7.70964	1.10016	-2.12445	6.53538	0.6121	9.37603	9.11867	0.393286	-3.38063	5.03135	0.5022
ENSMUSG00000029826	Zc3hav1	4944	Cellular	2.3238	2.30603	0.00927065	-0.522882	0.543366	0.182	4.5446	3.04266	0.587477	-0.00373178	1.19078	0.8665	2.57295	2.71363	-0.639987	-4.39818	1.78634	-0.5492
ENSMUSG00000022387	Brd1	4886	Cellular	1.30071	1.14056	0.170928	-0.41381	0.726362	0.395	3.76189	2.462	0.587115	-0.398371	1.49946	0.7664	2.56324	4.02791	-0.652919	-1.64465	0.338814	-0.7946
ENSMUSG00000027889	Ampd2	4288	Cellular	1.86154	1.73922	0.134623	-0.629804	0.967557	0.3685	3.97531	2.67366	0.586893	-0.742951	1.96794	0.6967	3.02052	4.59917	-0.637143	-2.44896	1.10114	-0.6778
ENSMUSG00000049086	Bmyc	983	Cellular	2.75855	2.90123	-0.102413	-1.83846	1.57872	-0.4223	3.27178	7.28321	-1.59278	-4.98209	0.691052	-0.8457	6.19328	3.76286	0.614487	-3.30123	4.162	0.601
ENSMUSG00000001270	Ckb	2839	Cellular	7.45604	7.04731	0.0884144	-0.256503	0.442822	0.1714	17.0396	11.4954	0.586753	-0.185389	1.40778	0.808	4.91099	11.4703	-1.24564	-2.47643	-0.0739719	-0.9526
ENSMUSG00000091896	Ube2d2a	2483	Cellular	2.37106	2.42868	-0.0396116	-0.730395	0.630484	-0.2667	4.72771	3.37163	0.58672	-0.541783	1.9236	0.6962	2.60395	7.57182	-1.65855	-3.44269	-0.206844	-0.9706
ENSMUSG00000042743	Sgtb	3048	Cellular	0.924777	1.32369	-0.583578	-3.83333	2.40775	-0.5824	3.13668	2.13842	0.586718	-0.797247	2.02696	0.6826	3.0821	3.5859	-0.330754	-3.53613	2.50014	-0.5101
ENSMUSG00000005103	Wdr1	3909	Cellular	2.14553	2.11698	0.0266973	-0.407909	0.488955	0.1575	3.47379	2.28107	0.586494	-0.101346	1.23638	0.8514	1.0177	2.24214	-1.24897	-3.07296	0.354095	-0.8842
ENSMUSG00000029507	Pus1	1868	Cellular	1.76151	1.5316	0.19902	-0.364827	0.783596	0.4237	5.2618	3.52871	0.586246	-0.069727	1.2735	0.8373	1.842	6.80359	-1.95553	-3.27996	-0.8413	-0.9991
ENSMUSG00000000782	Tcf7	2471	Cellular	5.29564	3.96558	0.436413	-0.625567	1.53345	0.6364	7.52462	5.54787	0.586208	-1.20484	2.72106	0.6208	5.31029	6.93116	-1.16793	-6.36052	1.76881	-0.6381
ENSMUSG00000070473	Cldn3	1259	Cellular	2.69237	1.9431	0.415164	-1.11844	1.81098	0.5992	10.3302	7.04801	0.586174	-2.6953	3.95168	0.5936	5.28796	5.46789	-0.166626	-1.99287	1.42836	-0.4401
ENSMUSG00000030589	Rasgrp4	4621	Cellular	2.56647	2.728	-0.448457	-3.1913	1.4626	-0.5227	6.17349	3.6245	0.586056	-1.82358	2.60152	0.6565	6.69474	3.15054	0.649505	-3.24361	3.35795	0.6533
ENSMUSG00000034007	Scaper	5231	Cellular	4.32856	3.48967	0.255163	-0.806881	1.20054	0.5212	4.68257	5.31839	0.585774	-2.18807	5.30337	0.4989	12.8249	5.31718	0.986014	-1.48982	2.82371	0.7911
ENSMUSG00000079557	March2	3400	Cellular	3.07609	1.78016	0.50621	-2.04589	2.41713	0.633	6.96707	4.33088	0.585553	-1.95081	2.93886	0.6317	5.05067	5.42301	0.252641	-1.7826	3.17505	0.4432
ENSMUSG00000027879	Sec22b	2810	Cellular	1.99139	1.79855	0.0942676	-0.886287	0.993717	0.3801	3.86073	2.65786	0.585478	-0.245735	1.50707	0.7734	2.72757	3.03005	-0.563873	-4.03843	1.84433	-0.5449
ENSMUSG00000060090	Rp2	4498	Cellular	2.38369	1.68133	0.45184	-1.00831	1.73474	0.631	6.25036	3.86146	0.585463	-2.36026	3.24206	0.6212	4.79856	3.14567	0.026596	-5.43423	4.02358	0.5123
ENSMUSG00000026172	Bcs1l	1890	Cellular	1.99795	1.62077	0.23493	-0.84454	1.19602	0.5036	3.02555	2.05548	0.585437	-1.07635	2.33472	0.6556	5.37212	4.19711	0.0334138	-3.43875	2.64128	0.4854
ENSMUSG00000005533	Igf1r	11409	Cellular	1.6468	1.44783	0.124946	-1.3739	1.47864	0.4407	3.24919	2.34704	0.58538	-0.971032	2.45891	0.6436	2.60138	3.76779	-0.697278	-2.3732	0.568923	-0.7222
ENSMUSG00000055013	Agap1	11921	Cellular	1.21226	1.25256	0.00379208	-0.876686	0.971638	-0.2928	2.83542	1.88175	0.584816	-1.08712	2.24615	0.6643	4.02595	4.00592	-0.00101395	-0.755707	0.737123	-0.2511
ENSMUSG00000029120	Ppp2r2c	4088	Cellular	1.98907	1.91777	0.0475122	-0.529563	0.619566	0.2394	4.15813	3.25939	0.584684	-2.25679	4.04158	0.5724	2.27838	3.35097	-1.23754	-5.73002	1.53411	-0.6936
ENSMUSG00000032293	Ireb2	5770	Cellular	0.912687	0.923514	-0.0265422	-0.646817	0.579478	-0.2212	2.16156	1.43709	0.584531	-0.284884	1.47188	0.781	1.88243	1.88872	-0.43944	-3.4916	1.64978	-0.5048
ENSMUSG00000027947	Il6ra	8639	Cellular	1.80469	1.61221	0.108571	-1.43809	1.54986	0.429	3.09083	2.21341	0.584415	-1.49093	2.84206	0.6118	1.53271	2.30557	-1.02763	-4.5372	1.25678	-0.6957
ENSMUSG00000002006	Pdzd4	3970	Cellular	8.6288	8.27519	0.0189932	-1.42443	1.35829	0.3778	14.5379	9.67974	0.584137	-1.97283	3.12674	0.6119	19.7123	23.2342	-0.397114	-2.14596	0.985257	-0.5444
ENSMUSG00000024033	Rsph1	1164	Cellular	10.2291	9.3255	-0.0775643	-3.40534	2.64809	0.4347	13.8172	9.7371	0.583936	-3.1719	4.66232	0.5689	20.5925	6.1814	1.97386	-1.33595	5.95649	0.856
ENSMUSG00000005881	Ergic3	1377	Cellular	5.38139	4.72265	0.166848	-0.537081	0.808082	0.4077	14.1797	8.48267	0.583871	-1.25734	2.0708	0.6822	20.814	10.1028	2.2051	-1.26589	9.24316	0.798
ENSMUSG00000062867	Impdh2	1858	Cellular	8.10721	6.93629	0.214289	-0.23053	0.634682	0.4411	16.4954	11.4201	0.583701	-0.362624	1.63374	0.7428	11.4854	11.1702	0.060981	-0.842006	1.01256	0.3285
ENSMUSG00000026021	Sumo1	1215	Cellular	4.38669	3.92447	0.121559	-0.627483	0.784437	0.3685	8.07932	5.32294	0.583683	-0.128886	1.27678	0.8343	4.47449	7.6664	-0.680935	-2.26006	1.12778	-0.7149
ENSMUSG00000022957	Itsn1	14012	Cellular	2.94229	3.66674	-0.267407	-2.53828	2.04216	-0.5118	7.66232	5.00115	0.583599	-0.713006	1.80275	0.716	5.43817	5.48144	0.0164855	-1.15725	1.22378	0.3393
ENSMUSG00000026857	Ntmt1	1387	Cellular	1.93436	1.91221	0.0840286	-1.04313	1.3889	0.3736	4.24566	3.06907	0.58354	-1.09492	2.55534	0.6294	6.93984	5.61517	0.41203	-1.35132	2.47997	0.5531
ENSMUSG00000060803	Gstp1	757	Cellular	14.4959	14.3271	-0.105959	-2.39771	1.85506	-0.4197	10.1172	20.067	-1.09547	-3.17274	0.722659	-0.8082	17.1729	23.1244	-0.498746	-4.50915	3.45091	-0.5501
ENSMUSG00000032512	Wdr48	3845	Cellular	2.25533	1.95202	0.192766	-0.422667	0.773292	0.4308	4.21374	2.82059	0.583463	-0.628424	1.79154	0.7143	4.98208	4.29222	0.11091	-2.2834	2.27351	0.469
ENSMUSG00000032567	Aste1	2755	Cellular	0.579903	0.586314	-0.0421777	-1.11431	0.998315	-0.3435	1.32558	0.885678	0.583376	-0.175442	1.33456	0.8153	1.15249	1.60069	-0.586874	-2.75685	1.3696	-0.6225
ENSMUSG00000054733	Msra	2556	Cellular	6.29045	4.46817	0.550676	-1.86247	3.07568	0.6008	7.2344	5.10769	0.583275	-2.43117	3.82342	0.5799	8.63808	4.2307	1.12098	-3.32074	5.95695	0.6699
ENSMUSG00000024998	Plce1	9439	Cellular	1.42584	1.6665	-0.360138	-2.02314	1.0019	-0.5334	2.7767	1.52083	0.5831	-2.06528	2.64826	0.6527	4.00409	2.29433	1.9732	-1.63776	9.13983	0.7549
ENSMUSG00000031310	Zmym3	6057	Cellular	2.79837	3.01662	-0.155556	-1.1582	0.742022	-0.4013	5.50893	3.35798	0.582835	-1.6158	2.47863	0.6513	5.6284	4.24872	0.333729	-2.55113	3.08342	0.5385
ENSMUSG00000013155	Enkd1	3354	Cellular	1.94041	1.72324	0.203062	-0.656134	1.13386	0.4497	4.65441	3.08208	0.582733	-0.111414	1.23809	0.8397	5.07817	5.2374	-0.0383417	-0.894667	0.842574	-0.3163
ENSMUSG00000025856	Pdgfa	2060	Cellular	1.65575	1.63774	-0.004465	-0.569387	0.504556	-0.1744	3.11676	2.08551	0.582682	0.233317	0.935554	0.97	2.27748	2.56393	-0.361989	-2.29505	1.16534	-0.5246
ENSMUSG00000033159	Cnppd1	3669	Cellular	2.19915	1.91624	0.17963	-1.02022	1.30933	0.4588	3.57989	2.76692	0.582629	-1.52489	3.19718	0.589	2.76625	2.42515	-0.16166	-6.95831	5.78427	0.4641
ENSMUSG00000028034	Fubp1	6523	Cellular	1.2104	1.09858	0.141457	-0.333513	0.616981	0.3231	5.12077	2.43254	1.10079	0.134205	2.13587	0.958	3.37418	1.80117	0.886366	0.209401	1.54343	0.9679
ENSMUSG00000035268	Pkig	2808	Cellular	4.34055	4.18671	0.111663	-1.70502	1.97798	0.431	5.69109	4.58455	0.582285	-1.12109	3.01109	0.5944	9.3006	8.17035	0.973739	-2.20526	6.40212	0.5856
ENSMUSG00000003435	Supt5	3755	Cellular	2.78059	2.64901	0.0629394	-0.242308	0.366096	0.1059	6.50483	4.33847	0.58227	0.292116	0.857969	0.9868	3.84291	4.79363	-0.33102	-1.13718	0.446887	-0.5755
ENSMUSG00000039753	Fbxl5	4237	Cellular	0.914567	0.856739	0.0582119	-1.10231	1.14944	0.3696	2.23526	1.68104	0.582208	-0.853023	2.43499	0.6403	4.61362	2.40757	0.769068	-0.913211	2.12156	0.777
ENSMUSG00000026576	Atp1b1	2580	Cellular	1.5271	1.45921	0.0638555	-0.261864	0.381627	0.1278	4.2152	2.90507	0.582161	-0.940076	2.15767	0.6643	3.79978	4.56881	-0.525335	-2.67821	1.0276	-0.5866
ENSMUSG00000049823	Zbtb12	1858	Cellular	2.95338	3.2589	-0.258845	-1.90456	1.12488	-0.4793	8.8369	6.35866	0.582118	-1.44877	2.88404	0.6135	8.0439	13.4647	-0.996354	-3.87206	1.25978	-0.7145
ENSMUSG00000021891	Mettl6	2436	Cellular	1.30431	1.1851	0.102084	-0.651499	0.788438	0.3486	3.33535	2.19786	0.581777	-0.186576	1.28311	0.8207	2.6824	4.01264	-0.550486	-1.38605	0.31432	-0.7703
ENSMUSG00000042302	Ehbp1	5046	Cellular	1.05793	1.53285	-0.464261	-1.84729	1.06476	-0.634	2.46951	1.7113	0.581648	-2.06831	3.3477	0.5965	3.21337	2.6048	-0.109139	-4.18551	2.77969	0.4557
ENSMUSG00000024188	Luc7l	4934	Cellular	1.46282	1.43848	0.0258699	-0.165475	0.219694	0.0116	2.85962	1.90232	0.581638	0.188839	0.958578	0.9532	2.15295	2.93856	-0.412954	-1.08797	0.326618	-0.6931
ENSMUSG00000040209	Zfp704	13834	Cellular	1.55278	1.42636	0.12237	-0.343431	0.579685	0.2866	3.74607	2.5428	0.581533	-0.35285	1.57774	0.7508	7.41118	4.52062	0.700677	0.0966725	1.25683	0.9323
ENSMUSG00000026356	Dars	2175	Cellular	5.91247	6.50077	-0.129406	-0.773336	0.545937	-0.363	10.8495	7.29296	0.581113	-0.26431	1.44538	0.7813	12.5694	8.38282	0.283259	-2.21754	2.10261	0.563
ENSMUSG00000025650	Col7a1	9250	Cellular	4.12047	1.83074	0.620202	-4.04861	3.83514	0.6364	7.26314	4.80734	0.580997	-2.90011	4.03696	0.5895	4.18698	2.57423	1.28288	-5.13499	10.1219	0.6087
ENSMUSG00000079003	Samd1	2071	Cellular	4.62436	3.762	0.325129	-0.378585	1.09875	0.5734	9.63398	6.51577	0.580987	-0.0377039	1.24695	0.8536	7.09133	14.9762	-1.04502	-2.6788	0.642563	-0.8402
ENSMUSG00000030062	Rpn1	3633	Cellular	4.16123	4.14039	0.0190736	-0.494423	0.574418	0.1886	9.41429	6.31259	0.580919	0.0449398	1.13214	0.888	6.3812	10.6612	-0.757158	-1.48108	-0.0518645	-0.9237
ENSMUSG00000010914	Pdhx	2506	Cellular	1.49675	1.21062	0.308835	-0.666529	1.30881	0.5449	2.97751	2.04121	0.580631	-0.749725	1.99719	0.6886	2.11348	2.4972	-0.806157	-5.41995	2.3668	-0.5721
ENSMUSG00000015697	Setdb1	5652	Cellular	2.0256	2.25797	-0.112	-0.819578	0.70739	-0.3711	4.13599	2.75406	0.580249	-0.213436	1.35706	0.8022	4.32076	4.95611	-0.227744	-1.71178	1.18604	-0.4807
ENSMUSG00000032480	Dhx30	4623	Cellular	1.8566	1.8754	-0.0158233	-0.542337	0.509968	-0.1833	3.98837	2.82234	0.580192	-0.441773	1.78007	0.7099	4.61838	6.72852	-0.529594	-1.49256	0.472807	-0.7252
ENSMUSG00000033285	Wdr3	4002	Cellular	3.21813	3.13734	0.0762678	-0.658854	0.903391	0.3112	5.97404	3.92061	0.5799	-0.232209	1.3178	0.8074	3.30491	5.37232	-0.778626	-2.23747	0.534892	-0.7753
ENSMUSG00000021072	Tmx1	2795	Cellular	2.40974	2.4722	-0.0735673	-0.958037	0.728538	-0.3232	4.62357	3.03783	0.579613	-0.211273	1.31517	0.8103	5.53181	5.82295	-0.0233942	-1.29601	1.3899	-0.3767
ENSMUSG00000021175	Cdca7l	2957	Cellular	5.14837	3.74366	0.54238	-0.580851	1.84232	0.6712	7.13975	4.51299	0.579441	-2.67391	3.69034	0.603	6.05089	6.51751	0.0759007	-1.56243	2.16828	0.3884
ENSMUSG00000053286	Trmt1l	3380	Cellular	1.46515	1.32555	0.129207	-0.787455	0.989788	0.3966	2.96883	1.8746	0.579102	-1.31362	2.33246	0.653	2.27583	2.53918	0.0786718	-2.01888	2.72796	-0.4108
ENSMUSG00000029616	Erp29	5204	Cellular	5.77046	5.54511	0.0325949	-0.871425	0.868393	0.3091	14.3905	10.1224	0.579045	-0.453816	1.77192	0.7176	12.9251	10.9678	0.0410991	-1.85051	1.45045	0.436
ENSMUSG00000020576	Nbas	7234	Cellular	3.57038	2.32226	0.441119	-1.55532	2.05384	0.6227	4.69644	3.00142	0.57904	-2.15972	3.11639	0.6198	4.07207	3.95928	0.488834	-2.41332	4.59368	0.5133
ENSMUSG00000001348	Acp5	1447	Cellular	1.75292	3.09146	-1.09956	-5.71371	2.64385	-0.6595	14.8466	9.57169	0.578987	-2.55628	3.5271	0.6019	9.06475	2.90319	1.64384	-3.05296	6.24348	0.7694
ENSMUSG00000029103	Lrpap1	2981	Cellular	3.42155	3.18061	0.10104	-0.387318	0.566556	0.2642	3.70409	2.52976	0.578907	-0.479041	1.69567	0.726	4.17531	4.52092	-0.117385	-0.581923	0.33833	-0.28
ENSMUSG00000039768	Dnajc11	5607	Cellular	4.40111	4.95814	-0.168983	-0.528243	0.19288	-0.3281	7.99837	5.38444	0.57887	-0.924313	2.12549	0.6731	5.69769	6.67885	-0.256541	-1.02635	0.463955	-0.4991
ENSMUSG00000038344	Txlng	5399	Cellular	2.48938	1.85467	0.464399	-0.279694	1.3052	0.7007	6.2814	5.02381	0.578679	-1.00194	2.80328	0.597	15.8432	4.77549	1.60482	-0.106767	3.01933	0.9514
ENSMUSG00000027649	Ctnnbl1	2442	Cellular	8.5469	11.1115	-0.40056	-1.22158	0.377127	-0.6431	15.3028	8.2427	0.578584	-3.04391	3.27632	0.6288	10.5627	10.0721	-0.679898	-5.75113	2.27806	-0.5226
ENSMUSG00000042660	Wdr55	1498	Cellular	3.27891	3.55538	-0.122001	-0.946553	0.684159	-0.3769	7.01369	4.53468	0.578578	-0.944973	2.01362	0.682	4.48374	5.63011	-0.26124	-2.82278	2.48762	-0.5139
ENSMUSG00000031791	Tmem38a	2124	Cellular	2.31333	2.03048	0.0597417	-1.96743	1.74703	0.4336	4.58291	3.14448	0.578552	-0.657229	1.91236	0.6928	5.80337	2.02801	0.909213	-3.47134	3.64328	0.7151
ENSMUSG00000039879	Heca	5098	Cellular	0.996124	0.629231	0.675163	-2.56101	3.85542	0.6113	1.98606	1.55585	0.578368	-1.74391	3.42861	0.5756	2.69576	2.40269	0.105852	-1.37268	1.45828	0.4257
ENSMUSG00000038280	Ostm1	4387	Cellular	1.26715	1.19552	-0.176291	-2.58938	1.70413	-0.4287	4.85352	2.08342	1.10085	-0.936999	2.86965	0.832	8.94757	3.16193	1.41106	-1.25355	3.87578	0.8323
ENSMUSG00000020720	Psmd12	1955	Cellular	4.54518	4.03602	0.189837	-0.502768	0.919776	0.4245	8.6073	6.04061	0.578367	-0.707458	2.03785	0.6709	6.33623	8.73587	-0.46276	-1.43213	0.509713	-0.6677
ENSMUSG00000022681	Ntan1	1175	Cellular	3.51358	3.42667	0.157791	-2.67126	3.25701	0.4591	7.29292	5.09895	0.578359	-0.668318	1.97758	0.6807	6.12052	4.3013	-0.0817356	-4.87617	3.119	0.4897
ENSMUSG00000021196	Pfkp	8681	Cellular	4.68184	3.65097	0.315276	-0.598863	1.14083	0.5741	16.296	11.4293	0.578348	-0.35932	1.65992	0.7383	13.3795	7.04294	0.698347	-1.55349	2.4032	0.7207
ENSMUSG00000024862	Klc2	3169	Cellular	1.82829	1.61904	-0.0467831	-2.20522	1.64362	0.4056	5.84099	2.65938	1.10252	0.0165934	2.10638	0.9404	3.55221	2.10684	0.510879	-2.74793	3.22556	0.6023
ENSMUSG00000001143	Lman2l	4062	Cellular	1.18324	1.20572	0.0179996	-1.12176	1.26899	0.3344	2.77532	1.72772	0.578207	-2.56692	3.45052	0.6069	3.92579	2.51844	1.00402	-2.32885	5.5324	0.646
ENSMUSG00000000738	Spg7	3385	Cellular	4.89187	4.94806	-0.0675528	-1.07335	0.8602	-0.3414	8.18925	5.36153	0.578125	-0.225824	1.33145	0.8064	15.7518	8.1205	0.9203	-0.0388077	1.78654	0.9254
ENSMUSG00000025269	Apex2	4742	Cellular	2.06227	1.99194	0.0158342	-0.797744	0.761371	0.2809	3.55767	2.45335	0.578084	-0.9352	2.17161	0.6599	2.18735	4.91368	-1.04965	-2.68794	0.886757	-0.8335
ENSMUSG00000028863	Meaf6	4550	Cellular	3.10706	3.27908	-0.0869548	-0.624111	0.426958	-0.2612	7.6645	3.58834	1.1028	-0.218943	2.41354	0.8991	2.93273	5.62223	-1.71876	-8.36252	2.39916	-0.7096
ENSMUSG00000027132	Katnbl1	2886	Cellular	0.906367	0.932268	-0.065697	-0.916676	0.740746	-0.3225	2.37526	1.59289	0.577931	0.0393175	1.10524	0.8896	2.22738	3.10577	-0.526542	-1.37505	0.235736	-0.7434
ENSMUSG00000001380	Hars	1987	Cellular	5.06747	4.3635	0.178033	-0.667487	0.926021	0.4391	8.92723	5.76022	0.577626	-0.544039	1.58611	0.7451	5.42812	9.18655	-0.880999	-2.94478	0.954066	-0.7424
ENSMUSG00000032582	Rbm6	4397	Cellular	2.81836	2.52786	0.148228	-0.357832	0.626396	0.34	6.17258	4.14387	0.577511	0.00295695	1.15046	0.8809	5.80036	5.18869	0.0748803	-1.2086	1.1624	0.406
ENSMUSG00000044982	Sft2d3	2810	Cellular	1.32583	1.63681	-0.396038	-2.08384	1.07709	-0.5615	2.20772	1.14272	1.10408	-0.391533	2.96854	0.8565	3.52741	4.27563	-0.523343	-3.80242	2.17125	-0.5498
ENSMUSG00000025357	Dgka	2834	Cellular	2.85584	2.42399	0.297586	-0.847203	1.60877	0.517	6.49202	4.0411	0.577463	-1.3182	2.24656	0.6643	5.61227	5.23281	-0.197198	-5.12981	3.99366	-0.4606
ENSMUSG00000044442	N6amt1	3473	Cellular	1.50075	1.5961	-0.116519	-0.980266	0.685538	-0.3616	2.6703	1.77957	0.577386	0.0147968	1.11433	0.8822	2.99796	3.22357	-0.166579	-1.185	0.707411	-0.409
ENSMUSG00000029174	Tbc1d1	6471	Cellular	2.51086	2.29897	0.118309	-1.3392	1.54959	0.4309	5.09747	3.36347	0.577191	-0.318571	1.44484	0.7761	4.03723	5.21371	-0.48758	-2.09722	0.868589	-0.5997
ENSMUSG00000021098	4930447C04Rik	2051	Cellular	3.08291	2.93927	0.213388	-1.60606	2.42049	0.4551	3.88776	2.35857	0.576974	-1.27373	2.09957	0.6813	6.39952	8.61805	-0.261493	-2.22702	2.04581	-0.5271
ENSMUSG00000027210	Meis2	5498	Cellular	1.30975	1.41948	-0.148901	-0.90671	0.541854	-0.3771	2.5486	1.71631	0.576773	0.0133023	1.14999	0.8696	1.72675	2.32134	-0.240395	-2.47934	2.49908	-0.5242
ENSMUSG00000035351	Nup37	1448	Cellular	2.23534	2.10667	0.109901	-0.645084	0.90348	0.3518	5.05607	3.40572	0.576451	-1.04597	2.22009	0.6659	2.99827	4.49211	-0.736893	-2.53315	0.736244	-0.7185
ENSMUSG00000033703	Fuk	3972	Cellular	2.16769	1.92352	0.184667	-1.01247	1.45811	0.4562	5.72488	3.51634	1.10941	-1.81421	5.08914	0.6853	8.87189	4.74206	0.236983	-4.62939	3.18408	0.5759
ENSMUSG00000022031	Elp3	2914	Cellular	3.88518	3.85464	0.00910545	-0.293929	0.305676	0.0558	7.11099	4.99279	0.576358	-0.332073	1.65061	0.7383	6.264	7.08329	-0.199875	-1.34436	0.887485	-0.4594
ENSMUSG00000048930	Tada3	2848	Cellular	2.40872	2.17867	0.0975159	-0.91635	1.00477	0.3832	5.04542	3.38227	0.576323	-0.160321	1.31208	0.8099	2.17869	4.39252	-1.17807	-3.39798	0.611418	-0.8273
ENSMUSG00000031422	Morf4l2	1996	Cellular	4.77441	4.90642	-0.0308796	-0.42005	0.373212	-0.1361	9.74698	6.677	0.576119	-0.0281165	1.26059	0.8484	6.04022	9.37905	-0.687794	-1.64503	0.122387	-0.8454
ENSMUSG00000045039	Megf8	10040	Cellular	3.42897	3.28206	0.140648	-1.06448	1.53642	0.4101	10.9594	6.95427	0.576062	-1.08341	2.05535	0.6788	15.4118	5.66426	1.42234	-1.25409	4.11544	0.8226
ENSMUSG00000004043	Stat5a	3958	Cellular	1.72514	1.75715	0.037901	-1.52944	1.7194	0.3808	2.61864	1.3286	0.576053	-3.15853	3.53364	0.6222	2.3079	4.50328	-1.08484	-4.42749	1.88348	-0.7099
ENSMUSG00000000934	Top1mt	1903	Cellular	3.1814	6.00886	-1.28685	-5.33371	1.73257	-0.7298	6.34453	4.87636	0.576036	-2.68191	4.22539	0.5668	53.3588	9.68475	2.5043	0.405167	4.68484	0.9808
ENSMUSG00000022820	Ndufb4	971	Cellular	5.47036	5.35674	0.0583312	-2.03345	2.16715	0.4173	12.1087	11.0956	0.575975	-1.77908	4.08693	0.5465	20.6425	12.8829	0.911936	-2.50289	5.06915	0.6411
ENSMUSG00000031993	Snx19	5762	Cellular	3.65792	3.56742	-0.780725	-5.89548	1.98962	-0.5395	5.27406	2.80732	0.575961	-3.08882	3.44953	0.6191	3.60265	2.90681	-0.693208	-8.70677	4.21474	-0.4942
ENSMUSG00000015647	Lama5	11388	Cellular	1.49256	1.63447	-0.130659	-0.575478	0.325204	-0.2919	5.1193	3.60276	0.575831	-0.523567	1.84637	0.7113	3.21911	4.95948	-0.896778	-3.59229	1.0405	-0.7022
ENSMUSG00000001785	Pwp1	2572	Cellular	3.08175	3.13092	0.0277512	-0.754521	0.93151	0.28	6.08874	4.17284	0.575777	-0.527008	1.7877	0.7126	4.91585	6.6534	-0.434672	-1.42316	0.581479	-0.6484
ENSMUSG00000039542	Ncam1	6564	Cellular	2.52736	2.61255	-0.126405	-1.28722	0.861794	-0.3861	4.27318	3.01078	1.10988	-1.43954	5.27171	0.6712	4.2427	4.51095	-0.620831	-4.8925	2.13951	-0.5329
ENSMUSG00000037486	Asxl2	11934	Cellular	0.660354	0.686908	-0.0862809	-0.897425	0.672989	-0.3272	1.7876	1.3271	0.575704	-0.651098	2.11979	0.6689	1.30091	1.77389	-0.440663	-1.10077	0.241384	-0.7163
ENSMUSG00000021428	Riok1	2738	Cellular	1.99317	1.79003	0.18551	-0.452778	0.880888	0.4088	2.87086	1.92387	0.575703	-0.486628	1.60439	0.7345	2.06185	3.30997	-0.68853	-2.28549	0.894692	-0.7218
ENSMUSG00000033020	Polr2f	543	Cellular	9.6242	7.82451	0.287756	-0.265632	0.801129	0.566	21.3948	14.4081	0.574931	-0.119548	1.27472	0.8286	21.3785	22.5771	-0.668205	-4.49834	1.63675	-0.5538
ENSMUSG00000029063	Nadk	3152	Cellular	5.1143	4.8224	0.0913092	-0.669267	0.888792	0.3344	10.4169	6.64236	0.574913	-1.75728	2.71819	0.6341	8.1626	10.4972	0.38418	-2.30428	4.966	0.4462
ENSMUSG00000020225	Tmbim4	904	Cellular	3.41423	4.18637	-0.581168	-3.07631	1.21637	-0.5832	11.738	4.79723	0.574731	-4.63105	3.73631	0.6462	8.59842	6.96269	-0.360612	-5.28405	2.62823	-0.4446
ENSMUSG00000023902	Zscan10	2698	Cellular	1.52025	1.55463	-0.037915	-0.622927	0.532667	-0.2306	2.9793	2.16628	0.574347	-0.617825	2.02465	0.6767	2.29754	4.08289	-0.820314	-2.57533	0.940825	-0.757
ENSMUSG00000021540	Smad5	6584	Cellular	1.2799	1.12821	0.153194	-0.914468	1.15234	0.4307	2.17663	1.75648	0.574325	-1.09771	2.84604	0.5992	2.67906	2.17541	-0.139073	-3.24609	1.90858	0.4232
ENSMUSG00000029227	Fip1l1	4987	Cellular	2.75112	2.42888	0.183537	-0.239499	0.613072	0.3785	5.21469	3.63103	0.574284	-0.499574	1.74439	0.7108	6.27344	4.11451	0.513695	-0.811472	1.64196	0.685
ENSMUSG00000055065	Ddx17	4761	Cellular	2.09323	2.22662	-0.0860792	-0.462892	0.291922	-0.1866	7.29628	4.93432	0.574197	-0.150637	1.31774	0.8134	7.41601	6.65248	0.186302	-0.550125	0.987119	0.4202
ENSMUSG00000000085	Scmh1	3544	Cellular	1.34983	1.25073	0.19766	-1.02163	1.57183	0.4479	2.18818	2.0299	0.573969	-1.62034	3.93348	0.5404	3.22166	2.82927	0.237095	-1.0767	1.6311	0.4807
ENSMUSG00000040446	Rprd1a	4297	Cellular	1.27446	1.55279	0.205977	-2.36313	3.95595	0.433	7.7547	5.87917	0.573947	-2.52235	4.11918	0.5672	7.85679	3.82866	1.06762	-0.247074	2.46807	0.8874
ENSMUSG00000025154	Arhgap19	5103	Cellular	2.06822	2.37959	-0.348758	-2.0872	1.00957	-0.5155	6.59604	4.60212	0.573872	-0.440147	1.71727	0.7228	4.01717	4.90097	-0.18906	-2.05746	1.96735	-0.4899
ENSMUSG00000063052	Lrrc40	4142	Cellular	4.51821	4.36961	-0.0626948	-1.74099	1.33891	-0.3775	6.95026	3.91399	0.573849	-2.15936	2.6931	0.6498	5.73395	8.57798	-0.793213	-3.11134	1.03609	-0.6862
ENSMUSG00000023175	Bsg	1526	Cellular	8.55851	8.38414	0.032921	-0.249362	0.314817	0.0642	33.4606	22.7074	0.573775	-0.210619	1.4055	0.7866	21.2094	23.0387	-0.163536	-1.17611	0.722156	-0.4082
ENSMUSG00000008129	4930432K21Rik	2366	Cellular	2.81548	4.29395	-0.62042	-2.47259	1.18098	-0.6621	4.58052	3.25706	0.573724	-1.08638	2.4016	0.6405	3.66621	7.05419	-1.38229	-5.29066	1.31991	-0.7608
ENSMUSG00000043251	Exoc3l	2497	Cellular	6.94477	5.70647	0.11641	-1.94688	1.79449	0.4688	11.926	7.88115	0.57367	-0.295087	1.38636	0.7813	5.5586	6.91351	0.354394	-3.55314	6.17575	0.4594
ENSMUSG00000024911	Fibp	2277	Cellular	1.76333	1.74883	-0.0722888	-1.26022	0.933739	-0.351	5.37404	2.96577	0.57354	-1.96302	2.37952	0.6647	8.49905	4.57359	0.536865	-2.41124	2.50666	0.6522
ENSMUSG00000027011	Ube2e3	2249	Cellular	3.49381	2.62824	0.317911	-1.12469	1.54543	0.5661	4.52834	3.09615	0.573505	-0.285408	1.49497	0.7659	2.0495	3.02015	-1.53155	-7.16075	1.43012	-0.7169
ENSMUSG00000022466	Rpap3	2260	Cellular	4.01099	3.61233	0.133149	-0.992816	1.21135	0.4162	9.85853	6.25658	0.573483	-0.716664	1.66704	0.7278	7.04816	6.24975	0.0611233	-1.59848	1.52108	0.4217
ENSMUSG00000020212	Mdm1	3074	Cellular	1.49405	2.31951	-0.685195	-3.43168	1.91942	-0.6284	6.63286	4.45308	0.573155	-0.845595	2.00503	0.6759	9.85749	2.36885	2.09068	-1.56317	5.7914	0.8698
ENSMUSG00000032902	Slc16a1	4426	Cellular	2.57626	2.29229	0.169735	-0.636726	0.974772	0.4236	7.93673	4.97598	0.572893	-1.34418	2.21934	0.6679	2.50376	4.80806	-1.01827	-2.41352	0.212021	-0.8888
ENSMUSG00000027236	Eif3j1	5413	Cellular	3.63487	3.89473	-0.0736609	-0.849851	0.761532	-0.3363	7.56703	5.20512	0.572838	-0.330553	1.54825	0.7469	4.07182	10.0778	-1.73653	-4.81619	0.352072	-0.9
ENSMUSG00000023456	Tpi1	1607	Cellular	9.18637	8.26274	0.141591	-0.550451	0.805971	0.3746	75.487	52.6251	0.572359	-0.651982	1.90958	0.69	36.4345	31.8277	-0.0799834	-3.25974	2.39971	0.4321
ENSMUSG00000054079	Utp18	3196	Cellular	4.20228	3.58842	0.202536	-0.410904	0.760821	0.442	8.16032	5.21498	0.572314	-1.05355	2.01598	0.681	3.9555	8.25608	-0.896216	-2.53445	1.10298	-0.7822
ENSMUSG00000000876	Pxmp4	2789	Cellular	4.6791	2.54003	1.63574	-1.19842	6.49642	0.7711	5.57911	6.3634	-1.19675	-7.33834	2.06584	-0.6072	7.05021	7.74566	0.21132	-3.32303	4.83614	0.4481
ENSMUSG00000035443	Thyn1	1107	Cellular	3.08073	3.18473	-0.10047	-1.00742	0.680046	-0.3422	8.51218	5.7233	0.572145	-0.595159	1.73448	0.7139	10.6346	8.32465	0.275245	-1.65201	2.00048	0.5236
ENSMUSG00000034088	Hdlbp	6231	Cellular	5.02356	4.2855	0.225451	-0.0910415	0.535951	0.4421	9.41971	6.14579	0.571972	-0.375944	1.41238	0.779	7.09252	7.93754	-0.117126	-1.25105	1.13633	-0.4241
ENSMUSG00000038722	Bud31	928	Cellular	3.49513	3.27685	0.106219	-0.367519	0.607466	0.265	5.72335	3.8155	0.57187	-0.267055	1.38656	0.7848	1.8192	5.43393	-1.5822	-2.31817	-0.869238	-0.9998
ENSMUSG00000029076	Sdf4	5177	Cellular	3.72026	3.92916	-0.100299	-0.700883	0.462395	-0.296	6.15256	4.25018	0.571681	-0.207741	1.44926	0.7792	4.30759	6.42046	-0.426311	-1.87683	1.35342	-0.6189
ENSMUSG00000042195	Slc35f2	2558	Cellular	1.27701	1.58305	-0.185202	-1.44758	1.29101	-0.4836	3.34681	2.01265	0.571669	-1.55385	2.4073	0.6478	2.79454	4.69923	-0.796533	-2.60437	0.932477	-0.741
ENSMUSG00000020363	Gfpt2	2947	Cellular	1.9166	2.35593	-0.297049	-1.11615	0.54714	-0.5513	5.52916	3.76166	0.571599	-0.279565	1.46693	0.7586	3.72946	5.97089	-0.838022	-3.19254	1.1597	-0.7061
ENSMUSG00000043681	Fam25c	408	Cellular	9.68092	8.95726	0.114358	-0.231351	0.466944	0.221	17.1077	11.5	0.571484	-0.0357553	1.17456	0.8613	15.4031	21.4505	-0.707847	-3.70193	1.65122	-0.6178
ENSMUSG00000042401	Crtac1	2616	Cellular	2.63057	3.60062	-0.523876	-2.06599	0.78353	-0.6425	5.92328	3.87885	0.571448	-0.565511	1.57066	0.741	5.61285	3.44383	0.591631	-1.76711	2.67719	0.6419
ENSMUSG00000039318	Rab3gap2	7052	Cellular	2.44607	2.79469	-0.187433	-1.58881	1.24739	-0.4623	6.57458	4.41564	0.571163	-1.06674	2.23168	0.659	4.84997	5.50626	-0.87262	-5.36239	1.68468	-0.5936
ENSMUSG00000028433	Ubap2	4380	Cellular	3.49157	3.2479	0.0951359	-0.299395	0.473102	0.2077	7.68881	5.20081	0.571007	0.134094	1.02342	0.9238	8.70481	8.49933	0.0721922	-0.764283	1.00468	0.3287
ENSMUSG00000021474	Sfxn1	3929	Cellular	3.46977	3.42189	-0.00298299	-0.569044	0.529127	-0.178	6.40314	4.2886	0.570931	0.104183	1.02503	0.9178	4.64031	5.65571	-0.339569	-1.26068	0.464368	-0.5619
ENSMUSG00000034543	Morc2a	5085	Cellular	1.78964	1.8083	0.0514016	-0.877034	1.12575	0.3278	4.46342	2.80974	0.570909	-0.823207	1.79427	0.7015	4.48599	2.90346	0.469859	-1.83187	2.39432	0.6053
ENSMUSG00000038569	Rad9b	2371	Cellular	1.49316	1.87372	-0.341571	-1.07301	0.348692	-0.595	3.36934	1.68789	1.11167	-0.922019	3.48305	0.7909	3.20649	4.30678	-0.459057	-1.97564	0.956321	-0.6123
ENSMUSG00000020831	0610010K14Rik	880	Cellular	4.02111	3.6454	0.182588	-1.04577	1.52854	0.444	8.14917	5.19731	0.570706	-0.619805	1.56947	0.7451	6.09463	8.32884	-0.630201	-2.6299	0.867283	-0.6569
ENSMUSG00000021012	Zc3h14	3514	Cellular	2.93981	2.55205	0.150397	-0.783353	0.992294	0.4256	7.26849	5.32683	0.570625	-0.657685	2.124	0.6593	8.36049	8.24702	0.00723452	-0.726543	0.718049	0.258
ENSMUSG00000073792	Alg6	3947	Cellular	2.06103	1.90335	0.059561	-1.08713	1.09107	0.3746	3.46381	2.39116	0.570418	-0.823147	2.04067	0.6739	5.26673	2.61151	1.14018	-1.81267	4.47564	0.7312
ENSMUSG00000034101	Ctnnd1	6362	Cellular	2.54002	2.21058	0.208121	-0.234227	0.66059	0.423	8.69768	6.08969	0.570373	-0.43078	1.72264	0.721	4.02005	4.49451	-0.175845	-1.46272	1.06384	-0.4503
ENSMUSG00000062202	Btbd9	6857	Cellular	1.7992	1.86831	-0.128959	-1.20905	0.801492	-0.3805	2.61095	2.03624	0.570181	-0.908243	2.61009	0.6211	3.02579	3.06487	-0.203064	-2.60982	1.8293	-0.456
ENSMUSG00000034275	Igsf9b	16144	Cellular	1.13679	1.08692	0.00916154	-0.949899	0.845013	0.3056	4.0817	2.71855	0.569624	-0.307553	1.3972	0.7785	2.92845	3.21208	-0.0072944	-1.15836	1.45096	-0.376
ENSMUSG00000037907	Ankrd13b	3336	Cellular	1.29578	0.998963	0.169118	-1.87479	1.82974	0.4905	2.53379	2.0256	0.569551	-2.56012	4.3052	0.5569	3.57256	6.20475	-0.719929	-4.37988	3.25548	-0.6233
ENSMUSG00000039128	Cdc123	1827	Cellular	7.22109	7.7499	-0.094428	-1.05088	0.884536	-0.3717	13.9762	9.29139	0.569366	-0.315203	1.39426	0.7747	10.1647	17.6726	-0.810113	-2.46239	0.802956	-0.7648
ENSMUSG00000022801	Lrch3	5536	Cellular	1.07666	0.900157	0.417856	-1.07939	2.24758	0.5581	3.30847	2.05807	0.569255	-1.21211	2.06415	0.6745	3.59958	1.85527	0.745849	-2.17733	3.10776	0.6797
ENSMUSG00000037326	Capn15	5216	Cellular	2.1709	2.14546	0.099956	-0.970834	1.37598	0.3735	6.11115	4.65437	0.569144	-2.96237	4.55791	0.5609	5.51944	4.83453	-0.354229	-5.34505	3.17645	-0.4647
ENSMUSG00000034674	Tdg	3502	Cellular	2.32876	2.01196	0.278741	-1.84407	2.57789	0.5031	5.66092	2.89894	0.569049	-2.47015	2.7156	0.6498	2.48818	7.24942	-1.66279	-3.37384	-0.287205	-0.9788
ENSMUSG00000025421	Hdhd2	3126	Cellular	2.23124	2.01982	0.104694	-1.0422	1.19201	0.4025	11.3269	5.16304	1.1117	-1.62957	3.77277	0.7563	4.58611	12.6492	-1.7461	-4.20827	-0.0230116	-0.9513
ENSMUSG00000021819	Zswim8	6073	Cellular	1.54344	0.825845	0.0923474	-4.84923	3.14119	0.5392	1.87461	1.65387	0.56891	-3.36224	5.74506	0.5313	4.02556	3.05755	1.10807	-1.66773	5.85479	0.6478
ENSMUSG00000048644	Ctxn1	1212	Cellular	1.75038	2.78887	-0.630832	-2.06466	0.886092	-0.7087	3.07982	1.97221	0.568771	-1.6008	2.52385	0.6412	4.14084	4.44248	-0.450746	-4.08563	2.30096	-0.5099
ENSMUSG00000031072	Oraov1	4022	Cellular	1.03857	1.23748	-0.263351	-1.58489	1.02567	-0.5027	1.69269	1.13982	0.568697	-0.627826	1.7525	0.7092	2.8878	4.17211	-0.371639	-2.4804	2.08846	-0.5702
ENSMUSG00000047879	Usp14	2360	Cellular	2.4527	1.92704	0.359363	-0.174417	0.90699	0.6528	3.37294	2.25931	0.568268	0.0572822	1.06999	0.8989	3.22459	3.98411	-0.324045	-1.39098	0.68699	-0.5504
ENSMUSG00000060073	Psma3	2846	Cellular	1.98871	2.07783	-0.0491815	-0.692018	0.632663	-0.2729	3.75062	2.28922	0.56799	-1.2006	1.99023	0.6885	3.2656	3.24455	-0.0273166	-1.58812	1.48099	-0.3708
ENSMUSG00000033769	Exoc6b	5439	Cellular	3.589	3.05508	0.190425	-0.879392	1.17482	0.4621	6.25619	4.02198	0.567621	-0.581602	1.55356	0.7462	3.79738	3.31867	-0.296491	-4.25549	2.50935	-0.4554
ENSMUSG00000020078	Vps26a	2712	Cellular	2.30042	2.29275	0.118607	-0.994804	1.46912	0.3855	5.32362	3.60298	0.567464	-1.072	2.22273	0.6564	4.76756	5.01668	-0.100022	-1.03942	0.778968	-0.3604
ENSMUSG00000033768	Nrxn2	6667	Cellular	2.45853	2.79998	-0.342207	-2.13538	1.07512	-0.5151	4.64071	3.04053	0.566869	-1.03464	2.02733	0.6701	3.15465	4.22483	-0.455711	-2.7427	1.73965	-0.5722
ENSMUSG00000033799	Fam208b	8338	Cellular	1.58291	1.70314	0.0146248	-1.17155	1.43161	-0.3571	3.88349	1.84655	1.11193	-0.550572	2.91377	0.8542	3.00291	2.56852	0.21441	-0.879567	1.28201	0.4787
ENSMUSG00000026469	Xpr1	7492	Cellular	1.58962	1.44315	0.170725	-0.981971	1.38606	0.4367	3.42	2.3354	0.566815	-1.10537	2.237	0.6518	2.21424	2.15784	-0.371885	-3.6682	1.88714	-0.484
ENSMUSG00000015305	Sash1	7183	Cellular	0.905576	0.932428	0.0262829	-1.34274	1.48852	0.3662	1.65481	1.14576	0.566814	-0.73123	1.93069	0.684	2.71173	2.29889	0.175303	-1.034	1.25465	0.4642
ENSMUSG00000042035	Igsf3	7371	Cellular	1.57714	1.61734	-0.0298511	-1.29213	1.24606	-0.3623	4.72739	3.17069	0.566632	-0.211972	1.3412	0.7944	3.95381	4.09056	-0.260238	-2.73744	1.72229	-0.4692
ENSMUSG00000032180	Tmed1	1454	Cellular	2.41379	2.40396	0.0236111	-0.8591	0.94172	0.3041	5.18016	3.05323	0.56654	-1.34811	2.03464	0.6826	3.63096	6.30486	-0.795331	-2.28983	0.724904	-0.7776
ENSMUSG00000021193	Pitrm1	3906	Cellular	5.24333	5.65009	-0.122582	-1.37028	1.08417	-0.4123	7.8368	5.86946	0.566254	-0.977378	2.46287	0.6261	11.3618	5.68093	0.989636	0.155534	1.82322	0.9578
ENSMUSG00000017716	Birc5	3334	Cellular	4.44663	3.90893	0.189418	-0.190766	0.565615	0.3794	11.4017	8.07999	0.566152	-0.321835	1.59917	0.7418	11.9208	9.24409	0.179063	-1.79392	1.71293	0.5046
ENSMUSG00000005823	Gpr108	2095	Cellular	2.85846	2.73545	0.0785873	-1.31431	1.5138	0.3996	7.71339	3.90022	0.566021	-2.93688	3.00341	0.6379	40.1141	7.0838	2.294	-1.24478	5.35044	0.9042
ENSMUSG00000020420	Zfp607a	4031	Cellular	0.658374	0.441994	0.453345	-1.05823	1.89113	0.6238	1.06445	0.674323	0.565888	-1.46559	2.54686	0.6385	0.734528	1.2277	-0.577354	-6.63039	5.81073	-0.5632
ENSMUSG00000026603	Smyd2	1708	Cellular	5.33464	5.57396	-0.0771423	-0.938665	0.767433	-0.3356	11.5968	6.85335	0.565784	-1.50068	2.07524	0.6823	7.47617	20.489	-1.47484	-2.68433	-0.278921	-0.9776
ENSMUSG00000022427	Tomm22	1031	Cellular	3.11255	2.82475	0.131805	-0.428504	0.691361	0.3328	5.75913	3.91212	0.565749	0.164861	0.98758	0.9369	2.909	8.41279	-1.40897	-2.97502	0.39508	-0.9107
ENSMUSG00000023050	Map3k12	5182	Cellular	1.37892	1.28341	0.0999559	-0.354636	0.554496	0.2609	1.86934	1.87289	0.565738	-1.96481	4.44249	0.5255	2.69613	2.90651	-0.355287	-2.63005	1.35038	-0.5056
ENSMUSG00000022652	Morc1	3050	Cellular	5.36834	5.1534	0.0767665	-0.972282	1.17421	0.3627	10.9471	7.43781	0.565679	-0.0246636	1.17899	0.8579	14.9521	12.0634	0.155312	-2.41591	2.26547	0.4898
ENSMUSG00000020444	Guk1	1078	Cellular	5.60321	5.3543	0.105286	-0.783878	1.08416	0.365	9.93246	6.51737	0.565639	-0.752539	1.80656	0.7055	11.9223	20.6695	-1.04197	-4.69318	1.85558	-0.6855
ENSMUSG00000061032	Rrp1	1984	Cellular	8.11337	8.27069	-0.0330479	-0.506221	0.430017	-0.1741	20.2579	13.4378	0.565475	-0.317456	1.40205	0.7788	13.0794	18.3923	-0.535852	-2.12364	0.898486	-0.6471
ENSMUSG00000095432	Zfp748	5293	Cellular	0.329763	0.354158	-0.292904	-2.39732	1.60073	-0.5045	0.703672	0.502324	0.565394	-0.772204	2.04442	0.669	0.638087	0.779478	-0.611964	-3.00057	1.19806	-0.612
ENSMUSG00000060038	Dhps	1333	Cellular	2.00942	2.12366	-0.0700896	-0.710542	0.591061	-0.2911	3.4739	2.34729	0.56509	0.196883	0.928803	0.9563	3.29526	4.0342	-0.288326	-1.28293	0.722692	-0.532
ENSMUSG00000037275	Gemin5	6213	Cellular	3.91424	3.48967	0.15125	-0.700943	0.951193	0.4084	7.87453	5.2313	0.564884	-0.249268	1.31043	0.7928	8.52619	6.4891	0.452525	-0.725874	1.75068	0.6208
ENSMUSG00000020152	Actr2	3631	Cellular	2.86963	3.16234	-0.144518	-0.748052	0.441381	-0.36	5.95643	4.1326	0.56453	-1.08314	2.26843	0.6446	5.92144	4.57994	-0.0825065	-3.29197	1.99029	0.4561
ENSMUSG00000026274	Pask	5779	Cellular	2.2053	2.14816	-0.04234	-1.19699	0.970787	-0.3323	4.00401	2.48563	0.564477	-1.43856	2.26787	0.6566	4.39332	3.79297	0.0783481	-1.73004	1.59879	0.4389
ENSMUSG00000029625	Cpsf4	2971	Cellular	3.07218	2.99112	0.0776596	-1.41712	1.65762	0.3985	8.35255	5.60454	0.564433	-0.337496	1.43307	0.765	8.27042	8.35277	-0.0209721	-1.83334	1.82457	-0.4004
ENSMUSG00000032077	Bud13	3413	Cellular	1.31509	1.33599	0.00997876	-0.649824	0.752657	0.2389	3.18412	2.18796	0.564347	-0.172804	1.37444	0.7964	2.35542	3.73797	-0.672606	-2.6439	1.28661	-0.6761
ENSMUSG00000012443	Kif11	4819	Cellular	1.94118	1.74758	0.142632	-0.336258	0.60993	0.3301	4.5833	3.12877	0.563794	-0.0350972	1.19419	0.8505	2.88353	3.57568	-0.516392	-2.44777	0.945877	-0.598
ENSMUSG00000060510	Zfp266	6283	Cellular	0.521604	0.620878	-0.355151	-2.1774	1.28528	-0.5355	1.60462	1.06038	0.563782	-0.737462	1.83617	0.692	1.48127	2.09375	-0.515611	-1.19083	0.130728	-0.7861
ENSMUSG00000053289	Ddx10	3128	Cellular	4.32661	3.70098	0.238651	-0.261154	0.763422	0.4732	9.27033	6.30497	0.563674	-0.325723	1.46276	0.7596	7.23944	9.10957	-0.410361	-1.5833	0.564674	-0.5988
ENSMUSG00000042203	Tbc1d22b	3592	Cellular	3.16998	2.9782	0.182354	-1.03211	1.60956	0.435	5.69993	3.55649	0.563617	-1.78548	2.58622	0.6409	8.16423	4.11775	0.725064	-5.1589	5.62605	0.6192
ENSMUSG00000014837	4931428F04Rik	3552	Cellular	1.89005	1.86781	0.00479468	-1.70611	1.73071	0.3875	7.27906	4.87196	0.56336	-0.31794	1.40232	0.769	6.43675	6.24972	0.39403	-2.74103	4.47243	0.4954
ENSMUSG00000022313	Utp23	2921	Cellular	1.25621	1.12036	0.181193	-0.563051	0.961228	0.4264	2.58104	1.88707	0.563181	-0.765879	2.12133	0.6547	1.37129	3.69967	-1.3948	-2.86185	0.115198	-0.938
ENSMUSG00000053838	Nudcd3	3927	Cellular	3.50382	3.37443	0.0578317	-0.475993	0.605095	0.2339	8.92772	6.03387	0.563117	0.0209745	1.10253	0.8743	11.8987	8.12386	0.52462	-0.600818	1.60078	0.7026
ENSMUSG00000024406	Pou5f1	1362	Cellular	12.6986	10.3521	0.258738	-0.678945	1.12183	0.5224	16.1722	11.0043	0.562921	-0.0167044	1.16497	0.8529	8.70942	29.3723	-2.48716	-7.39868	0.44514	-0.923
ENSMUSG00000022557	Bop1	2476	Cellular	7.11196	6.23288	0.169587	-0.689501	0.971764	0.4302	18.3706	11.8531	0.562737	-1.28339	2.22482	0.6573	68.5045	17.0316	2.06476	-1.21648	5.47732	0.8788
ENSMUSG00000051817	Sox12	4453	Cellular	1.6912	2.07216	-0.341264	-1.2385	0.459969	-0.5721	3.18499	2.15746	0.562479	-0.100717	1.22603	0.8256	2.35761	2.89471	-0.514961	-2.72949	1.14466	-0.5805
ENSMUSG00000037313	Tacc3	2899	Cellular	3.90326	4.11257	-0.0608337	-0.613699	0.505623	-0.2488	10.0894	6.72852	0.562091	-0.134796	1.1935	0.8306	7.58546	8.89411	-0.121949	-1.31712	1.36831	-0.4449
ENSMUSG00000027478	Dnmt3b	4320	Cellular	6.66929	6.29281	0.085368	-0.221842	0.394219	0.1478	12.6766	8.62272	0.562031	0.160287	0.978584	0.9372	11.0047	17.1994	-0.629675	-1.69945	0.473738	-0.7578
ENSMUSG00000025964	Adam23	6426	Cellular	2.77451	2.29149	0.279516	-0.275653	0.836945	0.5495	5.28139	3.20579	0.561989	-1.58302	2.36549	0.6545	9.3347	4.32781	1.09169	0.319765	1.81973	0.9831
ENSMUSG00000060261	Gtf2i	4455	Cellular	2.86651	2.1809	0.239581	-1.62301	1.76345	0.5221	5.91189	4.03622	0.561746	-1.12969	2.27982	0.6484	4.29222	6.0975	-0.553867	-1.54861	0.325574	-0.7417
ENSMUSG00000021748	Pdhb	2377	Cellular	3.26763	3.09743	0.0750709	-0.298916	0.447421	0.175	5.40629	3.58639	0.561596	-0.226715	1.27726	0.802	4.31219	3.98244	0.117904	-0.49497	0.730966	0.332
ENSMUSG00000024999	Noc3l	3977	Cellular	2.32665	2.06883	0.179337	-0.569932	0.967351	0.4229	4.3442	3.1117	0.561446	-0.709564	1.9944	0.6671	2.78977	4.25445	-0.587442	-1.76319	0.574802	-0.7242
ENSMUSG00000029629	Phf14	5905	Cellular	4.51593	4.48068	-0.00356824	-0.613413	0.589485	-0.1995	8.84759	5.85357	0.561435	-0.737817	1.7711	0.7026	8.36047	8.44946	-0.00349367	-0.950145	0.961407	-0.3027
ENSMUSG00000033883	D3Ertd254e	6689	Cellular	0.593028	0.562897	0.0483702	-0.68323	0.711185	0.2857	1.10346	0.835538	0.561344	-0.874411	2.30868	0.6307	0.762616	1.34779	-0.957189	-2.43144	0.248503	-0.8693
ENSMUSG00000060012	Kif13b	8865	Cellular	1.21157	1.21034	-0.000270075	-0.377242	0.373849	-0.0936	3.13176	2.12414	0.561242	-0.0784384	1.20202	0.829	3.89664	3.49025	0.13694	-0.817774	1.01834	0.408
ENSMUSG00000044026	Slc35g1	3471	Cellular	1.18285	1.35206	-0.121608	-1.56347	1.41447	-0.44	2.6245	1.71766	0.56111	-1.73266	2.73334	0.6179	2.10503	3.2211	-0.946643	-5.56474	2.70106	-0.6253
ENSMUSG00000028099	Polr3c	2406	Cellular	3.03314	3.15102	-0.0464285	-1.19577	1.12441	-0.37	6.04497	4.26553	0.560965	-0.35288	1.60781	0.7334	5.60553	11.2074	-1.64639	-7.13127	1.90812	-0.7382
ENSMUSG00000029060	Mib2	3642	Cellular	3.4941	3.36021	0.171237	-1.14806	1.73781	0.4255	10.1777	6.69953	0.560777	-1.55537	2.57773	0.6329	8.74014	6.07401	0.989018	-3.33121	6.76106	0.5996
ENSMUSG00000060904	Arl1	2080	Cellular	3.10288	4.26065	-0.48851	-1.53368	0.479135	-0.682	7.22279	4.1147	0.560663	-2.30826	2.82218	0.641	3.17911	6.07082	-1.38381	-4.684	0.807273	-0.8038
ENSMUSG00000028906	Epb41	8302	Cellular	3.43817	3.31968	0.0460186	-0.800902	0.873204	0.3168	7.94444	5.04489	0.560631	-0.878431	1.77522	0.7033	6.36269	6.11218	0.262349	-2.1499	3.20443	0.4683
ENSMUSG00000001285	Myg1	1480	Cellular	3.38506	3.69972	-0.168478	-1.32037	0.898493	-0.4329	5.82734	4.25292	0.56031	-0.589661	1.97172	0.6729	5.04858	4.85931	0.00261234	-1.45147	1.33072	0.3709
ENSMUSG00000026437	Cdk18	4355	Cellular	2.86353	2.15699	0.184618	-1.93242	1.81399	0.5158	5.52338	5.32133	0.560191	-1.73527	4.21494	0.5283	10.3865	4.9382	1.6948	-3.41828	8.86769	0.6947
ENSMUSG00000031805	Jak3	4049	Cellular	6.02266	5.33015	0.191905	-0.757291	1.212	0.4441	10.5018	9.39603	0.560051	-1.89589	4.0297	0.5389	6.73812	2.90583	0.332782	-6.67528	4.64604	0.5899
ENSMUSG00000034602	Mon2	9301	Cellular	1.75514	1.5706	0.249112	-0.832098	1.49799	0.4809	3.39678	2.49312	0.559854	-1.09264	2.5185	0.624	3.17377	2.67956	0.208158	-0.72684	1.046	0.4782
ENSMUSG00000005886	Ncoa2	8171	Cellular	1.19749	0.878161	0.506833	-0.522329	1.64825	0.6756	1.43696	1.07604	0.559833	-0.947782	2.38218	0.6227	1.58967	1.81475	-0.142508	-1.73274	1.52175	-0.4516
ENSMUSG00000028745	Capzb	1702	Cellular	5.62066	5.69408	-0.00963141	-0.404632	0.408346	-0.1131	12.0077	8.57712	0.559655	-0.33433	1.60427	0.7369	8.34662	8.10936	-0.0227715	-1.0374	0.856935	-0.2998
ENSMUSG00000028772	Zcchc17	2130	Cellular	3.64994	3.8029	-0.0367845	-0.572069	0.548092	-0.2261	7.92837	5.36922	0.559628	0.0388923	1.07542	0.8788	4.59129	6.81264	-0.94892	-4.19408	1.40422	-0.6736
ENSMUSG00000037366	Pafah2	3180	Cellular	3.01297	2.32254	0.367417	-0.484167	1.1848	0.6123	5.47289	3.73921	0.559568	-0.661383	1.77165	0.701	4.11931	5.07869	-0.498828	-3.53655	1.93588	-0.5527
ENSMUSG00000022337	Emc2	1245	Cellular	7.20904	5.99229	0.223321	-1.35183	1.67744	0.4955	11.5205	7.37235	0.559287	-1.16851	2.11975	0.6632	11.5094	9.65118	0.0239723	-6.76231	6.06451	0.4804
ENSMUSG00000047248	C2cd3	7803	Cellular	1.74076	1.71335	-0.0356387	-3.24903	2.94099	-0.4316	2.99266	1.75438	0.559275	-1.82981	2.42982	0.6524	2.30564	4.28704	-0.814747	-2.3688	0.889677	-0.7675
ENSMUSG00000022414	Tab1	2931	Cellular	1.02552	1.10637	0.116777	-1.65012	2.29525	0.4115	1.8876	1.27921	0.559054	-0.144271	1.25091	0.8115	3.29442	3.17102	-0.73393	-5.37669	1.949	-0.5356
ENSMUSG00000030041	M1ap	1945	Cellular	7.32364	7.25975	0.102424	-1.72176	2.12432	0.4202	10.2527	6.70727	0.558937	-1.47456	2.40716	0.6465	4.92106	4.30181	1.75851	-2.30905	10.6185	0.6368
ENSMUSG00000029622	Arpc1b	3105	Cellular	7.72993	7.46317	0.0385141	-0.984168	1.02283	0.3436	19.0515	13.5115	0.558895	-0.797045	2.07016	0.657	15.2603	32.3717	-0.860773	-2.97578	1.87439	-0.7296
ENSMUSG00000027665	Pik3ca	8917	Cellular	0.952917	0.86899	0.0942446	-0.741206	0.876128	0.3505	2.1824	1.49192	0.558837	-0.409279	1.58179	0.7347	1.44489	1.75619	-0.554861	-2.82809	1.15649	-0.5906
ENSMUSG00000015653	Steap2	10408	Cellular	1.54736	2.43145	-0.706585	-3.36911	1.79338	-0.6407	2.75603	1.95327	0.558741	-1.46881	2.63903	0.6174	4.06081	3.89311	0.387304	-1.91137	3.59392	0.4938
ENSMUSG00000062604	Srpk2	6491	Cellular	3.12041	2.65733	0.282794	-0.596687	1.27227	0.5172	5.35841	3.64917	0.558722	-0.84516	2.0333	0.6658	5.07579	5.04973	0.0675977	-1.23756	1.51092	0.3852
ENSMUSG00000023010	Tmbim6	2452	Cellular	4.58285	4.8577	-0.0410351	-1.41986	1.44174	-0.3876	11.3744	7.75024	0.558566	-0.97018	2.12282	0.6646	5.28007	7.36831	-0.598302	-2.37041	0.90684	-0.656
ENSMUSG00000023906	Cldn6	1506	Cellular	2.5357	2.18425	-0.0929739	-3.23227	2.24879	0.4345	10.6414	7.27259	0.55856	-2.08161	3.20274	0.5987	2.15769	6.41316	-1.85787	-4.40854	-0.0152286	-0.9539
ENSMUSG00000021996	Esd	1988	Cellular	9.62179	7.82286	0.186395	-1.55704	1.67078	0.4952	14.9571	10.8124	0.558212	-0.865982	2.23879	0.6396	9.08269	17.2729	-1.4708	-5.31695	0.943826	-0.7911
ENSMUSG00000041702	Btbd7	8157	Cellular	1.07183	0.874661	0.358628	-0.643996	1.44715	0.5772	3.34614	2.39649	0.557956	-0.445125	1.74383	0.7019	2.3537	3.1272	-0.411588	-1.98562	1.18268	-0.5807
ENSMUSG00000016921	Srsf6	3527	Cellular	2.06626	2.15924	-0.0552098	-0.448551	0.359855	-0.1556	4.04322	2.81361	0.557893	-0.298124	1.50702	0.7536	1.3685	3.27578	-1.28016	-2.60149	-0.00319506	-0.9435
ENSMUSG00000029311	Hsd17b11	2234	Cellular	2.27728	2.17045	0.105232	-0.58528	0.872625	0.3325	4.18567	2.98208	0.557872	-0.585683	1.78931	0.6937	3.40194	3.11738	0.082555	-1.01474	1.09614	0.3843
ENSMUSG00000030036	Mogs	2780	Cellular	2.38956	2.34219	0.0485991	-0.709873	0.849402	0.2987	6.47942	4.4948	0.557663	-0.883933	2.0802	0.6621	5.58438	6.83094	-0.488847	-2.96114	1.63972	-0.5617
ENSMUSG00000023079	Gtf2ird1	3693	Cellular	1.3201	1.44801	-0.194717	-1.29273	0.775903	-0.4383	2.92939	1.94208	0.55765	-0.783875	1.83465	0.6934	1.73098	2.18886	-0.330553	-2.97345	2.34298	-0.5269
ENSMUSG00000044712	Slc38a6	3927	Cellular	1.35801	1.97422	-0.47683	-2.19364	1.355	-0.6165	2.01561	1.71492	0.557625	-2.04208	3.81322	0.5528	2.17244	3.15044	-0.409101	-2.12423	1.56845	-0.5923
ENSMUSG00000030435	U2af2	2412	Cellular	5.30138	5.32871	-0.0251699	-0.786171	0.67824	-0.2635	8.53703	6.27118	0.557451	-0.906635	2.30726	0.6353	5.36192	8.93796	-0.946545	-2.96547	0.652671	-0.7799
ENSMUSG00000037072	Selenof	2699	Cellular	4.09166	3.83536	0.165107	-0.743108	1.24402	0.4135	6.49077	4.1221	0.557316	-1.02217	1.90239	0.6807	3.59198	9.25493	-1.58965	-3.91822	0.139701	-0.9291
ENSMUSG00000021687	Scamp1	4259	Cellular	2.22722	1.9826	-0.184317	-3.09246	1.72668	-0.4194	5.19406	3.74962	0.55731	-0.683323	2.02731	0.6625	3.05066	5.76726	-1.05754	-3.78721	1.33328	-0.7404
ENSMUSG00000037286	Stag1	6186	Cellular	3.27164	3.02629	0.100656	-0.436226	0.626728	0.2859	5.6579	3.91901	0.557094	-0.102876	1.25947	0.825	5.38257	5.43297	0.0368895	-1.02687	1.2478	0.3367
ENSMUSG00000023262	Acy1	1885	Cellular	10.4431	7.97832	0.352963	-0.804165	1.39313	0.5827	22.1354	11.7477	1.1133	-2.10787	4.91328	0.6974	26.9999	16.1626	1.07372	-1.55524	4.65571	0.7026
ENSMUSG00000026426	Arl8a	1713	Cellular	1.48233	1.20003	0.294095	-0.60578	1.1608	0.546	5.29127	3.74514	0.557052	-1.65491	2.96118	0.605	5.36097	6.94535	-0.4675	-2.89084	1.61841	-0.5672
ENSMUSG00000041870	Ankrd13a	3717	Cellular	4.89049	4.46155	0.100192	-1.00859	1.18916	0.3961	9.80893	6.5079	0.557003	-0.627275	1.67125	0.7161	5.81276	8.42877	-0.472841	-2.17584	1.40846	-0.6124
ENSMUSG00000025228	Actr1a	2742	Cellular	5.43336	4.9376	0.0741949	-1.01449	1.03665	0.3762	13.5592	8.28354	0.556946	-1.36961	2.09352	0.6761	14.2864	13.8771	-0.284378	-3.38662	2.00423	-0.4603
ENSMUSG00000032187	Smarca4	6376	Cellular	7.27789	6.17895	0.232919	-0.371725	0.826572	0.4737	16.8786	11.4205	0.5569	-0.00314054	1.10036	0.8637	18.5219	15.8215	-0.00071451	-2.03096	1.4561	0.4222
ENSMUSG00000005378	Wbscr22	1607	Cellular	5.8481	5.96559	-0.0247196	-0.597119	0.547152	-0.2187	13.728	8.87972	0.556714	-0.761715	1.69839	0.7124	11.9344	13.1679	-0.0586531	-1.32258	1.40229	-0.4063
ENSMUSG00000052906	Ubxn8	2808	Cellular	1.46437	1.20634	0.253696	-0.691168	1.16715	0.5078	1.94262	1.37194	0.556222	-0.383653	1.62359	0.7253	1.36154	2.4376	-0.826115	-1.85163	0.21918	-0.8712
ENSMUSG00000022070	Bora	2673	Cellular	1.49914	1.42023	0.14561	-0.837817	1.2686	0.401	3.61538	2.34238	0.556207	-2.8453	3.84364	0.5923	2.66165	3.49021	-1.18064	-5.98745	1.64589	-0.6508
ENSMUSG00000051855	Mest	2665	Cellular	3.8913	3.49379	0.125964	-0.732519	0.894493	0.3922	5.22195	3.74534	0.555944	-0.832445	2.12112	0.6633	13.6107	9.02421	0.684445	-0.387595	1.99027	0.7618
ENSMUSG00000032026	Rexo2	1780	Cellular	6.57354	6.82915	-0.0689899	-1.16014	0.983509	-0.3614	9.91395	6.53746	0.555765	-0.484402	1.49071	0.7399	12.1941	7.76271	-0.369962	-6.13224	2.77147	0.4621
ENSMUSG00000022553	Maf1	1743	Cellular	3.26175	3.42817	-0.0817257	-0.667113	0.468804	-0.2723	8.34953	5.887	0.555696	-1.53359	2.73379	0.6133	11.1052	10.5964	0.0442679	-2.12757	2.14629	0.4259
ENSMUSG00000039787	Cercam	2715	Cellular	3.92711	3.10226	0.0582734	-5.05178	4.15403	0.4903	10.9087	7.08713	0.555646	-1.58801	2.50231	0.6377	7.86939	6.02001	0.433025	-3.12353	4.03266	0.5411
ENSMUSG00000055720	Ubl7	1426	Cellular	5.47756	7.65878	-0.54077	-2.19467	0.931402	-0.6418	14.4195	10.5825	0.555573	-1.40681	2.72227	0.6089	13.2097	14.4074	-0.50902	-5.74703	3.46433	-0.5167
ENSMUSG00000041736	Tspo	837	Cellular	12.24	17.0362	-0.696798	-3.50601	1.48561	-0.6244	13.2738	14.043	0.555546	-2.06993	5.11581	0.4988	153.402	19.3559	2.68457	-1.01359	5.41315	0.9312
ENSMUSG00000047221	Fam185a	3027	Cellular	1.17884	1.45632	-0.334143	-1.30687	0.586689	-0.5607	3.50414	2.3318	0.55547	-1.15856	2.15574	0.6521	2.63451	2.24026	0.472577	-2.48866	4.14366	0.534
ENSMUSG00000079470	Utp14b	7393	Cellular	1.64979	1.34736	0.143635	-1.52378	1.48833	0.4701	2.49192	1.68608	0.555463	-0.107179	1.22977	0.8149	1.50122	2.85543	-1.02936	-2.62507	0.333428	-0.8668
ENSMUSG00000002812	Flii	4060	Cellular	7.22666	5.15658	0.398844	-1.17914	1.77836	0.5988	10.4691	8.34833	0.555307	-1.76437	3.462	0.568	7.94796	16.5773	-1.43185	-4.35338	0.513027	-0.855
ENSMUSG00000003812	Dnase2a	4073	Cellular	0.931887	0.941127	-0.0294015	-0.740043	0.667725	-0.2516	2.14609	1.44886	0.555284	-0.590677	1.64749	0.7132	1.91518	1.64975	0.209892	-0.574154	0.963225	0.46
ENSMUSG00000018286	Psmb6	966	Cellular	8.72785	8.75639	-0.0346601	-0.678446	0.554679	-0.2322	17.9907	12.3735	0.55521	-0.318475	1.46502	0.7531	9.74153	28.7723	-1.45124	-2.68025	0.0327894	-0.9502
ENSMUSG00000092349	Platr17	807	Cellular	4.94245	4.64627	-0.0474877	-1.75503	1.35585	0.3733	6.76565	4.54707	0.555003	-0.408124	1.48426	0.7434	34.6205	22.5371	0.838518	-1.97914	4.36456	0.6432
ENSMUSG00000025287	Acot9	1752	Cellular	4.96997	5.21609	-0.0296234	-1.15897	1.19067	-0.3608	12.3139	8.57045	0.55493	-0.195401	1.39244	0.7785	13.1578	18.5171	-0.274593	-2.64243	2.75471	-0.5416
ENSMUSG00000029462	Vps29	3364	Cellular	3.383	3.59262	-0.0723694	-0.673856	0.569299	-0.2884	7.05658	6.31778	0.554891	-1.62071	3.83444	0.5437	7.96227	6.90088	0.176281	-1.95281	2.34456	0.472
ENSMUSG00000037253	Mex3c	3738	Cellular	1.13048	0.90943	0.396322	-1.00938	1.95481	0.5721	2.14387	1.89687	0.55479	-1.97764	4.00366	0.5397	1.04169	3.51473	-2.02807	-4.93393	0.230589	-0.9344
ENSMUSG00000020474	Polm	2924	Cellular	1.31215	1.12209	0.218213	-1.29928	1.75362	0.4808	2.3392	1.73274	0.554711	-1.6242	2.99524	0.599	1.72924	1.98063	0.185695	-8.65277	10.4404	-0.4693
ENSMUSG00000060121	Gemin2	1946	Cellular	3.31733	2.78466	0.330874	-0.632844	1.4904	0.5408	4.05898	2.60775	0.554181	-1.39276	2.34603	0.6467	6.13782	6.12324	-0.888863	-6.22147	1.97381	-0.5601
ENSMUSG00000032324	Tspan3	2129	Cellular	3.01581	2.99618	0.0645577	-1.13432	1.38265	0.3676	6.88438	4.18152	0.554026	-2.22806	2.97779	0.6183	6.31123	4.84557	0.233402	-1.50359	1.64933	0.5183
ENSMUSG00000022560	Slc52a2	2700	Cellular	2.63407	2.71538	-0.10091	-1.43123	1.10134	-0.3857	10.5118	7.6258	0.553926	-2.05676	3.36328	0.5845	26.3229	12.9184	1.44069	-3.4523	7.62869	0.6886
ENSMUSG00000036928	Stag3	4669	Cellular	2.03378	1.75233	0.247812	-0.659735	1.22974	0.4882	5.86574	4.0322	0.553812	-1.2447	2.40676	0.6339	12.2627	4.36861	1.43008	-2.60514	5.24163	0.7634
ENSMUSG00000031703	Itfg1	3652	Cellular	1.32527	1.40444	-0.107338	-1.01381	0.756335	-0.3619	2.05015	1.3366	0.553808	-0.830266	1.83322	0.6878	2.87707	2.05977	0.514479	-1.34178	2.4807	0.6078
ENSMUSG00000025745	Hadha	4017	Cellular	6.00081	5.97753	0.00711291	-1.25257	1.30545	0.3475	11.0768	7.48592	0.553637	-0.779603	1.83333	0.6899	8.00463	8.0081	-0.269415	-3.97214	2.60062	-0.4705
ENSMUSG00000019820	Utrn	12382	Cellular	3.12303	3.08584	0.00544349	-0.554279	0.523339	0.1844	5.26116	3.69794	0.553608	-0.377854	1.58084	0.7273	5.76168	6.2005	0.0466236	-1.82495	2.24729	-0.4029
ENSMUSG00000078676	Casc3	3963	Cellular	2.08434	1.71958	0.274256	-0.0716138	0.609215	0.5615	4.1056	3.0465	0.553386	-0.623682	1.98503	0.6687	4.10501	6.34317	-0.635509	-2.08606	0.80942	-0.7095
ENSMUSG00000002844	Adprh	1583	Cellular	6.79018	6.57986	0.0865552	-0.711767	0.990821	0.337	13.0453	8.92628	0.553209	0.133671	0.991588	0.9214	12.09	27.8929	-0.43819	-3.17687	4.53093	-0.6316
ENSMUSG00000031370	Zrsr2	3867	Cellular	2.701	2.6744	0.00923504	-0.404374	0.407658	0.114	6.00006	4.1394	0.553185	0.00443292	1.14924	0.8548	3.06318	4.11563	-0.400288	-1.4311	0.643298	-0.6167
ENSMUSG00000034867	Ankrd27	4284	Cellular	1.84994	2.15219	0.0748996	-1.97111	2.74205	-0.4183	4.65374	3.14633	0.552934	-1.10308	2.21679	0.6505	3.83176	5.00673	-0.577872	-3.41423	1.70703	-0.5843
ENSMUSG00000020740	Gga3	4848	Cellular	1.4894	1.82267	-0.249817	-0.981553	0.577763	-0.5198	4.57663	2.47048	1.11369	-0.797761	3.58377	0.7947	3.62281	3.96568	0.236368	-2.12967	3.4898	0.4473
ENSMUSG00000024163	Mapk8ip3	7278	Cellular	1.25994	1.22044	0.0837587	-0.640653	0.883016	0.3196	2.83969	1.95215	0.552814	-0.631859	1.76706	0.6963	3.94649	2.47257	0.582331	-0.823886	1.77135	0.717
ENSMUSG00000096188	Cmtm4	7734	Cellular	1.42214	1.41915	-0.00574936	-0.721447	0.702125	-0.246	4.15955	2.76608	0.552581	-0.715569	1.72936	0.7039	4.519	8.13778	-0.96266	-2.41437	0.189405	-0.8715
ENSMUSG00000063524	Eno1	2027	Cellular	6.29258	5.26869	0.285404	-0.480021	1.11109	0.5222	26.9757	18.4759	0.552427	0.0336809	1.10247	0.8726	23.3897	17.911	0.38547	-0.942777	1.73981	0.5779
ENSMUSG00000073987	Ggh	1965	Cellular	4.26201	4.73932	-0.0204719	-1.91278	2.12746	-0.4229	4.80105	2.4975	1.11382	-1.49767	4.10012	0.7398	3.47162	6.61075	-0.646973	-4.14566	3.69162	-0.6206
ENSMUSG00000026174	Cnot9	3268	Cellular	3.43636	3.11934	0.134317	-0.217183	0.480498	0.2535	5.81422	3.97203	0.552366	-0.311114	1.41414	0.757	4.86789	7.57837	-0.655081	-1.89042	0.572387	-0.7437
ENSMUSG00000028961	Pgd	3644	Cellular	6.8988	6.18816	0.106674	-0.852365	0.947094	0.3863	9.37226	6.25816	0.552257	-0.367602	1.38852	0.7661	4.97711	10.5188	-1.32056	-3.6997	0.422858	-0.8671
ENSMUSG00000047557	Lxn	1112	Cellular	5.36885	5.11446	0.381052	-1.61439	3.18121	0.4938	5.95934	5.69314	0.55224	-2.54696	5.04593	0.5143	3.09454	3.17429	-0.460725	-4.95283	2.84086	-0.5046
ENSMUSG00000024780	Cdc37l1	5179	Cellular	0.932427	1.04128	-0.136098	-0.904549	0.652346	-0.3894	2.06963	1.42918	0.551851	-0.0461817	1.18349	0.8385	2.54632	1.9999	0.323352	-0.539628	1.13409	0.579
ENSMUSG00000026519	Tmem63a	3306	Cellular	2.17551	1.7354	0.153325	-2.19873	2.08929	0.4871	2.58221	2.13647	0.551791	-1.67734	3.48077	0.5668	4.5926	5.35523	-0.433922	-2.41896	1.04545	-0.5486
ENSMUSG00000063785	Utp14a	2507	Cellular	3.3818	3.07369	0.150056	-0.303445	0.631513	0.3209	7.67192	5.23185	0.55157	-0.795985	1.89405	0.675	7.01547	5.7853	0.281228	-0.955979	1.53207	0.5176
ENSMUSG00000038827	Fam206a	4360	Cellular	1.90033	2.39954	-0.171351	-1.76691	1.77273	-0.4983	2.98993	1.82141	0.551345	-1.53099	2.2369	0.6558	1.77193	4.4086	-1.48978	-3.55471	0.0705642	-0.9287
ENSMUSG00000036733	Rbm42	1784	Cellular	5.56543	5.33168	0.0990201	-0.665829	0.934897	0.339	9.30604	6.29084	0.551332	-0.237523	1.30794	0.7918	5.08068	9.62728	-0.863119	-2.16206	0.524648	-0.8314
ENSMUSG00000014353	Tmem87b	4807	Cellular	0.412539	0.428779	-0.130184	-1.2643	0.916603	-0.4018	1.25585	0.926768	0.55127	-0.669169	2.01347	0.6661	2.13841	1.67114	0.0792958	-2.35561	1.84708	0.4777
ENSMUSG00000073568	Arl14epl	2169	Cellular	4.305	4.21828	0.021871	-0.558097	0.589053	0.2088	10.9228	7.36582	0.551238	-0.469852	1.54752	0.7319	9.62872	12.1988	-1.431	-8.57603	2.34279	-0.6289
ENSMUSG00000095325	Zfp870	5126	Cellular	0.402833	0.42209	-0.0758495	-1.12256	0.949725	-0.3641	0.955374	0.695645	0.551208	-1.42031	2.77355	0.6055	0.977192	1.24905	-0.875674	-4.3997	1.50948	-0.638
ENSMUSG00000015880	Ncapg	3975	Cellular	3.05235	2.99528	0.0957524	-1.07784	1.4457	0.3805	7.89832	5.40449	0.551186	-0.399507	1.51316	0.7321	15.1736	4.87013	1.61574	-1.43385	4.72895	0.8318
ENSMUSG00000022020	Naa16	3985	Cellular	1.41399	1.38249	0.083757	-0.868412	1.14023	0.3567	3.43664	2.35288	0.550783	-0.61148	1.73053	0.6941	3.33943	4.41159	-0.368779	-1.79543	1.11497	-0.5729
ENSMUSG00000033596	Rfwd3	4443	Cellular	2.27996	2.36229	-0.0707783	-0.737464	0.543803	-0.2761	4.58521	3.14696	0.550765	-0.180193	1.30327	0.7973	2.33183	3.11724	-0.49055	-1.74071	0.551847	-0.6475
ENSMUSG00000029433	Diablo	3386	Cellular	3.16441	3.23193	-0.100076	-1.13599	0.791987	-0.357	6.66767	4.60618	0.550701	-0.743336	1.9042	0.6799	5.04358	5.3687	-0.322747	-2.80291	1.55699	-0.4889
ENSMUSG00000028277	Ube2j1	3530	Cellular	2.73669	1.9759	0.450582	-0.516429	1.39022	0.6698	3.33941	1.97159	0.550593	-2.0849	2.70997	0.6363	2.31856	2.08081	-0.263677	-3.53155	2.14873	-0.4536
ENSMUSG00000043572	Pars2	3046	Cellular	1.04624	0.734225	0.525353	-0.847353	1.92773	0.6538	2.09903	1.30749	0.550463	-1.41712	2.31153	0.6486	2.24904	4.36339	-0.917406	-2.32813	0.610677	-0.8251
ENSMUSG00000072763	5430403G16Rik	3341	Cellular	0.578328	0.544063	0.0747589	-0.808818	0.938363	0.3518	1.07388	0.742713	0.55029	-0.176823	1.31506	0.7902	1.22592	2.05799	-0.669922	-2.09858	0.931695	-0.7239
ENSMUSG00000021279	Cdc42bpb	6714	Cellular	3.10778	2.99418	0.0475784	-0.585065	0.655328	0.2571	7.45705	5.55223	0.550264	-0.95896	2.37774	0.6285	4.32159	5.9055	-0.947731	-4.87182	1.58118	-0.6467
ENSMUSG00000022533	Atp13a3	7310	Cellular	1.22882	1.13972	0.170434	-0.745728	1.2144	0.4161	2.7572	1.83205	0.550132	-0.523249	1.54816	0.7318	4.62696	2.13661	1.15623	0.118439	2.28183	0.9556
ENSMUSG00000021629	Slc30a5	4000	Cellular	0.849641	0.673562	0.320649	-1.07094	1.68281	0.5362	1.12023	1.29572	0.549423	-2.27944	5.10898	0.5023	1.16998	1.63328	-0.51747	-1.88533	0.768854	-0.6518
ENSMUSG00000024844	Banf1	742	Cellular	6.86715	8.92061	-0.404955	-1.38716	0.50791	-0.6245	15.144	10.5949	0.549385	-0.329351	1.51957	0.7423	8.43256	21.0309	-1.40111	-2.65613	-0.334157	-0.9838
ENSMUSG00000028933	Xrcc2	3247	Cellular	0.593786	0.604492	-0.261972	-2.89989	2.01838	-0.4761	1.70043	1.1306	0.549329	-0.598712	1.64381	0.7136	2.06246	1.80962	-0.469914	-4.95939	2.2099	-0.483
ENSMUSG00000039660	Spout1	2424	Cellular	2.51048	2.71111	-0.0726704	-0.891204	0.826113	-0.3427	8.95389	5.68697	0.549115	-0.915783	1.76855	0.6961	18.7373	9.08427	1.03402	-0.0669811	2.11479	0.9228
ENSMUSG00000014426	Map3k4	5305	Cellular	5.53947	4.43923	0.327905	-0.936543	1.61779	0.5463	9.11234	6.24599	0.548794	-0.887469	2.01429	0.6647	10.844	8.57596	0.0890566	-2.72786	2.18375	0.4835
ENSMUSG00000012114	Med15	3383	Cellular	2.86588	2.54717	0.201824	-0.685678	1.1597	0.4494	5.69043	4.181	0.548647	-0.81592	2.12671	0.646	5.3004	5.62845	-0.0566162	-2.45615	2.44375	-0.4301
ENSMUSG00000005142	Man2b1	3822	Cellular	1.70473	1.6009	0.0972538	-0.559121	0.778051	0.319	4.65868	3.49664	0.548621	-0.73385	2.13014	0.6448	8.59513	3.80295	1.11687	-0.0809045	2.1682	0.9347
ENSMUSG00000027671	Actl6a	2010	Cellular	4.15448	3.56601	0.223668	-0.188283	0.647024	0.447	5.25809	3.76521	0.548394	-0.288815	1.53461	0.7337	5.05009	6.53932	-0.426668	-1.35262	0.381819	-0.6442
ENSMUSG00000051768	Xrcc1	2528	Cellular	4.82186	4.53806	0.101531	-0.704535	0.940807	0.349	14.3887	10.946	0.548375	-1.46256	2.91652	0.5911	16.2618	14.9217	0.251032	-1.39578	2.22223	0.4723
ENSMUSG00000051166	Eml5	9482	Cellular	1.13018	0.877984	0.417247	-1.22278	2.16998	0.5729	3.68145	2.82975	0.548348	-1.33678	2.83547	0.5972	6.11049	2.90042	1.06217	-1.79639	3.83456	0.7403
ENSMUSG00000026074	Map4k4	5782	Cellular	3.08002	2.70811	0.184918	-0.121162	0.488362	0.342	6.33585	4.20935	0.548102	-0.329674	1.31471	0.7774	7.38288	5.46047	0.362558	-0.736203	1.28953	0.614
ENSMUSG00000036181	Hist1h1c	1560	Cellular	1.48452	1.46985	0.152386	-1.26777	1.86625	0.4173	1.95338	1.16221	0.548049	-1.56703	2.18547	0.6552	2.02486	3.05209	-0.786592	-3.60551	1.46308	-0.6578
ENSMUSG00000021713	Ppwd1	3455	Cellular	1.76716	2.04481	-0.13298	-1.06557	0.961204	-0.4249	3.03442	2.08108	0.547739	0.145393	0.961748	0.9237	3.19155	3.11699	0.0248038	-0.808558	0.832089	0.2991
ENSMUSG00000026811	St6galnac6	2536	Cellular	1.78376	2.0539	-0.117523	-1.24291	1.19131	-0.4306	9.85395	4.54102	1.11388	-0.187249	2.41989	0.9094	5.7933	11.3556	-0.877754	-2.73128	1.15664	-0.7607
ENSMUSG00000040151	Hs2st1	6177	Cellular	1.71955	1.61424	-0.124042	-2.09916	1.3935	-0.3976	2.93417	1.91692	0.547689	-1.35843	2.31898	0.6403	2.52977	2.19894	0.0816683	-2.1182	1.97888	0.4492
ENSMUSG00000025986	Slc39a10	5498	Cellular	2.33176	1.99344	0.227596	-0.596626	1.06034	0.4783	5.33385	3.4177	0.547613	-1.40912	2.30713	0.6451	3.39433	6.85797	-1.12128	-2.72522	0.208403	-0.8968
ENSMUSG00000028165	Cisd2	3453	Cellular	1.3347	1.26673	0.0845132	-0.502581	0.678524	0.2881	2.54021	1.72168	0.547222	-0.244281	1.31632	0.7812	1.92835	2.9877	-0.519936	-1.9715	1.24914	-0.6613
ENSMUSG00000029207	Apbb2	6632	Cellular	0.923047	0.867873	0.14156	-0.837129	1.20024	0.3981	1.7337	1.33667	0.547019	-1.23501	2.78206	0.597	1.50871	2.05621	-0.520159	-1.69287	0.487822	-0.6777
ENSMUSG00000020832	Eral1	2131	Cellular	1.82007	2.53471	-0.360929	-1.904	1.40076	-0.5757	3.65609	2.79999	0.546752	-1.54347	3.0135	0.5886	1.72228	2.81132	-0.658475	-5.10516	3.80098	-0.596
ENSMUSG00000005161	Prdx2	1612	Cellular	6.75791	6.9595	-0.0278868	-0.47326	0.449626	-0.1681	17.5033	12.1074	0.546751	-0.411387	1.55928	0.727	12.4624	18.2203	-0.4446	-1.5323	0.877387	-0.657
ENSMUSG00000027472	Pdrg1	1299	Cellular	0.996888	1.09897	-0.161485	-0.845291	0.510164	-0.3904	3.05442	2.0765	0.546318	0.0467706	1.02565	0.8859	1.80468	3.3801	-0.839662	-1.77109	0.245022	-0.8825
ENSMUSG00000033423	Eri3	1719	Cellular	8.66138	9.77171	-0.221345	-1.5397	0.994971	-0.4679	12.8019	8.76201	0.54631	-0.803554	1.93642	0.6705	28.6727	16.2848	1.0118	-2.50801	5.071	0.665
ENSMUSG00000016757	Ttll12	3575	Cellular	4.36999	4.13065	0.0165158	-1.0299	0.926701	0.3279	8.93141	6.40135	0.546229	-0.47832	1.74174	0.6921	12.6273	15.5623	-1.15703	-6.84388	2.20922	-0.6142
ENSMUSG00000025795	Rassf3	3522	Cellular	1.29794	1.45705	-0.219465	-1.24088	0.696511	-0.4603	3.97766	2.89465	0.546084	-0.854241	2.16396	0.6406	2.24222	3.19251	-0.621342	-2.00415	0.486226	-0.7159
ENSMUSG00000025732	Mcrip2	816	Cellular	2.53198	2.04018	0.265142	-0.879921	1.31585	0.5253	5.55094	5.76986	0.546066	-1.85702	4.56247	0.5073	22.6075	8.96526	1.36289	-0.768204	3.58923	0.8646
ENSMUSG00000052298	Cdc42se2	3069	Cellular	1.32738	1.26612	0.0540026	-0.76982	0.8671	0.3153	3.33461	2.00077	0.546041	-1.30588	2.04595	0.6754	2.2879	5.17769	-1.27037	-2.92044	0.171487	-0.9129
ENSMUSG00000025894	Aasdhppt	2843	Cellular	3.21973	2.68575	0.271908	-0.327325	0.903413	0.5198	6.20572	4.34489	0.545821	-0.363596	1.52087	0.7265	5.06375	7.01525	-0.737873	-4.51081	2.29265	-0.5984
ENSMUSG00000024827	Gldc	3754	Cellular	6.59316	7.35036	-0.0245872	-2.18328	2.44711	-0.4333	13.0046	8.42067	0.545745	-1.21284	2.05861	0.6616	11.1602	11.3408	-0.463913	-3.91568	1.77332	-0.509
ENSMUSG00000066440	Zfyve26	9391	Cellular	1.01931	0.896023	0.0839081	-1.22721	1.17454	0.4059	1.82986	1.27378	0.54555	-0.715646	1.84854	0.6791	2.23203	1.98874	0.239697	-3.14468	3.69589	0.4879
ENSMUSG00000036617	Etl4	7413	Cellular	2.07749	2.18154	-0.0771645	-0.649115	0.460024	-0.2585	4.63336	3.16116	0.545338	-0.0643429	1.12954	0.8406	2.72203	3.60047	-0.47597	-1.688	0.560555	-0.6406
ENSMUSG00000056999	Ide	4962	Cellular	5.70528	4.83779	0.230002	-0.456984	0.905582	0.4843	9.20514	5.34227	0.545255	-1.63584	2.15442	0.6643	7.14488	10.3857	-0.49858	-2.30574	1.43665	-0.6138
ENSMUSG00000020911	Krt19	1576	Cellular	5.05188	6.50138	0.046117	-2.90559	4.08582	-0.4694	31.5183	20.6876	0.545118	-2.25767	3.24305	0.6018	2.26446	3.27923	-0.770753	-3.79014	1.60172	-0.6398
ENSMUSG00000030096	Slc6a6	6186	Cellular	2.13526	1.86487	0.193021	-0.113945	0.495089	0.3528	5.51877	3.72979	0.545012	-0.123472	1.16351	0.8296	6.28611	6.12289	0.0249521	-1.08083	1.10004	0.3407
ENSMUSG00000032494	Tdgf1	1932	Cellular	2.67042	2.7457	-0.0380006	-0.4985	0.423628	-0.1758	8.65096	5.76996	0.544653	-0.364227	1.37669	0.767	9.26587	8.91168	-0.0357805	-1.50177	1.18651	-0.3494
ENSMUSG00000032328	Tmem30a	3658	Cellular	1.19305	1.19737	-0.204641	-3.57694	2.61153	-0.4587	3.82017	1.58534	0.544435	-3.97776	3.37852	0.6407	3.51741	1.82809	0.199684	-4.64661	3.21442	0.5637
ENSMUSG00000029165	Agbl5	3579	Cellular	2.02558	1.83024	-0.000694027	-1.86647	1.53728	0.4111	4.86862	2.60796	0.544178	-5.58693	5.57836	0.5854	3.74327	5.29108	-0.770176	-3.30601	0.989946	-0.666
ENSMUSG00000026245	Farsb	2036	Cellular	7.69402	6.67354	0.142551	-0.906445	1.03194	0.43	14.555	11.2448	0.544149	-0.87037	2.44976	0.617	15.4802	8.71787	0.703466	-1.30999	2.4184	0.7095
ENSMUSG00000024077	Strn	8629	Cellular	1.37827	1.69739	-0.511581	-2.55092	1.06435	-0.5921	5.98086	4.28468	0.543712	-0.582702	1.8136	0.6743	3.95233	3.76536	-0.241803	-3.7032	2.39902	-0.457
ENSMUSG00000031787	Katnb1	4551	Cellular	4.14201	5.04103	-0.232015	-1.39998	1.04322	-0.5021	8.25854	5.81075	0.543697	-1.04028	2.24802	0.6385	11.3481	5.24857	0.451789	-3.92895	2.95354	0.6329
ENSMUSG00000064284	Cdpf1	997	Cellular	3.41882	3.94047	-0.291951	-1.61233	0.842104	-0.5024	6.43133	4.21376	0.543661	-1.52284	2.41323	0.6366	15.9176	9.22198	1.04614	-2.9381	5.74834	0.6495
ENSMUSG00000026492	Tfb2m	2449	Cellular	0.550503	0.493735	0.241094	-1.85812	2.51189	0.4898	1.31848	1.34311	0.543621	-1.9591	4.43256	0.5139	0.851342	1.21264	-0.570434	-1.62386	0.359062	-0.7371
ENSMUSG00000040594	Ranbp17	5001	Cellular	3.11722	2.64154	0.23538	-0.228515	0.685968	0.4829	4.4415	2.99933	0.543413	-0.227447	1.25944	0.7877	5.09149	3.64333	0.485703	-2.15994	3.08901	0.5782
ENSMUSG00000025001	Hells	5868	Cellular	3.88218	3.91363	-0.013519	-0.244872	0.211483	-0.0232	7.2409	5.06405	0.543402	-0.170206	1.35095	0.7781	5.8323	8.945	-0.623067	-1.2204	-0.0355015	-0.8965
ENSMUSG00000039069	Mtg2	2702	Cellular	1.4751	1.46439	0.0103357	-0.558087	0.572828	0.1999	2.62547	1.56951	0.543323	-1.6592	2.30884	0.6567	2.14891	3.10836	-1.22444	-6.2497	1.96638	-0.661
ENSMUSG00000038500	Prr3	2727	Cellular	1.0233	0.960996	0.0640194	-0.781	0.864966	0.3275	1.75526	1.26381	0.543298	-0.650381	1.90378	0.6667	1.36074	2.30707	-1.08867	-3.69292	0.745062	-0.7721
ENSMUSG00000020610	Amz2	2816	Cellular	1.90208	2.01021	-0.155717	-1.83683	1.35939	-0.4361	3.82716	3.06158	0.543159	-0.987895	2.62632	0.605	6.70899	5.16955	0.397649	-0.773776	1.59226	0.5988
ENSMUSG00000029020	Mfn2	4341	Cellular	1.43494	1.46445	-0.0262084	-0.720871	0.671937	-0.2559	2.71332	1.93297	0.542964	-0.789469	1.97745	0.663	2.384	2.83381	-0.372342	-2.41676	1.35301	-0.531
ENSMUSG00000002660	Clpp	1207	Cellular	4.63712	4.08944	0.190366	-0.681825	1.07275	0.4441	8.94984	6.25591	0.542907	-0.156681	1.3073	0.7852	14.2934	11.9891	-0.271947	-4.60982	2.62191	-0.4403
ENSMUSG00000005362	Crbn	2898	Cellular	1.68116	1.38827	0.257928	-1.36778	1.84026	0.5069	3.26201	2.31484	0.542783	-1.28168	2.48116	0.626	2.6138	2.23496	0.141991	-1.70139	1.7543	0.4698
ENSMUSG00000031657	Heatr3	3251	Cellular	3.06913	2.80796	0.105762	-0.997881	1.19702	0.4036	5.17437	3.38012	0.542738	-1.72293	2.63277	0.6233	2.83422	2.60374	0.00358274	-1.63586	1.3786	0.3834
ENSMUSG00000031537	Ikbkb	4845	Cellular	1.45464	1.50839	-0.0446402	-0.573594	0.494812	-0.2242	3.30308	2.28891	0.542695	-0.69417	1.83089	0.6814	3.04978	2.68339	-0.128506	-2.87416	1.84146	-0.4119
ENSMUSG00000002031	Ift46	4169	Cellular	4.16462	3.57403	0.18297	-0.634643	0.915421	0.4442	6.72167	4.56787	0.542664	0.0139825	1.03512	0.8754	9.2652	7.71238	-0.0988061	-3.07083	2.05578	0.4332
ENSMUSG00000021361	Tmem14c	914	Cellular	6.91868	6.46569	0.0616252	-0.889412	0.960571	0.3436	13.1637	8.37688	0.542547	-0.86088	1.68788	0.7028	8.84029	24.5865	-1.84069	-4.65448	-0.0357608	-0.9516
ENSMUSG00000033970	Rfc3	2726	Cellular	1.92765	2.20858	-0.205929	-0.805064	0.355437	-0.4328	3.30175	2.33109	0.542501	-0.51967	1.68285	0.6973	2.2141	3.2138	-0.564283	-1.291	0.118929	-0.8112
ENSMUSG00000036820	Amdhd2	1530	Cellular	14.4168	10.5406	0.499879	-0.815956	1.92644	0.6356	25.5963	12.0957	0.542342	-4.48261	3.9396	0.6172	55.6299	22.4856	1.53695	-2.56173	6.39719	0.744
ENSMUSG00000026213	Stk11ip	4458	Cellular	1.73247	1.81399	-0.20803	-2.05676	1.30139	-0.4482	4.83612	2.37081	0.542052	-3.10322	2.96521	0.6404	5.36223	4.41221	0.331576	-2.45438	3.14775	0.5215
ENSMUSG00000042050	Wdr60	3721	Cellular	2.03449	2.77139	-0.550205	-2.28024	0.961579	-0.6353	4.52799	4.00512	0.541895	-1.44476	3.41795	0.5499	6.94909	7.60921	0.497411	-2.44347	5.17498	0.4878
ENSMUSG00000005779	Psmb4	1183	Cellular	9.4887	8.8151	0.0870527	-0.483862	0.592799	0.2767	14.4492	10.3556	0.541882	-0.28719	1.50537	0.7397	7.09103	19.5669	-1.68634	-3.70625	-0.165361	-0.9652
ENSMUSG00000002428	Hltf	4955	Cellular	2.47007	2.00673	0.34572	-1.21354	1.99027	0.5423	6.19926	4.24074	0.541808	-0.571416	1.63944	0.6983	6.53075	5.22826	0.520073	-1.13448	2.66708	0.5779
ENSMUSG00000067995	Gtf2f2	1467	Cellular	3.66774	3.11312	0.250882	-0.425367	0.968719	0.4937	5.78694	4.03667	0.541754	-0.263485	1.39233	0.7569	3.36407	6.36044	-0.98962	-2.75704	0.69506	-0.8116
ENSMUSG00000026103	Gls	5596	Cellular	1.19204	1.04531	0.196607	-0.459677	0.87729	0.4346	2.29791	1.35795	0.541595	-1.95457	2.55298	0.6289	1.294	1.2632	0.0566123	-1.94519	2.10482	0.4142
ENSMUSG00000029389	Ddx55	3516	Cellular	0.908335	0.994871	-0.152773	-0.71703	0.366767	-0.3502	2.23767	1.57377	0.541595	-0.495354	1.65969	0.6994	2.03058	2.69182	-0.355544	-1.43335	0.836603	-0.5926
ENSMUSG00000029505	Ep400	10685	Cellular	2.42253	2.25513	0.119986	-0.418951	0.697213	0.3126	6.10939	4.35068	0.541421	-0.26232	1.43418	0.759	5.37759	4.68303	0.269981	-0.851044	1.56484	0.4984
ENSMUSG00000029173	Sepsecs	5252	Cellular	1.3122	1.1999	0.15626	-0.8665	1.23021	0.4249	1.83845	1.70424	0.541406	-1.55762	3.67929	0.5408	2.28539	2.21244	-0.0257459	-1.61913	1.44951	-0.3652
ENSMUSG00000026819	Slc25a25	3821	Cellular	0.62476	0.631471	0.0456514	-0.896457	1.08869	0.3281	0.975546	1.00365	0.541341	-1.90255	4.20483	0.5188	1.52236	1.9992	-0.475314	-1.81126	0.688599	-0.6258
ENSMUSG00000061207	Stk19	2031	Cellular	2.10478	2.0131	0.120618	-0.780968	1.16581	0.3736	3.23319	2.28458	0.541258	-0.333613	1.53728	0.7324	3.17973	5.29017	-0.775302	-2.53693	0.896123	-0.7341
ENSMUSG00000037405	Icam1	2535	Cellular	0.81792	0.889623	-0.124385	-0.655762	0.40834	-0.31	3.10653	2.08709	0.541084	-1.28209	2.24901	0.6387	2.74547	3.22026	-0.238662	-2.38848	1.89509	-0.4946
ENSMUSG00000040463	Mybbp1a	4448	Cellular	4.49003	4.23561	0.0873231	-0.241412	0.417651	0.1584	9.93239	6.93882	0.541017	-0.0455883	1.19986	0.833	6.44948	9.97421	-0.565946	-1.62928	0.628082	-0.7267
ENSMUSG00000030447	Cyfip1	6440	Cellular	3.98601	3.54869	0.119693	-0.804434	0.93432	0.3884	6.03397	4.36035	0.540966	-2.13253	3.41039	0.5788	5.35636	6.37956	-0.768134	-4.90817	2.06003	-0.5769
ENSMUSG00000030035	Wbp1	1902	Cellular	6.56686	7.96926	-0.262178	-1.89706	1.43301	-0.513	10.3841	9.31094	0.540962	-2.85025	4.83047	0.5294	12.3433	13.6671	-0.194601	-1.83858	1.35194	-0.461
ENSMUSG00000041609	Bicdl1	3026	Cellular	1.4979	1.43714	0.181496	-1.72378	2.36474	0.4522	4.87706	2.90354	0.540862	-1.91876	2.55806	0.6308	2.84967	4.27678	-0.713297	-2.70932	0.95951	-0.6895
ENSMUSG00000022377	Asap1	6164	Cellular	1.94174	2.07655	0.00598252	-1.24431	1.49854	-0.3648	3.46145	2.73327	0.540526	-1.03309	2.72978	0.6005	3.7477	4.68893	-0.292073	-1.70181	1.19842	-0.5297
ENSMUSG00000024248	Cox7a2l	1147	Cellular	2.26513	2.59553	-0.192094	-0.685998	0.297986	-0.4086	4.93984	3.41321	0.539995	-0.0944761	1.18139	0.8175	4.88976	11.4953	-1.26992	-2.31592	-0.309733	-0.981
ENSMUSG00000018761	Mpdu1	1321	Cellular	5.38566	5.06694	0.0871438	-0.207413	0.372081	0.1275	7.76427	5.37366	0.539987	-0.12586	1.27702	0.8013	4.44938	12.0082	-1.39686	-2.35079	-0.353981	-0.9819
ENSMUSG00000033918	Parl	2049	Cellular	5.76491	6.0593	-0.0727704	-0.442648	0.311233	-0.1765	6.8235	4.50346	0.539845	-0.850958	1.79712	0.69	7.32063	8.16129	-0.183814	-1.35532	0.922247	-0.4426
ENSMUSG00000056228	Cars2	3135	Cellular	2.68277	2.53803	0.0776413	-0.761139	0.921696	0.3403	5.64164	4.00847	0.539711	-0.356589	1.5508	0.7234	4.9165	5.16583	-0.428503	-4.50073	2.53953	-0.4998
ENSMUSG00000026761	Orc4	4066	Cellular	1.37	1.36015	0.00272292	-0.69999	0.6894	0.2346	3.75414	2.44765	0.539705	-1.34071	2.30349	0.6388	3.73575	2.11429	0.506006	-2.89013	3.12725	0.6049
ENSMUSG00000035674	Ndufa3	782	Cellular	15.7192	12.3518	0.342559	-0.401474	1.08064	0.6029	31.6952	20.6079	0.539566	-1.17288	2.03211	0.6631	32.9693	26.9506	-0.750441	-7.23276	2.46759	-0.5013
ENSMUSG00000037017	Zscan21	2964	Cellular	1.26218	1.06939	0.260049	-0.537497	1.07628	0.5122	2.66514	1.84133	0.539557	-0.50431	1.58405	0.7076	2.15509	4.29577	-0.987079	-2.08967	0.111994	-0.9125
ENSMUSG00000020462	Cfap36	1664	Cellular	5.46471	4.98573	0.208679	-0.949582	1.56934	0.4519	10.5326	8.8289	0.539555	-1.72855	3.49704	0.5579	12.3584	6.57115	1.33599	-1.51909	5.30346	0.7417
ENSMUSG00000019039	Dalrd3	1746	Cellular	2.40757	2.35331	0.0104219	-0.854555	0.798943	0.2744	6.83616	4.67434	0.539518	-0.158392	1.22966	0.7951	7.2819	8.73165	-0.358439	-2.64781	1.68715	-0.5242
ENSMUSG00000001128	Cfp	1636	Cellular	2.16024	2.56476	-0.211268	-1.79945	1.4991	-0.4902	2.70376	2.97872	0.539469	-2.24148	5.1353	0.4989	1.7405	0.945971	-0.615721	-9.96741	4.30592	0.4742
ENSMUSG00000020116	Pno1	1544	Cellular	3.81454	3.11971	0.281537	-0.244929	0.797051	0.5549	4.81103	3.74737	0.53916	-0.875832	2.33516	0.6143	3.51488	4.96092	-0.483657	-1.65708	0.737491	-0.6568
ENSMUSG00000029723	Tsc22d4	3983	Cellular	1.24828	1.24588	-0.0199855	-0.800059	0.701232	-0.2677	5.47628	3.52365	0.539082	-0.892032	1.6996	0.7003	5.58286	4.56324	0.183832	-1.58001	1.68741	0.4874
ENSMUSG00000063511	Snrnp70	4008	Cellular	2.94412	3.0706	-0.0617999	-0.537305	0.422018	-0.2098	6.93453	4.72184	0.539004	0.0373816	1.0026	0.8888	5.97314	6.47922	-0.115158	-0.624976	0.405867	-0.3032
ENSMUSG00000021244	Ylpm1	7003	Cellular	2.66847	2.72602	-0.0362918	-0.500744	0.408007	-0.1698	6.91178	4.34151	0.538914	-0.996444	1.74281	0.6942	5.91686	7.2837	-0.233332	-1.19909	0.852078	-0.5075
ENSMUSG00000018012	Rac3	1076	Cellular	5.29544	6.21912	-0.307962	-2.20114	1.37433	-0.5121	14.8908	10.1534	0.538891	-3.4706	4.53678	0.5706	12.4043	5.82541	0.436526	-7.59476	6.01216	0.588241
ENSMUSG00000004846	Plod3	3280	Cellular	2.30219	2.25379	-0.00268868	-0.775404	0.714387	0.2465	6.85309	4.58031	0.53886	-0.505915	1.47595	0.736	7.84632	7.00739	0.204722	-0.817534	1.33031	0.4483
ENSMUSG00000074182	Znhit6	2339	Cellular	3.34472	3.1445	0.086209	-0.382611	0.534125	0.2392	6.12397	4.66636	0.538686	-0.76165	2.19742	0.6288	5.34479	8.25524	-0.723921	-3.08823	1.39161	-0.6662
ENSMUSG00000024493	Lars	3856	Cellular	9.14079	8.13677	0.177954	-0.314309	0.691056	0.3765	14.1046	9.90828	0.538679	-0.156251	1.30081	0.7842	15.8931	11.0291	0.50094	-0.363952	1.29947	0.7353
ENSMUSG00000004980	Hnrnpa2b1	3645	Cellular	4.26695	4.26071	-0.00290813	-0.403147	0.387857	-0.104	10.2848	7.04816	0.538537	0.0480111	1.02544	0.8803	5.38238	6.906	-0.3714	-0.776099	0.00428278	-0.7309
ENSMUSG00000020328	Nudcd2	1577	Cellular	1.86278	1.85016	0.00434717	-0.55729	0.548435	0.1858	3.79646	2.65269	0.538479	-0.664325	1.80539	0.6817	2.56642	5.09621	-0.921976	-2.00405	0.277051	-0.8817
[truncated: 6,603 more rows]

## Sheet: EB S
Gene	Symbol	Length	Type	Regulation.Nsun2 vs WT.0h.s.A	Regulation.Nsun2 vs WT.0h.s.B	Regulation.Nsun2 vs WT.0h.s.log2FC	Regulation.Nsun2 vs WT.0h.s.cred.lower	Regulation.Nsun2 vs WT.0h.s.cred.upper	Regulation.Nsun2 vs WT.0h.s.ROPE	Regulation.Nsun2 vs WT.16h.s.A	Regulation.Nsun2 vs WT.16h.s.B	Regulation.Nsun2 vs WT.16h.s.log2FC	Regulation.Nsun2 vs WT.16h.s.cred.lower	Regulation.Nsun2 vs WT.16h.s.cred.upper	Regulation.Nsun2 vs WT.16h.s.ROPE	Regulation.Nsun2 vs WT.96h.s.A	Regulation.Nsun2 vs WT.96h.s.B	Regulation.Nsun2 vs WT.96h.s.log2FC	Regulation.Nsun2 vs WT.96h.s.cred.lower	Regulation.Nsun2 vs WT.96h.s.cred.upper	Regulation.Nsun2 vs WT.96h.s.ROPE
ENSMUSG00000025934	Gsta3	2792	Cellular	38.8563	40.7875	-0.0203684	-1.0165	1.08209	-0.3402	28.2373	26.2266	0.669504	-3.53275	6.42134	0.527	3.23047	11.8231	-1.99561	-5.37183	1.00341	-0.8806
ENSMUSG00000025940	Tmem70	1710	Cellular	84.1724	94.5519	-0.347354	-2.28639	1.20062	-0.5173	86.1168	87.764	-0.252244	-3.27622	2.32742	-0.4722	69.1207	46.7005	1.03919	-1.46297	4.62989	0.6795
ENSMUSG00000026123	Plekhb2	5176	Cellular	88.7861	84.6436	0.126041	-1.55922	1.92843	0.4303	49.682	79.1012	-0.963912	-3.59496	0.979426	-0.728	34.2767	59.8652	-0.862661	-3.33322	1.4458	-0.6999
ENSMUSG00000026005	Rpe	2724	Cellular	93.479	84.3306	0.135193	-0.660591	0.892719	0.3901	37.5688	69.1747	-0.601165	-2.82163	2.28372	-0.6564	45.6953	71.5622	-0.822176	-2.9164	0.851603	-0.7232
ENSMUSG00000004768	Rab23	4398	Cellular	267.786	333.619	-0.363649	-1.58342	0.768015	-0.5709	120.215	114.613	0.0119001	-1.16966	1.08233	0.3377	135.712	107.948	0.411484	-0.85985	1.88101	0.5812
ENSMUSG00000026104	Stat1	5151	Cellular	41.5923	49.0078	-0.318028	-1.8042	0.954685	-0.5226	16.1844	25.4773	-0.758106	-6.86892	4.91079	-0.5807	13.6676	31.0379	-1.28195	-6.64246	3.86282	-0.6802
ENSMUSG00000010290	AI597479	3458	Cellular	113.462	103.578	0.12483	-1.2506	1.46715	0.4301	60.4268	95.4887	-0.719611	-2.4682	0.898102	-0.7155	35.4297	23.749	0.864822	-1.14454	3.59237	0.685
ENSMUSG00000026213	Stk11ip	4458	Cellular	94.1565	77.1972	0.428081	-1.11979	2.28409	0.5616	39.749	74.0234	-0.410743	-2.84992	3.25493	-0.6033	29.825	37.8467	-0.39109	-3.23088	2.37458	-0.5393
ENSMUSG00000042015	Wdr41	3063	Cellular	53.7003	29.1247	1.43636	-1.97488	6.46545	0.7077	26.3027	32.2572	-0.422538	-2.40254	1.21082	-0.558	23.5541	23.5583	-1.07091	-7.52664	2.25931	-0.5714
ENSMUSG00000070871	Ccnyl1	3281	Cellular	44.1877	42.0344	0.0886245	-0.87198	1.07171	0.3635	58.8204	49.7687	0.0615197	-2.01827	1.71553	0.444	89.6955	70.0833	1.10735	-1.58987	5.78215	0.6523
ENSMUSG00000025949	Pikfyve	11237	Cellular	229.763	266.059	-0.187365	-1.07688	0.72784	-0.4519	102.24	185.597	-1.10481	-3.26574	0.601085	-0.8127	144.568	144.085	0.0551772	-0.93063	1.14391	0.3408
ENSMUSG00000026782	Abi2	5768	Cellular	102.464	111.119	-0.150982	-1.43445	1.09984	-0.4329	46.2281	73.4856	-1.05367	-4.00187	0.970816	-0.7256	71.2757	89.772	-0.314049	-1.32631	0.727458	-0.551
ENSMUSG00000079470	Utp14b	7393	Cellular	147.252	181.948	-0.157239	-1.52563	1.50832	-0.4777	123.232	202.903	-0.710404	-1.41535	0.00919879	-0.8987	364.73	121.39	1.69231	0.300236	3.31002	0.9784
ENSMUSG00000036707	Cab39	3805	Cellular	270.79	264.528	0.0388159	-1.17842	1.28473	0.3606	102.31	154.973	-0.589623	-2.04344	0.896167	-0.6881	188.916	109.312	0.743489	-0.809292	2.19273	0.7564
ENSMUSG00000032883	Acsl3	3950	Cellular	206.157	212.196	-0.0262067	-0.836634	0.802463	-0.2941	148.665	205.546	-0.414603	-1.56525	0.845642	-0.6213	129.574	69.0243	0.838193	-0.744125	2.24658	0.799
ENSMUSG00000026240	Cops7b	5383	Cellular	150.988	138.251	0.100863	-0.795386	0.941465	0.3745	50.0568	82.1654	-0.719605	-2.26954	0.856923	-0.7333	65.147	61.7966	0.164432	-1.18494	1.67927	0.4366
ENSMUSG00000053333	Dis3l2	5241	Cellular	91.8177	81.2529	0.3037	-1.11695	1.96652	0.5093	54.5001	114.185	-0.926789	-2.70271	1.17744	-0.7773	53.3084	50.5584	-0.187696	-2.86413	1.82498	-0.4373
ENSMUSG00000045216	Hs6st1	3719	Cellular	775.793	839.794	-0.102262	-0.639854	0.450142	-0.2936	249.74	306.832	-0.308783	-0.903063	0.25758	-0.5705	431.186	139.602	1.69917	0.208271	3.30179	0.9723
ENSMUSG00000052748	Swt1	5176	Cellular	509.183	522.672	-0.0121933	-0.74099	0.756392	-0.2636	137.149	183.251	-0.488566	-1.94313	0.805969	-0.6271	152.713	198.36	-0.31828	-1.86706	1.36976	-0.5486
ENSMUSG00000026484	Rnf2	3201	Cellular	213.066	253.233	-0.235331	-1.11901	0.687074	-0.4863	130.18	115.513	0.361964	-1.18709	2.28691	0.5206	145.098	44.0314	1.63594	0.0470079	3.07113	0.962
ENSMUSG00000040297	Suco	6327	Cellular	383.514	387.317	-0.00501227	-0.60811	0.598544	-0.2067	154.225	184.746	-0.21046	-1.20164	0.904336	-0.4843	177.85	130.351	0.340947	-1.18414	1.6251	0.5723
ENSMUSG00000026694	Mettl13	4541	Cellular	142.541	235.541	-0.664296	-1.98598	0.789675	-0.7434	79.9026	80.2809	-0.156647	-2.03317	1.41357	-0.4258	133.019	87.118	0.598329	-0.587743	1.73422	0.726
ENSMUSG00000020423	Btg2	2743	Cellular	680.422	781.046	-0.238781	-1.04592	0.541464	-0.4876	85.9195	119.705	-0.506192	-1.51107	0.451935	-0.6945	1859.55	418.582	2.21825	1.32697	3.21688	0.9998
ENSMUSG00000026458	Ppfia4	6067	Cellular	66.149	66.3374	-0.107124	-1.71309	1.26728	-0.4031	55.324	91.9294	-0.836556	-2.7085	0.829053	-0.7447	42.586	50.5452	-0.114425	-2.07513	2.22417	-0.4721
ENSMUSG00000042305	Tmem183a	3149	Cellular	343.627	351.947	-0.0579796	-0.691947	0.549462	-0.2631	171.272	194.411	-0.182132	-1.01238	0.657994	-0.434	390.069	122.052	1.70968	0.260377	3.26896	0.9756
ENSMUSG00000009418	Nav1	13117	Cellular	332.606	334.65	0.00770529	-0.667693	0.719272	0.2409	353.166	541.523	-0.608198	-1.3138	0.109789	-0.8442	503.7	194.742	1.42137	0.207231	2.74673	0.9706
ENSMUSG00000026683	Nuf2	3888	Cellular	124.76	109.648	0.189171	-0.76885	1.16573	0.4448	81.0628	96.5914	-0.279114	-1.72399	1.1466	-0.5135	67.7129	58.2553	0.303225	-1.15084	1.9559	0.5148
ENSMUSG00000018196	Glrx2	3905	Cellular	53.274	97.7377	-0.975244	-2.38479	0.216762	-0.8775	59.8425	59.0794	-0.00667731	-1.20063	1.12227	0.3353	102.23	80.0046	-0.182936	-4.78449	2.81599	0.4492
ENSMUSG00000018189	Uchl5	1845	Cellular	103.039	128.484	-0.26586	-1.18747	0.762479	-0.5261	51.5616	73.0345	-0.291695	-2.03386	1.97675	-0.5495	39.8375	96.8548	-1.80341	-5.56514	0.523279	-0.8784
ENSMUSG00000040918	Slc19a2	3571	Cellular	317.661	300.891	0.0601751	-1.11386	1.23854	0.3711	53.9066	59.9237	-0.225323	-1.6739	1.09662	-0.4696	268.706	82.2344	1.69186	0.605564	2.78333	0.9935
ENSMUSG00000026578	Ccdc181	1909	Cellular	25.4575	32.401	-0.567992	-2.82053	1.12839	-0.5999	29.6907	37.4777	-0.199591	-3.49635	3.37488	-0.5032	26.1167	17.0754	0.0984891	-3.93913	2.75673	0.5177
ENSMUSG00000026575	Nme7	2536	Cellular	115.907	81.8444	0.476988	-0.389493	1.28731	0.7151	48.5559	87.1239	-0.785611	-1.91735	0.471888	-0.8277	37.64	46.5196	0.29386	-2.29627	4.4773	0.4357
ENSMUSG00000026585	Kifap3	4012	Cellular	115.769	108.604	0.00818333	-1.21987	1.0374	0.3492	59.3892	62.9994	-0.107733	-2.57427	2.30269	-0.4393	105.44	73.1833	1.00715	-2.61034	6.17303	0.6179
ENSMUSG00000037860	Aim2	2839	Cellular	210.042	286.384	-0.423436	-1.49815	0.70837	-0.6315	93.0819	154.003	-0.704542	-1.67989	0.330326	-0.8235	204.004	137.26	0.896044	-0.880581	3.50771	0.7086
ENSMUSG00000037461	Ints7	5347	Cellular	158.996	157.417	0.0134281	-1.29328	1.30047	0.3545	80.5364	124.351	-0.670527	-1.75385	0.290096	-0.795	191.726	77.5091	1.31902	0.0814034	2.58353	0.955
ENSMUSG00000026623	Lpgat1	7233	Cellular	125.037	104.756	0.273505	-0.432633	1.01284	0.518	60.0407	79.6092	-0.317811	-1.62003	1.16186	-0.5573	87.7403	59.6117	0.564279	-1.5705	2.70635	0.6157
ENSMUSG00000026622	Nek2	3227	Cellular	308.851	280.178	0.12984	-0.43749	0.683047	0.3392	164.764	202.205	-0.247377	-1.15993	0.757823	-0.5123	199.446	102.638	1.00892	0.0581921	2.0445	0.944
ENSMUSG00000026553	Copa	4622	Cellular	190.432	196.015	-0.0517648	-0.548025	0.421065	-0.209	77.7869	129.409	-0.865634	-2.59401	0.521032	-0.7832	116.449	120.355	-0.0436372	-1.22373	1.17248	-0.3659
ENSMUSG00000003464	Pex19	2844	Cellular	226.446	235.949	-0.0539614	-0.489386	0.393631	-0.1884	142.043	206.765	-0.582189	-1.43117	0.18005	-0.7925	89.4495	104.872	-0.0181917	-1.66254	2.16128	-0.4326
ENSMUSG00000026554	Dcaf8	4656	Cellular	365.391	353.624	0.0356163	-0.950269	0.979513	0.3343	188.763	324.474	-0.784319	-1.19155	-0.375524	-0.9945	267.429	171.181	0.616286	-0.284391	1.44145	0.8049
ENSMUSG00000009905	Kdsr	5518	Cellular	98.7801	87.2592	0.241034	-0.772113	1.41829	0.4737	32.7463	45.2616	-0.556188	-2.12723	0.752888	-0.6562	126.737	66.1952	1.16595	-0.614124	3.51444	0.8198
ENSMUSG00000009907	Vps4b	4633	Cellular	247.122	339.905	-0.528478	-1.63624	0.432674	-0.6961	139.644	232.682	-0.725226	-1.41838	-0.00418651	-0.9074	177.62	108.059	0.753381	-0.314201	1.90636	0.8169
ENSMUSG00000033364	Usp37	7111	Cellular	666.485	666.016	-0.00434883	-0.364468	0.346544	-0.0865	261.919	313.118	-0.269173	-0.797754	0.233237	-0.522	352.901	263.909	0.431515	-0.447273	1.32672	0.661
ENSMUSG00000026135	Zfp142	7473	Cellular	394.797	379.575	0.0526965	-0.995392	1.11461	0.3461	149.286	189.845	-0.356747	-1.65785	0.903813	-0.5584	265.119	159.196	0.487532	-1.81992	2.37846	0.6185
ENSMUSG00000026171	Rnf25	1507	Cellular	221.822	240.456	-0.125203	-1.08591	0.813379	-0.3905	152.054	196.042	-0.50245	-2.03548	0.716076	-0.6167	123.575	125.958	-0.0472912	-1.49377	1.48217	-0.3964
ENSMUSG00000010453	Kansl3	4663	Cellular	686.353	692.278	0.0312684	-0.733012	0.859742	0.2775	255.08	358.805	-0.452182	-1.37695	0.569074	-0.6729	326.444	177.943	0.861539	0.0822863	1.60628	0.9437
ENSMUSG00000001143	Lman2l	4062	Cellular	110.868	117.575	-0.130471	-1.42644	1.05247	-0.412	42.3466	75.0508	-0.722949	-3.59687	2.39886	-0.6445	44.2625	71.6678	-1.05604	-5.57956	2.31232	-0.656
ENSMUSG00000048874	Phf3	7567	Cellular	2135.79	2385.89	-0.163803	-0.557482	0.225142	-0.3303	714.224	1022.93	-0.4858	-1.19106	0.260972	-0.7501	1273.29	1001.08	0.339068	-0.22051	0.883898	0.6303
ENSMUSG00000034486	Gbx2	2135	Cellular	210.129	232.608	-0.180927	-1.56297	1.21727	-0.4569	192.824	143.558	0.525107	-0.822832	2.08055	0.6405	43.7351	103.262	-1.30688	-3.44682	0.725911	-0.8534
ENSMUSG00000040693	Slco4c1	4908	Cellular	119.274	106.135	0.168448	-0.571349	0.906741	0.4176	45.6225	81.1262	-0.924983	-2.89671	0.864664	-0.7659	24.0935	44.8572	-0.931113	-2.88699	0.863568	-0.7651
ENSMUSG00000049866	Arl4c	3997	Cellular	136.252	159.218	-0.262272	-1.17654	0.595558	-0.4985	160.109	187.865	-0.213278	-2.71392	2.37324	-0.4848	1778.84	210.779	3.28407	1.74144	5.23137	0.9999
ENSMUSG00000025950	Idh1	2302	Cellular	139.367	162.613	-0.10071	-1.27401	1.38552	-0.4328	88.8238	111.991	-0.358303	-1.68191	0.93319	-0.5644	83.0234	43.1733	1.08701	-0.577999	3.128	0.8252
ENSMUSG00000026003	Acadl	1916	Cellular	17.9878	18.5132	0.0568534	-1.46273	1.82864	0.3875	32.785	28.2785	-0.0584099	-4.22267	3.25666	0.4563	49.8783	34.2902	0.338236	-3.64293	3.68515	0.5457
ENSMUSG00000025995	Wdr75	3226	Cellular	353.89	410.61	-0.220488	-0.955233	0.499555	-0.4604	238.979	321.717	-0.429799	-1.1085	0.238439	-0.7024	288.658	166.2	0.80952	0.0871544	1.55101	0.9373
ENSMUSG00000050122	Vwa3b	3394	Cellular	27.1164	35.3909	-0.268481	-1.63243	1.33294	-0.5361	36.7456	66.2276	-0.796308	-2.59994	1.13161	-0.7384	7.85055	20.6672	-1.45926	-6.3496	3.33992	-0.7283
ENSMUSG00000026111	Unc50	1414	Cellular	98.6503	88.5514	0.128667	-1.20631	1.36223	0.4259	38.7931	53.5999	-0.422048	-1.50029	0.729541	-0.6251	68.5631	52.854	0.997759	-2.51551	6.12837	0.6072
ENSMUSG00000041426	Hibch	3765	Cellular	24.1366	35.9679	-0.594213	-2.31433	1.12926	-0.6654	15.9223	18.7057	-0.280856	-4.40544	3.63731	-0.5018	31.3362	20.1945	0.61433	-1.34354	2.46939	0.6599
ENSMUSG00000026097	Ormdl1	3076	Cellular	58.6447	71.7655	-0.124778	-1.72514	1.82949	-0.4732	40.017	50.5079	-0.505366	-4.39992	2.99907	-0.5475	56.4014	32.4831	0.743315	-2.00594	3.36167	0.6654
ENSMUSG00000026096	Osgepl1	4005	Cellular	65.4514	69.8933	-0.255072	-2.13492	1.31312	-0.4716	22.5103	48.73	-1.16855	-5.21455	2.64012	-0.7023	34.4397	40.7875	0.173226	-1.99406	3.3399	-0.4163
ENSMUSG00000026333	Gin1	2494	Cellular	62.9658	76.0971	0.0629846	-2.01912	2.85692	-0.4308	45.2209	110.245	-1.29119	-2.80344	0.192765	-0.918	31.1566	57.2109	-0.557264	-2.68805	2.21472	-0.6358
ENSMUSG00000034343	Ube2f	5654	Cellular	95.0695	117.264	-0.300337	-0.865079	0.276301	-0.57	67.1006	50.756	0.430521	-1.6526	2.57733	0.5622	61.8401	83.3732	-0.248081	-1.93901	1.85785	-0.5262
ENSMUSG00000026307	Scly	2301	Cellular	35.0621	21.613	0.874235	-0.624636	2.78831	0.7704	22.2233	25.6513	0.0498313	-2.2214	2.9166	-0.4337	37.9139	31.153	0.285995	-3.04382	3.63024	0.5127
ENSMUSG00000026192	Atic	2845	Cellular	303.913	314.511	-0.0380349	-0.65842	0.591797	-0.2523	163.182	202.682	-0.301876	-0.979192	0.393234	-0.5584	207.439	175.06	0.223883	-0.641524	1.03786	0.485
ENSMUSG00000026270	Capn10	2902	Cellular	72.1482	78.2113	0.0229105	-1.63423	2.04175	-0.4033	58.0083	41.3557	0.478232	-3.10053	4.17719	0.5619	37.4068	42.634	-0.394738	-4.47582	3.15624	-0.5152
ENSMUSG00000026174	Cnot9	3268	Cellular	269.732	291.016	-0.104859	-0.490283	0.278929	-0.2233	140.254	164.612	-0.23386	-1.11792	0.649118	-0.4819	172.909	108.532	0.690411	-0.554826	1.96918	0.762
ENSMUSG00000026172	Bcs1l	1890	Cellular	112.338	135.415	-0.202946	-1.20005	0.904404	-0.4832	59.9206	81.5078	-0.470419	-2.25273	1.21863	-0.5969	27.5014	34.8615	-0.0167498	-2.63584	3.4863	-0.4807
ENSMUSG00000026568	Mpc2	4015	Cellular	52.991	43.3977	0.208182	-1.24212	1.5	0.4998	20.7948	36.1089	-0.767022	-1.8372	0.346995	-0.8307	23.3735	27.2091	0.292566	-1.99471	3.97252	0.4438
ENSMUSG00000040713	Creg1	2317	Cellular	29.7037	38.4508	-0.199471	-2.25381	2.25392	-0.5062	14.0501	19.4815	-1.45472	-7.78183	2.17688	-0.6488	18.7302	18.0553	0.506207	-1.73688	3.89312	0.5221
ENSMUSG00000056763	Cspp1	5009	Cellular	835.435	751.434	0.194629	-0.596624	1.07238	0.4287	164.16	442.532	-1.45718	-2.65538	-0.335321	-0.9826	264.609	583.854	-1.13112	-2.26397	0.0297194	-0.9349
ENSMUSG00000048960	Prex2	11053	Cellular	58.8775	46.3029	0.469813	-0.946546	2.12728	0.5952	20.4863	63.7588	-2.0068	-4.99795	0.0210132	-0.9505	24.8762	70.9464	-1.46395	-4.38498	1.5829	-0.812
ENSMUSG00000016918	Sulf1	5598	Cellular	55.9943	53.6153	0.094738	-1.06732	1.31043	0.3914	62.5339	68.2497	-0.131912	-1.15285	0.872767	-0.4097	99.495	210.326	-0.816469	-2.45039	1.4006	-0.7566
ENSMUSG00000097398	Platr5	479	Cellular	5.91688	9.12813	-0.304175	-2.75047	2.99763	-0.5638	25.7668	25.5815	-0.0457418	-4.20804	3.89528	-0.4498	2.80155	27.6116	-2.39359	-6.23055	4.12653	-0.8522
ENSMUSG00000036206	Sh3bp4	4995	Cellular	254.378	283.421	-0.153244	-0.652355	0.354329	-0.3487	161.421	147.171	0.15261	-0.62496	0.959954	0.3954	288.878	67.1995	2.34396	0.626889	4.62029	0.9927
ENSMUSG00000055013	Agap1	11921	Cellular	178.338	195.123	-0.18162	-1.16976	0.718453	-0.4239	94.9117	163.889	-0.780345	-2.45189	0.894871	-0.7473	97.4841	119.243	-0.281377	-1.08689	0.531701	-0.5341
ENSMUSG00000040782	Rfwd2	6999	Cellular	156.513	183.918	-0.226865	-0.727836	0.282907	-0.4644	95.6295	133.805	-0.485014	-2.31011	1.38642	-0.6143	274.486	154.31	0.858119	-0.274418	2.08097	0.8521
ENSMUSG00000033964	Zbtb41	8361	Cellular	111.542	139.048	-0.375223	-1.98353	1.09328	-0.5551	98.1232	125.271	-0.869371	-4.3722	1.5189	-0.6363	207.31	72.843	1.63489	0.209011	3.28534	0.9721
ENSMUSG00000033952	Aspm	9867	Cellular	353.451	392.997	-0.173013	-1.01901	0.616758	-0.4152	212.926	337.428	-0.662363	-1.2861	-0.0165042	-0.8944	271.032	169.365	0.693218	-0.170009	1.59868	0.8423
ENSMUSG00000041570	Camsap2	7823	Cellular	310.414	322.086	-0.0390521	-0.784664	0.731121	-0.2892	94.4295	132.42	-0.511543	-1.48876	0.395404	-0.7117	278.624	136.79	1.04081	-0.0155965	2.12753	0.9315
ENSMUSG00000040124	Gorab	2663	Cellular	110.909	147.698	-0.374403	-1.66891	0.94363	-0.5759	85.4969	104.866	-0.528946	-2.89572	1.40696	-0.5789	146.998	105.546	0.739714	-0.962424	2.90071	0.6836
ENSMUSG00000026019	Wdr12	10012	Cellular	416.487	451.493	-0.125518	-0.645816	0.379348	-0.3043	201.96	244.268	-0.288272	-1.29118	0.692071	-0.5254	137.454	163.812	-0.328883	-1.67605	0.858938	-0.5337
ENSMUSG00000026014	Raph1	10024	Cellular	285.396	275.235	0.000768834	-0.964674	0.895833	0.2966	140.755	244.532	-0.773907	-1.49663	-0.00600487	-0.9136	187.562	181.343	-0.21931	-2.7821	1.77486	-0.4496
ENSMUSG00000026341	Actr3	2565	Cellular	191.559	209.985	-0.141569	-1.06336	0.737931	-0.3989	96.534	98.6425	-0.248323	-3.09176	1.98271	-0.4628	193.581	92.0286	0.885058	-1.31557	2.65803	0.7689
ENSMUSG00000026425	Srgap2	8026	Cellular	163.842	167.647	-0.0266405	-0.89966	0.877394	-0.312	79.3254	145.101	-0.891378	-1.90448	0.0716343	-0.9058	140.955	173.231	-0.339443	-1.91558	1.12758	-0.5398
ENSMUSG00000026437	Cdk18	4355	Cellular	55.0313	74.2228	-0.208067	-1.86686	1.93397	-0.5214	26.5127	30.6863	-0.71748	-4.35373	1.60376	-0.5775	9.89784	14.5688	-1.17539	-8.29692	3.93068	-0.6038
[truncated: 8,518 more rows]
