# Supplementary material for: mRNA turnover dynamics are affected by cell differentiation and loss of the cytosine methyltransferase Nsun2
Source: Nucleic Acids Res. 2025 Oct 16;53(19):gkaf995. doi: 10.1093/nar/gkaf995 (PMC12529931; doi:10.1093/nar/gkaf995)
Supplement: gkaf995_Supplemental_Files [file gkaf995_supplemental_files.zip › SupplementaryTable_6_BSseq_NEC.xlsx]

## Sheet: Legend
Title: Supplementary Table S6. Bisulfite sequencing data
#SeqID	sequence ID from reference database (e.g. chr1)
refPos	postion of the methylated C on the reference sequence
refStrand	genomic strand
refBase	base on reference sequence
seqContext	sequence Context arround the mehtylated C
cov_genotype_timepoint_n	coverage per biological replicate (# of reads covering this position)
C_count_geotype_timepoint_n	# of C's counted at this position per biological replicate n
methRate_genotype_timepoint_n	methylation rate per biological replicate n
mut_count_genotype_timepoint_n	# of non-reference bases at the position per biological replicate n
mutRate_genotype_timepoint_n	mutation rate (#non reference bases / coverage) per biological relicate n
SNR_genotype_timepoint_n	local signal to noise ratio per biological replicate n
CalledBase_genotype_timepoint_n	prevailing base(s) at the position per biological replicate n
CB_count_genotype_timepoint_n	CalledBase count per biological replicate n
95_CI_lower_genotype_timepoint_n	lower bound of the 95% confidence interval (Wilson score interval) per biological replicate n
95_CI_upper_genotype_timepoint_n	upper bound of the 95% confidence interval (Wilson score interval) per biological replicate n
p-value_mState_genotype_timepoint_n	p-value of the methylation State (Lister et al. 2009) per biological replicate n
p-value_mRate_genotype_timepoint_n	p-value of the methylation Rate (Barturen et al. 2013) per biological replicate n
score_genotype_timepoint_n	methylation call score per biological replicate n
candidateName_genotype_timepoint	name assigned to the methylated C candidate
geneStrand	gene strand
geneId	Ensembl gene ID
transcriptId	Ensembl transcript ID

## Sheet: NEC_WT_d0_BS
SeqID	refPos	refStrand	refBase	seqContext	cov_WT_d0_1	C_count_WT_d0_1	methRate_WT_d0_1	mut_count_WT_d0_1	mutRate_WT_d0_1	CR_WT_d0_1	SNR_WT_d0_1	CalledBase_WT_d0_1	CB_count_WT_d0_1	95_CI_lower_WT_d0_1	95_CI_upper_WT_d0_1	p-value_mState_WT_d0_1	p-value_mRate_WT_d0_1	score_WT_d0_1	candidateName_WT_d0_1	p.adj_mState_WT_d0_1	p.adj_mRate_WT_d0_1	cov_WT_d0_2	C_count_WT_d0_2	methRate_WT_d0_2	mut_count_WT_d0_2	mutRate_WT_d0_2	CR_WT_d0_2	SNR_WT_d0_2	CalledBase_WT_d0_2	CB_count_WT_d0_2	95_CI_lower_WT_d0_2	95_CI_upper_WT_d0_2	p-value_mState_WT_d0_2	p-value_mRate_WT_d0_2	score_WT_d0_2	candidateName_WT_d0_2	p.adj_mState_WT_d0_2	p.adj_mRate_WT_d0_2	geneStrand	geneId	transcriptId
2	162776745	+	C	agttactcttCcgagtttata	1203	474	0.394	0	0	0.9977	0.9992	T	729	0.367	0.422	6.37634e-164	0	28372.2	m5C_1231	5.75875e-161	0	1313	525	0.4	0	0	0.9976	1	T	788	0.374	0.427	1.01845e-180	0	35311.2	m5C_1402	9.50977e-178	0	1	ENSMUSG00000016921	ENSMUST00000193611
10	79788660	+	C	attgcttaccCaggacacaga	28	11	0.393	0	0	0.9979	1	T	17	0.236	0.576	0.000288433	1.48683e-06	9.17627	m5C_5280	0.00180542	1.49321e-06	20	6	0.3	0	0	0.998	1	T	14	0.145	0.519	0.020196	1.50649e-07	1.47925	m5C_6143	0.0667246	1.53338e-07	1	ENSMUSG00000019564	ENSMUST00000019708
5	135405155	+	C	gctcacacacCgaggctactc	23	9	0.391	0	0	0.994	1	T	14	0.222	0.592	0.00148349	1.75225e-05	5.64093	m5C_2996	0.00699366	1.75511e-05	20	3	0.15	0	0	0.9986	1	T	17	0.052	0.36	0.230769	3.01527e-09	0.10005	m5C_3436	0.237288	4.92221e-09	1	ENSMUSG00000000916	ENSMUST00000000940
11	70498235	+	C	ccaagcagtgCggggccagag	27	10	0.385	1	0.037	0.9983	1	T	16	0.224	0.575	0.00067152	5.78592e-07	7.11639	m5C_5493	0.00366456	5.82462e-07	49	10	0.208	1	0.02	0.9982	1	T	38	0.117	0.343	0.00115971	4.35552e-12	3.44356	m5C_6407	0.00621897	1.02929e-11	1	ENSMUSG00000020827	ENSMUST00000072237
19	47010387	+	C	attgagatcgCagcttacagg	94	36	0.383	0	0	0.9984	1	T	58	0.291	0.484	2.25032e-13	0	132.562	m5C_8864	4.58919e-12	0	130	49	0.377	0	0	0.9982	1	T	81	0.298	0.463	1.30063e-17	0	246.796	m5C_10223	4.4364e-16	0	1	ENSMUSG00000034336	ENSMUST00000037636
11	102043529	-	C	tgagaacaggCagggcctggt	56	21	0.382	1	0.018	0.997	1	T	34	0.265	0.514	8.93967e-08	3.9688e-11	39.2492	m5C_5954	1.04274e-06	7.35153e-11	65	23	0.359	1	0.015	0.9962	1	T	41	0.253	0.482	2.12737e-08	2.67142e-12	44.6235	m5C_6894	2.94286e-07	6.46856e-12	2	ENSMUSG00000020921	ENSMUST00000021296
9	53527893	-	C	gttcagagggCaacacctacc	22	8	0.364	0	0	0.9985	1	T	14	0.197	0.57	0.00360848	1.71101e-07	3.8561	m5C_4177	0.0148424	1.73711e-07	42	11	0.262	0	0	1	1	T	31	0.153	0.411	0.000460915	0	5.61604	m5C_4752	0.00286204	0	2	ENSMUSG00000032030	ENSMUST00000166367
18	58043329	+	C	agcatggtgtCaggatttgca	56	20	0.357	0	0	0.9986	1	T	36	0.245	0.488	1.20404e-07	3.49276e-13	33.8445	m5C_7823	1.37399e-06	8.32312e-13	87	30	0.345	0	0	0.9983	1	T	57	0.253	0.449	8.98506e-11	0	76.3809	m5C_8940	1.61342e-09	0	1	ENSMUSG00000024597	ENSMUST00000115366
1	135190861	-	C	acagggaaagCagaagtacac	135	47	0.348	0	0	0.9984	1	T	88	0.273	0.432	1.08808e-16	0	204.823	m5C_526	3.03034e-15	0	148	52	0.351	0	0	0.9971	1	T	96	0.279	0.431	9.40599e-19	0	261.61	m5C_638	3.60322e-17	0	2	ENSMUSG00000041926	ENSMUST00000074357
9	66368982	+	C	ttgttctgagCggggttatac	21	7	0.333	0	0	0.9984	1	T	14	0.172	0.546	0.00862025	1.54407e-07	2.48484	m5C_4216	0.0315743	1.57015e-07	23	5	0.217	0	0	0.9985	1	T	18	0.097	0.419	0.0245478	3.20364e-08	0.77793	m5C_4867	0.072253	3.43148e-08	1	ENSMUSG00000038664	ENSMUST00000042824
11	100918114	+	C	gtgtgattaaCcgggagcgga	52	17	0.327	0	0	0.9974	1	T	35	0.215	0.462	3.195e-06	3.74689e-12	20.1066	m5C_6422	2.94443e-05	8.50246e-12	58	21	0.362	0	0	0.9984	1	T	37	0.251	0.491	1.03984e-07	9.78662e-13	36.7412	m5C_7429	1.31772e-06	2.40322e-12	1	ENSMUSG00000019302	ENSMUST00000154896
6	113059403	+	C	tagataagtgCggggcaggac	35	11	0.324	1	0.029	0.9985	1	T	23	0.191	0.492	0.000373238	1.83707e-09	7.21412	m5C_3135	0.00217676	3.06923e-09	27	3	0.111	0	0	0.9983	1	T	24	0.039	0.281	0.235849	5.11164e-09	0.0725	m5C_3671	0.237288	6.56759e-09	1	ENSMUSG00000034269	ENSMUST00000143998
8	120536443	-	C	ctctggtagaCactgcttggc	53	17	0.321	0	0	0.997	1	T	36	0.211	0.455	3.30995e-06	9.28213e-12	19.65	m5C_4266	3.03708e-05	1.87242e-11	41	16	0.39	0	0	0.9967	1	T	25	0.257	0.543	4.93925e-06	1.57196e-09	21.7823	m5C_4905	4.68821e-05	2.74038e-09	2	ENSMUSG00000031827	ENSMUST00000034285
8	123143757	+	C	ctcacttctcCcaggtgacct	91	29	0.319	0	0	0.9981	1	T	62	0.232	0.42	2.60492e-10	0	64.471	m5C_5109	4.05624e-09	0	96	35	0.365	0	0	0.9981	1	T	61	0.275	0.464	1.29108e-12	0	114.531	m5C_5898	2.70151e-11	0	1	ENSMUSG00000017478	ENSMUST00000017622
13	67120589	+	C	gaagatcaagCgagctgtgct	215	67	0.313	1	0.005	0.9984	1	T	147	0.255	0.378	1.44406e-23	0	389.782	m5C_6623	6.71275e-22	0	224	63	0.281	0	0	0.9984	1	T	161	0.226	0.343	1.33722e-21	0	297.78	m5C_7701	6.12825e-20	0	1	ENSMUSG00000021518	ENSMUST00000021990
7	67653674	+	C	cgaggactacCgaagctaccg	32	10	0.312	0	0	0.9981	1	T	22	0.18	0.486	0.000851797	2.68912e-09	5.51077	m5C_3119	0.00428406	4.31597e-09	45	10	0.222	0	0	0.9983	1	T	35	0.125	0.363	0.00111532	3.1628e-12	3.7039	m5C_3572	0.00599818	7.59683e-12	1	ENSMUSG00000005533	ENSMUST00000005671
4	152387987	+	C	ccaggatgctCgggagaggtg	29	9	0.31	0	0	0.9984	1	T	20	0.173	0.492	0.00188095	3.25266e-07	4.23777	m5C_1841	0.00862944	3.28173e-07	30	6	0.2	0	0	0.9983	1	T	24	0.095	0.373	0.0237207	1.11516e-10	0.92666	m5C_2129	0.072253	2.06705e-10	1	ENSMUSG00000039662	ENSMUST00000048892
2	76535356	-	C	gggccaagagCgggggccctt	23	7	0.304	0	0	0.9986	1	T	16	0.156	0.509	0.00916052	1.00108e-07	2.22613	m5C_479	0.0334563	1.02658e-07	41	13	0.317	0	0	0.9985	1	T	28	0.196	0.47	7.89948e-05	1.10538e-11	10.4339	m5C_575	0.000598218	2.30713e-11	2	ENSMUSG00000051747	ENSMUST00000011934
7	27189098	+	C	agatgaggggCctccaggccg	30	9	0.3	0	0	0.9979	1	T	21	0.167	0.479	0.0019356	2.26811e-09	4.06926	m5C_3374	0.00886088	3.72152e-09	39	4	0.103	0	0	0.9976	1	T	35	0.041	0.236	0.115325	3.20037e-11	0.15239	m5C_3819	0.173911	6.35143e-11	1	ENSMUSG00000008384	ENSMUST00000008528
2	119068676	+	C	ctatcttactCaggagcttta	147	44	0.299	0	0	0.9983	1	T	103	0.231	0.378	2.55437e-15	0	148.428	m5C_1191	6.48544e-14	0	154	39	0.253	0	0	0.9983	0.9935	T	115	0.191	0.327	2.30495e-13	0	94.2065	m5C_1365	5.31419e-12	0	1	ENSMUSG00000027315	ENSMUST00000028783
4	116542795	+	C	cgcgcgctgtCgggcgacctc	116	34	0.298	2	0.017	0.9985	1	T	80	0.222	0.388	6.4137e-12	0	84.4688	m5C_2722	1.18214e-10	0	71	15	0.214	1	0.014	0.9985	1	T	55	0.134	0.324	2.63888e-05	0	9.22945	m5C_3073	0.000221488	0	1	ENSMUSG00000028691	ENSMUST00000135573
7	19490487	-	C	tgggcatcatCggaggaccgg	161	47	0.292	0	0	0.9984	1	T	114	0.227	0.366	2.75657e-16	0	166.151	m5C_3440	7.44744e-15	0	225	71	0.317	1	0.004	0.9984	1	T	153	0.26	0.381	1.12768e-24	0	441.318	m5C_3935	6.33367e-23	0	2	ENSMUSG00000002980	ENSMUST00000003061
3	87822298	+	C	ggcctgcaaaCtgggaaccct	978	282	0.288	0	0	0.9979	0.998	T	696	0.261	0.318	1.67821e-91	0	6676.74	m5C_1595	5.30482e-89	0	1152	343	0.298	0	0	0.9977	0.9974	T	809	0.272	0.325	2.03014e-112	0	10422.2	m5C_1857	1.01101e-109	0	1	ENSMUSG00000004897	ENSMUST00000005017
11	97727946	+	C	aaggaaggaaCagggcgctct	56	16	0.286	0	0	0.9985	1	T	40	0.184	0.415	8.75318e-06	1.04805e-13	14.9053	m5C_6864	7.52892e-05	2.58315e-13	59	9	0.153	0	0	0.9984	1	T	50	0.082	0.265	0.00281085	1.33227e-15	1.89157	m5C_8005	0.0132057	3.9968e-15	1	ENSMUSG00000038366	ENSMUST00000043843
12	112784197	-	C	gtggagaccaCtggctcccag	216	61	0.282	0	0	0.9982	1	T	155	0.227	0.346	6.15634e-21	0	279.339	m5C_5991	2.46332e-19	0	171	42	0.246	0	0	0.998	1	T	129	0.187	0.315	1.28353e-14	0	109.194	m5C_6966	3.36421e-13	0	2	ENSMUSG00000047832	ENSMUST00000062092
4	131651153	-	C	aggctgactcCgggggccctt	39	11	0.282	0	0	0.9982	1	T	28	0.165	0.438	0.000430936	3.67505e-09	6.12458	m5C_1864	0.00250633	5.36044e-09	56	8	0.143	0	0	0.9986	1	T	48	0.074	0.257	0.00298743	2.22045e-16	1.49881	m5C_2186	0.013627	6.83707e-16	2	ENSMUSG00000028906	ENSMUST00000155990
16	17100710	-	C	ttttccttatCgggtagtggc	57	16	0.281	0	0	0.9982	1	T	41	0.181	0.408	8.97989e-06	2.40474e-13	14.5986	m5C_7617	7.70297e-05	5.77394e-13	52	16	0.308	0	0	0.9969	1	T	36	0.199	0.443	7.80999e-06	7.33558e-12	16.2737	m5C_8752	7.30171e-05	1.57507e-11	2	ENSMUSG00000041720	ENSMUST00000036161
14	14299245	+	C	gcttgtatgtCgggagagtag	25	7	0.28	0	0	0.9987	1	T	18	0.143	0.476	0.00962513	7.75646e-08	2.01631	m5C_6643	0.0350317	8.02822e-08	62	8	0.129	0	0	0.9983	1	T	54	0.067	0.234	0.00614243	0	1.18294	m5C_7718	0.0251281	0	1	ENSMUSG00000021748	ENSMUST00000022268
4	141538891	+	C	cacttcctctCaaggcaggac	25	7	0.28	0	0	0.9978	1	T	18	0.143	0.476	0.00962513	3.53708e-07	2.01631	m5C_1970	0.0350317	3.56585e-07	25	5	0.2	0	0	0.9984	1	T	20	0.089	0.391	0.050152	4.281e-08	0.5758	m5C_2238	0.118669	4.50029e-08	1	ENSMUSG00000028914	ENSMUST00000097805
19	56537133	+	C	tcccggagcgCgcggcgcgag	29	8	0.276	0	0	0.9982	1	T	21	0.147	0.457	0.00223923	3.19186e-07	3.11598	m5C_8336	0.0101918	3.22193e-07	30	4	0.133	0	0	0.9984	1	T	26	0.053	0.297	0.1124	7.02904e-12	0.2016	m5C_9619	0.173911	1.51623e-11	1	ENSMUSG00000025078	ENSMUST00000071423
2	57179907	+	C	agcctgtgaaCagggaacctc	398	110	0.276	0	0	0.9984	1	T	288	0.235	0.322	2.39288e-37	0	945.614	m5C_382	2.22468e-35	0	538	177	0.329	0	0	0.9979	0.9981	T	361	0.291	0.37	3.00895e-59	0	3010.42	m5C_517	6.61084e-57	0	1	ENSMUSG00000026827	ENSMUST00000141536
10	80880436	-	C	caggtcccagCaggtgccccc	168	46	0.275	1	0.006	0.9978	1	T	121	0.213	0.348	7.74624e-16	0	148.278	m5C_6201	2.03202e-14	0	185	39	0.211	0	0	0.9977	1	T	146	0.158	0.275	3.87162e-13	0	76.5904	m5C_7136	8.63313e-12	0	2	ENSMUSG00000004937	ENSMUST00000005067
7	27029641	-	C	ttgcattcttCgggggcccgg	48	13	0.271	0	0	0.9978	1	T	35	0.166	0.41	9.55961e-05	5.88225e-11	8.65634	m5C_3381	0.00065978	1.07323e-10	59	7	0.119	0	0	0.9978	1	T	52	0.059	0.225	0.0129414	6.66134e-16	0.77546	m5C_3833	0.0442234	2.01377e-15	2	ENSMUSG00000040488	ENSMUST00000038618
4	43022190	-	C	ttccaggagcCggaggttatt	26	7	0.269	0	0	0.998	1	T	19	0.137	0.461	0.00983372	2.80112e-07	1.92558	m5C_1654	0.0356882	2.82886e-07	28	11	0.393	0	0	0.9982	1	T	17	0.236	0.576	0.000288433	9.73039e-07	9.17627	m5C_1933	0.00190504	9.78804e-07	2	ENSMUSG00000028454	ENSMUST00000149333
8	124228061	+	C	agctcttcgaCcgcatgtgta	248	66	0.267	1	0.004	0.9978	1	T	181	0.216	0.326	1.78033e-22	0	309.91	m5C_4453	7.60491e-21	0	313	88	0.281	0	0	0.9975	1	T	225	0.234	0.333	5.12179e-30	0	603.746	m5C_5108	4.20437e-28	0	1	ENSMUSG00000031967	ENSMUST00000001520
9	114219301	-	C	gcgctgcaagCagggcctgcc	319	84	0.266	3	0.009	0.9981	1	T	232	0.22	0.317	1.75221e-28	0	513.261	m5C_4523	1.06514e-26	0	287	87	0.304	1	0.003	0.9979	1	T	199	0.254	0.36	5.58539e-30	0	645.825	m5C_5279	4.53509e-28	0	2	ENSMUSG00000032431	ENSMUST00000084881
6	115595354	+	C	ttgtggtaaaCaggagcagtc	78	20	0.26	1	0.013	0.9984	1	T	57	0.175	0.367	4.62138e-07	0	22.1594	m5C_3614	4.86129e-06	0	61	16	0.262	0	0	0.9984	1	T	45	0.168	0.384	9.85087e-06	3.33067e-16	13.4885	m5C_4043	8.93034e-05	1.02387e-15	1	ENSMUSG00000000439	ENSMUST00000000449
10	79730803	-	C	ccaggacagcCagggctacac	27	7	0.259	0	0	0.9979	1	T	20	0.132	0.447	0.0100285	3.00571e-07	1.84269	m5C_5306	0.036291	3.03499e-07	21	3	0.143	0	0	0.9984	1	T	18	0.05	0.346	0.231707	4.07002e-09	0.0949	m5C_6169	0.237288	5.67986e-09	2	ENSMUSG00000013833	ENSMUST00000105378
8	48281408	-	C	taacatgtgcCcggtgtctgc	62	16	0.258	0	0	0.9981	1	T	46	0.166	0.379	1.00598e-05	9.99201e-16	13.2369	m5C_3758	8.39024e-05	2.87919e-15	39	9	0.231	0	0	1	1	T	30	0.126	0.383	0.00116204	0	3.3401	m5C_4323	0.00622254	0	2	ENSMUSG00000031563	ENSMUST00000057561
11	121038324	+	C	tgcgtgtccgCtgggtcgtaa	272	70	0.257	0	0	0.9975	1	T	202	0.209	0.312	5.12342e-24	0	340.788	m5C_6695	2.43536e-22	0	233	56	0.24	0	0	0.9976	0.9957	T	177	0.19	0.299	6.44299e-19	0	193.524	m5C_7858	2.51985e-17	0	1	ENSMUSG00000039329	ENSMUST00000039088
19	8795923	-	C	tcttcagctgCggggtctgga	56	14	0.25	0	0	0.9983	1	T	42	0.155	0.377	4.83204e-05	8.40439e-14	9.37566	m5C_9076	0.000354387	2.08281e-13	46	5	0.114	2	0.043	0.9985	1	T	39	0.05	0.24	0.0554429	6.66134e-15	0.31107	m5C_10430	0.118669	1.93921e-14	2	ENSMUSG00000071660	ENSMUST00000096751
4	129494394	-	C	cgcgtcaccgCcaggatggtg	503	126	0.25	0	0	0.9977	0.996	T	377	0.215	0.29	2.17371e-40	0	1072.55	m5C_2515	2.1813e-38	0	575	152	0.264	0	0	0.9974	0.9948	T	423	0.23	0.302	3.02694e-49	0	1695.87	m5C_2921	5.02471e-47	0	2	ENSMUSG00000028798	ENSMUST00000102593
8	11249856	-	C	accttgaaggCaggggagctg	61	15	0.246	0	0	0.9956	1	T	46	0.155	0.367	2.2914e-05	1.91847e-13	10.7923	m5C_3585	0.000181532	4.65945e-13	61	7	0.115	0	0	0.9978	1	T	54	0.057	0.218	0.0130262	0	0.74838	m5C_4137	0.0442234	0	2	ENSMUSG00000031502	ENSMUST00000033898
11	72863329	+	C	aggatccgagCcagggacatc	53	13	0.245	0	0	0.9984	1	T	40	0.149	0.376	0.000105747	2.90878e-14	7.71793	m5C_5474	0.000727454	7.48751e-14	43	14	0.326	0	0	0.9982	1	T	29	0.205	0.475	3.45408e-05	3.62121e-11	12.8007	m5C_6431	0.00028385	6.99521e-11	1	ENSMUSG00000020788	ENSMUST00000021142
1	62854534	+	C	tcctctacctCaggggctggt	41	10	0.244	0	0	0.9984	1	T	31	0.138	0.393	0.00104811	2.55307e-12	4.11925	m5C_451	0.00524635	5.88425e-12	25	9	0.36	0	0	0.9984	1	T	16	0.202	0.555	0.00163083	3.57854e-07	5.07979	m5C_540	0.00800943	3.61337e-07	1	ENSMUSG00000025969	ENSMUST00000075144
15	80044341	+	C	ccagctctgaCgggggcctct	49	11	0.244	4	0.082	0.9977	1	T	34	0.142	0.387	0.000487954	3.19502e-11	5.18562	m5C_7788	0.00282495	5.97974e-11	32	4	0.125	0	0	0.9974	1	T	28	0.05	0.281	0.113193	4.63927e-11	0.1881	m5C_8900	0.173911	8.87915e-11	1	ENSMUSG00000022414	ENSMUST00000023050
8	115432967	+	C	gtgtgtaatgCagggacgttt	41	10	0.244	0	0	0.9986	1	T	31	0.138	0.393	0.00104811	1.20859e-12	4.11925	m5C_3767	0.00524635	2.83094e-12	40	14	0.35	0	0	0.9982	1	T	26	0.221	0.505	3.07753e-05	4.18902e-11	13.9812	m5C_4287	0.000256862	8.05248e-11	1	ENSMUSG00000004637	ENSMUST00000004756
X	103583355	-	C	tctcagttatCaaggaattga	66	16	0.242	0	0	0.9981	0.9706	T	50	0.155	0.358	1.08615e-05	1.11022e-15	12.3182	m5C_8697	9.04693e-05	3.18893e-15	89	16	0.18	0	0	0.9983	1	T	73	0.114	0.272	1.45665e-05	0	8.8064	m5C_10007	0.000129692	0	2	ENSMUSG00000033906	ENSMUST00000042070
15	59521237	+	C	gccctccacgCaggggaccgg	38	9	0.237	0	0	0.9979	1	T	29	0.13	0.392	0.00228842	2.48177e-09	3.08781	m5C_7171	0.0103932	4.02854e-09	28	3	0.107	0	0	0.998	1	T	25	0.037	0.272	0.236364	7.77614e-09	0.06975	m5C_8252	0.237288	9.46826e-09	1	ENSMUSG00000032501	ENSMUST00000067543
5	34793025	-	C	gaggcatcagCaaggggaacg	220	52	0.236	0	0	0.9976	0.991	T	168	0.185	0.297	7.2405e-18	0	164.931	m5C_2048	2.14904e-16	0	260	53	0.205	1	0.004	0.9976	1	T	206	0.16	0.258	1.14309e-17	0	143.655	m5C_2422	3.95317e-16	0	2	ENSMUSG00000001082	ENSMUST00000001109
11	20175950	+	C	gcctcgaactCagggatccac	94	22	0.234	0	0	0.9987	1	T	72	0.16	0.329	1.18619e-07	0	24.37	m5C_5309	1.35854e-06	0	70	17	0.243	0	0	0.9987	1	T	53	0.158	0.355	5.05644e-06	0	14.182	m5C_6116	4.79335e-05	0	1	ENSMUSG00000020149	ENSMUST00000020358
15	103446232	-	C	gacccggaggCggcggagcag	30	7	0.233	0	0	0.9987	1	T	23	0.118	0.409	0.0105425	1.06596e-10	1.63197	m5C_8015	0.0380205	1.88715e-10	34	5	0.147	0	0	0.9978	1	T	29	0.064	0.301	0.0533869	1.12778e-10	0.41036	m5C_9279	0.118669	2.08889e-10	2	ENSMUSG00000022490	ENSMUST00000023133
3	95566710	+	C	agcctctgggCgaggcgggcg	30	7	0.233	0	0	0.9983	1	T	23	0.118	0.409	0.0105425	3.13181e-10	1.63197	m5C_1706	0.0380205	5.41556e-10	27	6	0.222	0	0	0.9983	1	T	21	0.106	0.408	0.0229224	1.03351e-07	1.04357	m5C_2009	0.072253	1.05816e-07	1	ENSMUSG00000038612	ENSMUST00000037947
2	26810709	-	C	agagaacagaCagacttagaa	125	29	0.232	0	0	0.9984	0.9921	T	96	0.167	0.313	2.96402e-10	0	46.0526	m5C_1046	4.57037e-09	0	158	44	0.28	1	0.006	0.9982	0.9937	T	113	0.216	0.355	3.39059e-15	0	137.453	m5C_1158	9.55761e-14	0	2	ENSMUSG00000014867	ENSMUST00000015011
7	105398117	-	C	ggctgctgctCggggtctcac	142	33	0.232	0	0	0.9977	1	T	109	0.171	0.308	2.83616e-11	0	59.3559	m5C_3332	4.87233e-10	0	202	36	0.178	0	0	0.9981	1	T	166	0.132	0.237	5.25188e-12	0	53.438	m5C_3763	1.03787e-10	0	2	ENSMUSG00000030894	ENSMUST00000033184
14	101967515	+	C	ctacaaagggCgggggacgcg	53	12	0.231	1	0.019	0.9983	1	T	40	0.137	0.361	0.000238782	1.9984e-14	5.96505	m5C_6819	0.00151413	5.20127e-14	64	11	0.172	0	0	0.9984	1	T	53	0.099	0.282	0.000611148	0	3.49198	m5C_7748	0.00373285	0	1	ENSMUSG00000033060	ENSMUST00000100337
6	131365133	-	C	cccccggaccCcgcgcctaag	337	78	0.231	0	0	0.9984	0.997	T	259	0.19	0.279	4.24719e-26	0	375.225	m5C_2858	2.20088e-24	0	331	66	0.199	0	0	0.9984	1	T	265	0.16	0.246	3.69109e-22	0	226.203	m5C_3260	1.75621e-20	0	2	ENSMUSG00000030189	ENSMUST00000032309
2	30363616	-	C	cgcccaggggCtgcacggcgg	35	8	0.229	0	0	0.998	1	T	27	0.121	0.39	0.00498622	1.05339e-09	2.22225	m5C_759	0.0202719	1.78492e-09	30	4	0.133	0	0	0.9981	1	T	26	0.053	0.297	0.1124	1.3081e-11	0.2016	m5C_916	0.173911	2.70454e-11	2	ENSMUSG00000089762	ENSMUST00000065134
5	130089538	+	C	acttaggaggCggaggccagc	44	10	0.227	0	0	0.9983	1	T	34	0.128	0.37	0.00109944	3.83893e-12	3.79967	m5C_2279	0.00548592	8.68948e-12	63	7	0.111	0	0	0.998	1	T	56	0.055	0.212	0.0131058	0	0.72313	m5C_2654	0.0442234	0	1	ENSMUSG00000025532	ENSMUST00000026608
14	26643115	-	C	gaactgagggCagatgcacct	31	7	0.226	0	0	1	1	T	24	0.114	0.398	0.0106938	0	1.57206	m5C_6796	0.0384781	0	60	13	0.22	1	0.017	0.9985	1	T	46	0.134	0.341	0.00011636	2.30926e-14	6.82988	m5C_7785	0.000842256	6.26142e-14	2	ENSMUSG00000040760	ENSMUST00000036570
2	92219386	-	C	gcacaggcagCggagacacct	31	7	0.226	0	0	0.9984	1	T	24	0.114	0.398	0.0106938	2.23486e-10	1.57206	m5C_544	0.0384781	3.88473e-10	21	3	0.143	0	0	0.9984	1	T	18	0.05	0.346	0.231707	4.29145e-09	0.0949	m5C_658	0.237288	5.67986e-09	2	ENSMUSG00000027223	ENSMUST00000111279
15	25985106	+	C	cggacgagtgCgggagggcgg	40	9	0.225	0	0	0.9982	1	T	31	0.123	0.375	0.00235825	2.63367e-12	2.91232	m5C_6977	0.010695	6.06339e-12	37	10	0.27	0	0	0.9982	1	T	27	0.154	0.43	0.000969729	2.28855e-09	4.63974	m5C_7953	0.0052378	3.87916e-09	1	ENSMUSG00000052253	ENSMUST00000227912
19	15951734	-	C	aagggaaaagCaaccattaga	55	12	0.218	0	0	0.9983	1	T	43	0.129	0.344	0.000249468	2.23155e-14	5.59727	m5C_8309	0.00157872	5.7914e-14	97	17	0.175	0	0	0.998	1	T	80	0.112	0.263	7.08414e-06	0	9.84004	m5C_9626	6.65642e-05	0	2	ENSMUSG00000041491	ENSMUST00000235718
4	106263619	+	C	aggtccagctCagggtttgtg	28	6	0.214	0	0	0.9984	1	T	22	0.102	0.395	0.0232065	7.59937e-08	1.00145	m5C_1779	0.0681754	7.87336e-08	52	7	0.135	0	0	0.9983	1	T	45	0.067	0.253	0.0125954	2.22045e-16	0.88791	m5C_2154	0.0442234	6.83707e-16	1	ENSMUSG00000028514	ENSMUST00000094933
3	90159008	+	C	gttccccttgCaagagttcat	213	45	0.211	0	0	0.9978	1	T	168	0.162	0.271	4.21803e-15	0	104.67	m5C_1424	1.04166e-13	0	225	47	0.209	0	0	0.9978	1	T	178	0.161	0.267	9.69467e-16	0	113.522	m5C_1630	2.9084e-14	0	1	ENSMUSG00000052310	ENSMUST00000015467
10	39697750	+	C	ctgccgtcttCgggggagaac	53	11	0.208	0	0	0.9984	1	T	42	0.12	0.335	0.000548384	7.43849e-15	4.30601	m5C_4449	0.00314029	2.05444e-14	85	10	0.118	0	0	0.9984	1	T	75	0.065	0.203	0.00147535	0	1.84511	m5C_5104	0.00748701	0	1	ENSMUSG00000019841	ENSMUST00000019986
4	148137120	+	C	ctgttgtgggCtggggcccca	53	11	0.208	0	0	0.9982	1	T	42	0.12	0.335	0.000548384	1.84297e-14	4.30601	m5C_2222	0.00314029	4.81457e-14	35	5	0.143	0	0	0.9986	1	T	30	0.063	0.294	0.0536448	1.99905e-11	0.39767	m5C_2556	0.118669	4.04575e-11	1	ENSMUSG00000029009	ENSMUST00000097788
2	10466258	+	C	gccttaaaaaCggagtcaacc	29	6	0.207	0	0	0.9984	1	T	23	0.098	0.384	0.0234721	8.02796e-08	0.96261	m5C_386	0.0681754	8.26996e-08	33	7	0.212	0	0	0.999	1	T	26	0.107	0.378	0.010971	3.57663e-11	1.46455	m5C_443	0.0415164	6.91265e-11	1	ENSMUSG00000061186	ENSMUST00000116594
X	98510516	-	C	ccatctcctaCgtggatcctc	58	12	0.207	0	0	0.9977	1	T	46	0.123	0.328	0.000259316	1.46105e-13	5.27226	m5C_8608	0.00163776	3.57046e-13	60	13	0.217	0	0	0.9976	0.9836	T	47	0.131	0.336	0.000117983	6.66134e-16	6.7014	m5C_9871	0.000853176	2.01377e-15	2	ENSMUSG00000034403	ENSMUST00000113792
13	22144226	+	C	cgaattcataCgggagagaag	39	8	0.205	0	0	1	1	T	31	0.108	0.355	0.00262396	0	2.22581	m5C_6037	0.011765	0	47	5	0.106	0	0	0.9979	1	T	42	0.046	0.226	0.0558903	3.9968e-14	0.29002	m5C_7022	0.118669	1.06136e-13	1	ENSMUSG00000006720	ENSMUST00000176511
17	28910510	+	C	ggagcagcctCgagccgtgca	39	8	0.205	0	0	0.9984	1	T	31	0.108	0.355	0.00262396	4.46402e-10	2.22581	m5C_8717	0.011765	7.65227e-10	31	4	0.129	0	0	0.9984	1	T	27	0.051	0.289	0.112809	6.97387e-12	0.19462	m5C_9840	0.173911	1.50563e-11	1	ENSMUSG00000053436	ENSMUST00000004990
17	35967938	-	C	tgagccactgCggggctgtag	50	10	0.204	1	0.02	0.9985	1	T	39	0.115	0.336	0.0011735	2.2109e-12	3.36474	m5C_8920	0.00582788	5.11801e-12	59	7	0.119	0	0	0.9984	1	T	52	0.059	0.225	0.0129414	1.11022e-16	0.77546	m5C_10210	0.0442234	3.46278e-16	2	ENSMUSG00000038838	ENSMUST00000043674
17	37290551	-	C	acttgtggggCaggatcctaa	50	10	0.204	1	0.02	0.9977	1	T	39	0.115	0.336	0.0011735	1.53705e-11	3.36474	m5C_8571	0.00582788	3.01216e-11	71	7	0.1	1	0.014	0.9988	1	T	63	0.049	0.192	0.0133499	0	0.64675	m5C_9913	0.0442234	0	2	ENSMUSG00000064308	ENSMUST00000039846
17	87140773	+	C	tataactgtaCgggagcttaa	59	12	0.203	0	0	0.9984	1	T	47	0.12	0.323	0.000262429	1.4877e-14	5.17216	m5C_7907	0.00165246	3.91721e-14	62	8	0.129	0	0	0.9984	1	T	54	0.067	0.234	0.00614243	0	1.18294	m5C_9070	0.0251281	0	1	ENSMUSG00000024140	ENSMUST00000024954
5	150477827	+	C	ggtacgctgtCagggcccagc	79	16	0.203	0	0	1	1	T	63	0.129	0.304	1.31253e-05	0	10.052	m5C_2289	0.000108895	0	123	21	0.171	0	0	1	1	T	102	0.114	0.247	3.75319e-07	0	15.4458	m5C_2636	4.37384e-06	0	1	ENSMUSG00000041147	ENSMUST00000044620
13	46926357	-	C	ggtcacaccgCagaatgaaag	89	18	0.202	0	0	0.9984	1	T	71	0.132	0.297	2.93542e-06	0	13.1385	m5C_6319	2.72507e-05	0	78	14	0.179	0	0	0.9984	1	T	64	0.11	0.279	6.4396e-05	0	6.4566	m5C_7365	0.000504762	0	2	ENSMUSG00000021375	ENSMUST00000056978
4	43495356	+	C	acagctggtgCagctgacaca	173	35	0.202	0	0	0.9984	1	T	138	0.149	0.268	8.58474e-12	0	57.7948	m5C_1648	1.57312e-10	0	125	44	0.352	0	0	0.9956	1	T	81	0.274	0.439	1.1251e-15	0	180.109	m5C_1921	3.32193e-14	0	1	ENSMUSG00000028461	ENSMUST00000030181
6	122685156	+	C	ggaatatgttCgggggcagtg	112	22	0.202	3	0.027	0.9982	1	T	87	0.137	0.287	1.46827e-07	0	20.6308	m5C_3444	1.65757e-06	0	98	15	0.153	0	0	0.9981	1	T	83	0.095	0.237	3.42034e-05	0	6.36435	m5C_3971	0.000282008	0	1	ENSMUSG00000012396	ENSMUST00000112581
14	68361969	-	C	cccgctctaaCgagaaagagc	35	7	0.2	0	0	1	1	T	28	0.1	0.359	0.011219	0	1.37081	m5C_6616	0.0400262	0	42	8	0.19	0	0	0.9984	1	T	34	0.1	0.333	0.00541483	6.3205e-13	1.80985	m5C_7647	0.0230477	1.56131e-12	2	ENSMUSG00000022054	ENSMUST00000111089
4	83373085	+	C	ttttacagcaCggggcagtca	26	5	0.2	1	0.038	0.9987	1	T	20	0.089	0.391	0.050152	2.03088e-08	0.5758	m5C_1624	0.11325	2.24071e-08	32	7	0.219	0	0	0.9984	1	T	25	0.11	0.388	0.0108363	2.40204e-10	1.5164	m5C_1900	0.0412366	4.36575e-10	1	ENSMUSG00000028483	ENSMUST00000123262
8	105320590	+	C	ttgatggacaCgggggccacg	50	10	0.2	0	0	0.9982	1	T	40	0.112	0.33	0.00059342	6.21725e-15	3.62791	m5C_3862	0.00337071	1.72771e-14	70	9	0.13	1	0.014	0.9979	1	T	60	0.07	0.23	0.00147882	0	1.78717	m5C_4460	0.00748934	0	1	ENSMUSG00000048371	ENSMUST00000059588
8	27527639	+	C	acttgagagtCggctccagtg	347	69	0.199	0	0	0.9976	1	T	278	0.16	0.244	7.90361e-23	0	244.388	m5C_4033	3.4699e-21	0	376	80	0.214	3	0.008	0.9977	1	T	293	0.176	0.259	7.13872e-27	0	367.813	m5C_4569	4.76127e-25	0	1	ENSMUSG00000031483	ENSMUST00000033873
14	30896257	-	C	tgcccgtcttCgggggagagc	356	69	0.197	5	0.014	0.9984	1	T	282	0.158	0.241	8.2893e-23	0	241.319	m5C_7380	3.61413e-21	0	465	72	0.156	3	0.006	0.9984	0.9979	T	390	0.126	0.192	1.05242e-23	0	207.83	m5C_8487	5.53277e-22	0	2	ENSMUSG00000021910	ENSMUST00000168206
12	113117451	+	C	ccccggacagCagggctctcg	52	10	0.196	1	0.019	0.9981	1	T	41	0.11	0.325	0.000599868	1.04361e-14	3.54904	m5C_5982	0.00340123	2.78619e-14	60	6	0.1	0	0	0.998	1	T	54	0.047	0.201	0.0274116	0	0.43715	m5C_6964	0.072253	0	1	ENSMUSG00000006360	ENSMUST00000198597
15	84825880	+	C	caggcactttCaggaacttgt	128	25	0.195	0	0	0.9983	1	T	103	0.136	0.272	1.62715e-08	0	26.4692	m5C_7490	2.09935e-07	0	104	21	0.202	0	0	0.9983	1	T	83	0.136	0.289	3.10471e-07	0	18.5915	m5C_8621	3.64084e-06	0	1	ENSMUSG00000016619	ENSMUST00000165443
11	61403495	+	C	tgttcgctctCagggatttgt	72	14	0.194	0	0	0.9978	1	T	58	0.12	0.3	6.0706e-05	0	7.05546	m5C_5349	0.000443168	0	70	16	0.229	0	0	0.9975	1	T	54	0.146	0.34	1.16111e-05	0	11.5189	m5C_6267	0.000103874	0	1	ENSMUSG00000001039	ENSMUST00000102657
5	144124696	+	C	acggccgtccCgggggctgaa	31	6	0.194	0	0	0.9984	1	T	25	0.092	0.363	0.023954	9.59016e-11	0.89331	m5C_2587	0.0681754	1.70546e-10	34	7	0.206	0	0	0.9981	0.9714	T	27	0.103	0.368	0.0110983	4.28217e-10	1.41613	m5C_2883	0.041871	7.68199e-10	1	ENSMUSG00000038970	ENSMUST00000041804
11	103569452	-	C	tgtcagtgtcCcagggagtgt	68	13	0.191	0	0	0.9984	1	T	55	0.115	0.3	0.000129683	0	5.82498	m5C_5949	0.000888253	0	60	10	0.167	0	0	0.9975	1	T	50	0.093	0.28	0.00129913	0	2.68808	m5C_6885	0.00686317	0	2	ENSMUSG00000020946	ENSMUST00000021329
7	28521688	+	C	tttgctggggCtccaagggtg	47	9	0.191	0	0	0.9982	1	T	38	0.104	0.325	0.00128107	2.40941e-12	2.71143	m5C_4289	0.00630268	5.56735e-12	42	6	0.143	0	0	0.9982	1	T	36	0.067	0.278	0.0258107	1.27676e-13	0.63997	m5C_4918	0.072253	3.25952e-13	1	ENSMUSG00000015165	ENSMUST00000174548
X	104943491	-	C	tgaaccaaagCacaggtaatt	358	68	0.19	0	0	0.9984	1	T	290	0.153	0.234	2.00756e-22	0	225.274	m5C_8848	8.518e-21	0	435	93	0.214	0	0	0.9984	1	T	342	0.178	0.255	8.12784e-31	0	497.712	m5C_10128	6.82191e-29	0	2	ENSMUSG00000031229	ENSMUST00000113573
6	38331107	-	C	tgtgcgctcaCgggggccgca	80	15	0.188	0	0	0.9982	1	T	65	0.117	0.287	2.96248e-05	0	7.95078	m5C_2800	0.000231792	0	73	9	0.125	1	0.014	0.9979	0.9865	T	63	0.067	0.221	0.00299434	0	1.52581	m5C_3216	0.013627	0	2	ENSMUSG00000029826	ENSMUST00000114900
1	189628873	-	C	agctagacaaCgagaagaaag	139	26	0.187	0	0	0.9984	1	T	113	0.131	0.26	8.20929e-09	0	27.5326	m5C_254	1.09032e-07	0	118	24	0.203	0	0	0.9984	1	T	94	0.141	0.285	3.24404e-08	0	25.2812	m5C_288	4.30426e-07	0	2	ENSMUSG00000026603	ENSMUST00000027897
3	132711324	-	C	tctgcagtggCggggtatcat	75	14	0.187	0	0	0.9977	1	T	61	0.115	0.289	6.26053e-05	0	6.74274	m5C_1373	0.00045598	0	68	7	0.103	0	0	1	1	T	61	0.051	0.198	0.0132851	0	0.66687	m5C_1605	0.0442234	0	2	ENSMUSG00000028018	ENSMUST00000029651
11	77399107	-	C	ggccctgattCggagagctcc	27	5	0.185	0	0	0.9973	1	T	22	0.082	0.367	0.0255272	1.9994e-07	0.65158	m5C_5576	0.0681754	2.02567e-07	28	8	0.286	0	0	0.9984	1	T	20	0.153	0.471	0.00437609	2.38861e-07	2.87859	m5C_6481	0.0190165	2.41806e-07	2	ENSMUSG00000044328	ENSMUST00000060417
8	46662171	-	C	actgtctcacCaagatcttca	476	88	0.185	0	0	0.9975	0.9979	T	388	0.153	0.222	3.78865e-27	0	354.742	m5C_3700	2.08277e-25	0	362	81	0.224	0	0	0.9969	1	T	281	0.184	0.269	2.47519e-25	0	366.44	m5C_4252	1.43331e-23	0	2	ENSMUSG00000031633	ENSMUST00000034049
8	13307918	-	C	tggtcacaggCgggagacgca	61	11	0.183	1	0.016	0.9984	1	T	49	0.106	0.299	0.000590515	0	3.74972	m5C_3934	0.00336025	0	45	7	0.167	3	0.067	0.9984	1	T	35	0.083	0.306	0.0119126	2.37366e-13	1.11997	m5C_4534	0.0439227	5.97212e-13	2	ENSMUSG00000038506	ENSMUST00000110840
15	66802053	-	C	aaatgtggggCatcagtgatt	72	13	0.181	0	0	0.998	1	T	59	0.109	0.285	0.000134788	0	5.46754	m5C_6931	0.000918243	0	40	6	0.15	0	0	0.9981	1	T	34	0.071	0.291	0.0255466	1.39222e-13	0.67476	m5C_7939	0.072253	3.54582e-13	2	ENSMUSG00000005125	ENSMUST00000005256
1	74615578	-	C	ccatctgctgCgggagctggg	56	10	0.179	0	0	0.9995	1	T	46	0.1	0.298	0.00125833	0	2.90013	m5C_208	0.00621499	0	75	18	0.247	2	0.027	0.9984	1	T	55	0.162	0.356	2.31095e-06	0	16.4396	m5C_246	2.3365e-05	0	2	ENSMUSG00000026135	ENSMUST00000113737
5	148266953	-	C	caggccctggCggggtggggt	71	12	0.179	4	0.056	0.9983	1	T	55	0.106	0.287	0.000284671	0	4.49029	m5C_2531	0.0017854	0	89	13	0.149	2	0.022	0.9982	1	T	74	0.089	0.239	0.00015055	0	4.44496	m5C_2902	0.00106296	0	2	ENSMUSG00000041313	ENSMUST00000048116
16	4755529	+	C	gccaaggtggCggtttgtgct	45	8	0.178	0	0	0.9984	1	T	37	0.093	0.313	0.00556155	5.68878e-13	1.67654	m5C_7248	0.022197	1.34146e-12	42	4	0.105	4	0.095	0.9981	1	T	34	0.042	0.241	0.115069	1.17151e-11	0.15664	m5C_8332	0.173911	2.43629e-11	1	ENSMUSG00000022517	ENSMUST00000023159
1	118764942	-	C	cggcattcggCaggggtatcc	74	13	0.176	0	0	0.9985	1	T	61	0.106	0.278	0.000137179	0	5.30479	m5C_298	0.000930523	0	58	9	0.158	1	0.017	0.9982	1	T	48	0.085	0.274	0.00277593	2.55351e-15	1.96401	m5C_371	0.0131325	7.59345e-15	2	ENSMUSG00000048402	ENSMUST00000062483
4	133730815	-	C	ccccacccccCggggcttgga	51	9	0.176	0	0	0.9983	1	T	42	0.096	0.303	0.00265656	1.77636e-15	2.21897	m5C_2352	0.0118943	5.06546e-15	56	8	0.143	0	0	0.9974	0.9825	T	48	0.074	0.257	0.00298743	9.54792e-15	1.49881	m5C_2695	0.013627	2.74848e-14	2	ENSMUSG00000050966	ENSMUST00000051674
1	183097601	+	C	agatgcggggCagtgcatcga	103	18	0.175	0	0	0.9975	1	T	85	0.113	0.259	3.38439e-06	0	11.1761	m5C_234	3.10089e-05	0	116	14	0.125	4	0.034	0.9977	1	T	98	0.076	0.199	7.92018e-05	0	4.36028	m5C_264	0.000598218	0	1	ENSMUSG00000042901	ENSMUST00000109166
11	66932784	-	C	aagaagccggCggaggtacta	80	14	0.175	0	0	0.9984	1	T	66	0.107	0.273	6.55336e-05	0	6.27897	m5C_5086	0.000475119	0	73	12	0.164	0	0	0.9982	1	T	61	0.097	0.266	0.000298746	0	4.08634	m5C_5957	0.0019662	0	2	ENSMUSG00000020910	ENSMUST00000146338
X	36355688	-	C	acaagtagagCggaggataga	40	7	0.175	0	0	0.9984	1	T	33	0.087	0.32	0.0117376	2.36144e-13	1.18175	m5C_8797	0.0413861	5.67644e-13	50	8	0.163	1	0.02	0.998	1	T	41	0.085	0.29	0.00573157	1.75571e-12	1.52663	m5C_10098	0.0239993	4.28319e-12	2	ENSMUSG00000036572	ENSMUST00000076265
17	47035338	+	C	agctcctagcCgagctggatg	69	12	0.174	0	0	0.9975	1	T	57	0.102	0.28	0.000289583	4.44089e-16	4.34704	m5C_8225	0.00181082	1.2932e-15	63	13	0.206	0	0	0.9977	0.9692	T	50	0.125	0.322	0.000122626	6.66134e-16	6.34344	m5C_9318	0.000884186	2.01377e-15	1	ENSMUSG00000002763	ENSMUST00000002840
8	95822301	+	C	gtcaccaggaCgggaactgtg	122	21	0.174	1	0.008	0.9985	0.9919	T	100	0.116	0.251	3.69034e-07	0	15.7258	m5C_4188	3.96101e-06	0	119	32	0.271	1	0.008	0.9981	1	T	86	0.199	0.358	4.0787e-11	0	66.2038	m5C_4705	7.59799e-10	0	1	ENSMUSG00000031787	ENSMUST00000034239
3	88818086	-	C	atccccttccCactggttcga	428	74	0.173	0	0	0.9983	1	T	354	0.14	0.212	1.66913e-24	0	246.373	m5C_2442	8.18003e-23	0	355	40	0.113	0	0	1	1	T	315	0.084	0.15	5.67961e-13	0	41.0694	m5C_2836	1.24055e-11	0	2	ENSMUSG00000068922	ENSMUST00000107494
2	103599846	-	C	tggggtatctCgaggagggtc	535	92	0.172	0	0	0.9988	1	T	443	0.142	0.206	5.5674e-30	0	383.132	m5C_875	3.82577e-28	0	581	76	0.131	0	0	0.9987	0.9983	T	505	0.106	0.161	1.91705e-24	0	190.704	m5C_1094	1.05297e-22	0	2	ENSMUSG00000027184	ENSMUST00000028607
3	86700557	-	C	cgctgtactgCgggagaaatt	64	11	0.172	0	0	0.9984	1	T	53	0.099	0.282	0.000611148	0	3.49198	m5C_1603	0.00345279	0	57	7	0.123	0	0	1	1	T	50	0.061	0.232	0.0128508	0	0.80457	m5C_1863	0.0442234	0	2	ENSMUSG00000028078	ENSMUST00000191752
5	143808746	+	C	gttccctttcCtggtggcaaa	186	32	0.172	0	0	0.9994	0.9947	T	154	0.125	0.233	1.08277e-10	0	39.7286	m5C_3265	1.75971e-09	0	167	26	0.156	0	0	0.9985	1	T	141	0.109	0.218	1.03802e-08	0	22.5254	m5C_3713	1.49116e-07	0	1	ENSMUSG00000029613	ENSMUST00000100487
6	113508491	-	C	gagccgaaagCcgggaggaac	58	10	0.172	0	0	0.9984	0.9831	T	48	0.096	0.289	0.00127934	3.33067e-15	2.79008	m5C_3145	0.00630268	9.41703e-15	62	10	0.161	0	0	0.9984	1	T	52	0.09	0.272	0.00131781	0	2.59328	m5C_3679	0.00695203	0	2	ENSMUSG00000030286	ENSMUST00000032425
11	97581089	-	C	ccaacaccagCggggcatcag	89	15	0.17	1	0.011	0.9983	1	T	73	0.106	0.262	3.18305e-05	0	7.15772	m5C_6896	0.000248435	0	119	13	0.11	1	0.008	0.9983	1	T	105	0.066	0.179	0.000172185	0	3.20614	m5C_8040	0.00117828	0	2	ENSMUSG00000018537	ENSMUST00000179765
13	112616744	+	C	gtggtcctccCgagcgtgcag	135	23	0.17	0	0	0.9984	1	T	112	0.116	0.243	8.5661e-08	0	18.9029	m5C_6636	1.00287e-06	0	147	32	0.218	0	0	0.9982	1	T	115	0.159	0.291	7.00621e-11	0	51.5455	m5C_7682	1.2703e-09	0	1	ENSMUSG00000021756	ENSMUST00000183663
7	130538114	+	C	accgtctgtcCcgagcactgc	83	14	0.169	0	0	0.9979	1	T	69	0.103	0.263	6.71616e-05	0	6.03014	m5C_3545	0.000485807	0	97	10	0.103	0	0	0.9981	1	T	87	0.057	0.179	0.000765118	0	1.77524	m5C_4101	0.00415668	0	1	ENSMUSG00000006205	ENSMUST00000150717
4	155834669	-	C	tcatgacaggCggggacgtgg	378	62	0.168	8	0.021	0.9981	1	T	308	0.133	0.209	2.66144e-20	0	161.378	m5C_2083	9.83954e-19	0	426	56	0.136	15	0.035	0.998	1	T	355	0.106	0.173	3.71562e-18	0	103.891	m5C_2364	1.36057e-16	0	2	ENSMUSG00000029036	ENSMUST00000030903
1	60021348	+	C	cctttggtggCctctgtttct	30	5	0.167	0	0	0.9984	1	T	25	0.073	0.336	0.0521855	3.2008e-11	0.47043	m5C_65	0.11325	5.97974e-11	44	9	0.205	0	0	0.9984	1	T	35	0.112	0.345	0.0024816	1.4202e-12	2.61512	m5C_80	0.011883	3.47149e-12	1	ENSMUSG00000041040	ENSMUST00000036540
12	71205645	+	C	ctctgaagagCggggaacagc	24	4	0.167	0	0	0.9987	1	T	20	0.067	0.359	0.10922	9.78619e-09	0.25691	m5C_5885	0.166088	1.17042e-08	44	8	0.186	1	0.023	0.9984	1	T	35	0.097	0.326	0.00546579	6.3205e-13	1.76312	m5C_6865	0.023225	1.56131e-12	1	ENSMUSG00000034601	ENSMUST00000149564
12	111228508	+	C	gaaagcagggCggtggattca	56	9	0.167	2	0.036	0.9984	1	T	45	0.09	0.287	0.0013596	1.33227e-15	2.3282	m5C_7517	0.00659452	3.81113e-15	43	9	0.237	5	0.116	0.9984	1	T	29	0.13	0.392	0.00228842	8.73008e-10	3.08781	m5C_8649	0.0110787	1.54352e-09	1	ENSMUSG00000021277	ENSMUST00000117269
16	87165206	+	C	cagcctagggCtggagagatg	42	7	0.167	0	0	0.998	1	T	35	0.083	0.306	0.0119126	7.02216e-13	1.11997	m5C_7592	0.0418631	1.65157e-12	40	6	0.15	0	0	0.9983	1	T	34	0.071	0.291	0.0255466	8.84848e-14	0.67476	m5C_8727	0.072253	2.27298e-13	1	ENSMUSG00000044442	ENSMUST00000054442
13	6647941	-	C	gtgccgggttCcgatttcagc	373	61	0.164	0	0	0.9984	0.9973	T	312	0.129	0.204	5.98833e-20	0	151.813	m5C_6032	2.12686e-18	0	264	44	0.167	0	0	1	1	T	220	0.127	0.216	1.60915e-14	0	76.8104	m5C_6994	4.14494e-13	0	2	ENSMUSG00000021196	ENSMUST00000138703
2	32571817	+	C	tacagaaagaCacggcactgc	140	23	0.164	0	0	0.9984	0.9929	T	117	0.112	0.234	8.91441e-08	0	18.1667	m5C_919	1.04172e-06	0	164	23	0.14	0	0	0.9984	1	T	141	0.095	0.202	1.04077e-07	0	15.3058	m5C_1055	1.31772e-06	0	1	ENSMUSG00000026814	ENSMUST00000113272
16	90592357	-	C	gctgaagaggCggggaaagcc	71	11	0.162	3	0.042	0.9983	1	T	57	0.093	0.267	0.000629728	0	3.26742	m5C_8211	0.00350761	0	95	14	0.161	8	0.084	0.9983	1	T	73	0.098	0.252	6.91968e-05	0	5.72753	m5C_9429	0.000538999	0	2	ENSMUSG00000039929	ENSMUST00000140920
1	88200787	-	C	ttccctggggCagtgcatgct	56	9	0.161	0	0	0.9985	1	T	47	0.087	0.278	0.00275762	7.77156e-16	2.00235	m5C_23	0.0122772	2.24551e-15	98	19	0.198	2	0.02	0.9984	1	T	77	0.131	0.289	1.42106e-06	0	14.5015	m5C_42	1.49934e-05	0	2	ENSMUSG00000044783	ENSMUST00000054674
17	34137504	+	C	gttcatgtggCgggacagttt	207	32	0.161	8	0.039	0.9975	1	T	167	0.116	0.218	1.20115e-10	0	36.9094	m5C_8904	1.94211e-09	0	185	19	0.107	7	0.038	0.9979	1	T	159	0.069	0.161	2.29778e-06	0	7.43581	m5C_10154	2.32895e-05	0	1	ENSMUSG00000024308	ENSMUST00000172619
19	47610784	+	C	gactccaaaaCggaggaactg	137	22	0.161	0	0	0.9978	1	T	115	0.109	0.231	1.90799e-07	0	16.0397	m5C_8861	2.12739e-06	0	110	12	0.109	0	0	0.9986	1	T	98	0.064	0.181	0.000355735	0	2.62862	m5C_10234	0.00224817	0	1	ENSMUSG00000025060	ENSMUST00000026043
11	76354402	-	C	ctagcattaaCgaggacattg	162	26	0.16	0	0	0.9983	1	T	136	0.112	0.225	1.0019e-08	0	23.2813	m5C_5579	1.32511e-07	0	225	58	0.258	0	0	0.9981	1	T	167	0.205	0.319	1.01316e-19	0	225.87	m5C_6489	4.11322e-18	0	2	ENSMUSG00000017631	ENSMUST00000094012
12	81776579	-	C	aaacctggggCcggagctcag	25	4	0.16	0	0	0.9974	1	T	21	0.064	0.347	0.109857	7.26474e-08	0.24568	m5C_6093	0.166088	7.53407e-08	35	7	0.212	2	0.057	0.9977	1	T	26	0.107	0.378	0.010971	1.01307e-09	1.46455	m5C_7169	0.0415164	1.78777e-09	2	ENSMUSG00000042724	ENSMUST00000035987
3	90298842	-	C	tgagccagagCccaggggagt	81	13	0.16	0	0	0.9987	1	T	68	0.096	0.255	0.000144807	0	4.80434	m5C_1427	0.000975981	0	76	10	0.132	0	0	0.9984	1	T	66	0.073	0.226	0.00142392	0	2.07989	m5C_1631	0.00737632	0	2	ENSMUSG00000027933	ENSMUST00000071488
8	48004489	+	C	acataaaaagCggggcatgac	85	13	0.16	4	0.047	0.9979	1	T	68	0.096	0.255	0.000144807	0	4.80434	m5C_3746	0.000975981	0	85	15	0.185	4	0.047	0.9985	1	T	66	0.116	0.283	2.99175e-05	0	7.84216	m5C_4320	0.000250262	0	1	ENSMUSG00000031568	ENSMUST00000033973
X	134643627	+	C	ctgctccctgCggcggactgc	52	8	0.16	2	0.038	0.9983	1	T	42	0.083	0.285	0.00577016	6.66134e-16	1.49326	m5C_8810	0.0228422	1.92649e-15	55	7	0.127	0	0	0.9984	1	T	48	0.063	0.24	0.012754	1.11022e-16	0.83596	m5C_10071	0.0442234	3.46278e-16	1	ENSMUSG00000043384	ENSMUST00000149595
6	72327423	+	C	atttttccaaCgggggacatg	44	7	0.159	0	0	0.9981	1	T	37	0.079	0.294	0.0120726	5.5056e-13	1.06433	m5C_3011	0.0421675	1.30361e-12	50	6	0.12	0	0	0.9984	1	T	44	0.056	0.238	0.0266611	0	0.53056	m5C_3459	0.072253	0	1	ENSMUSG00000058706	ENSMUST00000205578
15	39107017	-	C	aagcagaaggCggggacagca	599	93	0.158	11	0.018	0.9984	0.9983	T	495	0.131	0.19	3.87632e-30	0	358.049	m5C_7221	2.69298e-28	0	835	103	0.126	19	0.023	0.9984	0.9964	T	713	0.105	0.151	3.54982e-31	0	329.867	m5C_8303	3.01331e-29	0	1	ENSMUSG00000037386	ENSMUST00000082054
6	124689717	+	C	tggcgtgcagCaggacacgat	1424	224	0.158	7	0.005	0.9984	1	T	1193	0.14	0.178	3.87197e-68	0	2114.24	m5C_4110	8.15954e-66	0	1317	201	0.153	7	0.005	0.9977	1	T	1109	0.135	0.174	9.21589e-61	0	1628.26	m5C_4764	2.08614e-58	0	1	ENSMUSG00000004264	ENSMUST00000150847
5	115307140	-	C	ctcccacaggCggggagaaga	52	8	0.157	1	0.019	0.9979	1	T	43	0.082	0.28	0.00580736	2.22045e-15	1.46131	m5C_3188	0.0229463	6.30906e-15	34	5	0.152	1	0.029	0.9987	1	T	28	0.067	0.309	0.0531136	1.63141e-11	0.42389	m5C_3640	0.118669	3.32967e-11	2	ENSMUSG00000029544	ENSMUST00000031519
8	11564039	-	C	ttaaagttgcCaattgtggct	51	8	0.157	0	0	0.9983	1	T	43	0.082	0.28	0.00580736	6.66134e-16	1.46131	m5C_3577	0.0229463	1.92649e-15	45	5	0.111	0	0	0.9979	1	T	40	0.048	0.235	0.0555986	4.18554e-14	0.30372	m5C_4133	0.118669	1.10912e-13	1	ENSMUSG00000031505	ENSMUST00000178817
2	25410420	-	C	cggcactgggCggggaactca	45	7	0.156	0	0	0.9979	0.9783	T	38	0.077	0.288	0.0121476	8.90621e-13	1.03854	m5C_601	0.0423358	2.0939e-12	48	5	0.104	0	0	0.998	1	T	43	0.045	0.222	0.0560272	2.95319e-14	0.28362	m5C_696	0.118669	7.93538e-14	2	ENSMUSG00000026942	ENSMUST00000028311
11	34713241	-	C	ctccagcaggCggcggacccc	73	11	0.155	2	0.027	0.9984	1	T	60	0.089	0.257	0.000642489	0	3.1171	m5C_5067	0.00355675	0	67	12	0.182	1	0.015	0.9982	1	T	54	0.107	0.291	0.000282125	0	4.56551	m5C_5803	0.00186502	0	2	ENSMUSG00000069910	ENSMUST00000093191
14	47557843	+	C	agaaccccagCagggcttttg	39	6	0.154	0	0	0.9985	1	T	33	0.072	0.297	0.0254047	6.78857e-11	0.69361	m5C_6973	0.0681754	1.23043e-10	70	8	0.114	0	0	0.9981	1	T	62	0.059	0.21	0.00632364	0	1.03901	m5C_8046	0.0251903	0	1	ENSMUSG00000021840	ENSMUST00000166743
17	34152107	+	C	aacaaggtggCgggggcggta	52	8	0.154	0	0	0.998	1	T	44	0.08	0.275	0.00292162	1.77636e-15	1.62354	m5C_8897	0.0126597	5.06546e-15	41	5	0.122	0	0	0.9984	1	T	36	0.053	0.255	0.0549305	1.17684e-14	0.33541	m5C_10163	0.118669	3.2741e-14	1	ENSMUSG00000041354	ENSMUST00000047503
19	46643051	+	C	gggtcaggctCgggagcatgg	39	6	0.154	0	0	0.9983	1	T	33	0.072	0.297	0.0254047	1.26507e-10	0.69361	m5C_8853	0.0681754	2.23151e-10	52	11	0.212	0	0	0.9985	1	T	41	0.122	0.34	0.000541629	5.44009e-15	4.39927	m5C_10222	0.00333826	1.58926e-14	1	ENSMUSG00000047731	ENSMUST00000138302
4	140778498	-	C	agccccactcCaggtcccaga	39	6	0.154	0	0	0.9981	1	T	33	0.072	0.297	0.0254047	2.0986e-10	0.69361	m5C_1974	0.0681754	3.66198e-10	56	10	0.179	0	0	0.9978	1	T	46	0.1	0.298	0.00125833	2.35367e-14	2.90013	m5C_2252	0.00669975	6.37951e-14	2	ENSMUSG00000040860	ENSMUST00000102491
12	59248292	-	C	cacatgctggCaggggctggc	157	24	0.153	0	0	0.9982	1	T	133	0.105	0.217	4.60514e-08	0	18.476	m5C_5732	5.62041e-07	0	168	20	0.121	3	0.018	0.9981	1	T	145	0.08	0.18	1.03396e-06	0	9.55904	m5C_6655	1.10973e-05	0	2	ENSMUSG00000035329	ENSMUST00000043204
11	102885370	-	C	ttgaacctttCcagagcatct	749	114	0.152	0	0	0.9977	0.9987	T	635	0.128	0.18	5.72982e-35	0	500.657	m5C_5944	5.0311e-33	0	785	152	0.194	0	0	0.9973	1	T	633	0.168	0.223	3.85586e-46	0	1156.29	m5C_6903	5.53909e-44	0	2	ENSMUSG00000020935	ENSMUST00000021313
8	46433478	+	C	gacgcaaacaCgggggagctg	132	20	0.152	0	0	0.9976	1	T	112	0.1	0.222	4.38081e-07	0	12.7517	m5C_3695	4.63911e-06	0	145	15	0.105	2	0.014	0.9983	1	T	128	0.065	0.166	4.14516e-05	0	4.24684	m5C_4249	0.000331524	0	1	ENSMUSG00000031634	ENSMUST00000034051
16	20150400	-	C	caacagggctCaggatggtgg	126	19	0.151	0	0	0.9983	1	T	107	0.099	0.224	1.83265e-06	0	10.7597	m5C_7882	1.76886e-05	0	118	18	0.153	0	0	0.9982	1	T	100	0.099	0.228	3.78495e-06	0	9.63472	m5C_9063	3.74485e-05	0	2	ENSMUSG00000022822	ENSMUST00000079158
8	96591632	-	C	gtgcataactCagcgactgaa	304	46	0.151	0	0	0.9984	1	T	258	0.115	0.196	4.5048e-15	0	76.1555	m5C_4086	1.10815e-13	0	293	41	0.14	0	0	0.9984	1	T	252	0.105	0.184	2.02006e-13	0	54.5733	m5C_4724	4.70089e-12	0	2	ENSMUSG00000031672	ENSMUST00000034097
1	92397587	-	C	ctgctgagcaCaggtatggct	748	112	0.15	0	0	0.9984	1	T	636	0.126	0.177	2.64729e-34	0	473.67	m5C_350	2.18268e-32	0	710	121	0.17	0	0	0.9984	0.9986	T	589	0.145	0.2	1.87743e-37	0	642.392	m5C_408	1.97526e-35	0	2	ENSMUSG00000026260	ENSMUST00000027478
11	95658675	+	C	aactccactgCggaggcgtgt	20	3	0.15	0	0	0.9984	1	T	17	0.052	0.36	0.230769	4.02838e-09	0.10005	m5C_5897	0.237288	5.36044e-09	33	7	0.212	0	0	0.9984	1	T	26	0.107	0.378	0.010971	2.43134e-10	1.46455	m5C_6918	0.0415164	4.40293e-10	1	ENSMUSG00000075595	ENSMUST00000107717
11	103271040	-	C	gcctttttctCaaggaccaag	94	14	0.149	0	0	0.9987	1	T	80	0.091	0.235	7.24278e-05	0	5.26519	m5C_5948	0.000519148	0	80	8	0.1	0	0	1	1	T	72	0.052	0.185	0.00650159	0	0.90186	m5C_6899	0.0251903	0	2	ENSMUSG00000034247	ENSMUST00000041272
7	45718189	+	C	tgggagacttCaaggcttatg	168	25	0.149	0	0	0.998	1	T	143	0.103	0.21	2.27294e-08	0	19.6572	m5C_4864	2.89125e-07	0	185	32	0.173	0	0	0.9982	1	T	153	0.125	0.234	1.07345e-10	0	39.9634	m5C_5362	1.91377e-09	0	1	ENSMUSG00000030835	ENSMUST00000033121
7	143055821	-	C	ccttccgagcCgggagagcag	48	7	0.149	1	0.021	0.9971	1	T	40	0.074	0.277	0.0122884	4.1227e-12	0.99053	m5C_3605	0.0423472	9.29519e-12	29	3	0.103	0	0	0.9963	1	T	26	0.036	0.264	0.236842	5.25885e-08	0.06721	m5C_4163	0.237288	5.48654e-08	2	ENSMUSG00000010760	ENSMUST00000010904
1	71632246	-	C	gtggtcatttCagatgcgatt	1084	160	0.148	0	0	0.9984	0.9991	T	924	0.128	0.17	2.11006e-49	0	994.781	m5C_190	3.10227e-47	0	1375	195	0.142	0	0	0.9984	1	T	1180	0.124	0.161	1.36062e-58	0	1403.44	m5C_312	2.82328e-56	0	2	ENSMUSG00000026193	ENSMUST00000188894
10	12545881	-	C	agcgagtaaaCaggaagaaat	81	12	0.148	0	0	0.9984	1	T	69	0.087	0.241	0.000314798	0	3.64875	m5C_4483	0.00194351	0	83	23	0.277	0	0	0.9984	1	T	60	0.192	0.382	4.05969e-08	0	32.6949	m5C_5145	5.34848e-07	0	2	ENSMUSG00000019820	ENSMUST00000076817
10	84967686	-	C	cctctgtcagCgagggccatc	116	17	0.147	0	0	0.9978	1	T	99	0.094	0.222	8.11287e-06	0	8.09678	m5C_4818	7.02596e-05	0	130	14	0.108	0	0	0.9979	0.9848	T	116	0.065	0.173	8.43729e-05	0	3.72089	m5C_5658	0.000622792	0	2	ENSMUSG00000020038	ENSMUST00000020227
17	36230644	+	C	aaactcgaggCagggggagtc	41	6	0.146	0	0	0.9984	1	T	35	0.069	0.284	0.0256818	6.10623e-14	0.6569	m5C_8562	0.0681754	1.52282e-13	54	7	0.13	0	0	0.9984	1	T	47	0.064	0.244	0.012703	1.11022e-16	0.85259	m5C_9894	0.0442234	3.46278e-16	1	ENSMUSG00000039220	ENSMUST00000087211
4	146439549	+	C	cattgtggggCatatgggttg	48	7	0.146	0	0	0.9984	1	T	41	0.072	0.272	0.0123547	2.13607e-13	0.96815	m5C_3255	0.0423472	5.14839e-13	73	8	0.111	1	0.014	0.9984	1	T	64	0.057	0.204	0.00636298	0	1.00834	m5C_3788	0.0251903	0	1	ENSMUSG00000070605	ENSMUST00000105733
5	130014445	+	C	gttctgggggCtggggagata	48	7	0.146	0	0	0.9984	1	T	41	0.072	0.272	0.0123547	2.13607e-13	0.96815	m5C_2277	0.0423472	5.14839e-13	58	8	0.14	1	0.017	0.9984	1	T	49	0.073	0.253	0.00600507	4.44089e-16	1.29507	m5C_2653	0.0248382	1.35016e-15	1	ENSMUSG00000066735	ENSMUST00000201855
4	11173838	+	C	tatttgggggCctcaggtgtg	62	9	0.145	0	0	0.9987	1	T	53	0.078	0.253	0.00285941	0	1.79241	m5C_1481	0.0125623	0	71	8	0.113	0	0	0.9987	1	T	63	0.058	0.207	0.00634357	0	1.02344	m5C_1716	0.0251903	0	1	ENSMUSG00000028211	ENSMUST00000029865
5	30813270	+	C	tcagatgctgCggggtgcagt	55	8	0.145	0	0	0.9984	1	T	47	0.076	0.262	0.00297181	4.44089e-16	1.52816	m5C_2302	0.0128069	1.2932e-15	70	7	0.1	0	0	0.9984	1	T	63	0.049	0.192	0.0133499	0	0.64675	m5C_2741	0.0442234	0	1	ENSMUSG00000029175	ENSMUST00000062962
7	105393142	-	C	caatgtctaaCggggtttacg	55	8	0.145	0	0	0.9974	1	T	47	0.076	0.262	0.00297181	7.66054e-15	1.52816	m5C_3327	0.0128069	2.11024e-14	45	6	0.133	0	0	0.9984	1	T	39	0.063	0.262	0.0261641	6.79457e-14	0.59403	m5C_3766	0.072253	1.76051e-13	2	ENSMUSG00000043866	ENSMUST00000141116
8	73320791	-	C	gactttggggCcactccttta	62	9	0.145	0	0	0.9986	1	T	53	0.078	0.253	0.00285941	0	1.79241	m5C_4161	0.0125623	0	81	10	0.125	1	0.012	0.9986	1	T	70	0.069	0.215	0.000724035	0	2.17728	m5C_4821	0.00410618	0	2	ENSMUSG00000044600	ENSMUST00000167290
2	124929956	-	C	cttaataaacCagggaagacc	111	16	0.144	0	0	0.9877	1	T	95	0.091	0.221	0.000164126	0	5.49341	m5C_636	0.00107971	0	129	15	0.116	0	0	0.9688	1	T	114	0.072	0.183	0.0151044	0	1.95961	m5C_719	0.0500133	0	2	ENSMUSG00000027201	ENSMUST00000129945
4	155642051	+	C	ttcaaaagggCaagatctttt	929	134	0.144	1	0.001	1	0.9989	T	794	0.123	0.168	5.17634e-43	0	698.355	m5C_2063	6.06015e-41	0	1107	113	0.102	3	0.003	0.9984	1	T	991	0.086	0.122	5.68358e-34	0	322.445	m5C_2349	5.30704e-32	0	1	ENSMUSG00000029064	ENSMUST00000165335
12	99880317	+	C	aagctgggggCtctcttccct	36	5	0.143	1	0.028	0.9984	1	T	30	0.063	0.294	0.0536448	3.2008e-11	0.39767	m5C_5862	0.11325	5.97974e-11	47	7	0.156	2	0.043	0.9984	1	T	38	0.077	0.288	0.0121476	2.37366e-13	1.03854	m5C_6735	0.0442234	5.97212e-13	1	ENSMUSG00000021177	ENSMUST00000151019
18	81012853	-	C	taagtctaggCggaggtgcca	28	4	0.143	0	0	0.9981	1	T	24	0.057	0.315	0.111492	2.68214e-08	0.21719	m5C_8175	0.166088	2.91699e-08	33	7	0.212	0	0	0.9981	1	T	26	0.107	0.378	0.010971	4.09176e-10	1.46455	m5C_9260	0.0415164	7.34746e-10	2	ENSMUSG00000024565	ENSMUST00000057950
3	95230811	+	C	gatatttcggCgagggaccat	71	10	0.143	1	0.014	1	1	T	60	0.079	0.243	0.000691534	0	2.51199	m5C_1708	0.00372412	0	100	11	0.11	0	0	1	1	T	89	0.063	0.186	0.000730446	0	2.15771	m5C_2015	0.00410618	0	1	ENSMUSG00000015714	ENSMUST00000015858
4	150491116	+	C	gtctacagacCgggaggtaag	63	9	0.143	0	0	0.9984	1	T	54	0.077	0.25	0.00287466	0	1.76163	m5C_2181	0.0126118	0	57	9	0.158	0	0	0.9984	1	T	48	0.085	0.274	0.00277593	1.55431e-15	1.96401	m5C_2385	0.0131325	4.63872e-15	1	ENSMUSG00000039852	ENSMUST00000105682
8	125363217	-	C	ttttcctcccCatgggtctac	35	5	0.143	0	0	0.9985	1	T	30	0.063	0.294	0.0536448	2.53959e-11	0.39767	m5C_4472	0.11325	4.87348e-11	33	9	0.273	0	0	0.9981	1	T	24	0.151	0.442	0.00208391	1.51477e-09	3.63575	m5C_5132	0.0101677	2.64562e-09	2	ENSMUSG00000031983	ENSMUST00000034464
9	53115725	-	C	cagttccgccCagggccccct	422	60	0.142	0	0	0.9979	0.9976	T	362	0.112	0.179	1.81312e-19	0	126.035	m5C_4175	6.16268e-18	0	395	54	0.137	0	0	1	0.9975	T	341	0.106	0.174	1.58798e-17	0	96.4407	m5C_4748	5.36751e-16	0	2	ENSMUSG00000053289	ENSMUST00000065630
2	77759743	-	C	cagcccgaggCggagggcaga	266	37	0.141	3	0.011	0.998	1	T	226	0.104	0.188	1.86403e-12	0	45.0569	m5C_477	3.58189e-11	0	238	25	0.107	5	0.021	0.9982	1	T	208	0.074	0.154	3.02013e-08	0	13.8628	m5C_576	4.05033e-07	0	2	ENSMUSG00000027014	ENSMUST00000111824
6	148749679	-	C	tatcagtagtCgggggactct	71	10	0.141	0	0	0.9986	1	T	61	0.078	0.24	0.0013903	0	2.23812	m5C_3113	0.0067198	0	91	15	0.165	0	0	0.9983	1	T	76	0.103	0.254	3.25835e-05	0	6.89967	m5C_3506	0.000270443	0	2	ENSMUSG00000030309	ENSMUST00000111569
8	123934241	-	C	gtttgagcagCaggtgcagaa	326	46	0.141	0	0	0.9978	1	T	280	0.107	0.183	5.15021e-15	0	70.6434	m5C_5120	1.25229e-13	0	275	32	0.118	3	0.011	1	1	T	240	0.085	0.161	1.76805e-10	0	26.3953	m5C_5905	3.1003e-09	0	2	ENSMUSG00000000743	ENSMUST00000000759
14	61602702	-	C	tgtatatgggCttaggttttg	57	8	0.14	0	0	0.9987	1	T	49	0.073	0.253	0.00600507	2.22045e-16	1.29507	m5C_6827	0.0235948	6.52005e-16	55	7	0.127	0	0	0.9984	1	T	48	0.063	0.24	0.012754	1.11022e-16	0.83596	m5C_7777	0.0442234	3.46278e-16	2	ENSMUSG00000021929	ENSMUST00000022496
2	9920258	-	C	acgcaatgggCggggaggacc	44	6	0.14	1	0.023	0.9967	1	T	37	0.066	0.273	0.0259338	2.51421e-12	0.62389	m5C_161	0.0681754	5.79892e-12	53	8	0.157	2	0.038	0.9984	1	T	43	0.082	0.28	0.00580736	4.44089e-16	1.46131	m5C_212	0.0241946	1.35016e-15	2	ENSMUSG00000025782	ENSMUST00000026888
7	101720474	+	C	cagaagacatCgggggaggaa	93	13	0.14	0	0	0.9983	1	T	80	0.084	0.225	0.000155678	0	4.13564	m5C_3630	0.001036	0	111	13	0.117	0	0	0.9984	1	T	98	0.07	0.19	0.00016821	0	3.42144	m5C_4262	0.00116237	0	1	ENSMUSG00000070425	ENSMUST00000123372
12	52046553	-	C	aagccaccctCgggggcaggg	302	42	0.139	0	0	0.997	1	T	260	0.105	0.183	4.91333e-14	0	58.4461	m5C_5672	1.06014e-12	0	264	38	0.144	0	0	0.9963	1	T	226	0.107	0.191	1.73316e-12	0	47.6857	m5C_6598	3.56659e-11	0	2	ENSMUSG00000020956	ENSMUST00000085404
X	73455239	-	C	ccacctcctgCagatgttgtg	294	41	0.139	0	0	0.9981	1	T	253	0.104	0.184	2.03122e-13	0	54.3743	m5C_9024	4.16927e-12	0	269	29	0.108	1	0.004	0.9982	1	T	239	0.076	0.151	1.67318e-09	0	19.4462	m5C_10346	2.61478e-08	0	1	ENSMUSG00000004221	ENSMUST00000144947
10	67871694	+	C	agccgctgggCgggcggtgag	83	11	0.138	3	0.036	0.9982	1	T	69	0.079	0.23	0.000675767	0	2.73909	m5C_4652	0.00367976	0	71	8	0.114	1	0.014	0.9986	1	T	62	0.059	0.21	0.00632364	0	1.03901	m5C_5342	0.0251903	0	1	ENSMUSG00000037846	ENSMUST00000118160
8	81588519	+	C	cttcaacaggCaggggaaagg	29	4	0.138	0	0	0.9984	1	T	25	0.055	0.306	0.111962	1.60943e-08	0.2091	m5C_4376	0.166088	1.80725e-08	35	11	0.314	0	0	0.9984	1	T	24	0.186	0.48	0.000385634	2.28051e-09	6.96616	m5C_4973	0.00240057	3.86817e-09	2	ENSMUSG00000031714	ENSMUST00000210676
X	149768215	-	C	gtagcagtggCgggggaggtg	87	12	0.138	0	0	0.9985	1	T	75	0.081	0.226	0.000325188	0	3.37752	m5C_8690	0.00199596	0	97	16	0.168	2	0.021	0.9985	1	T	79	0.106	0.256	1.53286e-05	0	8.1971	m5C_9974	0.000135349	0	2	ENSMUSG00000025266	ENSMUST00000026297
1	89856448	-	C	aattccaagaCgggggagccc	51	7	0.137	0	0	0.9984	1	T	44	0.068	0.257	0.0125386	1.11022e-16	0.9067	m5C_28	0.0423472	3.31077e-16	58	6	0.103	0	0	0.9968	1	T	52	0.048	0.208	0.0272818	1.11022e-15	0.4531	m5C_41	0.072253	3.3414e-15	2	ENSMUSG00000034486	ENSMUST00000036954
4	126169545	+	C	gccggaaacaCcggcttctgg	51	7	0.137	0	0	0.9984	1	T	44	0.068	0.257	0.0125386	1.11022e-16	0.9067	m5C_2094	0.0423472	3.31077e-16	55	6	0.109	0	0	0.9984	1	T	49	0.051	0.218	0.0270697	0	0.47935	m5C_2452	0.072253	0	1	ENSMUSG00000028847	ENSMUST00000030660
9	54865183	+	C	ccttggccatCggggaaatag	605	83	0.137	0	0	0.999	1	T	522	0.112	0.167	1.0083e-26	0	241.781	m5C_4285	5.40208e-25	0	604	131	0.217	1	0.002	0.9983	0.9934	T	472	0.186	0.252	9.8349e-42	0	1000.14	m5C_4883	1.18495e-39	0	1	ENSMUSG00000032301	ENSMUST00000034848
19	6307519	+	C	tagctgggggCctgggccagg	59	8	0.136	0	0	0.9981	1	T	51	0.07	0.245	0.00606262	1.11022e-15	1.24776	m5C_8950	0.0236884	3.18893e-15	71	8	0.113	0	0	0.9984	1	T	63	0.058	0.207	0.00634357	0	1.02344	m5C_10252	0.0251903	0	1	ENSMUSG00000024773	ENSMUST00000045351
7	24669219	-	C	cagggaggggCttttgtcttt	22	3	0.136	0	0	0.9984	1	T	19	0.047	0.333	0.232558	4.02838e-09	0.09025	m5C_3528	0.237288	5.36044e-09	28	8	0.286	0	0	0.9984	1	T	20	0.153	0.471	0.00437609	2.38861e-07	2.87859	m5C_3998	0.0190165	2.41806e-07	2	ENSMUSG00000003380	ENSMUST00000076961
X	36412357	+	C	atgtgtggggCagaaaatgtg	59	8	0.136	0	0	0.9985	1	T	51	0.07	0.245	0.00606262	3.33067e-16	1.24776	m5C_8790	0.0236884	9.77099e-16	59	8	0.136	0	0	1	1	T	51	0.07	0.245	0.00606262	0	1.24776	m5C_10086	0.0250071	0	1	ENSMUSG00000016409	ENSMUST00000016553
15	88990324	-	C	gctccgtgacCgggagaagag	54	7	0.135	2	0.037	0.9983	1	T	45	0.067	0.253	0.0125954	2.22045e-16	0.88791	m5C_7201	0.0423472	6.52005e-16	67	9	0.138	2	0.03	0.9988	1	T	56	0.075	0.243	0.00145194	0	1.90521	m5C_8282	0.00748514	0	2	ENSMUSG00000051786	ENSMUST00000109353
3	9346598	+	C	cagtgaggggCtttttcaacc	37	5	0.135	0	0	0.9984	1	T	32	0.059	0.28	0.0541192	3.49378e-11	0.3745	m5C_1021	0.11325	6.50595e-11	44	9	0.205	0	0	0.9983	1	T	35	0.112	0.345	0.0024816	2.01816e-12	2.61512	m5C_1255	0.011883	4.91064e-12	1	ENSMUSG00000069114	ENSMUST00000155203
7	33920283	-	C	acatcggcatCgggggctctg	457	61	0.134	1	0.002	0.9983	1	T	395	0.106	0.168	5.04685e-20	0	124.265	m5C_3389	1.83369e-18	0	436	51	0.117	0	0	0.9983	0.9977	T	385	0.09	0.151	1.87946e-16	0	72.2596	m5C_3853	5.8743e-15	0	2	ENSMUSG00000036427	ENSMUST00000038027
13	73957200	+	C	aaagaatgagCgggagagaga	174	23	0.133	1	0.006	0.998	1	T	150	0.09	0.192	1.08998e-07	0	14.4525	m5C_6409	1.25975e-06	0	219	35	0.164	6	0.027	0.9978	1	T	178	0.121	0.22	1.27083e-11	0	45.9863	m5C_7418	2.44038e-10	0	1	ENSMUSG00000017756	ENSMUST00000017900
4	124743512	-	C	ctactagcagCtgggttcact	60	8	0.133	0	0	0.9984	1	T	52	0.069	0.242	0.00609006	0	1.22538	m5C_1756	0.0237809	0	52	9	0.173	0	0	0.997	1	T	43	0.094	0.297	0.00267815	5.57332e-14	2.17197	m5C_2047	0.0127425	1.46336e-13	1	ENSMUSG00000028890	ENSMUST00000030723
5	139745043	-	C	tcgtgtccgcCaggggaaccc	113	15	0.133	0	0	0.9984	1	T	98	0.082	0.208	3.71368e-05	0	5.45722	m5C_2711	0.000282866	0	143	20	0.141	1	0.007	0.9984	1	T	122	0.093	0.208	9.29349e-07	0	11.2265	m5C_3137	1.01346e-05	0	2	ENSMUSG00000029547	ENSMUST00000072607
6	56855818	+	C	taaaggttaaCaggagtctcc	354	47	0.133	0	0	0.9985	1	T	307	0.101	0.172	2.76902e-15	0	69.3327	m5C_2534	6.9744e-14	0	387	57	0.147	0	0	0.9983	1	T	330	0.115	0.186	1.4972e-18	0	117.296	m5C_2888	5.62014e-17	0	1	ENSMUSG00000029781	ENSMUST00000031795
2	132143190	+	C	tcattgggggCttctttgcca	76	10	0.132	0	0	0.9984	0.987	T	66	0.073	0.226	0.00142392	0	2.07989	m5C_654	0.00684563	0	84	10	0.119	0	0	0.9982	1	T	74	0.066	0.205	0.00147013	0	1.86855	m5C_747	0.00748701	0	1	ENSMUSG00000058793	ENSMUST00000103181
8	12894626	+	C	tgcgctgcagCgggagcatga	141	18	0.132	5	0.035	0.9981	1	T	118	0.085	0.2	4.18019e-06	0	8.26689	m5C_3921	3.76456e-05	0	160	23	0.144	0	0	0.9981	1	T	137	0.098	0.206	1.01778e-07	0	15.7183	m5C_4527	1.293e-06	0	1	ENSMUSG00000031441	ENSMUST00000033818
8	124388159	+	C	ttcctgtgtgCgggagcttag	53	7	0.132	0	0	0.9984	1	T	46	0.065	0.248	0.0126502	1.11022e-16	0.86989	m5C_4458	0.0423472	3.31077e-16	49	5	0.102	0	0	0.9984	1	T	44	0.044	0.218	0.0561584	1.15463e-14	0.2775	m5C_5110	0.118669	3.21832e-14	1	ENSMUSG00000039960	ENSMUST00000045487
1	118611909	+	C	acttgtggggCagagtgtggt	62	8	0.131	1	0.016	0.9984	1	T	53	0.068	0.238	0.00611665	0	1.20378	m5C_292	0.0237966	0	72	11	0.157	2	0.028	0.9984	1	T	59	0.09	0.26	0.000638339	0	3.16565	m5C_360	0.00384858	0	1	ENSMUSG00000026380	ENSMUST00000027629
17	84493966	-	C	ggacgagcggCggcccgcgcc	85	11	0.131	1	0.012	0.9982	1	T	73	0.075	0.219	0.000688543	0	2.59902	m5C_7839	0.00371731	0	105	11	0.106	1	0.01	0.9977	1	T	93	0.06	0.18	0.000739097	0	2.06985	m5C_9027	0.00410618	0	2	ENSMUSG00000045817	ENSMUST00000060366
5	108416877	+	C	agcctgctctCggccacacgc	84	11	0.131	0	0	0.9985	1	T	73	0.075	0.219	0.000688543	0	2.59902	m5C_2815	0.00371731	0	81	10	0.123	0	0	0.9983	1	T	71	0.068	0.213	0.000726886	0	2.14865	m5C_3167	0.00410618	0	1	ENSMUSG00000029265	ENSMUST00000031190
4	138166953	+	C	gatctgtcggCgggagatcac	54	7	0.13	0	0	0.9979	1	T	47	0.064	0.244	0.012703	6.66134e-16	0.85259	m5C_1987	0.0423472	1.92649e-15	50	7	0.14	0	0	0.998	1	T	43	0.07	0.262	0.0124797	4.44089e-16	0.9263	m5C_2321	0.0442234	1.35016e-15	1	ENSMUSG00000041241	ENSMUST00000044058
6	115766555	+	C	cttcaaggagCgggaggagaa	58	7	0.13	4	0.069	0.9984	1	T	47	0.064	0.244	0.012703	1.11022e-16	0.85259	m5C_3613	0.0423472	3.31077e-16	49	6	0.122	0	0	0.9984	1	T	43	0.057	0.242	0.0265696	6.79457e-14	0.54215	m5C_4040	0.072253	1.76051e-13	1	ENSMUSG00000030319	ENSMUST00000075995
8	71821817	+	C	cagtcagcatCcgagctagac	469	61	0.13	0	0	0.9977	1	T	408	0.103	0.164	3.61734e-18	0	109.162	m5C_4914	1.09946e-16	0	359	62	0.173	0	0	0.9976	1	T	297	0.137	0.215	2.42316e-20	0	166.761	m5C_5452	1.02847e-18	0	1	ENSMUSG00000002395	ENSMUST00000110053
10	67382226	-	C	ttatggctggCggaggctcag	101	13	0.129	0	0	0.9973	1	T	88	0.077	0.208	0.000161716	0	3.78451	m5C_4653	0.0010683	0	146	19	0.131	1	0.007	0.9975	1	T	126	0.086	0.196	2.03103e-06	0	9.24888	m5C_5347	2.07832e-05	0	2	ENSMUSG00000057134	ENSMUST00000075686
15	98549913	-	C	taaagcagagCgggaggctga	243	31	0.129	2	0.008	0.9978	1	T	210	0.092	0.177	3.32261e-10	0	27.0676	m5C_8145	5.08609e-09	0	236	32	0.136	1	0.004	0.9981	1	T	203	0.098	0.186	1.50108e-10	0	30.8488	m5C_9386	2.65085e-09	0	2	ENSMUSG00000003360	ENSMUST00000003450
17	32280414	+	C	ccctgcatctCaagcactcag	225	29	0.129	0	0	0.9984	1	T	196	0.091	0.179	1.42075e-09	0	23.4152	m5C_7955	2.06009e-08	0	230	34	0.148	0	0	0.9982	0.9957	T	196	0.108	0.199	1.56005e-11	0	39.5921	m5C_9191	2.97286e-10	0	1	ENSMUSG00000058392	ENSMUST00000081339
2	29668148	-	C	acagctcaagCggggggtcca	86	11	0.129	1	0.012	0.9982	1	T	74	0.074	0.217	0.000691571	0	2.56621	m5C_1354	0.00372412	0	112	17	0.152	0	0	1	1	T	95	0.097	0.23	7.91727e-06	0	8.41042	m5C_1670	7.39275e-05	0	2	ENSMUSG00000039826	ENSMUST00000113807
5	76718044	+	C	tatggatgggCaggggatctg	95	12	0.129	2	0.021	0.9986	1	T	81	0.075	0.212	0.00033442	0	3.14385	m5C_2644	0.0020368	0	119	13	0.109	0	0	0.9981	1	T	106	0.065	0.178	0.00017272	0	3.17758	m5C_3016	0.00117828	0	1	ENSMUSG00000036435	ENSMUST00000087133
18	80236259	+	C	gacagtggctCgggggaccag	47	6	0.128	0	0	0.9994	1	T	41	0.06	0.252	0.0263752	6.66134e-16	0.5669	m5C_8170	0.0681754	1.92649e-15	82	9	0.11	0	0	0.9975	1	T	73	0.059	0.196	0.00309861	0	1.32827	m5C_9253	0.0137692	0	2	ENSMUSG00000024570	ENSMUST00000025462
2	32865394	-	C	cccatcgcggCggagcctgtg	39	5	0.128	0	0	0.9974	1	T	34	0.056	0.267	0.0545455	2.45763e-10	0.35388	m5C_938	0.11325	4.26258e-10	36	8	0.222	0	0	0.9981	0.973	T	28	0.117	0.381	0.00505645	8.94669e-10	2.15218	m5C_1064	0.0217453	1.58144e-09	2	ENSMUSG00000026791	ENSMUST00000191777
4	137692067	+	C	ctcggctcttCgggggaaagg	39	5	0.128	0	0	0.9983	1	T	34	0.056	0.267	0.0545455	4.5784e-11	0.35388	m5C_2167	0.11325	8.43868e-11	33	10	0.303	0	0	0.9981	1	T	23	0.174	0.473	0.000877437	2.73668e-09	5.31127	m5C_2612	0.0047496	4.54289e-09	1	ENSMUSG00000057530	ENSMUST00000102518
7	140981574	+	C	tgtgctgaggCgggcgtgacg	174	21	0.128	10	0.057	0.9983	1	T	143	0.085	0.188	4.81492e-07	0	11.3161	m5C_4001	5.04809e-06	0	230	27	0.119	4	0.017	0.9982	1	T	199	0.083	0.168	6.52731e-09	0	18.4356	m5C_4615	9.54188e-08	0	1	ENSMUSG00000025503	ENSMUST00000211654
19	10160512	+	C	gcgctccgggCgggagaagga	72	9	0.127	1	0.014	0.9984	1	T	62	0.068	0.224	0.00149121	0	1.73347	m5C_8738	0.00699366	0	84	9	0.107	0	0	0.9978	1	T	75	0.057	0.191	0.00155834	0	1.45026	m5C_10023	0.00769001	0	1	ENSMUSG00000010663	ENSMUST00000010807
8	106429722	+	C	taatgtggtaCggggggcatc	71	9	0.127	0	0	0.9976	1	T	62	0.068	0.224	0.00149121	0	1.73347	m5C_4961	0.00699366	0	55	7	0.127	0	0	0.9966	1	T	48	0.063	0.24	0.012754	1.05471e-14	0.83596	m5C_5829	0.0442234	3.02329e-14	1	ENSMUSG00000005699	ENSMUST00000098444
11	74560935	+	C	aagatgggggCtttcgtgtgt	119	15	0.126	0	0	0.9983	1	T	104	0.078	0.198	3.81423e-05	0	5.1629	m5C_6536	0.000288785	0	135	17	0.126	0	0	0.9984	0.9926	T	118	0.08	0.192	8.91994e-06	0	6.8785	m5C_7564	8.22617e-05	0	1	ENSMUSG00000020741	ENSMUST00000092915
13	54830194	-	C	ccaccgtgggCcccaccatca	215	27	0.126	1	0.005	0.9983	1	T	187	0.088	0.177	3.10631e-09	0	20.2551	m5C_6950	4.33512e-08	0	276	31	0.113	1	0.004	0.9983	0.9964	T	244	0.081	0.156	3.80315e-10	0	23.5248	m5C_7978	6.47142e-09	0	2	ENSMUSG00000034928	ENSMUST00000177950
2	157121118	+	C	tgacctttgcCgggagcccat	111	14	0.126	0	0	0.9985	1	T	97	0.077	0.201	7.88734e-05	0	4.40231	m5C_1435	0.000558385	0	175	20	0.114	0	0	0.9985	0.9887	T	155	0.075	0.17	1.07304e-06	0	8.97924	m5C_1688	1.14672e-05	0	1	ENSMUSG00000027642	ENSMUST00000142463
10	79893350	-	C	tctttgcgcgCgggacccacc	40	5	0.125	0	0	0.9984	1	T	35	0.055	0.261	0.0547427	1.07692e-14	0.3444	m5C_5307	0.11325	2.87147e-14	40	8	0.2	0	0	0.9985	1	T	32	0.105	0.348	0.00530605	4.17e-13	1.91117	m5C_6179	0.0226493	1.04041e-12	2	ENSMUSG00000035673	ENSMUST00000219260
15	80097421	+	C	gaaggcatgcCgggggtgatg	32	4	0.125	0	0	0.9985	1	T	28	0.05	0.281	0.113193	5.19806e-12	0.1881	m5C_7784	0.166088	1.15427e-11	35	8	0.229	0	0	0.9982	1	T	27	0.121	0.39	0.00498622	7.11208e-10	2.22225	m5C_8908	0.021468	1.26343e-09	1	ENSMUSG00000042428	ENSMUST00000044970
5	121683372	-	C	tccctaggggCgggcgctgcc	57	7	0.125	1	0.018	0.9984	1	T	49	0.062	0.236	0.0128033	1.11022e-16	0.81996	m5C_2775	0.0423472	3.31077e-16	67	14	0.209	0	0	0.9984	1	T	53	0.129	0.321	5.72735e-05	1.11022e-16	7.64663	m5C_3180	0.000450825	3.46278e-16	2	ENSMUSG00000029454	ENSMUST00000031410
6	119901033	-	C	gcactaactcCgggggctgcg	24	3	0.125	0	0	1	1	T	21	0.043	0.31	0.234043	0	0.0822	m5C_2924	0.237288	0	36	7	0.194	0	0	0.9984	1	T	29	0.098	0.35	0.0113334	2.43134e-10	1.3283	m5C_3409	0.0425858	4.40293e-10	2	ENSMUSG00000045962	ENSMUST00000159903
8	85806821	-	C	gttctggtggCggggacaaga	65	8	0.125	1	0.015	0.9978	1	T	56	0.065	0.228	0.00619173	0	1.14334	m5C_5193	0.0238666	0	58	10	0.172	0	0	0.9984	1	T	48	0.096	0.289	0.00127934	3.77476e-15	2.79008	m5C_6031	0.00678697	1.1132e-14	2	ENSMUSG00000005150	ENSMUST00000131909
9	43715058	+	C	gcccattgggCgggagcagct	34	4	0.125	2	0.059	0.9981	1	T	28	0.05	0.281	0.113193	1.24372e-11	0.1881	m5C_3943	0.166088	2.46405e-11	64	8	0.133	4	0.062	0.9985	1	T	52	0.069	0.242	0.00609006	0	1.22538	m5C_4597	0.0250511	0	1	ENSMUSG00000032012	ENSMUST00000034510
2	26027730	-	C	aactccagagCagggggctgg	113	14	0.124	0	0	0.995	1	T	99	0.075	0.197	7.95254e-05	0	4.31904	m5C_1038	0.000562371	0	111	13	0.117	0	0	0.9957	0.9911	T	98	0.07	0.19	0.00016821	0	3.42144	m5C_1172	0.00116237	0	2	ENSMUSG00000087679	ENSMUST00000133808
7	65688751	+	C	cagctgcattCcggactgtga	145	18	0.124	0	0	0.998	1	T	127	0.08	0.188	4.34991e-06	0	7.71903	m5C_3333	3.89521e-05	0	152	26	0.171	0	0	0.998	1	T	126	0.119	0.239	9.26264e-09	0	24.9566	m5C_3856	1.33833e-07	0	1	ENSMUSG00000030513	ENSMUST00000055576
7	25503148	-	C	ctggctcgggCggagttgtgg	57	7	0.123	0	0	0.9983	1	T	50	0.061	0.232	0.0128508	2.22045e-16	0.80457	m5C_3526	0.0423472	6.52005e-16	58	9	0.161	2	0.034	0.9982	1	T	47	0.087	0.278	0.00275762	2.66453e-15	2.00235	m5C_3995	0.0130707	7.91415e-15	2	ENSMUSG00000040703	ENSMUST00000043314
7	98366907	+	C	tagatcctgtCagggcagaag	154	19	0.123	0	0	0.9982	0.9935	T	135	0.08	0.185	2.11232e-06	0	8.67215	m5C_3768	1.99912e-05	0	149	34	0.228	0	0	0.9981	1	T	115	0.168	0.302	1.38805e-11	0	62.0691	m5C_4288	2.65864e-10	0	1	ENSMUSG00000030753	ENSMUST00000033009
15	76484920	-	C	tgggcgaagaCatggcttcct	98	12	0.122	0	0	0.9982	1	T	86	0.071	0.202	0.00034136	0	2.97248	m5C_7726	0.00206713	0	134	17	0.128	1	0.007	0.9981	1	T	116	0.081	0.195	8.84339e-06	0	6.98919	m5C_8879	8.16565e-05	0	2	ENSMUSG00000034022	ENSMUST00000231042
15	81678666	+	C	gtgatttgccCagggttttta	49	6	0.122	0	0	0.9984	1	T	43	0.057	0.242	0.0265696	6.10623e-14	0.54215	m5C_7774	0.0681754	1.52282e-13	74	8	0.108	0	0	0.9983	1	T	66	0.056	0.199	0.0064003	0	0.97943	m5C_8903	0.0251903	0	1	ENSMUSG00000022390	ENSMUST00000109554
6	116193116	+	C	gacataaaagCggggaattcg	174	21	0.122	2	0.011	0.9981	1	T	151	0.081	0.179	4.98069e-07	0	10.7552	m5C_2888	5.20462e-06	0	169	23	0.139	4	0.024	0.9982	1	T	142	0.095	0.2	1.04641e-07	0	15.206	m5C_3281	1.32261e-06	0	1	ENSMUSG00000024104	ENSMUST00000036759
7	29892654	-	C	cttcaaggggCgggccctgct	41	5	0.122	0	0	0.9983	1	T	36	0.053	0.255	0.0549305	1.53211e-14	0.33541	m5C_4322	0.11325	4.02409e-14	71	7	0.103	3	0.042	0.9963	1	T	61	0.051	0.198	0.0132851	0	0.66687	m5C_4933	0.0442234	0	2	ENSMUSG00000001794	ENSMUST00000001845
12	76154306	+	C	cagctccttgCgggagatttc	66	8	0.121	0	0	0.9984	1	T	58	0.063	0.221	0.00623821	0	1.10631	m5C_6019	0.0238666	0	44	9	0.205	0	0	0.9984	1	T	35	0.112	0.345	0.0024816	1.4202e-12	2.61512	m5C_7085	0.011883	3.47149e-12	1	ENSMUSG00000063450	ENSMUST00000044217
4	132280442	+	C	gatggagcagCgggagtgagc	878	104	0.121	18	0.021	0.9981	0.9989	T	756	0.101	0.144	2.01758e-31	0	321.809	m5C_2340	1.44945e-29	0	856	95	0.114	20	0.023	0.9982	0.9988	T	741	0.094	0.137	1.52701e-28	0	248.045	m5C_2679	1.14068e-26	0	1	ENSMUSG00000054405	ENSMUST00000094657
14	60928584	+	C	atcccgaagcCggggaaacca	25	3	0.12	0	0	0.9986	1	T	22	0.042	0.3	0.234694	2.89151e-09	0.07869	m5C_6826	0.237288	4.58263e-09	46	7	0.152	0	0	0.998	1	T	39	0.076	0.282	0.0122195	6.79234e-13	1.01396	m5C_7775	0.0442234	1.67621e-12	1	ENSMUSG00000021990	ENSMUST00000159169
17	13135372	-	C	gccaccacggCggggaccacg	98	11	0.12	6	0.061	0.9984	0.9899	T	81	0.068	0.202	0.000711123	0	2.35788	m5C_7747	0.00378109	0	109	16	0.15	2	0.018	0.9984	1	T	91	0.094	0.229	1.66624e-05	0	7.20084	m5C_8889	0.000145919	0	1	ENSMUSG00000068039	ENSMUST00000147724
3	35975183	-	C	actttatataCgggagagtgt	50	6	0.12	0	0	0.9984	1	T	44	0.056	0.238	0.0266611	0	0.53056	m5C_1253	0.0681754	0	67	7	0.104	0	0	0.9984	1	T	60	0.052	0.2	0.0132513	0	0.67741	m5C_1392	0.0442234	0	2	ENSMUSG00000027708	ENSMUST00000178098
6	28426169	+	C	cagccaggggCaggcccctgc	250	30	0.12	1	0.004	0.9974	1	T	219	0.086	0.167	7.35569e-10	0	23.4849	m5C_2868	1.09418e-08	0	178	20	0.114	2	0.011	0.9975	1	T	156	0.075	0.169	5.38381e-07	0	9.3753	m5C_3269	6.05698e-06	0	1	ENSMUSG00000020440	ENSMUST00000020717
8	85388647	-	C	cgaaggccggCgggggccgtg	166	20	0.12	0	0	0.9982	1	T	146	0.079	0.179	5.19013e-07	0	9.97552	m5C_5189	5.38785e-06	0	187	21	0.112	0	0	0.998	1	T	166	0.075	0.166	5.26331e-07	0	9.8406	m5C_6036	5.98431e-06	0	2	ENSMUSG00000053560	ENSMUST00000060427
1	73964057	-	C	agccttccggCaggggagccc	42	5	0.119	0	0	0.9984	1	T	37	0.052	0.25	0.0551093	1.11022e-14	0.32689	m5C_356	0.11325	2.95779e-14	47	7	0.149	0	0	0.9982	1	T	40	0.074	0.277	0.0122884	4.52083e-13	0.99053	m5C_381	0.0442234	1.12681e-12	2	ENSMUSG00000055322	ENSMUST00000169786
14	54814156	-	C	ccgctgcccgCggggccgtgc	42	5	0.119	0	0	0.9977	1	T	37	0.052	0.25	0.0551093	6.61693e-14	0.32689	m5C_7137	0.11325	1.64759e-13	49	7	0.143	0	0	0.998	1	T	42	0.071	0.267	0.0124184	5.98188e-13	0.94676	m5C_8240	0.0442234	1.48306e-12	2	ENSMUSG00000022178	ENSMUST00000054487
2	103890908	+	C	actcattgggCaactaaatgg	59	7	0.119	0	0	0.9984	1	T	52	0.059	0.225	0.0129414	1.11022e-16	0.77546	m5C_874	0.0423472	3.31077e-16	59	8	0.136	0	0	0.9984	1	T	51	0.07	0.245	0.00606262	4.44089e-16	1.24776	m5C_1088	0.0250071	1.35016e-15	1	ENSMUSG00000027180	ENSMUST00000028603
9	73002985	+	C	cccacggtggCgggtcattta	85	10	0.119	1	0.012	0.9984	1	T	74	0.066	0.205	0.00147013	0	1.86855	m5C_4672	0.00696731	0	56	6	0.118	5	0.089	0.9984	1	T	45	0.055	0.234	0.0267491	0	0.51946	m5C_5649	0.072253	0	1	ENSMUSG00000032202	ENSMUST00000184146
12	86518126	+	C	ccagcctgggCggactcaccg	34	4	0.118	0	0	0.9982	1	T	30	0.047	0.266	0.113892	1.06319e-11	0.1763	m5C_6457	0.166088	2.12908e-11	45	8	0.182	1	0.022	0.9982	1	T	36	0.095	0.32	0.00551466	1.02007e-12	1.71874	m5C_7469	0.0233927	2.50409e-12	1	ENSMUSG00000021255	ENSMUST00000116402
15	76237842	+	C	gaactgggggCagaggaggct	34	4	0.118	0	0	0.9983	1	T	30	0.047	0.266	0.113892	7.99183e-12	0.1763	m5C_7708	0.166088	1.62982e-11	50	7	0.14	0	0	0.9985	1	T	43	0.07	0.262	0.0124797	1.11022e-16	0.9263	m5C_8846	0.0442234	3.46278e-16	1	ENSMUSG00000022553	ENSMUST00000161527
19	37246190	-	C	gtcagtgtggCggggtcctga	158	18	0.118	5	0.032	0.9984	1	T	135	0.076	0.178	4.48777e-06	0	7.28964	m5C_8656	4.00165e-05	0	178	23	0.13	1	0.006	0.9984	1	T	154	0.088	0.187	1.11079e-07	0	14.103	m5C_9939	1.38989e-06	0	2	ENSMUSG00000056999	ENSMUST00000131070
6	39583407	-	C	gctaagagggCggaaggatac	34	4	0.118	0	0	0.9984	1	T	30	0.047	0.266	0.113892	6.40976e-12	0.1763	m5C_2804	0.166088	1.32556e-11	37	10	0.27	0	0	0.9984	1	T	27	0.154	0.43	0.000969729	1.45312e-09	4.63974	m5C_3213	0.0052378	2.54271e-09	2	ENSMUSG00000002413	ENSMUST00000002487
9	58127123	-	C	cctgctggggCagaaggcaaa	68	8	0.118	0	0	0.9985	1	T	60	0.061	0.215	0.00628211	0	1.0716	m5C_4792	0.0238666	0	80	8	0.1	0	0	0.996	1	T	72	0.052	0.185	0.00650159	0	0.90186	m5C_5407	0.0251903	0	2	ENSMUSG00000036986	ENSMUST00000085673
X	8051796	-	C	cctcacttccCagaagactca	51	6	0.118	0	0	0.9977	1	T	45	0.055	0.234	0.0267491	2.22045e-16	0.51946	m5C_8331	0.0681754	6.52005e-16	78	13	0.167	0	0	0.9981	1	T	65	0.1	0.265	0.000141671	0	5.00676	m5C_9508	0.00101078	0	2	ENSMUSG00000031168	ENSMUST00000033509
13	97311432	+	C	tcacagtgagCagggagtacc	188	22	0.117	0	0	0.9986	1	T	166	0.079	0.171	2.48428e-07	0	11.4153	m5C_6783	2.73617e-06	0	243	33	0.137	2	0.008	0.9985	1	T	208	0.099	0.186	7.18549e-11	0	33.2025	m5C_7762	1.29651e-09	0	1	ENSMUSG00000021666	ENSMUST00000042084
14	68013747	-	C	aaggagttggCggagacctac	62	7	0.117	2	0.032	0.9984	1	T	53	0.058	0.222	0.0129845	0	0.76168	m5C_6617	0.0423472	0	114	14	0.123	0	0	0.9985	1	T	100	0.075	0.196	7.98442e-05	0	4.27858	m5C_7649	0.000601246	0	2	ENSMUSG00000044447	ENSMUST00000039135
7	5011748	-	C	tcatgacctgCaggggagcaa	297	34	0.117	7	0.024	0.9983	1	T	256	0.085	0.159	4.16786e-11	0	30.0417	m5C_3360	7.00778e-10	0	317	36	0.114	0	0	0.9983	1	T	281	0.083	0.153	1.01515e-11	0	32.9144	m5C_3786	1.96965e-10	0	2	ENSMUSG00000061374	ENSMUST00000167804
8	96370555	+	C	ctcagaggggCcatgtacttg	60	7	0.117	0	0	0.9982	1	T	53	0.058	0.222	0.0129845	0	0.76168	m5C_4080	0.0423472	0	68	7	0.103	0	0	0.9983	1	T	61	0.051	0.198	0.0132851	0	0.66687	m5C_4722	0.0442234	0	1	ENSMUSG00000031669	ENSMUST00000034094
X	141636325	-	C	ctcctcagccCgggggagcgt	103	12	0.117	0	0	0.9984	1	T	91	0.068	0.193	0.000347709	0	2.81883	m5C_8612	0.00208361	0	102	11	0.108	0	0	0.998	1	T	91	0.061	0.183	0.000734848	0	2.11287	m5C_9860	0.00410618	0	2	ENSMUSG00000042225	ENSMUST00000041317
1	90555552	-	C	gttacgagatCgtgggttcga	69	8	0.116	0	0	0.9984	1	T	61	0.06	0.212	0.00630316	0	1.05505	m5C_76	0.0238666	0	86	23	0.267	0	0	0.9984	1	T	63	0.185	0.369	4.36104e-08	0	31.3726	m5C_78	5.73538e-07	0	1	ENSMUSG00000034432	ENSMUST00000186882
6	140597801	+	C	aagcattgggCgggcgtcctt	132	15	0.116	3	0.023	0.9983	1	T	114	0.072	0.183	3.96458e-05	0	4.73712	m5C_2849	0.00029732	0	158	18	0.121	9	0.057	0.9983	1	T	131	0.078	0.183	4.42027e-06	0	7.49819	m5C_3229	4.2716e-05	0	1	ENSMUSG00000030232	ENSMUST00000249348
7	122771079	+	C	caggctggctCgggggaccta	43	5	0.116	0	0	0.9984	1	T	38	0.051	0.245	0.0552799	1.13243e-14	0.31878	m5C_3366	0.11325	3.01313e-14	60	9	0.15	0	0	0.9986	1	T	51	0.081	0.261	0.00282753	0	1.85732	m5C_3904	0.0132093	0	1	ENSMUSG00000052707	ENSMUST00000205514
11	119171243	+	C	cccagacatcCtgcagttcaa	61	7	0.115	0	0	0.9983	1	T	54	0.057	0.218	0.0130262	0	0.74838	m5C_5658	0.0423472	0	84	13	0.155	0	0	0.9984	1	T	71	0.093	0.247	0.000147762	0	4.61767	m5C_6575	0.00104822	0	1	ENSMUSG00000025579	ENSMUST00000106259
12	78899051	-	C	aaattcacagCaggggacttc	255	29	0.115	3	0.012	0.9984	0.9961	T	223	0.081	0.16	7.92668e-10	0	21.4652	m5C_5882	1.17359e-08	0	240	31	0.131	3	0.013	0.9983	1	T	206	0.094	0.18	3.26132e-10	0	27.5559	m5C_6858	5.58762e-09	0	2	ENSMUSG00000021114	ENSMUST00000021536
15	25786001	+	C	acaagaaaggCgggggctcct	191	22	0.115	0	0	0.9984	1	T	169	0.077	0.168	2.51142e-07	0	11.225	m5C_6978	2.75646e-06	0	212	27	0.128	1	0.005	0.9984	1	T	184	0.089	0.18	6.13059e-09	0	19.8351	m5C_7950	9.03265e-08	0	1	ENSMUSG00000022272	ENSMUST00000110457
17	26918493	+	C	caagactcggCgggacagtca	750	85	0.115	12	0.016	0.9968	0.9987	T	653	0.094	0.14	4.2628e-24	0	186.947	m5C_8086	2.04162e-22	0	726	78	0.109	11	0.015	0.9971	0.9986	T	637	0.088	0.134	6.48261e-22	0	145.922	m5C_9168	3.0456e-20	0	1	ENSMUSG00000015575	ENSMUST00000236867
19	41756705	-	C	agagagagcgCgggactgagg	53	6	0.115	1	0.019	0.9984	1	T	46	0.054	0.23	0.0268337	0	0.50881	m5C_8591	0.0681754	0	62	7	0.115	1	0.016	0.9984	1	T	54	0.057	0.218	0.0130262	0	0.74838	m5C_9822	0.0442234	0	2	ENSMUSG00000025154	ENSMUST00000026150
11	6353875	+	C	cacccaggggCcacccccaat	44	5	0.114	0	0	0.9984	1	T	39	0.05	0.24	0.0554429	1.0214e-14	0.31107	m5C_5524	0.11325	2.72921e-14	67	7	0.104	0	0	0.9984	1	T	60	0.052	0.2	0.0132513	0	0.67741	m5C_6329	0.0442234	0	1	ENSMUSG00000041164	ENSMUST00000109787
11	121507761	+	C	cagcctattcCaggaagctga	255	29	0.114	0	0	0.9944	1	T	226	0.08	0.159	2.62368e-08	0	17.667	m5C_6698	3.29759e-07	0	214	27	0.126	0	0	0.9981	1	T	187	0.088	0.177	3.10631e-09	0	20.2551	m5C_7873	4.75495e-08	0	1	ENSMUSG00000039230	ENSMUST00000103013
14	30292194	+	C	ccctcgaagaCctggccatgt	1425	162	0.114	2	0.001	0.9984	1	T	1261	0.098	0.131	1.00594e-47	0	748.949	m5C_7362	1.35309e-45	0	1390	169	0.122	5	0.004	0.9983	1	T	1216	0.106	0.14	4.7293e-50	0	882.121	m5C_8472	8.02905e-48	0	1	ENSMUSG00000021957	ENSMUST00000022529
9	21678254	-	C	tctgtcggggCcaccagggcc	70	8	0.114	0	0	0.9982	1	T	62	0.059	0.21	0.00632364	0	1.03901	m5C_4738	0.0238666	0	47	7	0.149	0	0	0.9984	1	T	40	0.074	0.277	0.0122884	2.30149e-13	0.99053	m5C_5557	0.0442234	5.82587e-13	2	ENSMUSG00000032194	ENSMUST00000034717
9	82795795	-	C	ggttcctggtCgggagaactg	70	8	0.114	0	0	0.9986	1	T	62	0.059	0.21	0.00632364	0	1.03901	m5C_4231	0.0238666	0	58	7	0.121	0	0	0.9986	1	T	51	0.06	0.229	0.0128968	0	0.78975	m5C_4843	0.0442234	0	2	ENSMUSG00000032253	ENSMUST00000034787
X	57081810	+	C	ctttaaggggCaatgctctca	114	13	0.114	0	0	0.9982	1	T	101	0.068	0.185	0.000169965	0	3.32572	m5C_8431	0.00110775	0	117	14	0.12	0	0	0.9982	1	T	103	0.073	0.191	8.0773e-05	0	4.16162	m5C_9664	0.00060519	0	1	ENSMUSG00000067860	ENSMUST00000088627
11	88872691	+	C	ctttgcagggCaagggggttc	80	9	0.113	0	0	0.9984	0.9756	T	71	0.06	0.2	0.0030797	0	1.36358	m5C_5461	0.0129258	0	124	14	0.116	3	0.024	0.9984	1	T	107	0.07	0.185	8.19507e-05	0	4.01528	m5C_6368	0.000609733	0	1	ENSMUSG00000033983	ENSMUST00000107898
19	5725056	-	C	atgactgtggCggggctgaag	81	9	0.113	1	0.012	0.9984	1	T	71	0.06	0.2	0.0030797	0	1.36358	m5C_9144	0.0129258	0	86	10	0.119	2	0.023	0.9984	1	T	74	0.066	0.205	0.00147013	0	1.86855	m5C_10476	0.00748701	0	2	ENSMUSG00000054874	ENSMUST00000113615
3	152157646	+	C	aagcaggcgaCagcaccccct	141	16	0.113	0	0	0.9984	1	T	125	0.071	0.176	1.94485e-05	0	5.35674	m5C_1381	0.000157028	0	156	20	0.128	0	0	0.9982	1	T	136	0.085	0.19	9.95671e-07	0	10.1489	m5C_1586	1.07171e-05	0	1	ENSMUSG00000039068	ENSMUST00000106103
5	53810435	+	C	tgaatggcggCggggacgtag	377	42	0.113	4	0.011	0.9984	1	T	331	0.084	0.149	1.33873e-13	0	45.6282	m5C_2021	2.7749e-12	0	485	54	0.114	11	0.023	0.9984	0.9979	T	420	0.088	0.146	1.11993e-17	0	80.8904	m5C_2399	3.9093e-16	0	1	ENSMUSG00000039191	ENSMUST00000087360
X	73279348	-	C	tgtcctggggCttacactgtt	323	36	0.113	4	0.012	0.9983	1	T	283	0.083	0.152	1.02228e-11	0	32.6961	m5C_9039	1.8625e-10	0	511	55	0.109	8	0.016	0.9983	1	T	448	0.085	0.14	1.16469e-17	0	79.1423	m5C_10356	4.00931e-16	0	2	ENSMUSG00000031328	ENSMUST00000144429
13	97631134	+	C	tctttataggCaggggatgag	1067	118	0.112	13	0.012	0.9984	0.9991	T	936	0.094	0.132	1.18921e-35	0	388.663	m5C_6778	1.05889e-33	0	928	95	0.103	10	0.011	0.9984	1	T	823	0.085	0.125	1.98384e-28	0	224.766	m5C_7767	1.45287e-26	0	1	ENSMUSG00000078952	ENSMUST00000244290
1	72199524	-	C	ctgtttggggCgtccctctga	181	20	0.111	1	0.006	0.9981	1	T	160	0.073	0.165	1.09134e-06	0	8.71495	m5C_354	1.08653e-05	0	225	26	0.116	1	0.004	0.998	1	T	198	0.08	0.165	1.3803e-08	0	16.4412	m5C_379	1.94545e-07	0	2	ENSMUSG00000039395	ENSMUST00000048860
12	101879289	-	C	agccgcacggCgggaagccgt	28	3	0.111	1	0.036	0.9986	1	T	24	0.039	0.281	0.235849	2.87264e-09	0.0725	m5C_6287	0.237288	4.56303e-09	46	7	0.152	0	0	0.9982	1	T	39	0.076	0.282	0.0122195	4.09117e-13	1.01396	m5C_7323	0.0442234	1.02108e-12	2	ENSMUSG00000021188	ENSMUST00000021605
7	35314457	+	C	tttcaggaggCtgaatgaccc	63	7	0.111	0	0	0.9985	1	T	56	0.055	0.212	0.0131058	0	0.72313	m5C_3224	0.0423472	0	59	11	0.186	0	0	0.9982	1	T	48	0.107	0.304	0.000584997	1.35447e-14	3.82021	m5C_3697	0.00359074	3.74737e-14	1	ENSMUSG00000034867	ENSMUST00000040844
8	45498142	+	C	atacagtgccCgggagagcct	154	17	0.111	1	0.006	0.9983	1	T	136	0.071	0.171	9.53651e-06	0	6.02045	m5C_3590	8.11437e-05	0	245	27	0.11	0	0	0.9982	1	T	218	0.077	0.156	3.49243e-09	0	17.5479	m5C_4174	5.25977e-08	0	1	ENSMUSG00000070047	ENSMUST00000191428
9	15227990	+	C	tcaaagagggCtttttgggct	27	3	0.111	0	0	0.9882	1	T	24	0.039	0.281	0.235849	1.64279e-06	0.0725	m5C_3988	0.237288	1.64931e-06	42	8	0.19	0	0	0.9843	1	T	34	0.1	0.333	0.00541483	5.14598e-08	1.80985	m5C_4650	0.0230477	5.37403e-08	1	ENSMUSG00000031939	ENSMUST00000214054
1	54436922	-	C	tgctttgaagCaggggatgta	82	9	0.11	0	0	0.9987	1	T	73	0.059	0.196	0.00309861	0	1.32827	m5C_493	0.0129258	0	133	22	0.167	1	0.008	0.9986	0.9925	T	110	0.113	0.239	1.83709e-07	0	16.7033	m5C_603	2.22056e-06	0	2	ENSMUSG00000041303	ENSMUST00000041638
7	141050796	+	C	acctcaggggCatgcaccttc	145	16	0.11	0	0	0.9984	0.9932	T	129	0.069	0.172	1.97058e-05	0	5.20009	m5C_3993	0.000157896	0	151	17	0.113	0	0	0.998	1	T	134	0.071	0.173	9.47384e-06	0	6.10506	m5C_4608	8.64098e-05	0	1	ENSMUSG00000025510	ENSMUST00000106000
15	102212429	+	C	tttgaagaaaCtgggtaaaca	265	29	0.109	0	0	1	1	T	236	0.077	0.153	1.65721e-09	0	19.679	m5C_8006	2.36499e-08	0	271	29	0.107	1	0.004	1	0.9927	T	241	0.076	0.15	1.68369e-09	0	19.2941	m5C_9269	2.62572e-08	0	1	ENSMUSG00000058290	ENSMUST00000064924
7	24985059	+	C	ttaactgcagCgggagaagga	323	35	0.109	1	0.003	0.9981	1	T	287	0.079	0.147	2.19175e-11	0	29.547	m5C_3518	3.80666e-10	0	398	46	0.116	0	0	0.998	1	T	352	0.088	0.151	7.15082e-15	0	57.1166	m5C_3990	1.96385e-13	0	1	ENSMUSG00000005442	ENSMUST00000169266
17	32535320	-	C	acatgggtggCcgtggtctcg	111	12	0.108	0	0	0.9984	0.9911	T	99	0.063	0.18	0.000356808	0	2.60352	m5C_7965	0.00211807	0	92	13	0.141	0	0	0.9984	1	T	79	0.084	0.227	0.000154862	0	4.18416	m5C_9220	0.00108724	0	2	ENSMUSG00000024045	ENSMUST00000002699
19	46877210	-	C	gtcagactcaCggggtgaggg	83	9	0.108	0	0	0.9942	1	T	74	0.058	0.193	0.00310775	0	1.3113	m5C_8866	0.0129258	0	101	10	0.1	1	0.01	0.9973	1	T	90	0.055	0.174	0.000771026	0	1.71923	m5C_10240	0.00418573	0	2	ENSMUSG00000025041	ENSMUST00000235234
5	129856087	-	C	ccaggaaccgCggtgagttcc	427	46	0.108	0	0	0.9984	1	T	381	0.082	0.141	7.89578e-15	0	53.0276	m5C_2914	1.86956e-13	0	381	53	0.139	0	0	1	1	T	328	0.108	0.177	3.17817e-17	0	94.3879	m5C_3319	1.05048e-15	0	2	ENSMUSG00000029446	ENSMUST00000118268
1	36978477	-	C	cgtcgcctcgCggagaagggt	56	6	0.107	0	0	0.9984	1	T	50	0.05	0.215	0.0271429	0	0.47027	m5C_221	0.0681754	0	97	10	0.103	0	0	0.9984	1	T	87	0.057	0.179	0.000765118	0	1.77524	m5C_298	0.00415668	0	2	ENSMUSG00000026116	ENSMUST00000027290
12	79221408	-	C	tgttgaggccCctgggtttga	56	6	0.107	0	0	0.9981	1	T	50	0.05	0.215	0.0271429	0	0.47027	m5C_5874	0.0681754	0	73	13	0.178	0	0	0.998	1	T	60	0.107	0.281	0.000135996	0	5.38493	m5C_6856	0.00097401	0	2	ENSMUSG00000066441	ENSMUST00000161204
14	79698734	-	C	taacatggggCcaagccttgg	28	3	0.107	0	0	0.986	1	T	25	0.037	0.272	0.236364	2.73578e-06	0.06975	m5C_6921	0.237288	2.74534e-06	29	7	0.241	0	0	0.9982	1	T	22	0.122	0.421	0.0103819	1.90705e-07	1.69664	m5C_7918	0.0397095	1.93581e-07	2	ENSMUSG00000022023	ENSMUST00000022601
15	61861884	+	C	ttggctggggCtttgggactg	28	3	0.107	0	0	0.9982	1	T	25	0.037	0.272	0.236364	6.04394e-09	0.06975	m5C_6934	0.237288	7.60242e-09	27	8	0.296	0	0	0.9981	1	T	19	0.159	0.485	0.00426746	3.63169e-07	3.00549	m5C_7941	0.0185986	3.66654e-07	1	ENSMUSG00000022346	ENSMUST00000022971
3	89113668	+	C	ccccgctgggCagaggtggta	150	16	0.107	0	0	0.9981	1	T	134	0.067	0.166	2.00114e-05	0	5.01672	m5C_2413	0.000159939	0	136	14	0.104	2	0.015	0.998	1	T	120	0.063	0.168	8.53591e-05	0	3.60347	m5C_2815	0.000625651	0	1	ENSMUSG00000028048	ENSMUST00000077367
13	6599715	+	C	tcactgtaaaCcaggtaccca	423	45	0.106	0	0	0.9978	1	T	378	0.08	0.139	1.65185e-14	0	49.9014	m5C_6028	3.81131e-13	0	385	40	0.104	0	0	0.9984	1	T	345	0.077	0.138	3.12501e-13	0	38.6307	m5C_6991	7.05251e-12	0	1	ENSMUSG00000021193	ENSMUST00000021611
2	10097162	+	C	attccggcccCggggaaaagg	105	11	0.106	1	0.01	0.9976	1	T	93	0.06	0.18	0.000739097	0	2.06985	m5C_385	0.00381568	0	112	22	0.196	0	0	0.9978	1	T	90	0.133	0.28	1.52062e-07	0	20.0167	m5C_442	1.85001e-06	0	1	ENSMUSG00000037262	ENSMUST00000042512
3	90296065	-	C	gagccagtgcCggggtacctc	104	11	0.106	0	0	0.9977	1	T	93	0.06	0.18	0.000739097	0	2.06985	m5C_1429	0.00381568	0	105	11	0.105	0	0	0.9977	1	T	94	0.06	0.178	0.000741166	0	2.04899	m5C_1634	0.00410618	0	2	ENSMUSG00000027932	ENSMUST00000029541
9	42166241	-	C	ggtcctgtccCgggagcggct	47	5	0.106	0	0	0.9981	1	T	42	0.046	0.226	0.0558903	2.37588e-14	0.29002	m5C_3951	0.11325	6.15334e-14	59	9	0.153	0	0	0.998	1	T	50	0.082	0.265	0.00281085	5.32907e-15	1.89157	m5C_4598	0.0132057	1.55805e-14	2	ENSMUSG00000032018	ENSMUST00000052725
X	143123077	+	C	gcctctgcctCgggagtggtg	66	7	0.106	0	0	1	0.9851	T	59	0.052	0.203	0.0132166	0	0.68829	m5C_8659	0.0423472	0	63	7	0.111	0	0	1	1	T	56	0.055	0.212	0.0131058	0	0.72313	m5C_9963	0.0442234	0	1	ENSMUSG00000041718	ENSMUST00000238864
11	109289667	+	C	ctctgtggggCattggtctgt	38	4	0.105	0	0	0.9987	1	T	34	0.042	0.241	0.115069	3.13594e-12	0.15664	m5C_5232	0.166088	7.16235e-12	56	8	0.145	1	0.018	0.9982	1	T	47	0.076	0.262	0.00297181	8.88178e-16	1.52816	m5C_6128	0.013627	2.67744e-15	1	ENSMUSG00000020611	ENSMUST00000020930
12	111635803	-	C	tagggtttggCctgccctatt	173	18	0.105	1	0.006	0.9979	0.9886	T	154	0.067	0.159	4.77397e-06	0	6.43902	m5C_7524	4.22113e-05	0	143	15	0.109	6	0.042	0.9978	1	T	122	0.067	0.173	4.07158e-05	0	4.44395	m5C_8667	0.000327392	0	2	ENSMUSG00000001270	ENSMUST00000222705
17	56630485	+	C	tctggccgggCagtggtggcg	57	6	0.105	0	0	0.9984	0.9828	T	51	0.049	0.211	0.0272135	0	0.46153	m5C_8402	0.0681754	0	69	8	0.116	0	0	0.9983	1	T	61	0.06	0.212	0.00630316	0	1.05505	m5C_9566	0.0251903	0	1	ENSMUSG00000001228	ENSMUST00000001258
3	87997200	+	C	agatcgggggCatcctggcca	58	6	0.105	1	0.017	0.9985	1	T	51	0.049	0.211	0.0272135	0	0.46153	m5C_1596	0.0681754	0	76	8	0.105	0	0	0.9983	1	T	68	0.054	0.194	0.00643575	0	0.95213	m5C_1859	0.0251903	0	1	ENSMUSG00000028068	ENSMUST00000071812
9	44716947	-	C	gaagtgccagCaggggactgg	57	6	0.105	0	0	0.9984	1	T	51	0.049	0.211	0.0272135	0	0.46153	m5C_4651	0.0681754	0	63	9	0.143	0	0	0.9985	1	T	54	0.077	0.25	0.00287466	0	1.76163	m5C_5319	0.0133543	0	2	ENSMUSG00000002028	ENSMUST00000002095
X	151051989	+	C	ggccatcatgCggggactgtt	86	9	0.105	0	0	0.9981	1	T	77	0.056	0.187	0.00313396	0	1.26288	m5C_8994	0.0129921	0	91	10	0.11	0	0	0.9983	1	T	81	0.061	0.191	0.000752228	0	1.89899	m5C_10304	0.00411358	0	1	ENSMUSG00000025332	ENSMUST00000112584
10	93316634	+	C	gttcctggcaCaggtgcttca	375	39	0.104	1	0.003	0.9981	1	T	335	0.077	0.139	1.27956e-12	0	35.8181	m5C_4747	2.48905e-11	0	392	51	0.13	1	0.003	0.9979	1	T	340	0.101	0.167	1.55212e-16	0	81.1237	m5C_5507	4.91286e-15	0	1	ENSMUSG00000015889	ENSMUST00000016033
10	127961941	+	C	aggtcagaagCggaaaagtag	614	64	0.104	1	0.002	0.9981	1	T	549	0.083	0.131	6.64807e-19	0	96.1056	m5C_6382	2.16645e-17	0	684	68	0.1	4	0.006	0.998	1	T	612	0.08	0.125	4.27496e-20	0	104.906	m5C_7276	1.80418e-18	0	1	ENSMUSG00000040054	ENSMUST00000238829
11	54901900	-	C	tatgagttgaCggggaagttc	662	68	0.104	5	0.008	0.9981	1	T	589	0.082	0.129	4.01259e-20	0	108.771	m5C_5519	1.47486e-18	0	582	59	0.102	5	0.009	0.9979	1	T	518	0.08	0.13	2.33346e-17	0	78.6047	m5C_6365	7.78167e-16	0	2	ENSMUSG00000018340	ENSMUST00000102727
11	76102614	-	C	gcagctccccCgggagaagcg	192	20	0.104	0	0	0.9984	0.9948	T	172	0.068	0.155	1.13225e-06	0	8.13996	m5C_5578	1.11496e-05	0	215	22	0.102	0	0	1	1	T	193	0.069	0.15	2.70814e-07	0	9.90403	m5C_6496	3.20092e-06	0	2	ENSMUSG00000017286	ENSMUST00000169532
11	101359262	+	C	acgcctacccCggggtgagga	77	8	0.104	0	0	0.9977	1	T	69	0.054	0.192	0.00645282	0	0.93904	m5C_6430	0.0238666	0	54	13	0.241	0	0	0.9974	1	T	41	0.146	0.369	0.000107627	5.33018e-13	7.55419	m5C_7423	0.000780555	1.32369e-12	1	ENSMUSG00000001313	ENSMUST00000153185
11	117049210	+	C	gagtgtatggCgggagtggat	68	7	0.104	1	0.015	0.9984	1	T	60	0.052	0.2	0.0132513	0	0.67741	m5C_5809	0.0423472	0	50	5	0.102	1	0.02	0.9984	1	T	44	0.044	0.218	0.0561584	1.13243e-14	0.2775	m5C_6821	0.118669	3.15761e-14	1	ENSMUSG00000020823	ENSMUST00000021177
15	86381061	+	C	gctgggatgaCcaggatgtca	48	5	0.104	0	0	0.9979	1	T	43	0.045	0.222	0.0560272	4.17444e-14	0.28362	m5C_7009	0.11325	1.06586e-13	48	7	0.149	1	0.021	0.9991	1	T	40	0.074	0.277	0.0122884	1.35447e-14	0.99053	m5C_8065	0.0442234	3.74737e-14	1	ENSMUSG00000051864	ENSMUST00000063414
5	122599745	-	C	gtctgtcattCgggagtgggg	1511	157	0.104	2	0.001	0.9984	1	T	1352	0.09	0.12	5.34512e-46	0	637.062	m5C_3096	6.89629e-44	0	1638	164	0.1	6	0.004	0.9984	1	T	1468	0.087	0.116	4.39466e-48	0	674.359	m5C_3614	6.69961e-46	0	2	ENSMUSG00000029467	ENSMUST00000179939
6	71366346	-	C	cactgccaggCaggggtgggc	100	10	0.104	4	0.04	0.9984	1	T	86	0.058	0.181	0.00152615	0	1.62143	m5C_2971	0.00710676	0	119	13	0.109	0	0	0.9984	1	T	106	0.065	0.178	0.00017272	0	3.17758	m5C_3350	0.00117828	0	2	ENSMUSG00000002222	ENSMUST00000002292
14	65797580	-	C	tcgtgtgtacCgggtgcagag	262	27	0.103	0	0	0.9983	1	T	235	0.072	0.146	7.35646e-09	0	15.7661	m5C_6817	9.83246e-08	0	228	23	0.101	0	0	0.9984	1	T	205	0.068	0.147	1.32973e-07	0	10.7803	m5C_7852	1.62305e-06	0	2	ENSMUSG00000022031	ENSMUST00000225355
16	16741607	+	C	atggtttcttCgatgttgtcc	97	10	0.103	0	0	0.9986	1	T	87	0.057	0.179	0.000765118	0	1.77524	m5C_7614	0.00386657	0	80	9	0.113	0	0	0.9987	0.9877	T	71	0.06	0.2	0.0030797	0	1.36358	m5C_8741	0.0137692	0	1	ENSMUSG00000026181	ENSMUST00000027373
19	5420856	+	C	acctgtggggCtcctaacctt	29	3	0.103	0	0	0.9985	1	T	26	0.036	0.264	0.236842	3.09263e-09	0.06721	m5C_9122	0.237288	4.84671e-09	37	7	0.189	0	0	0.9985	1	T	30	0.095	0.342	0.0114421	1.55452e-10	1.28836	m5C_10441	0.0428218	2.85313e-10	1	ENSMUSG00000024841	ENSMUST00000025759
6	29164587	-	C	tgactttattCgtgggccgtc	107	11	0.103	0	0	0.9984	1	T	96	0.058	0.175	0.000745198	0	2.00852	m5C_2869	0.0038176	0	95	11	0.116	0	0	0.9984	0.9896	T	84	0.066	0.196	0.000718711	0	2.27861	m5C_3274	0.00410618	0	2	ENSMUSG00000029701	ENSMUST00000007993
9	37404517	+	C	aggaaatgtgCaggggctgga	40	4	0.103	1	0.025	0.9984	1	T	35	0.041	0.236	0.115325	6.40976e-12	0.15239	m5C_4058	0.166088	1.32556e-11	72	10	0.139	0	0	0.998	0.9863	T	62	0.077	0.237	0.00069868	0	2.43705	m5C_4680	0.00409024	0	1	ENSMUSG00000042138	ENSMUST00000239459
1	74718349	+	C	gtcagcagggCtgggcaccag	60	6	0.102	1	0.017	0.9984	1	T	53	0.047	0.205	0.0273478	0	0.44498	m5C_195	0.0681754	0	88	10	0.114	0	0	0.9985	1	T	78	0.063	0.197	0.000745179	0	1.96758	m5C_227	0.00410618	0	1	ENSMUSG00000033257	ENSMUST00000042125
10	59568880	+	C	acaaagacagCggggaagtgt	90	9	0.102	2	0.022	0.9984	1	T	79	0.055	0.183	0.00157525	0	1.38085	m5C_4759	0.00724799	0	78	10	0.128	0	0	0.9984	1	T	68	0.071	0.22	0.00143627	0	2.0227	m5C_5579	0.00743003	0	1	ENSMUSG00000020111	ENSMUST00000165563
12	87502491	-	C	gctcgtgaagCggtggaaatg	779	79	0.102	2	0.003	0.998	1	T	698	0.082	0.125	1.74561e-23	0	148.046	m5C_6470	7.99693e-22	0	856	87	0.102	6	0.007	0.9983	1	T	763	0.084	0.125	5.95215e-26	0	183.758	m5C_7485	3.70521e-24	0	2	ENSMUSG00000021039	ENSMUST00000021428
15	72995764	-	C	tgtgactgggCgggttctgca	295	29	0.102	11	0.037	0.9981	1	T	255	0.072	0.143	1.75461e-09	0	18.2927	m5C_7074	2.49834e-08	0	257	30	0.12	6	0.023	0.9984	1	T	221	0.085	0.165	7.41385e-10	0	23.2861	m5C_8149	1.22255e-08	0	2	ENSMUSG00000036698	ENSMUST00000044113
7	126798348	-	C	atggattgagCgggagaatgc	355	36	0.102	3	0.008	0.9978	1	T	316	0.075	0.138	1.13364e-11	0	29.4709	m5C_4576	2.05355e-10	0	386	40	0.104	3	0.008	0.9977	1	T	343	0.078	0.139	6.21333e-13	0	37.9081	m5C_5220	1.34143e-11	0	2	ENSMUSG00000042492	ENSMUST00000120705
8	125616461	+	C	ccatgaggggCccaatcaaac	88	9	0.102	0	0	0.9985	1	T	79	0.055	0.183	0.00157525	0	1.38085	m5C_4460	0.00724799	0	69	7	0.101	0	0	0.9984	1	T	62	0.05	0.195	0.013318	0	0.65666	m5C_5107	0.0442234	0	1	ENSMUSG00000031985	ENSMUST00000034466
X	40885558	-	C	cattgagggaCagaaacaatt	59	6	0.102	0	0	0.9984	1	T	53	0.047	0.205	0.0273478	0	0.44498	m5C_8454	0.0681754	0	58	9	0.155	0	0	0.9984	1	T	49	0.084	0.269	0.00279366	1.55431e-15	1.92711	m5C_9720	0.013158	4.63872e-15	2	ENSMUSG00000037475	ENSMUST00000124458
13	30724481	-	C	ttgaaaggtgCaatgtctttg	99	10	0.101	0	0	0.9988	1	T	89	0.056	0.176	0.000769094	0	1.7375	m5C_6061	0.00387427	0	158	19	0.12	0	0	0.9986	1	T	139	0.078	0.18	2.14621e-06	0	8.4383	m5C_7028	2.1872e-05	0	2	ENSMUSG00000038462	ENSMUST00000042834
4	107216879	+	C	ccagcatcagCaggaaactga	139	14	0.101	0	0	0.9976	1	T	125	0.061	0.162	8.65224e-05	0	3.46673	m5C_1785	0.000598463	0	162	31	0.191	0	0	0.9988	1	T	131	0.138	0.259	1.90456e-10	0	41.6469	m5C_2155	3.31633e-09	0	1	ENSMUSG00000057375	ENSMUST00000075693
7	99488223	-	C	aagccggtggCattttttagt	89	9	0.101	0	0	0.9984	0.9889	T	80	0.054	0.181	0.00315851	0	1.21791	m5C_3774	0.0130511	0	113	14	0.124	0	0	0.9984	0.9912	T	99	0.075	0.197	7.95254e-05	0	4.31904	m5C_4294	0.00059945	0	2	ENSMUSG00000035227	ENSMUST00000036274
7	142621364	+	C	ccctggcttgCagggccctgt	207	21	0.101	0	0	0.9983	1	T	186	0.067	0.15	5.59145e-07	0	8.83856	m5C_3597	5.7385e-06	0	167	30	0.18	0	0	0.9986	1	T	137	0.129	0.245	4.45387e-10	0	36.1416	m5C_4155	7.49333e-09	0	1	ENSMUSG00000037706	ENSMUST00000037941
15	97864948	+	C	gtttaatgaaCaggactccct	50	5	0.1	0	0	0.9981	1	T	45	0.043	0.214	0.0562845	0	0.27164	m5C_7393	0.11325	0	85	12	0.141	0	0	0.9977	1	T	73	0.083	0.231	0.000321863	0	3.46334	m5C_8588	0.00210168	0	1	ENSMUSG00000052369	ENSMUST00000229433
16	3563656	+	C	aaaccaagggCggggagcaga	40	4	0.1	0	0	0.9984	1	T	36	0.04	0.231	0.115568	0	0.14837	m5C_7090	0.166088	0	69	9	0.138	4	0.058	0.9986	1	T	56	0.075	0.243	0.00145194	0	1.90521	m5C_8165	0.00748514	0	1	ENSMUSG00000022529	ENSMUST00000023176
17	46593274	-	C	aaccccagagCgggtaagatg	241	24	0.1	2	0.008	0.9976	1	T	215	0.068	0.145	6.49326e-08	0	11.8011	m5C_8245	7.65866e-07	0	256	26	0.102	2	0.008	0.9982	1	T	228	0.071	0.146	1.51909e-08	0	14.3953	m5C_9349	2.11709e-07	0	2	ENSMUSG00000012296	ENSMUST00000180283
19	6401555	+	C	cccagcccagCggggatgctg	50	5	0.1	0	0	0.9984	1	T	45	0.043	0.214	0.0562845	0	0.27164	m5C_8953	0.11325	0	57	8	0.143	1	0.018	0.9984	1	T	48	0.074	0.257	0.00298743	4.44089e-16	1.49881	m5C_10259	0.013627	1.35016e-15	1	ENSMUSG00000024948	ENSMUST00000133696
19	46033444	-	C	tcgctgcaggCaggggcggcc	70	7	0.1	0	0	0.9986	1	T	63	0.049	0.192	0.0133499	0	0.64675	m5C_8871	0.0423472	0	68	7	0.106	2	0.029	0.9987	1	T	59	0.052	0.203	0.0132166	0	0.68829	m5C_10246	0.0442234	0	2	ENSMUSG00000025223	ENSMUST00000156585
8	61358981	+	C	atcggtatctCgggggcgcca	72	7	0.1	2	0.028	0.9983	1	T	63	0.049	0.192	0.0133499	0	0.64675	m5C_3712	0.0423472	0	45	6	0.133	0	0	0.9981	0.9783	T	39	0.063	0.262	0.0261641	1.49991e-13	0.59403	m5C_4311	0.072253	3.81749e-13	1	ENSMUSG00000038005	ENSMUST00000146863
X	73436325	-	C	agtgcacctgCgggagatctc	40	4	0.1	0	0	0.9977	1	T	36	0.04	0.231	0.115568	0	0.14837	m5C_9037	0.166088	0	63	8	0.129	1	0.016	0.9976	1	T	54	0.067	0.234	0.00614243	0	1.18294	m5C_10344	0.0251281	0	2	ENSMUSG00000031399	ENSMUST00000114143
1	63626259	+	C	ctgcatgttgCgggagaagcc	66	11	0.172	2	0.03	0.9981	1	T	53	0.099	0.282	0.000611148	0	3.49198	m5C_455	0.00345279	0	69	7	0.103	1	0.014	1	1	T	61	0.051	0.198	0.0132851	0	0.66687	m5C_541	0.0442234	0	1	ENSMUSG00000025964	ENSMUST00000087374
1	64640564	+	C	tttctgactgCgggggagtac	86	21	0.247	1	0.012	0.9984	1	T	64	0.168	0.348	2.33043e-07	0	23.3502	m5C_81	2.5757e-06	0	125	21	0.168	0	0	0.9984	1	T	104	0.113	0.243	3.81486e-07	0	15.1755	m5C_98	4.43878e-06	0	1	ENSMUSG00000025958	ENSMUST00000087366
1	82729944	+	C	cctgcacaggCggggctaaaa	168	26	0.158	3	0.018	0.9984	1	T	139	0.11	0.221	1.02371e-08	0	22.8218	m5C_11	1.35112e-07	0	202	25	0.129	8	0.04	0.9984	1	T	169	0.089	0.183	2.60965e-08	0	16.8411	m5C_16	3.57689e-07	0	1	ENSMUSG00000026150	ENSMUST00000078332
1	152712954	-	C	actctctcggCggggttcctc	232	26	0.114	4	0.017	0.9984	0.9915	T	202	0.079	0.162	1.40021e-08	0	16.1354	m5C_570	1.82518e-07	0	293	38	0.132	6	0.02	0.9984	1	T	249	0.098	0.177	1.96043e-12	0	43.6017	m5C_825	4.01216e-11	0	2	ENSMUSG00000042772	ENSMUST00000073441
1	153095850	-	C	ctttgcgtagCgggggaaaga	476	75	0.162	12	0.025	0.9984	0.9979	T	389	0.131	0.198	2.04152e-24	0	232.654	m5C_566	9.92805e-23	0	849	156	0.187	15	0.018	0.9984	0.9976	T	678	0.162	0.215	6.34574e-49	0	1218.36	m5C_821	1.00857e-46	0	2	ENSMUSG00000026478	ENSMUST00000161744
10	62265461	-	C	agcttaccatCgggggaccag	239	37	0.155	1	0.004	0.9982	1	T	201	0.115	0.207	3.19191e-12	0	48.8899	m5C_5148	6.00573e-11	0	275	57	0.21	3	0.011	0.998	0.9964	T	215	0.165	0.262	5.21565e-19	0	172.369	m5C_5970	2.07239e-17	0	2	ENSMUSG00000020079	ENSMUST00000020273
10	76228654	-	C	ggcctgcctcCggggggaagg	97	18	0.188	1	0.01	0.9981	1	T	78	0.122	0.277	3.17006e-06	0	12.078	m5C_5023	2.92571e-05	0	143	23	0.161	0	0	0.9983	1	T	120	0.11	0.23	9.11685e-08	0	17.7518	m5C_5790	1.16019e-06	0	2	ENSMUSG00000001151	ENSMUST00000220395
10	79993164	+	C	tctgatcaggCgggggatgcc	68	18	0.269	1	0.015	0.9978	1	T	49	0.177	0.385	2.04163e-06	7.77156e-15	18.151	m5C_5285	1.94093e-05	2.13896e-14	102	22	0.216	0	0	0.9978	1	T	80	0.147	0.305	1.34087e-07	0	22.2216	m5C_6162	1.63398e-06	0	1	ENSMUSG00000035621	ENSMUST00000099492
10	81205807	-	C	ctggtctgagCgggtgagtgc	122	23	0.189	0	0	0.9984	1	T	99	0.129	0.267	7.59329e-08	0	21.1297	m5C_6209	8.93944e-07	0	144	28	0.196	1	0.007	0.9981	1	T	115	0.139	0.268	1.72158e-09	0	34.1312	m5C_7149	2.67922e-08	0	2	ENSMUSG00000020235	ENSMUST00000140901
10	119047089	-	C	attccattgcCaaatgtgtag	220	58	0.264	0	0	0.998	0.9955	T	162	0.21	0.326	9.06415e-20	0	231.751	m5C_4996	3.16594e-18	0	301	68	0.226	0	0	0.9981	0.9901	T	233	0.182	0.276	9.44298e-23	0	273.024	m5C_5740	4.73417e-21	0	2	ENSMUSG00000020114	ENSMUST00000020315
11	3241746	+	C	ctttcccactCgggggagaag	393	84	0.222	14	0.036	0.9984	1	T	295	0.183	0.266	5.8102e-28	0	418.049	m5C_5091	3.36991e-26	0	431	80	0.189	8	0.019	0.9984	1	T	343	0.155	0.229	2.66054e-26	0	316.448	m5C_5937	1.69865e-24	0	1	ENSMUSG00000020453	ENSMUST00000101644
11	16451765	-	C	tgagccagagCgggggaaagg	183	27	0.148	1	0.005	0.9982	1	T	155	0.104	0.207	5.26126e-09	0	23.2475	m5C_5077	7.1377e-08	0	168	20	0.119	0	0	0.9983	1	T	148	0.078	0.177	1.04605e-06	0	9.37738	m5C_5801	1.12109e-05	0	2	ENSMUSG00000078974	ENSMUST00000109643
11	30770107	+	C	ttccggggggCtttaacaagc	96	16	0.168	1	0.01	1	1	T	79	0.106	0.256	1.53286e-05	0	8.1971	m5C_5222	0.000126511	0	96	15	0.158	1	0.01	0.9984	1	T	80	0.098	0.244	3.35314e-05	0	6.58324	m5C_6100	0.000277694	0	1	ENSMUSG00000040850	ENSMUST00000041231
11	43620886	-	C	tgctgcagtgCaggggcttca	74	11	0.153	2	0.027	0.9986	0.961	T	61	0.088	0.253	0.00064654	0	3.07002	m5C_5026	0.00357605	0	80	14	0.175	0	0	0.9986	1	T	66	0.107	0.273	6.55336e-05	0	6.27897	m5C_5749	0.000513141	0	2	ENSMUSG00000041278	ENSMUST00000109278
11	51716106	-	C	agcacagtgaCgggggccctc	20	6	0.3	0	0	0.9983	1	T	14	0.145	0.519	0.020196	9.22379e-08	1.47925	m5C_5714	0.063744	9.47405e-08	29	8	0.276	0	0	0.9979	1	T	21	0.147	0.457	0.00223923	4.99912e-07	3.11598	m5C_6638	0.0108617	5.04232e-07	2	ENSMUSG00000020387	ENSMUST00000020655
11	54761107	+	C	aaggtgcagaCgggggacagt	687	78	0.114	5	0.007	0.9976	1	T	604	0.093	0.14	2.71232e-23	0	163.017	m5C_5509	1.21612e-21	0	601	93	0.156	5	0.008	0.9971	1	T	503	0.129	0.187	2.11213e-28	0	332.325	m5C_6350	1.53181e-26	0	1	ENSMUSG00000020267	ENSMUST00000020504
11	60739951	+	C	ttccatgctgCgggggctaaa	91	18	0.2	1	0.011	0.9976	1	T	72	0.13	0.294	2.97027e-06	0	12.9757	m5C_5339	2.74935e-05	0	79	21	0.266	0	0	0.998	1	T	58	0.181	0.372	2.05895e-07	0	25.4053	m5C_6271	2.4767e-06	0	1	ENSMUSG00000042569	ENSMUST00000042281
11	64890226	+	C	gtcgtctactCgggggatacc	488	88	0.185	12	0.025	0.9979	1	T	388	0.153	0.222	7.65669e-29	0	377.492	m5C_5070	4.79263e-27	0	598	109	0.189	20	0.033	0.9978	1	T	469	0.159	0.222	6.77023e-34	0	574.084	m5C_5881	6.24365e-32	0	1	ENSMUSG00000020549	ENSMUST00000071891
11	68941820	+	C	ctgcccctggCggaggttgca	136	16	0.121	4	0.029	0.9982	1	T	116	0.076	0.188	1.88233e-05	0	5.74624	m5C_6743	0.00015237	0	136	19	0.142	2	0.015	0.9983	1	T	115	0.093	0.211	9.60518e-07	0	10.5974	m5C_7814	1.03986e-05	0	1	ENSMUSG00000020897	ENSMUST00000108666
11	69563144	-	C	ggcactccgcCctagattcta	229	52	0.227	0	0	0.9984	1	T	177	0.178	0.286	1.68653e-17	0	154.882	m5C_6755	4.95917e-16	0	216	29	0.134	0	0	0.9984	1	T	187	0.095	0.186	1.36085e-09	0	24.4602	m5C_7843	2.14464e-08	0	2	ENSMUSG00000059796	ENSMUST00000128519
11	77968687	-	C	gcacaccactCgatgtcaagc	75	11	0.147	0	0	0.998	1	T	64	0.084	0.244	0.000658133	0	2.93695	m5C_5580	0.00361173	0	65	13	0.2	0	0	0.9985	1	T	52	0.121	0.313	0.000125546	0	6.12535	m5C_6493	0.000902625	0	2	ENSMUSG00000020832	ENSMUST00000021183
11	79576265	+	C	gcctgacgagCgggggcctga	123	19	0.157	2	0.016	0.9984	1	T	102	0.103	0.232	1.77338e-06	0	11.2431	m5C_5778	1.71953e-05	0	102	13	0.127	0	0	0.9984	1	T	89	0.076	0.206	0.000162414	0	3.74477	m5C_6794	0.00113492	0	1	ENSMUSG00000017639	ENSMUST00000017783
11	86521448	-	C	ttacctggggCgtctggctca	357	36	0.101	1	0.003	0.9974	0.9944	T	320	0.074	0.137	1.14636e-11	0	29.1227	m5C_5756	2.07066e-10	0	277	35	0.127	1	0.004	0.9966	0.9823	T	241	0.093	0.171	9.20972e-12	0	35.7712	m5C_6763	1.79626e-10	0	2	ENSMUSG00000018171	ENSMUST00000018315
11	87938817	+	C	agaaccgccgCgggggaccgc	4400	962	0.221	44	0.01	0.9931	0.9995	T	3394	0.209	0.233	1.73085e-267	0	53576.8	m5C_5752	2.7356e-264	0	3969	878	0.222	22	0.006	0.9984	0.9995	T	3069	0.21	0.236	2.63404e-275	0	50565.7	m5C_6749	6.55876e-272	0	1	ENSMUSG00000018379	ENSMUST00000139129
11	96711205	-	C	ccctggggggCtgcagtcagg	94	11	0.117	0	0	0.998	1	T	83	0.067	0.198	0.00071623	0	2.30444	m5C_6887	0.00378596	0	149	18	0.121	0	0	0.9981	1	T	131	0.078	0.183	4.42027e-06	0	7.49819	m5C_8015	4.2716e-05	0	2	ENSMUSG00000038615	ENSMUST00000167110
11	96852050	-	C	agagccctggCgggggccagc	61	10	0.169	2	0.033	0.9984	1	T	49	0.095	0.285	0.00128938	3.9968e-15	2.73813	m5C_6897	0.00632878	1.12351e-14	72	9	0.129	2	0.028	0.9981	1	T	61	0.069	0.227	0.0014851	0	1.75991	m5C_8038	0.00750079	0	2	ENSMUSG00000018678	ENSMUST00000107624
11	97579385	+	C	tcctgttgggCagctgagagc	142	19	0.134	0	0	0.9978	0.993	T	123	0.087	0.2	2.00226e-06	0	9.45857	m5C_6874	1.90924e-05	0	111	14	0.126	0	0	0.998	1	T	97	0.077	0.201	7.88734e-05	0	4.40231	m5C_7986	0.000598156	0	1	ENSMUSG00000078695	ENSMUST00000107584
11	99104098	-	C	atcgcacaggCggaggaacaa	152	21	0.139	1	0.007	0.9987	1	T	130	0.093	0.203	4.5199e-07	0	12.3641	m5C_5690	4.77042e-06	0	207	27	0.131	1	0.005	0.9984	1	T	179	0.092	0.184	5.99075e-09	0	20.35	m5C_6695	8.87915e-08	0	2	ENSMUSG00000037935	ENSMUST00000103133
11	100410630	-	C	acttgcaaggCggaggagttc	676	93	0.141	15	0.022	0.9984	0.9985	T	568	0.116	0.169	3.16541e-28	0	297.33	m5C_6441	1.87025e-26	0	653	97	0.152	15	0.023	0.9984	1	T	541	0.126	0.182	6.54347e-30	0	357.437	m5C_7450	5.25588e-28	0	2	ENSMUSG00000020917	ENSMUST00000107389
11	101169675	-	C	cgacccgtcgCgggagaaatt	549	70	0.128	3	0.005	0.9971	1	T	476	0.103	0.159	3.09673e-21	0	147.494	m5C_6434	1.27127e-19	0	521	72	0.14	6	0.012	0.9965	0.9981	T	443	0.113	0.172	1.16554e-21	0	169.582	m5C_7445	5.37444e-20	0	2	ENSMUSG00000017188	ENSMUST00000017332
11	101635992	+	C	caaggaaagaCgggagctgaa	205	27	0.132	0	0	0.9983	1	T	178	0.092	0.185	5.9623e-09	0	20.4563	m5C_6426	8.05421e-08	0	245	39	0.159	0	0	0.9985	1	T	206	0.119	0.21	3.51724e-13	0	57.6452	m5C_7430	7.86641e-12	0	1	ENSMUSG00000034931	ENSMUST00000039152
11	106041122	+	C	caattggcgtCgggggaagct	93	14	0.151	0	0	0.9956	1	T	79	0.092	0.237	7.19899e-05	0	5.32661	m5C_6333	0.000516595	0	89	15	0.17	1	0.011	0.9981	1	T	73	0.106	0.262	3.18305e-05	0	7.15772	m5C_7388	0.000265373	0	1	ENSMUSG00000020700	ENSMUST00000002044
11	116733185	-	C	ttccaatacgCgggggagaaa	302	69	0.23	2	0.007	0.9984	1	T	231	0.186	0.281	4.05208e-23	0	287.338	m5C_5830	1.79141e-21	0	318	73	0.232	3	0.009	0.9984	1	T	242	0.189	0.281	1.87418e-24	0	326.584	m5C_6841	1.03705e-22	0	2	ENSMUSG00000056962	ENSMUST00000141735
11	120164607	+	C	tgatgcaaggCggggacccag	67	11	0.164	0	0	1	1	T	56	0.094	0.271	0.000625259	0	3.32081	m5C_6699	0.00349813	0	58	7	0.127	3	0.052	1	1	T	48	0.063	0.24	0.012754	0	0.83596	m5C_7864	0.0442234	0	1	ENSMUSG00000039741	ENSMUST00000122148
11	120848729	+	C	ttcatcctggCgggggccgag	83	10	0.122	1	0.012	0.9984	1	T	72	0.068	0.21	0.00145935	0	1.91725	m5C_6703	0.00695251	0	28	7	0.25	0	0	0.9969	1	T	21	0.127	0.434	0.0102109	1.0035e-06	1.76664	m5C_7862	0.0391356	1.00917e-06	1	ENSMUSG00000025161	ENSMUST00000070653
12	8335078	+	C	ggccgagacgCggaggagtgc	134	20	0.15	1	0.007	0.9983	1	T	113	0.1	0.221	8.81721e-07	0	12.0491	m5C_5535	8.99071e-06	0	173	23	0.133	0	0	0.9981	1	T	150	0.09	0.192	1.08998e-07	0	14.4525	m5C_6402	1.36842e-06	0	1	ENSMUSG00000037669	ENSMUST00000037383
12	21466994	-	C	cggagcagggCgccgagctgt	131	20	0.153	0	0	0.9982	1	T	111	0.101	0.224	4.35273e-07	0	12.857	m5C_5763	4.62487e-06	0	100	11	0.11	0	0	0.9982	1	T	89	0.063	0.186	0.000730446	0	2.15771	m5C_6771	0.00410618	0	2	ENSMUSG00000076432	ENSMUST00000135088
12	70930452	+	C	tgtttccaagCgggggaagga	94	14	0.151	1	0.011	0.9983	1	T	79	0.092	0.237	7.19899e-05	0	5.32661	m5C_5884	0.000516595	0	92	11	0.121	1	0.011	0.9981	1	T	80	0.069	0.204	0.000708494	0	2.38555	m5C_6862	0.00410618	0	1	ENSMUSG00000048285	ENSMUST00000057859
12	76623336	+	C	catccgtcggCgggagagcct	254	61	0.243	3	0.012	0.9984	1	T	190	0.194	0.3	1.35642e-20	0	235.232	m5C_6011	5.19713e-19	0	285	50	0.178	4	0.014	0.9878	0.9965	T	231	0.138	0.227	3.43811e-13	0	85.7823	m5C_7078	7.73575e-12	0	1	ENSMUSG00000052609	ENSMUST00000075249
12	100175984	+	C	acctctctgaCgggggaccaa	65	18	0.277	0	0	0.9981	1	T	47	0.183	0.396	9.73707e-07	2.66453e-15	19.795	m5C_6277	9.80219e-06	7.55729e-15	91	23	0.258	2	0.022	0.9982	1	T	66	0.179	0.358	4.65866e-08	0	30.1534	m5C_7317	6.0946e-07	0	1	ENSMUSG00000001175	ENSMUST00000110082
12	101017854	-	C	cttggaggggCagtccaactt	69	7	0.103	1	0.014	0.9985	1	T	61	0.051	0.198	0.0132851	0	0.66687	m5C_6290	0.0423472	0	78	10	0.128	0	0	0.9984	1	T	68	0.071	0.22	0.00143627	0	2.0227	m5C_7325	0.00743003	0	2	ENSMUSG00000041846	ENSMUST00000048305
12	110527875	+	C	gacagttagcCaaatgtgttt	548	119	0.217	0	0	0.9977	0.9982	T	429	0.185	0.254	1.5216e-37	0	809.074	m5C_7511	1.43575e-35	0	536	106	0.198	0	0	0.9993	1	T	430	0.166	0.234	7.69559e-35	0	601.143	m5C_8656	7.37001e-33	0	1	ENSMUSG00000017843	ENSMUST00000223168
13	35074616	+	C	agaatatgagCgggagaatgt	184	25	0.14	5	0.027	0.9984	1	T	154	0.096	0.198	2.42247e-08	0	18.3583	m5C_6310	3.06912e-07	0	198	27	0.138	2	0.01	0.9984	1	T	169	0.096	0.193	2.84944e-09	0	22.2484	m5C_7308	4.37969e-08	0	1	ENSMUSG00000021413	ENSMUST00000077853
13	36057204	+	C	atcccacccaCgggggcgtgg	90	10	0.111	0	0	0.9984	0.989	T	80	0.061	0.193	0.00149985	0	1.73624	m5C_6101	0.00701856	0	98	13	0.133	0	0	0.9984	1	T	85	0.079	0.214	0.000159549	0	3.90896	m5C_7029	0.00111699	0	1	ENSMUSG00000059288	ENSMUST00000075220
13	41071534	+	C	ttcttcacgaCgggggacaca	80	15	0.188	0	0	0.9984	1	T	65	0.117	0.287	2.96248e-05	0	7.95078	m5C_6135	0.000231792	0	93	18	0.194	0	0	0.9984	1	T	75	0.126	0.285	3.07212e-06	0	12.5108	m5C_7186	3.05575e-05	0	1	ENSMUSG00000021360	ENSMUST00000110191
13	41175885	+	C	gtactcatagCgggggtaaaa	339	62	0.184	2	0.006	0.9979	1	T	275	0.146	0.229	9.8415e-21	0	181.412	m5C_6137	3.79378e-19	0	281	46	0.164	0	0	0.998	1	T	235	0.125	0.211	3.82165e-15	0	82.9209	m5C_7183	1.0692e-13	0	1	ENSMUSG00000021361	ENSMUST00000021790
13	46881168	-	C	aacacagacgCgggggtccgc	61	6	0.1	1	0.016	0.9987	1	T	54	0.047	0.201	0.0274116	0	0.43715	m5C_6321	0.0682269	0	59	7	0.121	1	0.017	0.9986	1	T	51	0.06	0.229	0.0128968	0	0.78975	m5C_7363	0.0442234	0	2	ENSMUSG00000021374	ENSMUST00000021803
13	58274938	-	C	tttgggggggCgggtgggcgg	54	9	0.167	0	0	0.9976	1	T	45	0.09	0.287	0.0013596	1.46549e-14	2.3282	m5C_6845	0.00659452	3.86519e-14	64	14	0.219	0	0	0.9975	1	T	50	0.135	0.334	5.50369e-05	2.10942e-15	8.05147	m5C_7743	0.000433677	6.28285e-15	2	ENSMUSG00000007836	ENSMUST00000007980
13	70754338	-	C	aagagatgtgCgggagtccac	94	26	0.277	0	0	0.9985	1	T	68	0.196	0.374	4.0001e-09	0	42.8611	m5C_6232	5.47373e-08	0	112	25	0.227	2	0.018	0.9984	1	T	85	0.159	0.314	1.27966e-08	0	31.3635	m5C_7260	1.82077e-07	0	2	ENSMUSG00000034525	ENSMUST00000043493
13	96791358	-	C	cagtccaggaCgggggacgcc	314	37	0.118	1	0.003	0.9982	1	T	276	0.087	0.159	4.69844e-12	0	36.4605	m5C_6787	8.78802e-11	0	446	65	0.148	7	0.016	0.9983	1	T	374	0.118	0.184	4.19264e-21	0	156.159	m5C_7771	1.85319e-19	0	2	ENSMUSG00000021670	ENSMUST00000022176
13	100090735	-	C	tacatgtggcCaaatgcccgc	25	7	0.28	0	0	0.9981	1	T	18	0.143	0.476	0.00962513	2.23023e-07	2.01631	m5C_6658	0.0350317	2.25772e-07	39	9	0.231	0	0	0.9982	1	T	30	0.126	0.383	0.00116204	1.31828e-09	3.3401	m5C_7652	0.00622254	2.31544e-09	2	ENSMUSG00000021646	ENSMUST00000221034
13	111852409	+	C	attgtactgcCgggggacttc	37	6	0.162	0	0	0.9984	1	T	31	0.077	0.311	0.0250988	9.37719e-11	0.73467	m5C_6507	0.0681754	1.68225e-10	37	8	0.216	0	0	0.9983	1	T	29	0.114	0.372	0.00512332	5.36048e-10	2.08639	m5C_7492	0.0219823	9.56361e-10	1	ENSMUSG00000032727	ENSMUST00000109272
14	103351611	-	C	catccgcccaCgggggaagag	41	7	0.171	0	0	0.9987	1	T	34	0.085	0.313	0.0118271	9.24816e-14	1.15003	m5C_6821	0.0416089	2.28565e-13	57	8	0.143	1	0.018	0.9984	1	T	48	0.074	0.257	0.00298743	4.44089e-16	1.49881	m5C_7793	0.013627	1.35016e-15	2	ENSMUSG00000033004	ENSMUST00000161008
15	75528889	-	C	aataaaatgtCgggggaaggt	36	9	0.25	0	0	0.9969	1	T	27	0.138	0.411	0.0011061	1.14378e-08	3.65839	m5C_7165	0.00551478	1.35083e-08	29	5	0.172	0	0	1	1	T	24	0.076	0.345	0.0518341	0	0.4883	m5C_8202	0.118669	0	2	ENSMUSG00000000934	ENSMUST00000000958
15	78794279	+	C	gctgcttcggCggaggacatg	342	47	0.137	0	0	1	1	T	295	0.105	0.178	2.60339e-15	0	71.9363	m5C_8044	6.58345e-14	0	393	44	0.115	10	0.025	0.9878	1	T	339	0.087	0.151	5.08528e-10	0	35.4537	m5C_9099	8.51728e-09	0	1	ENSMUSG00000022436	ENSMUST00000061239
15	80140537	+	C	gaagtgttggCgggggacttg	1680	370	0.222	14	0.008	0.9976	0.9994	T	1296	0.203	0.243	1.18167e-115	0	8622.92	m5C_7773	5.3361e-113	0	1530	335	0.222	19	0.012	0.9973	0.9993	T	1176	0.201	0.243	1.3429e-102	0	6876.02	m5C_8910	5.90086e-100	0	1	ENSMUSG00000042406	ENSMUST00000109605
15	83038631	-	C	catgctggggCctgggttcag	118	15	0.127	0	0	0.9984	1	T	103	0.079	0.199	3.79805e-05	0	5.20972	m5C_7321	0.000287905	0	137	16	0.118	1	0.007	1	1	T	120	0.074	0.183	1.91095e-05	0	5.56635	m5C_8428	0.000164078	0	2	ENSMUSG00000018042	ENSMUST00000162834
15	84198284	+	C	ccccagtcgcCaaatgcagcc	28	5	0.179	0	0	0.9983	1	T	23	0.079	0.356	0.051458	4.92875e-08	0.50758	m5C_7485	0.11325	5.16485e-08	34	13	0.382	0	0	0.998	1	T	21	0.239	0.55	5.91662e-05	1.02606e-08	13.1362	m5C_8624	0.000465233	1.21681e-08	1	ENSMUSG00000022438	ENSMUST00000023072
15	99205493	+	C	caaggctcagCgggagaagga	136	25	0.189	4	0.029	1	1	T	107	0.132	0.265	1.69953e-08	0	25.5824	m5C_8131	2.18383e-07	0	105	23	0.219	0	0	0.9984	1	T	82	0.151	0.307	6.16485e-08	0	24.9793	m5C_9357	7.92623e-07	0	1	ENSMUSG00000023007	ENSMUST00000150641
16	4832237	-	C	gggcacggggCaggggatgct	235	40	0.172	2	0.009	0.9983	0.9874	T	193	0.129	0.225	2.91365e-13	0	64.5223	m5C_7256	5.92286e-12	0	291	39	0.134	0	0	0.9983	0.9966	T	252	0.1	0.178	9.29509e-13	0	46.7413	m5C_8348	1.98384e-11	0	2	ENSMUSG00000022536	ENSMUST00000115844
16	13444034	-	C	cttcatgaggCggggtacgat	132	22	0.179	9	0.068	0.9986	1	T	101	0.121	0.256	1.70145e-07	0	18.0475	m5C_7335	1.90719e-06	0	155	16	0.106	4	0.026	0.9984	1	T	135	0.066	0.165	2.00705e-05	0	4.98158	m5C_8456	0.000170565	0	2	ENSMUSG00000022685	ENSMUST00000058884
16	17460644	+	C	gctcactgaaCgggggaagct	212	31	0.15	6	0.028	0.9984	1	T	175	0.108	0.206	2.74907e-10	0	32.0349	m5C_7600	4.2493e-09	0	233	43	0.186	2	0.009	0.9985	1	T	188	0.141	0.241	2.63202e-14	0	82.4713	m5C_8746	6.71031e-13	0	1	ENSMUSG00000005899	ENSMUST00000006053
16	17667353	-	C	atagctggctCgggggcctca	68	15	0.221	0	0	0.9983	1	T	53	0.138	0.333	2.5667e-05	2.22045e-16	9.53626	m5C_7619	0.000202834	6.52005e-16	70	11	0.157	0	0	0.9981	1	T	59	0.09	0.26	0.000638339	0	3.16565	m5C_8754	0.00384858	0	2	ENSMUSG00000003166	ENSMUST00000135229
16	20371111	+	C	agacggttacCggggggactt	149	18	0.121	0	0	0.9982	1	T	131	0.078	0.183	4.42027e-06	0	7.49819	m5C_7860	3.94703e-05	0	137	19	0.139	0	0	0.9979	1	T	118	0.091	0.206	1.95229e-06	0	9.83003	m5C_9050	2.01431e-05	0	1	ENSMUSG00000003234	ENSMUST00000003319
16	33696304	+	C	accaagcttgCggaggaaatg	231	38	0.166	2	0.009	0.9983	0.9957	T	191	0.123	0.22	1.36416e-12	0	55.6145	m5C_7901	2.64546e-11	0	210	33	0.158	1	0.005	0.9984	1	T	176	0.115	0.213	5.90886e-11	0	38.7136	m5C_8980	1.0845e-09	0	1	ENSMUSG00000022817	ENSMUST00000115028
16	43980606	+	C	tgctgattggCggggcagttt	761	97	0.129	8	0.011	0.9981	1	T	656	0.107	0.155	1.23346e-29	0	299.375	m5C_7299	8.20838e-28	0	898	117	0.133	21	0.023	0.9984	0.9978	T	760	0.112	0.158	1.21127e-35	0	459.578	m5C_8395	1.20642e-33	0	1	ENSMUSG00000022698	ENSMUST00000159514
16	91430915	-	C	tagtgaccagCgggggcaggg	1084	137	0.129	18	0.017	0.9984	0.9991	T	929	0.11	0.15	7.96633e-42	0	617.968	m5C_8209	8.6833e-40	0	1168	149	0.13	18	0.015	0.9979	1	T	1001	0.111	0.15	5.43427e-44	0	718.02	m5C_9414	7.24892e-42	0	2	ENSMUSG00000022962	ENSMUST00000023684
17	13234355	+	C	ttttggggggCctgtaggaga	115	12	0.104	0	0	0.9983	1	T	103	0.061	0.174	0.000360934	0	2.50775	m5C_7742	0.00212263	0	69	8	0.116	0	0	0.9981	1	T	61	0.06	0.212	0.00630316	0	1.05505	m5C_8885	0.0251903	0	1	ENSMUSG00000006818	ENSMUST00000007012
17	23829354	+	C	cgctgccacaCgggggagaag	857	126	0.149	12	0.014	0.9979	0.9977	T	719	0.127	0.175	1.05239e-38	0	606.215	m5C_7553	1.03957e-36	0	886	94	0.107	11	0.012	0.9981	1	T	781	0.089	0.13	3.65059e-28	0	228.511	m5C_8716	2.57263e-26	0	1	ENSMUSG00000023902	ENSMUST00000095595
17	24899989	+	C	aaaagccattCgggggagttc	291	44	0.154	6	0.021	0.9984	0.9966	T	241	0.117	0.201	1.88145e-14	0	70.6955	m5C_8469	4.29406e-13	0	277	34	0.124	2	0.007	0.9981	1	T	241	0.09	0.168	3.92615e-11	0	31.7855	m5C_9736	7.33209e-10	0	1	ENSMUSG00000041130	ENSMUST00000234956
17	29470145	-	C	gaattgttgcCaaatgaaaaa	533	116	0.218	0	0	0.9972	1	T	417	0.185	0.255	1.40117e-36	0	768.135	m5C_8720	1.28379e-34	0	598	123	0.206	0	0	0.997	1	T	475	0.175	0.24	1.18742e-38	0	817.353	m5C_9853	1.30442e-36	0	2	ENSMUSG00000024007	ENSMUST00000024802
17	32994443	-	C	agaattcacaCgggggagaaa	54	6	0.115	2	0.037	0.9986	1	T	46	0.054	0.23	0.0268337	0	0.50881	m5C_7983	0.0681754	0	72	10	0.139	0	0	0.9985	0.9863	T	62	0.077	0.237	0.00069868	0	2.43705	m5C_9199	0.00409024	0	2	ENSMUSG00000024298	ENSMUST00000159086
17	34175060	+	C	agtgaagctgCgggggaatgg	54	8	0.148	0	0	0.9989	1	T	46	0.077	0.266	0.00591131	0	1.37317	m5C_8907	0.0232553	0	62	9	0.15	2	0.032	0.9974	0.9841	T	51	0.081	0.261	0.00282753	0	1.85732	m5C_10146	0.0132093	0	1	ENSMUSG00000024319	ENSMUST00000025178
17	34254648	+	C	ggagcgtcaaCgggggaagga	55	8	0.145	0	0	0.998	1	T	47	0.076	0.262	0.00297181	1.9984e-15	1.52816	m5C_8889	0.0128069	5.68838e-15	51	11	0.216	0	0	0.9977	1	T	40	0.125	0.346	0.000534665	7.56062e-14	4.49666	m5C_10148	0.00329806	1.95155e-13	1	ENSMUSG00000039656	ENSMUST00000044858
17	35361763	+	C	cggccaactcCtccacaggct	155	51	0.329	0	0	0.9981	1	T	104	0.26	0.406	6.32436e-18	0	228.04	m5C_8898	1.88597e-16	0	158	38	0.241	0	0	0.9981	1	T	120	0.181	0.313	5.78489e-13	0	83.953	m5C_10158	1.25986e-11	0	1	ENSMUSG00000024392	ENSMUST00000166426
17	35468553	+	C	cctccaggagCgggggccttt	69	11	0.162	1	0.014	0.9984	1	T	57	0.093	0.267	0.000629728	0	3.26742	m5C_8890	0.00350761	0	72	13	0.181	0	0	0.9984	1	T	59	0.109	0.285	0.000134788	0	5.46754	m5C_10140	0.000966282	0	1	ENSMUSG00000019432	ENSMUST00000068056
17	46973118	+	C	cgcatacctgCgggggaccat	303	56	0.186	2	0.007	0.9973	1	T	245	0.146	0.234	8.24891e-19	0	147.993	m5C_8222	2.64719e-17	0	368	77	0.211	3	0.008	0.9974	0.9919	T	288	0.172	0.256	1.48845e-25	0	329.239	m5C_9323	8.89495e-24	0	1	ENSMUSG00000038545	ENSMUST00000043464
17	56999552	+	C	ttgccggagtCgggagaggag	236	27	0.115	1	0.004	0.9981	1	T	208	0.08	0.162	6.74996e-09	0	17.6868	m5C_8389	9.06014e-08	0	170	17	0.1	0	0	0.998	1	T	153	0.063	0.154	1.00199e-05	0	5.38597	m5C_9563	8.99622e-05	0	1	ENSMUSG00000002372	ENSMUST00000232975
17	57314135	-	C	ttaagaaaggCggggtaacag	826	95	0.118	18	0.022	0.9979	1	T	713	0.097	0.142	1.37849e-28	0	257.14	m5C_8404	8.54395e-27	0	822	104	0.131	26	0.032	0.9978	1	T	692	0.109	0.156	1.52415e-31	0	349.352	m5C_9589	1.30867e-29	0	2	ENSMUSG00000002658	ENSMUST00000002733
17	71281102	-	C	cagactggaaCgggggacaat	299	56	0.187	0	0	0.9984	0.9967	T	243	0.147	0.235	8.07841e-19	0	149.078	m5C_7819	2.6057e-17	0	372	113	0.305	1	0.003	0.9499	1	T	258	0.26	0.353	3.30167e-21	0	601.625	m5C_8962	1.48575e-19	0	2	ENSMUSG00000034868	ENSMUST00000038446
18	21119596	+	C	gtaaatggggCaaggtgacta	36	10	0.278	0	0	0.9984	1	T	26	0.158	0.44	0.000948084	1.3358e-09	4.79114	m5C_7799	0.00475697	2.25258e-09	40	5	0.125	0	0	0.9984	1	T	35	0.055	0.261	0.0547427	1.13243e-14	0.3444	m5C_8945	0.118669	3.15761e-14	1	ENSMUSG00000024317	ENSMUST00000234107
18	34448602	+	C	agacagagtgCgggggagctt	168	18	0.107	0	0	0.9984	0.9941	T	150	0.069	0.163	4.71803e-06	0	6.60118	m5C_9086	4.1775e-05	0	213	29	0.138	3	0.014	0.9984	1	T	181	0.098	0.191	1.31942e-09	0	25.2103	m5C_10380	2.08815e-08	0	1	ENSMUSG00000005871	ENSMUST00000115781
18	35994109	+	C	gttgtctgtgCgggagatgct	240	51	0.217	5	0.021	0.9971	1	T	184	0.169	0.274	4.22017e-17	0	141.213	m5C_9079	1.20724e-15	0	240	36	0.15	0	0	1	1	T	204	0.11	0.201	7.04303e-12	0	44.3065	m5C_10372	1.38451e-10	0	1	ENSMUSG00000046668	ENSMUST00000060722
18	46737545	+	C	aggaatatagCgggggaaatg	49	7	0.143	0	0	0.9983	1	T	42	0.071	0.267	0.0124184	3.0953e-13	0.94676	m5C_8031	0.0423472	7.4011e-13	40	6	0.15	0	0	0.9983	1	T	34	0.071	0.291	0.0255466	9.31477e-14	0.67476	m5C_9226	0.072253	2.39029e-13	1	ENSMUSG00000057561	ENSMUST00000238168
18	67927524	+	C	tttgggggggCattttaactt	104	13	0.125	0	0	0.9987	1	T	91	0.075	0.202	0.000163776	0	3.66775	m5C_8363	0.00107853	0	95	12	0.126	0	0	0.9986	0.9896	T	83	0.074	0.208	0.000337272	0	3.07298	m5C_9551	0.00217192	0	1	ENSMUSG00000079614	ENSMUST00000025421
18	76421043	+	C	aaagggttgcCacatgttata	194	40	0.206	0	0	0.9981	1	T	154	0.155	0.269	9.65358e-14	0	80.8136	m5C_8671	2.04114e-12	0	191	37	0.194	0	0	0.9983	1	T	154	0.144	0.256	1.05478e-12	0	63.7837	m5C_9885	2.22578e-11	0	1	ENSMUSG00000024563	ENSMUST00000168423
19	5954502	-	C	gccaaagcgtCgggggaaggg	638	132	0.211	11	0.017	0.9984	1	T	495	0.18	0.244	1.63022e-43	0	1019.04	m5C_9164	1.94458e-41	0	646	127	0.198	5	0.008	1	1	T	514	0.169	0.231	5.70139e-42	0	885.791	m5C_10473	7.09823e-40	0	2	ENSMUSG00000024826	ENSMUST00000136983
19	8739720	+	C	aaagaaaggcCgggggccttt	354	64	0.181	1	0.003	0.9985	1	T	289	0.145	0.225	4.67928e-21	0	188.157	m5C_9053	1.89631e-19	0	361	57	0.159	2	0.006	0.9983	1	T	302	0.125	0.2	1.23943e-18	0	127.187	m5C_10411	4.69976e-17	0	1	ENSMUSG00000010097	ENSMUST00000010241
19	8874674	+	C	cgtgctgctgCgggggctgct	167	24	0.144	0	0	0.9978	1	T	143	0.099	0.205	4.89669e-08	0	17.2835	m5C_9065	5.95324e-07	0	177	29	0.164	0	0	0.9982	1	T	148	0.117	0.225	1.06848e-09	0	30.3264	m5C_10405	1.70911e-08	0	1	ENSMUSG00000071652	ENSMUST00000096249
19	32651515	-	C	agaaatcatgCggaggaaact	272	42	0.155	1	0.004	0.9983	1	T	229	0.117	0.203	8.12465e-14	0	64.1869	m5C_8287	1.72943e-12	0	285	42	0.147	0	0	0.9984	0.9965	T	243	0.111	0.193	8.90258e-14	0	60.7923	m5C_9494	2.13148e-12	0	2	ENSMUSG00000013662	ENSMUST00000235412
19	32792882	+	C	acccacgcggCgggaggacaa	313	44	0.142	3	0.01	0.9981	1	T	266	0.107	0.185	1.0999e-14	0	65.9997	m5C_8286	2.56589e-13	0	339	43	0.128	4	0.012	0.9982	1	T	292	0.097	0.168	5.38633e-14	0	55.1771	m5C_9488	1.33231e-12	0	1	ENSMUSG00000013663	ENSMUST00000013807
19	38938804	+	C	tttttgttgcCagatgtattt	983	178	0.181	0	0	0.9985	0.999	T	805	0.158	0.206	3.82043e-56	0	1561.15	m5C_8511	6.35598e-54	0	953	141	0.148	0	0	0.9986	1	T	812	0.127	0.172	2.05376e-43	0	763.354	m5C_9689	2.69151e-41	0	1	ENSMUSG00000025001	ENSMUST00000025965
19	44103022	-	C	ctttaagagtCgggggaagcg	38	9	0.237	0	0	0.9984	1	T	29	0.13	0.392	0.00228842	8.02502e-10	3.08781	m5C_8774	0.0103932	1.36382e-09	38	5	0.132	0	0	0.9984	1	T	33	0.058	0.273	0.0543379	3.48239e-11	0.3639	m5C_10051	0.118669	6.74099e-11	2	ENSMUSG00000025200	ENSMUST00000026218
19	44551965	+	C	tacagcagcgCgggggagaag	66	14	0.215	1	0.015	0.9982	1	T	51	0.133	0.33	5.57982e-05	2.22045e-16	7.91184	m5C_8757	0.00040781	6.52005e-16	70	10	0.143	0	0	0.9982	1	T	60	0.079	0.243	0.000691534	0	2.51199	m5C_10044	0.00407416	0	1	ENSMUSG00000036450	ENSMUST00000131032
2	4912345	+	C	ccttccgatgCgggggttcat	117	17	0.145	0	0	0.9984	1	T	100	0.093	0.22	8.16022e-06	0	8.02199	m5C_456	7.05731e-05	0	126	13	0.104	1	0.008	0.9984	1	T	112	0.062	0.17	0.000175769	0	3.01634	m5C_527	0.0011872	0	1	ENSMUSG00000026662	ENSMUST00000027973
2	25153856	+	C	tatcctttggCggggaggcaa	161	23	0.151	9	0.056	0.9981	1	T	129	0.103	0.217	9.69616e-08	0	16.6138	m5C_586	1.12475e-06	0	223	28	0.133	12	0.054	0.9979	1	T	183	0.093	0.185	2.85577e-09	0	22.3525	m5C_677	4.38041e-08	0	1	ENSMUSG00000048707	ENSMUST00000114336
2	25394503	+	C	ccacccattgCggaggagatt	93	14	0.151	0	0	0.9979	1	T	79	0.092	0.237	7.19899e-05	0	5.32661	m5C_587	0.000516595	0	64	9	0.141	0	0	0.9985	1	T	55	0.076	0.246	0.00288947	0	1.73188	m5C_678	0.0133898	0	1	ENSMUSG00000015095	ENSMUST00000015239
2	25451874	+	C	cctcaagctcCgggggaagga	790	141	0.182	17	0.022	0.9973	1	T	632	0.157	0.211	9.93531e-43	0	928.481	m5C_582	1.12163e-40	0	716	128	0.183	18	0.025	0.997	0.9986	T	570	0.156	0.214	2.46556e-38	0	753.036	m5C_682	2.66924e-36	0	1	ENSMUSG00000015092	ENSMUST00000015236
2	29804454	+	C	ggagtccatgCgggggcattt	549	108	0.198	3	0.005	0.9957	0.9982	T	438	0.167	0.233	3.22162e-32	0	566.46	m5C_1333	2.45386e-30	0	591	67	0.114	3	0.005	0.9953	0.9983	T	521	0.091	0.142	1.2481e-18	0	108.835	m5C_1652	4.70874e-17	0	1	ENSMUSG00000026790	ENSMUST00000113767
2	29886907	+	C	gtcctggatgCgggagaagga	493	75	0.155	8	0.016	0.9984	1	T	410	0.125	0.19	2.37914e-24	0	221.802	m5C_1343	1.14816e-22	0	518	75	0.146	4	0.008	0.9984	0.9981	T	439	0.118	0.179	2.87443e-24	0	208.381	m5C_1663	1.55594e-22	0	1	ENSMUSG00000057738	ENSMUST00000113719
2	29961271	+	C	tgctggagggCgctaggcccc	370	50	0.135	0	0	0.9987	1	T	320	0.104	0.174	3.00883e-16	0	80.7332	m5C_1347	8.06009e-15	0	436	56	0.128	0	0	0.9987	1	T	380	0.1	0.163	4.20336e-18	0	97.5503	m5C_1667	1.52473e-16	0	1	ENSMUSG00000054766	ENSMUST00000102866
2	31507526	+	C	gtcttgtgggCaaagtgttct	131	31	0.237	0	0	0.9984	1	T	100	0.172	0.316	1.24229e-10	0	52.822	m5C_741	2.00351e-09	0	200	30	0.15	0	0	0.9984	1	T	170	0.107	0.206	5.7503e-10	0	29.6989	m5C_906	9.56676e-09	0	1	ENSMUSG00000026843	ENSMUST00000113482
2	73043213	-	C	gttggattgcCaaatgttggg	808	106	0.131	0	0	0.9975	1	T	702	0.11	0.156	3.56324e-32	0	365.499	m5C_712	2.68176e-30	0	756	96	0.127	0	0	0.9977	0.9987	T	660	0.105	0.153	5.26174e-29	0	285.378	m5C_807	4.01073e-27	0	2	ENSMUSG00000027108	ENSMUST00000028517
2	94242329	-	C	tgcctgagggCatttgtaaac	74	8	0.108	0	0	0.9984	1	T	66	0.056	0.199	0.0064003	0	0.97943	m5C_470	0.0238666	0	59	8	0.136	0	0	0.9984	1	T	51	0.07	0.245	0.00606262	5.55111e-16	1.24776	m5C_559	0.0250071	1.68427e-15	2	ENSMUSG00000027193	ENSMUST00000028617
2	120970414	-	C	cagatgcagcCgggggatgcc	43	9	0.214	1	0.023	0.9984	1	T	33	0.117	0.359	0.00242243	1.27831e-12	2.75572	m5C_1514	0.0109703	2.98982e-12	30	3	0.1	0	0	0.9984	1	T	27	0.035	0.256	0.237288	0	0.06484	m5C_1782	0.237288	0	2	ENSMUSG00000074890	ENSMUST00000099486
2	127074387	+	C	gtgctgctgaCgggggagacc	340	37	0.111	8	0.024	0.9983	1	T	295	0.082	0.15	5.03176e-12	0	34.2548	m5C_881	9.35611e-11	0	438	48	0.112	8	0.018	0.9984	1	T	382	0.085	0.145	1.77138e-15	0	60.3533	m5C_1073	5.05047e-14	0	1	ENSMUSG00000003660	ENSMUST00000103220
2	129044745	+	C	aggccccaagCgggggaaatg	62	9	0.153	3	0.048	0.9984	1	T	50	0.082	0.265	0.00281085	1.33227e-15	1.89157	m5C_691	0.0124441	3.81113e-15	56	13	0.236	1	0.018	0.9984	1	T	42	0.144	0.363	0.00010946	2.90878e-14	7.39727	m5C_846	0.000793084	7.81886e-14	1	ENSMUSG00000027397	ENSMUST00000028880
2	148530089	+	C	aaagtccacaCgggtatggtt	77	13	0.169	0	0	0.9982	1	T	64	0.101	0.268	0.000140583	0	5.07808	m5C_550	0.000951568	0	76	16	0.211	0	0	0.998	1	T	60	0.134	0.315	1.26454e-05	0	10.4976	m5C_670	0.000112857	0	1	ENSMUSG00000027439	ENSMUST00000028928
2	152255505	-	C	accagcgtggCggggcactga	150	22	0.149	2	0.013	0.9979	0.9934	T	126	0.1	0.215	2.05364e-07	0	14.7506	m5C_1277	2.27375e-06	0	179	24	0.139	6	0.034	0.9979	0.9835	T	149	0.095	0.198	5.06181e-08	0	16.6392	m5C_1551	6.58741e-07	0	2	ENSMUSG00000074682	ENSMUST00000099207
2	154381068	+	C	tttgcagaggCgggtgatgaa	160	16	0.102	3	0.019	0.9983	1	T	141	0.064	0.159	2.04118e-05	0	4.7807	m5C_1791	0.000162523	0	172	24	0.142	3	0.017	0.9983	1	T	145	0.097	0.203	4.95252e-08	0	17.0633	m5C_2059	6.45643e-07	0	1	ENSMUSG00000038533	ENSMUST00000109725
2	156604687	+	C	gcctcagacgCgggggacaag	76	10	0.133	1	0.013	0.9968	1	T	65	0.074	0.228	0.00141752	0	2.10972	m5C_1432	0.00683044	0	94	26	0.283	2	0.021	0.9977	0.9895	T	66	0.201	0.382	3.80075e-09	0	43.9501	m5C_1691	5.6897e-08	0	1	ENSMUSG00000061689	ENSMUST00000109567
2	156697206	+	C	gatgctaaggCgggggtgata	59	8	0.136	0	0	0.9995	1	T	51	0.07	0.245	0.00606262	0	1.24776	m5C_1439	0.0236884	0	83	27	0.325	0	0	0.9977	1	T	56	0.234	0.432	1.1853e-09	0	56.4418	m5C_1685	1.88387e-08	0	1	ENSMUSG00000062175	ENSMUST00000081335
2	165670297	-	C	cccttctgagCgggggtgccg	212	44	0.208	0	0	0.9969	1	T	168	0.158	0.267	9.41031e-15	0	97.7571	m5C_1145	2.21985e-13	0	211	34	0.166	6	0.028	0.9981	1	T	171	0.121	0.223	2.61842e-11	0	43.5992	m5C_1435	4.91447e-10	0	2	ENSMUSG00000039671	ENSMUST00000109266
2	166792827	-	C	agttgttgtaCgggggcacct	90	14	0.157	1	0.011	0.9985	1	T	75	0.096	0.247	7.01608e-05	0	5.58734	m5C_1001	0.000506343	0	110	15	0.138	1	0.009	0.9982	1	T	94	0.085	0.215	3.64174e-05	0	5.67282	m5C_1206	0.000298614	0	2	ENSMUSG00000039536	ENSMUST00000109235
2	167063131	-	C	tccttgtcagCgggtaagcac	98	21	0.216	1	0.01	0.9979	1	T	76	0.146	0.308	2.83476e-07	0	20.1003	m5C_1003	3.06348e-06	0	91	15	0.165	0	0	1	1	T	76	0.103	0.254	3.25835e-05	0	6.89967	m5C_1202	0.000270443	0	2	ENSMUSG00000017969	ENSMUST00000088041
3	69648962	+	C	aagcgaagtgCgggggctgga	366	44	0.121	2	0.005	0.9986	1	T	320	0.091	0.158	2.85166e-14	0	54.4067	m5C_1291	6.30356e-13	0	438	82	0.189	3	0.007	0.9981	1	T	353	0.155	0.228	6.08333e-27	0	332.209	m5C_1514	4.13113e-25	0	1	ENSMUSG00000027787	ENSMUST00000029358
3	75555674	-	C	aattaaaaggCgggggctatt	107	15	0.142	1	0.009	0.9984	0.9817	T	91	0.088	0.22	3.58495e-05	0	5.84605	m5C_958	0.000275718	0	112	14	0.128	3	0.027	0.9984	1	T	95	0.078	0.204	7.82015e-05	0	4.48885	m5C_1139	0.000595479	0	2	ENSMUSG00000099370	ENSMUST00000190602
3	88228966	+	C	ggttgaggggCagcccccagt	885	106	0.12	0	0	0.9982	0.9977	T	779	0.1	0.143	4.98439e-32	0	331.832	m5C_2420	3.70721e-30	0	879	107	0.122	2	0.002	0.9982	1	T	770	0.102	0.145	1.14964e-32	0	348.512	m5C_2805	1.03467e-30	0	1	ENSMUSG00000001416	ENSMUST00000001452
3	89316319	-	C	gtcctcaccgCggggggcatc	53	13	0.25	1	0.019	0.9981	1	T	39	0.152	0.382	0.000103818	7.88258e-14	7.88894	m5C_2452	0.000714968	1.9558e-13	48	8	0.167	0	0	0.9989	1	T	40	0.087	0.296	0.0056915	8.41549e-14	1.56154	m5C_2839	0.0239254	2.16697e-13	2	ENSMUSG00000042642	ENSMUST00000050398
3	96084399	+	C	tggctaccagCgggggcccct	47	6	0.128	0	0	0.9984	1	T	41	0.06	0.252	0.0263752	6.10623e-14	0.5669	m5C_1302	0.0681754	1.52282e-13	46	13	0.283	0	0	0.9984	1	T	33	0.173	0.425	9.11563e-05	1.44282e-11	9.09907	m5C_1499	0.000663036	2.96667e-11	1	ENSMUSG00000068856	ENSMUST00000076372
3	107922271	-	C	ccatggtttgCaggggacaag	160	19	0.119	1	0.006	0.9985	1	T	140	0.078	0.179	2.15448e-06	0	8.38179	m5C_1163	2.02688e-05	0	183	32	0.179	4	0.022	0.9982	1	T	147	0.13	0.241	5.08463e-11	0	42.6811	m5C_1458	9.37832e-10	0	2	ENSMUSG00000058135	ENSMUST00000004140
3	135309540	-	C	tacgcagtgaCgggggatgtg	73	8	0.11	0	0	0.9984	1	T	65	0.057	0.202	0.00638188	0	0.99367	m5C_1530	0.0238666	0	59	9	0.153	0	0	0.9984	1	T	50	0.082	0.265	0.00281085	1.22124e-15	1.89157	m5C_1742	0.0132057	3.67258e-15	2	ENSMUSG00000028163	ENSMUST00000029812
3	153628424	-	C	attcccatggCggaggaacct	218	27	0.127	5	0.023	0.998	1	T	186	0.089	0.178	3.09272e-09	0	20.3564	m5C_1387	4.3257e-08	0	170	24	0.145	4	0.024	0.9982	1	T	142	0.099	0.206	4.86847e-08	0	17.3958	m5C_1589	6.35795e-07	0	2	ENSMUSG00000062908	ENSMUST00000072697
4	10990703	-	C	ctgctttccaCgggggacatg	497	72	0.145	2	0.004	0.9981	1	T	423	0.117	0.179	2.61272e-23	0	190.443	m5C_1486	1.17983e-21	0	431	58	0.135	0	0	0.9981	0.9977	T	373	0.106	0.17	8.8754e-19	0	110.523	m5C_1721	3.41749e-17	0	2	ENSMUSG00000049969	ENSMUST00000054776
4	40728000	+	C	tcccaactgcCgggggacagg	314	49	0.157	2	0.006	0.9984	1	T	263	0.121	0.202	4.59254e-16	0	90.8476	m5C_1907	1.21992e-14	0	283	46	0.163	1	0.004	0.9984	1	T	236	0.125	0.211	3.85142e-15	0	82.6018	m5C_2294	1.07351e-13	0	1	ENSMUSG00000028410	ENSMUST00000030118
4	116662487	-	C	ttgcagtgagCgggagaatgg	265	42	0.161	4	0.015	0.9976	1	T	219	0.121	0.21	7.56129e-14	0	66.8537	m5C_2728	1.61495e-12	0	262	38	0.147	4	0.015	0.9982	1	T	220	0.109	0.196	1.67179e-12	0	48.8802	m5C_3101	3.45935e-11	0	2	ENSMUSG00000028688	ENSMUST00000106455
4	129094581	+	C	gccaagaaagCgggggctgag	1152	201	0.175	3	0.003	1	0.9991	T	948	0.154	0.198	4.22539e-65	0	1993.42	m5C_2513	8.34779e-63	0	980	176	0.182	11	0.011	1	0.998	T	793	0.159	0.207	3.30194e-57	0	1576.87	m5C_2914	6.16637e-55	0	1	ENSMUSG00000028811	ENSMUST00000106054
4	135981096	+	C	gaacagttgcCagatgtccat	203	34	0.167	0	0	0.9981	1	T	169	0.122	0.225	2.57669e-11	0	44.0673	m5C_2188	4.43865e-10	0	207	37	0.179	0	0	0.9978	1	T	170	0.133	0.237	2.48613e-12	0	56.9125	m5C_2521	5.06033e-11	0	1	ENSMUSG00000001604	ENSMUST00000136812
4	139191876	+	C	ctcagcgttgCgggggagtgt	160	34	0.214	1	0.006	0.9984	1	T	125	0.157	0.284	1.61305e-11	0	57.7017	m5C_1989	2.85649e-10	0	238	40	0.172	6	0.025	0.9983	1	T	192	0.129	0.226	1.44427e-13	0	66.3822	m5C_2329	3.38204e-12	0	1	ENSMUSG00000066036	ENSMUST00000147999
4	149732556	+	C	agtcagaatgCggggccagga	211	33	0.159	4	0.019	0.9983	1	T	174	0.116	0.215	5.82431e-11	0	39.1195	m5C_2215	9.61391e-10	0	232	37	0.16	1	0.004	0.9984	0.9957	T	194	0.118	0.213	3.03613e-12	0	50.497	m5C_2554	6.12969e-11	0	1	ENSMUSG00000039953	ENSMUST00000105691
4	152143415	+	C	cacagactgcCgggggcctga	223	31	0.142	4	0.018	0.998	1	T	188	0.102	0.194	2.97209e-10	0	29.9905	m5C_1835	4.57167e-09	0	193	32	0.166	0	0	0.9982	1	T	161	0.12	0.225	1.14716e-10	0	38.1591	m5C_2131	2.04031e-09	0	1	ENSMUSG00000028948	ENSMUST00000084116
4	154045148	+	C	aataagtttgCggaggacagt	588	96	0.164	4	0.007	0.9971	1	T	488	0.137	0.197	1.90505e-29	0	376.446	m5C_2067	1.21654e-27	0	605	85	0.142	5	0.008	0.9971	1	T	515	0.116	0.172	4.95654e-26	0	249.591	m5C_2351	3.11138e-24	0	1	ENSMUSG00000047613	ENSMUST00000105645
4	155241388	-	C	cccactctggCgggggtggca	114	27	0.239	1	0.009	0.9981	1	T	86	0.17	0.325	2.55191e-09	0	39.3783	m5C_2084	3.60116e-08	0	143	19	0.133	0	0	0.9982	0.9931	T	124	0.087	0.198	2.01194e-06	0	9.38763	m5C_2372	2.06162e-05	0	2	ENSMUSG00000029050	ENSMUST00000129314
4	156258637	-	C	tggtccatgcCggggtaagga	595	90	0.155	13	0.022	0.998	1	T	492	0.128	0.186	1.92609e-27	0	306.65	m5C_1694	1.08721e-25	0	539	73	0.138	9	0.017	0.998	0.9981	T	457	0.111	0.17	3.00049e-22	0	174.387	m5C_1981	1.43677e-20	0	2	ENSMUSG00000041936	ENSMUST00000071248
5	28283076	+	C	ggtccccaggCggggcagaag	149	22	0.152	4	0.027	0.9982	1	T	123	0.102	0.219	2.01527e-07	0	15.0812	m5C_1894	2.23518e-06	0	194	29	0.157	9	0.046	0.998	1	T	156	0.111	0.216	5.66513e-10	0	29.8769	m5C_2175	9.46565e-09	0	1	ENSMUSG00000045294	ENSMUST00000059155
5	31355726	+	C	tgtgagcttgCgggggattgg	301	41	0.136	0	0	0.9996	1	T	260	0.102	0.18	2.10871e-13	0	53.0208	m5C_2298	4.31433e-12	0	337	60	0.178	0	0	1	1	T	277	0.141	0.222	9.69017e-20	0	160.736	m5C_2740	3.9555e-18	0	1	ENSMUSG00000029146	ENSMUST00000031029
5	32841930	+	C	acaagtagagCggggatacag	572	77	0.138	16	0.028	0.9984	1	T	479	0.112	0.17	7.82386e-25	0	208.359	m5C_2263	3.957e-23	0	585	73	0.132	32	0.055	0.9984	1	T	480	0.106	0.163	8.30945e-24	0	179.129	m5C_2592	4.40224e-22	0	1	ENSMUSG00000014932	ENSMUST00000202543
5	64989790	+	C	taaaagagggCtacaatgtgt	95	14	0.147	0	0	0.9984	1	T	81	0.09	0.232	7.28584e-05	0	5.20517	m5C_2612	0.000521053	0	109	19	0.174	0	0	0.9984	1	T	90	0.115	0.256	1.61687e-06	0	12.6021	m5C_2937	1.69397e-05	0	1	ENSMUSG00000029178	ENSMUST00000165536
5	73114704	+	C	ttctacgaggCggggcacttt	157	18	0.122	10	0.064	0.9995	1	T	129	0.079	0.185	4.38546e-06	0	7.60701	m5C_1932	3.92148e-05	0	130	17	0.137	6	0.046	1	1	T	107	0.087	0.209	8.47557e-06	0	7.53484	m5C_2211	7.8649e-05	0	1	ENSMUSG00000036087	ENSMUST00000144843
5	77415951	+	C	gtggccctgaCgggggaggca	523	80	0.159	20	0.038	0.9984	0.9943	T	423	0.13	0.194	2.71979e-26	0	265.238	m5C_2640	1.43288e-24	0	508	58	0.119	20	0.039	0.9984	1	T	430	0.093	0.151	1.14602e-18	0	96.8503	m5C_3009	4.36773e-17	0	1	ENSMUSG00000029249	ENSMUST00000080359
5	100186111	-	C	acgtaagttgCgggggaatcg	44	6	0.136	0	0	0.9986	1	T	38	0.064	0.267	0.0260515	3.78586e-14	0.60859	m5C_2380	0.0681754	9.68996e-14	41	7	0.171	0	0	0.9983	1	T	34	0.085	0.313	0.0118271	2.91545e-13	1.15003	m5C_2718	0.0436937	7.31309e-13	2	ENSMUSG00000029328	ENSMUST00000128187
5	108752207	-	C	aaccaccttgCgggggcaccg	115	22	0.196	3	0.026	0.9984	1	T	90	0.133	0.28	1.52062e-07	0	20.0167	m5C_2828	1.71361e-06	0	152	25	0.168	3	0.02	0.9984	1	T	124	0.116	0.236	1.98732e-08	0	22.3943	m5C_3169	2.75935e-07	0	2	ENSMUSG00000062234	ENSMUST00000046603
5	110484882	+	C	tgcagctgcgCaggggacttt	161	26	0.161	0	0	0.9984	1	T	135	0.113	0.226	9.94543e-09	0	23.4387	m5C_2563	1.31813e-07	0	181	24	0.133	0	0	0.9984	1	T	157	0.091	0.19	2.63566e-08	0	16.507	m5C_2948	3.60593e-07	0	1	ENSMUSG00000007080	ENSMUST00000007296
5	115481113	+	C	gcatttgctgCggaggacctg	142	22	0.156	1	0.007	0.9979	1	T	119	0.105	0.225	1.96255e-07	0	15.5457	m5C_3167	2.18053e-06	0	149	19	0.128	0	0	0.9985	1	T	130	0.083	0.191	2.06806e-06	0	8.98335	m5C_3630	2.11044e-05	0	1	ENSMUSG00000029535	ENSMUST00000031508
5	119813341	+	C	cgcaacgtggCaggggaatta	117	18	0.155	1	0.009	0.9978	1	T	98	0.1	0.232	3.73569e-06	0	9.81519	m5C_2149	3.40303e-05	0	180	22	0.123	1	0.006	0.9979	1	T	157	0.083	0.179	2.39902e-07	0	12.0272	m5C_2501	2.86273e-06	0	1	ENSMUSG00000018604	ENSMUST00000079719
5	129883619	+	C	ctgcgcatggCgggggagacg	146	23	0.161	3	0.021	0.9984	1	T	120	0.11	0.23	9.11685e-08	0	17.7518	m5C_2913	1.06145e-06	0	142	27	0.193	2	0.014	0.9981	1	T	113	0.136	0.266	3.72213e-09	0	30.9664	m5C_3308	5.5832e-08	0	1	ENSMUSG00000025538	ENSMUST00000171300
5	130316093	+	C	gtcgatgctgCgggggagagg	129	14	0.109	1	0.008	0.9986	1	T	114	0.066	0.175	8.38599e-05	0	3.78251	m5C_2276	0.000585815	0	211	32	0.155	5	0.024	0.9984	1	T	174	0.112	0.211	6.31349e-11	0	36.6323	m5C_2652	1.15592e-09	0	1	ENSMUSG00000056310	ENSMUST00000040213
5	135410672	-	C	cagttctgttCgggggagccc	227	41	0.182	2	0.009	0.9984	0.9956	T	184	0.137	0.238	1.22385e-13	0	72.6645	m5C_3004	2.55353e-12	0	217	37	0.172	2	0.009	0.9981	1	T	178	0.128	0.228	1.33595e-12	0	56.0202	m5C_3441	2.77981e-11	0	2	ENSMUSG00000053293	ENSMUST00000111171
5	138181930	-	C	ttgcctctggCgggggccggg	118	24	0.203	0	0	0.9984	1	T	94	0.141	0.285	3.24404e-08	0	25.2812	m5C_2716	4.02924e-07	0	158	22	0.14	1	0.006	0.9982	1	T	135	0.094	0.203	2.16312e-07	0	13.8406	m5C_3140	2.59783e-06	0	2	ENSMUSG00000036980	ENSMUST00000048698
5	144769723	+	C	taggcgctggCgggggagatc	50	12	0.24	0	0	0.9984	1	T	38	0.143	0.374	0.000231145	1.4877e-14	6.23838	m5C_2591	0.00146717	3.91721e-14	109	11	0.105	4	0.037	0.9984	1	T	94	0.06	0.178	0.000741166	0	2.04899	m5C_2873	0.00410618	0	1	ENSMUSG00000045482	ENSMUST00000100467
5	146885778	+	C	tgcaaacacaCgggggaggta	495	90	0.187	13	0.026	0.9985	0.998	T	392	0.154	0.224	1.64392e-29	0	400.137	m5C_2657	1.06049e-27	0	408	69	0.17	3	0.007	0.9983	1	T	336	0.137	0.21	1.42546e-22	0	206.349	m5C_3038	7.09878e-21	0	1	ENSMUSG00000016503	ENSMUST00000146511
6	30115060	+	C	ttccacaggtCgggggaaacc	241	45	0.189	3	0.012	1	1	T	193	0.144	0.244	5.70816e-15	0	92.565	m5C_2649	1.38264e-13	0	244	43	0.178	3	0.012	0.9982	1	T	198	0.135	0.232	2.9043e-14	0	78.7252	m5C_3105	7.35427e-13	0	1	ENSMUSG00000058440	ENSMUST00000115212
6	34723643	+	C	cacacccaagCgggggctgag	49	11	0.224	0	0	1	1	T	38	0.13	0.359	0.000520076	0	4.705	m5C_2673	0.00299993	0	55	12	0.218	0	0	0.9981	1	T	43	0.129	0.344	0.000249468	4.62963e-14	5.59727	m5C_3050	0.00165647	1.22246e-13	1	ENSMUSG00000029761	ENSMUST00000079391
6	85927061	-	C	caacagctgcCgggggcactg	234	25	0.107	1	0.004	0.9982	1	T	208	0.074	0.154	3.02013e-08	0	13.8628	m5C_3038	3.75851e-07	0	208	27	0.13	1	0.005	0.9896	1	T	180	0.091	0.183	7.42414e-07	0	15.095	m5C_3482	8.19177e-06	0	2	ENSMUSG00000030002	ENSMUST00000032071
6	87977411	-	C	gttgaaggggCagtgagcaca	238	37	0.155	0	0	0.9982	0.9958	T	201	0.115	0.207	3.19191e-12	0	48.8899	m5C_3293	6.00573e-11	0	256	40	0.157	1	0.004	0.9983	1	T	215	0.117	0.207	3.45943e-13	0	58.4965	m5C_3747	7.76035e-12	0	2	ENSMUSG00000079477	ENSMUST00000113600
6	91735322	+	C	tggagaggggCatcccggaag	53	17	0.321	0	0	0.9984	0.9815	T	36	0.211	0.455	3.30995e-06	1.97842e-13	19.65	m5C_2831	3.03708e-05	4.80136e-13	102	17	0.167	0	0	0.9984	1	T	85	0.107	0.251	7.38085e-06	0	9.31234	m5C_3232	6.91781e-05	0	1	ENSMUSG00000030096	ENSMUST00000032185
6	119332791	-	C	tcatgattggCgggggctgca	137	28	0.204	0	0	0.9984	1	T	109	0.145	0.28	1.60261e-09	0	35.7967	m5C_2922	2.30791e-08	0	141	21	0.15	1	0.007	0.9982	1	T	119	0.1	0.218	4.24212e-07	0	13.4155	m5C_3411	4.91297e-06	0	2	ENSMUSG00000030168	ENSMUST00000032272
6	135061306	+	C	gctttcctgcCgggggaggaa	220	46	0.211	2	0.009	0.9979	0.9955	T	172	0.162	0.27	1.99507e-15	0	109.604	m5C_2943	5.10642e-14	0	295	45	0.154	2	0.007	0.998	1	T	248	0.117	0.199	9.11557e-15	0	73.7992	m5C_3370	2.4319e-13	0	1	ENSMUSG00000046733	ENSMUST00000050104
6	142702692	+	C	aagcgcctggCgggggttccg	103	15	0.146	0	0	0.9988	1	T	88	0.09	0.226	3.52557e-05	0	6.0302	m5C_2929	0.000272145	0	68	10	0.147	0	0	0.9987	1	T	58	0.082	0.25	0.00136803	0	2.34517	m5C_3324	0.00713132	0	1	ENSMUSG00000030282	ENSMUST00000032419
7	16051175	+	C	tacacccgccCgggggacgtc	26	4	0.16	1	0.038	0.9981	1	T	21	0.064	0.347	0.109857	2.70005e-08	0.24568	m5C_3312	0.166088	2.93547e-08	31	8	0.258	0	0	0.9967	1	T	23	0.137	0.432	0.00466637	8.23016e-09	2.55509	m5C_3887	0.0202191	9.97393e-09	1	ENSMUSG00000002083	ENSMUST00000002152
7	16245201	-	C	aacactgtggCaggggccatg	385	59	0.156	7	0.018	0.9984	0.9974	T	319	0.123	0.196	2.97621e-19	0	134.421	m5C_3318	9.95535e-18	0	463	69	0.152	9	0.019	1	1	T	385	0.122	0.188	2.06522e-22	0	182.377	m5C_3898	1.00831e-20	0	2	ENSMUSG00000058230	ENSMUST00000075845
7	18739221	+	C	aatgtttacgCgggggtcctt	75	15	0.2	0	0	0.997	1	T	60	0.125	0.304	2.80803e-05	0	8.54247	m5C_3426	0.000220526	0	87	11	0.126	0	0	0.9978	1	T	76	0.072	0.212	0.000697442	0	2.50302	m5C_3917	0.00409024	0	1	ENSMUSG00000044030	ENSMUST00000053713
7	27517392	+	C	actttaggggCtccaggttta	54	7	0.13	0	0	0.9985	1	T	47	0.064	0.244	0.012703	0	0.85259	m5C_3369	0.0423472	0	51	9	0.176	0	0	0.9984	0.9808	T	42	0.096	0.303	0.00265656	1.33227e-15	2.21897	m5C_3826	0.012664	3.9968e-15	1	ENSMUSG00000030604	ENSMUST00000205671
7	27878653	+	C	tttttgggggCgggggagttg	358	42	0.118	2	0.006	0.9981	0.9972	T	314	0.088	0.156	1.25814e-13	0	47.9378	m5C_3376	2.61644e-12	0	336	41	0.123	3	0.009	0.9978	1	T	292	0.092	0.163	2.44942e-13	0	47.6042	m5C_3816	5.6299e-12	0	1	ENSMUSG00000046865	ENSMUST00000042405
7	28159209	+	C	tccaatgctgCgggggaagcc	34	6	0.176	0	0	0.9981	1	T	28	0.083	0.335	0.0245749	2.10046e-10	0.80625	m5C_4292	0.0681754	3.66422e-10	43	14	0.326	0	0	0.9977	1	T	29	0.205	0.475	3.45408e-05	1.17762e-10	12.8007	m5C_4917	0.00028385	2.17905e-10	1	ENSMUSG00000030600	ENSMUST00000189877
7	29884732	+	C	acttgaaaggCgggggaatgg	292	55	0.19	2	0.007	0.9946	1	T	235	0.149	0.239	5.20829e-17	0	133.177	m5C_4303	1.47654e-15	0	190	33	0.178	5	0.026	0.9944	1	T	152	0.13	0.24	9.28858e-10	0	38.726	m5C_4920	1.49538e-08	0	1	ENSMUSG00000074218	ENSMUST00000098594
7	30655331	-	C	gctgccttcgCgggggggcag	55	10	0.182	0	0	0.9979	1	T	45	0.102	0.303	0.00124734	1.9762e-14	2.95848	m5C_3058	0.00618485	5.1456e-14	45	12	0.279	2	0.044	0.9984	1	T	31	0.167	0.427	0.000200634	8.89089e-12	7.43059	m5C_3517	0.00134055	1.87931e-11	2	ENSMUSG00000058239	ENSMUST00000166340
7	43900334	+	C	caaggccctgCggggggctgg	121	13	0.107	0	0	0.9984	1	T	108	0.064	0.175	0.000173766	0	3.12195	m5C_3298	0.0011218	0	119	14	0.118	0	0	0.9984	1	T	105	0.071	0.188	8.13703e-05	0	4.08714	m5C_3873	0.000607229	0	1	ENSMUSG00000045411	ENSMUST00000055858
7	46362074	-	C	cttccatgctCgggggaacta	126	29	0.234	2	0.016	0.9971	1	T	95	0.168	0.316	5.82903e-10	0	45.0052	m5C_3397	8.73249e-09	0	151	36	0.242	2	0.013	0.996	0.9934	T	113	0.18	0.316	2.62088e-12	0	75.0198	m5C_3866	5.30569e-11	0	2	ENSMUSG00000040026	ENSMUST00000006956
7	46499644	+	C	attatcaccgCgggggcccgt	4867	778	0.161	47	0.01	0.998	0.9992	T	4042	0.151	0.172	2.37469e-231	0	27146.1	m5C_3392	3.00256e-228	0	4134	693	0.169	31	0.007	0.9979	0.9995	T	3410	0.158	0.181	3.58923e-207	0	22568.3	m5C_3858	4.46859e-204	0	1	ENSMUSG00000063229	ENSMUST00000147535
7	100020965	-	C	tacccggcagCgggggcagtc	85	12	0.143	1	0.012	0.9982	1	T	72	0.084	0.233	0.00032015	0	3.5079	m5C_3645	0.00196886	0	69	7	0.104	2	0.029	0.9986	1	T	60	0.052	0.2	0.0132513	0	0.67741	m5C_4280	0.0442234	0	2	ENSMUSG00000030718	ENSMUST00000032963
7	103883936	+	C	aaatgagtgtCgggggaggtg	187	26	0.14	1	0.005	0.9986	1	T	160	0.097	0.197	1.16556e-08	0	20.0516	m5C_3339	1.53195e-07	0	267	30	0.114	4	0.015	0.9973	1	T	233	0.081	0.158	7.75187e-10	0	22.1604	m5C_3899	1.26988e-08	0	1	ENSMUSG00000072244	ENSMUST00000098180
7	113170466	+	C	aagtacttggCgggggtgctg	41	10	0.278	5	0.122	0.9987	1	T	26	0.158	0.44	0.000948084	6.75859e-10	4.79114	m5C_3553	0.00475697	1.15169e-09	36	6	0.176	2	0.056	0.9983	1	T	28	0.083	0.335	0.0245749	1.12279e-10	0.80625	m5C_4092	0.072253	2.08017e-10	1	ENSMUSG00000030759	ENSMUST00000033018
7	117772457	-	C	tgctagaaaaCgggggaatgt	87	19	0.218	0	0	0.9985	0.9886	T	68	0.145	0.316	1.26692e-06	0	16.1917	m5C_3848	1.24178e-05	0	128	23	0.18	0	0	0.96	1	T	105	0.123	0.255	0.000459413	5.26024e-13	9.42909	m5C_4440	0.00285747	1.30675e-12	2	ENSMUSG00000030655	ENSMUST00000032891
7	125974296	-	C	acctcatgtgCgggggcattg	469	109	0.235	6	0.013	0.9974	1	T	354	0.199	0.276	1.4137e-34	0	734.419	m5C_3468	1.20775e-32	0	485	123	0.257	6	0.012	0.9975	0.9959	T	356	0.22	0.298	1.63998e-39	0	1048.12	m5C_4022	1.85616e-37	0	2	ENSMUSG00000030741	ENSMUST00000032994
7	125982026	-	C	ccttttggagCacttgctggt	50	10	0.2	0	0	0.998	1	T	40	0.112	0.33	0.00059342	1.22124e-14	3.62791	m5C_3469	0.00337071	3.244e-14	45	5	0.111	0	0	0.998	1	T	40	0.048	0.235	0.0555986	2.88658e-14	0.30372	m5C_4025	0.118669	7.76756e-14	2	ENSMUSG00000030722	ENSMUST00000075671
7	126171488	-	C	atctccctgtCgggggtcctg	54	7	0.13	0	0	0.9984	1	T	47	0.064	0.244	0.012703	1.11022e-16	0.85259	m5C_4566	0.0423472	3.31077e-16	87	9	0.103	0	0	0.9984	1	T	78	0.055	0.185	0.00314232	0	1.24752	m5C_5230	0.0138403	0	2	ENSMUSG00000030720	ENSMUST00000084589
7	139613613	-	C	gcatccatggCggggatgggg	288	32	0.114	7	0.024	0.9981	1	T	249	0.082	0.156	1.82718e-10	0	25.5	m5C_3543	2.90968e-09	0	200	33	0.169	5	0.025	0.9973	1	T	162	0.123	0.228	5.30561e-11	0	41.7458	m5C_4070	9.76181e-10	0	2	ENSMUSG00000025474	ENSMUST00000210224
7	140650764	+	C	catgtgcataCgggggactcg	114	13	0.114	0	0	0.9979	1	T	101	0.068	0.185	0.000169965	0	3.32572	m5C_4003	0.00110775	0	63	11	0.175	0	0	0.9981	1	T	52	0.1	0.286	0.000606194	0	3.55303	m5C_4611	0.0037117	0	1	ENSMUSG00000055629	ENSMUST00000048002
8	23936513	+	C	gatactggggCggactgggga	692	68	0.1	12	0.017	0.9983	1	T	612	0.08	0.125	4.27496e-20	0	104.906	m5C_3961	1.56221e-18	0	709	89	0.128	16	0.023	0.9982	1	T	604	0.106	0.155	7.6527e-27	0	245.335	m5C_4631	5.05891e-25	0	1	ENSMUSG00000031548	ENSMUST00000033952
8	26054426	+	C	tttgaggatgCgggggagtat	112	17	0.155	2	0.018	0.9984	1	T	93	0.099	0.234	7.8156e-06	0	8.57654	m5C_4024	6.78712e-05	0	117	17	0.145	0	0	0.9983	1	T	100	0.093	0.22	8.16022e-06	0	8.02199	m5C_4567	7.61009e-05	0	1	ENSMUSG00000031565	ENSMUST00000084027
8	71367507	+	C	aagggccccgCgggggaccgg	222	35	0.158	0	0	0.9977	1	T	187	0.116	0.211	1.35896e-11	0	43.9658	m5C_4910	2.43163e-10	0	316	49	0.156	2	0.006	0.9981	1	T	265	0.12	0.2	4.65801e-16	0	90.2223	m5C_5441	1.41444e-14	0	1	ENSMUSG00000019261	ENSMUST00000019405
8	72047817	+	C	tttgtggccaCgggggaaggc	284	38	0.135	3	0.011	0.9975	1	T	243	0.1	0.18	1.90238e-12	0	44.5981	m5C_4150	3.64451e-11	0	320	48	0.153	6	0.019	0.997	1	T	266	0.117	0.197	1.01565e-15	0	84.4019	m5C_4810	3.02269e-14	0	1	ENSMUSG00000031807	ENSMUST00000034264
8	84337481	+	C	gagccaggggCtttcagagct	60	9	0.15	0	0	0.9983	1	T	51	0.081	0.261	0.00282753	0	1.85732	m5C_5176	0.0124743	0	77	8	0.104	0	0	0.9985	1	T	69	0.054	0.192	0.00645282	0	0.93904	m5C_5998	0.0251903	0	1	ENSMUSG00000005483	ENSMUST00000005620
8	84861366	-	C	cgccgacccaCgggggggagg	38	5	0.132	0	0	0.9985	1	T	33	0.058	0.273	0.0543379	2.81566e-11	0.3639	m5C_5198	0.11325	5.37458e-11	58	14	0.241	0	0	0.9981	1	T	44	0.15	0.365	5.01106e-05	1.2812e-13	9.00531	m5C_6032	0.000395694	3.26974e-13	2	ENSMUSG00000036686	ENSMUST00000117424
8	106499198	-	C	ggcagctctgCgggggcaacc	73	10	0.137	0	0	0.9986	1	T	63	0.076	0.234	0.000702122	0	2.40124	m5C_4981	0.00375217	0	72	8	0.113	1	0.014	0.9986	0.9863	T	63	0.058	0.207	0.00634357	0	1.02344	m5C_5848	0.0251903	0	2	ENSMUSG00000037415	ENSMUST00000041400
8	107613667	-	C	actttcagtaCgggggctgaa	157	38	0.248	4	0.025	0.998	1	T	115	0.187	0.322	5.26111e-13	0	87.081	m5C_4983	1.0559e-11	0	141	26	0.187	2	0.014	0.9984	1	T	113	0.131	0.26	8.20929e-09	0	27.5326	m5C_5861	1.18844e-07	0	2	ENSMUSG00000046691	ENSMUST00000177068
8	112396933	+	C	aagattcacaCgggggagaaa	102	12	0.126	7	0.069	0.9979	1	T	83	0.074	0.208	0.000337272	0	3.07298	m5C_4350	0.00204433	0	114	12	0.109	4	0.035	0.9978	1	T	98	0.064	0.181	0.000355735	0	2.62862	m5C_4986	0.00224817	0	1	ENSMUSG00000055835	ENSMUST00000212072
8	125415652	-	C	cctgcagctgCggggaatgat	664	150	0.228	5	0.008	0.9977	1	T	509	0.197	0.261	8.21045e-48	0	1393.05	m5C_4465	1.1284e-45	0	611	142	0.237	11	0.018	0.9977	0.9984	T	458	0.204	0.272	1.11583e-45	0	1304.73	m5C_5134	1.57268e-43	0	2	ENSMUSG00000037300	ENSMUST00000117624
9	14707150	+	C	gatgatcccaCgggggtaatt	179	21	0.118	1	0.006	0.9984	1	T	157	0.078	0.174	5.09792e-07	0	10.3697	m5C_3983	5.31832e-06	0	150	18	0.121	1	0.007	0.9984	1	T	131	0.078	0.183	4.42027e-06	0	7.49819	m5C_4646	4.2716e-05	0	1	ENSMUSG00000031928	ENSMUST00000034405
9	21584560	+	C	cctcttttgcCaaatgacctc	295	35	0.119	0	0	0.9984	1	T	260	0.087	0.161	1.99299e-11	0	32.4169	m5C_4714	3.49991e-10	0	430	50	0.116	0	0	0.998	1	T	380	0.089	0.15	3.91493e-16	0	68.81	m5C_5531	1.19855e-14	0	1	ENSMUSG00000032187	ENSMUST00000034707
9	22267432	-	C	aaagctggggCtgagcagatg	688	82	0.12	2	0.003	0.9982	0.9985	T	604	0.097	0.146	1.40475e-24	0	190.407	m5C_3959	6.93815e-23	0	786	84	0.107	1	0.001	0.9984	1	T	701	0.087	0.131	4.49072e-25	0	178.472	m5C_4596	2.58044e-23	0	2	ENSMUSG00000036777	ENSMUST00000040912
9	42325350	-	C	aaatgagcagCggggatcagg	76	12	0.162	2	0.026	0.998	1	T	62	0.095	0.262	0.000300909	0	4.02598	m5C_3945	0.00187239	0	55	6	0.118	4	0.073	1	1	T	45	0.055	0.234	0.0267491	0	0.51946	m5C_4603	0.072253	0	2	ENSMUSG00000037287	ENSMUST00000125995
9	45811499	-	C	tgtaagtagcCaaatgataac	101	14	0.139	0	0	0.9984	1	T	87	0.084	0.219	7.52962e-05	0	4.87195	m5C_4642	0.000537271	0	103	16	0.155	0	0	0.9984	1	T	87	0.098	0.238	1.62435e-05	0	7.50486	m5C_5331	0.000142919	0	2	ENSMUSG00000042790	ENSMUST00000161203
9	64060881	-	C	tctcaccgtgCggggggatct	313	60	0.192	1	0.003	0.9984	1	T	252	0.152	0.24	7.49826e-20	0	174.907	m5C_5262	2.63356e-18	0	338	70	0.207	0	0	0.9981	1	T	268	0.167	0.253	3.13203e-23	0	263.56	m5C_6076	1.61353e-21	0	2	ENSMUSG00000032400	ENSMUST00000122091
9	105289863	-	C	ggttgtggggCtttcttacta	48	9	0.188	0	0	0.9986	1	T	39	0.102	0.319	0.00258704	6.58362e-13	2.37301	m5C_4388	0.0116491	1.55016e-12	68	9	0.132	0	0	0.9987	0.9855	T	59	0.071	0.233	0.00147237	0	1.81529	m5C_5026	0.00748701	0	2	ENSMUSG00000032570	ENSMUST00000177293
9	106092131	+	C	ccaaaggcccCgggggcaagc	141	20	0.143	1	0.007	0.9976	1	T	120	0.094	0.21	4.59563e-07	0	11.9679	m5C_4830	4.84226e-06	0	139	19	0.137	0	0	0.9979	1	T	120	0.089	0.204	1.97259e-06	0	9.678	m5C_5663	2.02964e-05	0	1	ENSMUSG00000023277	ENSMUST00000024047
9	106341073	+	C	tgggcttgtcCgggggagggc	68	11	0.164	1	0.015	1	1	T	56	0.094	0.271	0.000625259	0	3.32081	m5C_4826	0.00349813	0	57	12	0.214	1	0.018	0.9981	1	T	44	0.127	0.338	0.000252839	4.68514e-14	5.48456	m5C_5661	0.00167736	1.23668e-13	1	ENSMUSG00000023495	ENSMUST00000024260
9	114239865	+	C	ggaatgtgcaCgggggatgca	127	21	0.168	2	0.016	0.9984	1	T	104	0.113	0.243	3.81486e-07	0	15.1755	m5C_4516	4.0808e-06	0	179	36	0.203	2	0.011	0.9984	1	T	141	0.151	0.269	4.00978e-12	0	61.8247	m5C_5263	7.96625e-11	0	1	ENSMUSG00000045594	ENSMUST00000063042
9	115139424	-	C	ctcagccgcaCgggggacacg	34	5	0.152	1	0.029	0.9984	1	T	28	0.067	0.309	0.0531136	3.2008e-11	0.42389	m5C_4525	0.11325	5.97974e-11	42	7	0.167	0	0	0.9984	1	T	35	0.083	0.306	0.0119126	2.37366e-13	1.11997	m5C_5269	0.0439227	5.97212e-13	2	ENSMUSG00000032437	ENSMUST00000035010
X	20726032	+	C	caagttccagCgggaggagcg	82	12	0.15	2	0.024	1	1	T	68	0.088	0.244	0.000312939	0	3.69825	m5C_8626	0.00193581	0	91	10	0.112	2	0.022	1	1	T	79	0.062	0.195	0.000747577	0	1.94417	m5C_9916	0.00410618	0	1	ENSMUSG00000001127	ENSMUST00000136451
X	43877345	-	C	ttttcgtaggCgggggaccac	57	12	0.218	2	0.035	0.9975	1	T	43	0.129	0.344	0.000249468	2.11275e-13	5.59727	m5C_8346	0.00157872	5.11756e-13	42	11	0.262	0	0	0.9973	1	T	31	0.153	0.411	0.000460915	5.99689e-11	5.61604	m5C_9642	0.00286204	1.13726e-10	2	ENSMUSG00000045284	ENSMUST00000115056
X	47573450	-	C	cagttatcggCgggggcttcc	121	17	0.144	3	0.025	0.9981	1	T	101	0.092	0.219	8.20698e-06	0	7.94857	m5C_8504	7.08805e-05	0	136	19	0.142	2	0.015	0.998	1	T	115	0.093	0.211	9.60518e-07	0	10.5974	m5C_9781	1.03986e-05	0	2	ENSMUSG00000036932	ENSMUST00000143466
X	111256006	+	C	tacaaaggggCtttgcatcca	61	8	0.131	0	0	0.9983	1	T	53	0.068	0.238	0.00611665	0	1.20378	m5C_8556	0.0237966	0	67	8	0.119	0	0	0.9984	1	T	59	0.062	0.218	0.00626047	0	1.08868	m5C_9798	0.0251903	0	1	ENSMUSG00000025525	ENSMUST00000026599

## Sheet: NEC_WT_d1_BS
SeqID	refPos	refStrand	refBase	seqContext	cov_WT_d1_NEC_1	C_count_WT_d1_NEC_1	methRate_WT_d1_NEC_1	mut_count_WT_d1_NEC_1	mutRate_WT_d1_NEC_1	CR_WT_d1_NEC_1	SNR_WT_d1_NEC_1	CalledBase_WT_d1_NEC_1	CB_count_WT_d1_NEC_1	95_CI_lower_WT_d1_NEC_1	95_CI_upper_WT_d1_NEC_1	p-value_mState_WT_d1_NEC_1	p-value_mRate_WT_d1_NEC_1	score_WT_d1_NEC_1	candidateName_WT_d1_NEC_1	p.adj_mState_WT_d1_NEC_1	p.adj_mRate_WT_d1_NEC_1	cov_WT_d1_NEC_2	C_count_WT_d1_NEC_2	methRate_WT_d1_NEC_2	mut_count_WT_d1_NEC_2	mutRate_WT_d1_NEC_2	CR_WT_d1_NEC_2	SNR_WT_d1_NEC_2	CalledBase_WT_d1_NEC_2	CB_count_WT_d1_NEC_2	95_CI_lower_WT_d1_NEC_2	95_CI_upper_WT_d1_NEC_2	p-value_mState_WT_d1_NEC_2	p-value_mRate_WT_d1_NEC_2	score_WT_d1_NEC_2	candidateName_WT_d1_NEC_2	p.adj_mState_WT_d1_NEC_2	p.adj_mRate_WT_d1_NEC_2	geneStrand	geneId	transcriptId
1	36737550	-	C	aagcactgatCaggaatgtgt	152	19	0.125	0	0	0.9985	1	T	133	0.082	0.187	2.09488e-06	0	8.794	m5C_257	2.33372e-05	0	171	18	0.105	0	0	0.9972	1	T	153	0.068	0.16	4.76018e-06	0	6.4788	m5C_315	4.52658e-05	0	2	ENSMUSG00000037351	ENSMUST00000043951
1	131774952	+	C	cagcactgggCaggggaacgt	35	4	0.114	0	0	0.9982	1	T	31	0.045	0.26	0.114212	9.64251e-12	0.17094	m5C_376	0.172684	2.00332e-11	63	7	0.117	3	0.048	0.9982	1	T	53	0.058	0.222	0.0129845	0	0.76168	m5C_381	0.043604	0	1	ENSMUSG00000013275	ENSMUST00000086559
11	30770100	+	C	tgcagtgttcCggggggcttt	431	50	0.117	3	0.007	1	0.9954	T	378	0.09	0.151	3.88564e-16	0	69.1504	m5C_6339	1.35394e-14	0	513	52	0.101	0	0	0.9985	0.9981	T	461	0.078	0.131	1.13829e-16	0	64.7831	m5C_6423	3.42391e-15	0	1	ENSMUSG00000040850	ENSMUST00000041231
11	77756456	+	C	atagccggggCcgctcattcg	100	11	0.11	0	0	0.9985	1	T	89	0.063	0.186	0.000730446	0	2.15771	m5C_6753	0.00419415	0	82	10	0.122	0	0	0.9979	1	T	72	0.068	0.21	0.00145935	0	1.91725	m5C_6635	0.00736227	0	1	ENSMUSG00000000631	ENSMUST00000108375
11	120180804	+	C	ccccccaaggCgggatcaggc	45	5	0.119	3	0.067	0.9985	1	T	37	0.052	0.25	0.0551093	8.88178e-15	0.32689	m5C_7852	0.119142	2.44505e-14	47	8	0.17	0	0	0.9985	1	T	39	0.089	0.301	0.00564986	4.91385e-13	1.59808	m5C_7828	0.023478	1.16241e-12	1	ENSMUSG00000039741	ENSMUST00000122148
12	4317973	-	C	ccagcgccagCgggagttgta	82	8	0.1	2	0.024	1	1	T	72	0.052	0.185	0.00650159	0	0.90186	m5C_6723	0.0263342	0	103	14	0.137	1	0.01	0.9983	1	T	88	0.084	0.217	7.56797e-05	0	4.82053	m5C_6619	0.00055744	0	2	ENSMUSG00000020647	ENSMUST00000085814
12	8393388	+	C	tctctgactgCggaggaaggt	25	7	0.28	0	0	0.9978	1	T	18	0.143	0.476	0.00962513	3.73047e-07	2.01631	m5C_6781	0.0385359	3.76401e-07	20	4	0.2	0	0	0.9985	0.9524	T	16	0.081	0.416	0.106029	1.46158e-08	0.31442	m5C_6597	0.169278	1.64779e-08	1	ENSMUSG00000020605	ENSMUST00000020927
15	89050877	-	C	tgctgcaccgCgggggcctga	111	15	0.136	1	0.009	0.9985	1	T	95	0.084	0.213	3.66012e-05	0	5.61734	m5C_8637	0.00031242	0	122	23	0.189	0	0	0.9985	1	T	99	0.129	0.267	7.59329e-08	0	21.1297	m5C_8405	9.49359e-07	0	2	ENSMUSG00000036606	ENSMUST00000060808
16	90556791	-	C	aattctacggCaggggattag	77	10	0.13	0	0	0.9984	1	T	67	0.072	0.223	0.000715084	0	2.26793	m5C_9882	0.00419415	0	135	16	0.12	2	0.015	0.9982	1	T	117	0.075	0.186	1.88961e-05	0	5.70018	m5C_9596	0.000157409	0	2	ENSMUSG00000039929	ENSMUST00000140920
16	91418588	-	C	tgtccctgtgCggaggggtga	583	60	0.104	5	0.009	0.9985	1	T	518	0.082	0.131	3.45013e-19	0	90.2808	m5C_9888	1.58602e-17	0	728	80	0.11	2	0.003	0.998	1	T	646	0.089	0.135	3.61944e-24	0	167.717	m5C_9592	1.85858e-22	0	2	ENSMUSG00000022962	ENSMUST00000023684
17	68044628	+	C	aactccacggCggggacctcc	82	16	0.2	2	0.024	0.9982	0.988	T	64	0.127	0.3	1.32801e-05	0	9.91179	m5C_9065	0.000124497	0	128	16	0.127	2	0.016	0.9981	1	T	110	0.08	0.196	1.83668e-05	0	6.03899	m5C_8854	0.000154431	0	1	ENSMUSG00000032796	ENSMUST00000035471
19	6417327	+	C	agacctggggCgtaataaaaa	54	7	0.132	1	0.019	1	1	T	46	0.065	0.248	0.0126502	0	0.86989	m5C_10725	0.0458475	0	58	8	0.143	2	0.034	0.9981	1	T	48	0.074	0.257	0.00298743	1.55431e-15	1.49881	m5C_10371	0.0134749	4.47495e-15	1	ENSMUSG00000024949	ENSMUST00000131252
2	164688787	-	C	cccaacagggCggtggagcct	49	7	0.146	1	0.02	0.9979	1	T	41	0.072	0.272	0.0123547	8.5143e-13	0.96815	m5C_1494	0.0458475	2.06131e-12	91	10	0.114	3	0.033	0.9976	1	T	78	0.063	0.197	0.000745179	0	1.96758	m5C_1532	0.0040059	0	2	ENSMUSG00000017754	ENSMUST00000109316
4	149734865	-	C	catttctgtgCaggggagggg	79	12	0.152	0	0	0.9983	1	T	67	0.089	0.247	0.00031104	0	3.74911	m5C_2862	0.00208755	0	64	7	0.109	0	0	0.9983	1	T	57	0.054	0.209	0.0131438	0	0.71113	m5C_2731	0.043604	0	2	ENSMUSG00000039936	ENSMUST00000038859
5	104614817	+	C	aagtgtgttaCgggagctggt	42	6	0.143	0	0	0.9983	0.9767	T	36	0.067	0.278	0.0258107	7.9492e-14	0.63997	m5C_3078	0.073216	2.01932e-13	40	9	0.225	0	0	0.9985	1	T	31	0.123	0.375	0.00235825	9.4702e-13	2.91232	m5C_2817	0.0112647	2.21835e-12	1	ENSMUSG00000034462	ENSMUST00000086831
5	120756783	+	C	agtgcacagaCgggggctcga	127	13	0.103	1	0.008	0.9977	0.9922	T	113	0.061	0.169	0.000176253	0	2.99105	m5C_3319	0.00121821	0	164	17	0.104	0	0	0.9983	1	T	147	0.066	0.16	9.85871e-06	0	5.59404	m5C_3293	8.65376e-05	0	1	ENSMUSG00000029599	ENSMUST00000031598
6	131365133	-	C	cccccggaccCcgcgcctaag	348	101	0.29	0	0	0.9985	0.9943	T	247	0.245	0.34	1.57175e-34	0	836.605	m5C_3507	1.90382e-32	0	410	87	0.212	0	0	0.9985	1	T	323	0.175	0.254	7.78517e-29	0	428.893	m5C_3399	5.18219e-27	0	2	ENSMUSG00000030189	ENSMUST00000032309
7	33912693	-	C	acaggaaatgCgaggggggcg	32	9	0.29	1	0.031	0.9982	1	T	22	0.161	0.466	0.00198753	1.31984e-09	3.91368	m5C_4087	0.00999132	2.29267e-09	32	10	0.312	0	0	0.9984	1	T	22	0.18	0.486	0.000851797	1.48807e-09	5.51077	m5C_4022	0.00448285	2.52365e-09	2	ENSMUSG00000036427	ENSMUST00000038027
7	46473016	+	C	ggcacatgtgCgggagtcgtg	515	63	0.125	9	0.017	0.9975	0.9981	T	443	0.099	0.156	9.57571e-19	0	111.858	m5C_3979	4.15183e-17	0	487	62	0.129	6	0.012	0.9974	1	T	419	0.102	0.162	1.80998e-18	0	112.056	m5C_3894	6.25573e-17	0	1	ENSMUSG00000006599	ENSMUST00000006774
7	113716818	-	C	cgctctaccgCctgtaaccca	74	11	0.149	0	0	1	1	T	63	0.085	0.247	0.000654359	0	2.98	m5C_4327	0.00397881	0	52	8	0.154	0	0	0.9979	1	T	44	0.08	0.275	0.00292162	2.22045e-15	1.62354	m5C_4184	0.0132347	6.35714e-15	2	ENSMUSG00000055723	ENSMUST00000069449
8	25648665	-	C	tctgctgcccCggtgtttgga	57	13	0.228	0	0	0.9985	1	T	44	0.138	0.352	0.000112995	2.30926e-14	7.10224	m5C_4331	0.000846184	6.11875e-14	60	20	0.333	0	0	0.9983	0.9836	T	40	0.227	0.459	2.84557e-07	3.77476e-15	29.7562	m5C_4232	3.29949e-06	1.07387e-14	2	ENSMUSG00000065954	ENSMUST00000084512
8	107611574	-	C	aggtcagctgCggggcacctg	174	23	0.135	4	0.023	0.9981	0.9943	T	147	0.092	0.195	1.07395e-07	0	14.7261	m5C_5942	1.49823e-06	0	237	25	0.105	0	0	0.9982	1	T	212	0.072	0.151	3.05693e-08	0	13.6158	m5C_5942	4.0176e-07	0	2	ENSMUSG00000046691	ENSMUST00000177068
8	107796464	-	C	ggctacatggCgggttcatcc	126	16	0.13	3	0.024	0.998	1	T	107	0.082	0.201	1.81252e-05	0	6.19685	m5C_5954	0.000165249	0	126	17	0.14	5	0.04	0.9985	1	T	104	0.09	0.214	8.34377e-06	0	7.73618	m5C_5936	7.59283e-05	0	2	ENSMUSG00000031921	ENSMUST00000133925
8	123228955	-	C	caaccaaacgCaggctgtggc	79	10	0.127	0	0	0.9981	1	T	69	0.07	0.218	0.00072112	0	2.20668	m5C_6307	0.00419415	0	125	18	0.144	0	0	0.9982	1	T	107	0.093	0.216	3.94846e-06	0	9.05221	m5C_6307	3.8831e-05	0	2	ENSMUSG00000014444	ENSMUST00000067252
9	21316184	+	C	caacttgtctCgggagattga	537	71	0.133	4	0.007	0.9989	0.9981	T	462	0.107	0.165	3.48227e-23	0	170.565	m5C_5622	2.12586e-21	0	518	73	0.141	1	0.002	0.9985	1	T	444	0.114	0.174	1.37305e-23	0	189.964	m5C_5726	6.71488e-22	0	1	ENSMUSG00000032178	ENSMUST00000067646
X	72838874	-	C	gcttacaacaCgggggagagc	944	112	0.12	7	0.007	0.9714	0.9989	T	825	0.1	0.142	7.75078e-15	0	158.507	m5C_10802	2.40432e-13	0	956	104	0.109	5	0.005	1	1	T	847	0.091	0.131	5.01015e-33	0	305.932	m5C_10518	4.18813e-31	0	2	ENSMUSG00000002006	ENSMUST00000002080
1	21083048	-	C	catctcagcgCggtggcgtgg	38	7	0.184	0	0	0.9985	1	T	31	0.092	0.334	0.0115454	1.72919e-10	1.25074	m5C_67	0.0445191	3.1358e-10	31	6	0.194	0	0	0.998	1	T	25	0.092	0.363	0.023954	2.55709e-10	0.89331	m5C_77	0.0695841	4.499e-10	2	ENSMUSG00000041779	ENSMUST00000037998
1	62854534	+	C	tcctctacctCaggggctggt	106	17	0.16	0	0	0.9985	1	T	89	0.103	0.242	7.60405e-06	0	8.9293	m5C_733	7.50666e-05	0	133	23	0.173	0	0	0.9985	1	T	110	0.118	0.246	8.42286e-08	0	19.2144	m5C_758	1.05125e-06	0	1	ENSMUSG00000025969	ENSMUST00000075144
1	71632246	-	C	gtggtcatttCagatgcgatt	561	100	0.178	0	0	0.9984	1	T	461	0.149	0.212	1.23665e-32	0	474.795	m5C_154	1.38778e-30	0	998	163	0.163	0	0	0.9985	1	T	835	0.142	0.188	1.13425e-50	0	1153.51	m5C_254	2.28106e-48	0	2	ENSMUSG00000026193	ENSMUST00000188894
1	74615578	-	C	ccatctgctgCgggagctggg	49	9	0.184	0	0	0.9988	1	T	40	0.1	0.314	0.00130552	2.95986e-13	2.58962	m5C_303	0.00708567	7.28602e-13	69	11	0.159	0	0	0.9985	1	T	58	0.091	0.263	0.000634086	0	3.21573	m5C_350	0.00372056	0	2	ENSMUSG00000026135	ENSMUST00000113737
1	89856448	-	C	aattccaagaCgggggagccc	181	22	0.122	0	0	0.9977	1	T	159	0.082	0.177	2.41848e-07	0	11.8856	m5C_64	3.19852e-06	0	202	23	0.114	0	0	0.9985	1	T	179	0.077	0.165	1.2279e-07	0	12.2517	m5C_96	1.49111e-06	0	2	ENSMUSG00000034486	ENSMUST00000036954
1	90555552	-	C	gttacgagatCgtgggttcga	71	8	0.113	0	0	0.9985	1	T	63	0.058	0.207	0.00634357	0	1.02344	m5C_78	0.0263342	0	76	14	0.184	0	0	0.9985	1	T	62	0.113	0.286	6.32138e-05	0	6.64458	m5C_115	0.000474863	0	1	ENSMUSG00000034432	ENSMUST00000186882
1	93293089	+	C	ccttggtgggCattctgggct	33	7	0.212	0	0	0.9985	1	T	26	0.107	0.378	0.010971	1.98786e-10	1.46455	m5C_393	0.0428672	3.58203e-10	45	7	0.156	0	0	0.9985	1	T	38	0.077	0.288	0.0121476	1.84519e-13	1.03854	m5C_486	0.0432322	4.44391e-13	1	ENSMUSG00000026275	ENSMUST00000027494
1	93716002	+	C	tactgctgggCggggtgagct	59	6	0.115	7	0.119	0.9926	1	T	46	0.054	0.23	0.0268337	1.60871e-13	0.50881	m5C_392	0.073216	4.02363e-13	62	10	0.164	1	0.016	0.9985	1	T	51	0.092	0.276	0.000654304	0	2.91544	m5C_479	0.00381182	0	1	ENSMUSG00000026280	ENSMUST00000027502
1	119612259	-	C	ccattccttgCgggagtcaat	129	15	0.118	2	0.016	0.9985	1	T	112	0.073	0.186	3.93608e-05	0	4.81656	m5C_286	0.000331526	0	105	11	0.105	0	0	0.9984	1	T	94	0.06	0.178	0.000741166	0	2.04899	m5C_280	0.0040059	0	2	ENSMUSG00000026384	ENSMUST00000064091
1	134240844	-	C	gatggccccaCggtggtctcc	69	7	0.101	0	0	0.9983	1	T	62	0.05	0.195	0.013318	0	0.65666	m5C_632	0.0458475	0	53	6	0.113	0	0	0.9983	1	T	47	0.053	0.226	0.0269153	0	0.4986	m5C_688	0.0695841	0	2	ENSMUSG00000026458	ENSMUST00000168515
1	155434406	+	C	ttcctaccctCgggggccacc	51	6	0.12	1	0.02	0.9983	1	T	44	0.056	0.238	0.0266611	0	0.53056	m5C_195	0.073216	0	73	9	0.123	0	0	0.9983	1	T	64	0.066	0.218	0.00300596	0	1.50345	m5C_197	0.0134749	0	1	ENSMUSG00000033701	ENSMUST00000080138
1	167054047	-	C	acatcctcaaCggggggctct	1189	139	0.117	0	0	0.9981	0.9992	T	1050	0.1	0.136	1.11333e-40	0	554.591	m5C_204	1.66585e-38	0	1121	130	0.116	4	0.004	0.9985	0.9991	T	987	0.099	0.137	9.61031e-40	0	501.532	m5C_225	1.11433e-37	0	2	ENSMUSG00000026558	ENSMUST00000053686
1	171108308	-	C	tagtacttggCggaggtatca	66	8	0.123	1	0.015	1	1	T	57	0.064	0.225	0.00621531	0	1.12452	m5C_505	0.0263342	0	65	9	0.143	2	0.031	0.9978	1	T	54	0.077	0.25	0.00287466	0	1.76163	m5C_559	0.013163	0	2	ENSMUSG00000062729	ENSMUST00000155083
1	172205922	+	C	gttctgacagCggtggaagtt	98	14	0.143	0	0	0.9983	1	T	84	0.087	0.226	7.41074e-05	0	5.03305	m5C_183	0.000592161	0	83	11	0.133	0	0	0.9984	0.9881	T	72	0.076	0.222	0.00068545	0	2.63267	m5C_164	0.00393272	0	1	ENSMUSG00000050229	ENSMUST00000052455
1	182143664	-	C	gcttacctgtCgggagagagt	190	23	0.121	0	0	0.9986	1	T	167	0.082	0.175	1.17433e-07	0	13.0756	m5C_332	1.62933e-06	0	212	27	0.128	1	0.005	0.9982	1	T	184	0.089	0.18	6.13059e-09	0	19.8351	m5C_328	8.92162e-08	0	2	ENSMUSG00000047539	ENSMUST00000051431
1	188739801	-	C	acatggcgggCgggcattgcg	55	7	0.127	0	0	0.9984	1	T	48	0.063	0.24	0.012754	1.11022e-16	0.83596	m5C_352	0.0458475	3.39292e-16	65	9	0.138	0	0	0.9984	1	T	56	0.075	0.243	0.00145194	0	1.90521	m5C_324	0.00733518	0	2	ENSMUSG00000026608	ENSMUST00000193143
10	7795572	-	C	catctgggagCtctcagtctt	45	9	0.2	0	0	0.9986	1	T	36	0.109	0.338	0.00250948	7.37188e-13	2.55007	m5C_5281	0.0124188	1.79041e-12	52	6	0.115	0	0	0.9988	1	T	46	0.054	0.23	0.0268337	0	0.50881	m5C_5210	0.0695841	0	2	ENSMUSG00000015755	ENSMUST00000146444
10	59839231	+	C	tggagctgctCaggaaaggta	30	4	0.133	0	0	0.9985	1	T	26	0.053	0.297	0.1124	5.70077e-12	0.2016	m5C_5966	0.172684	1.22439e-11	31	7	0.226	0	0	0.9988	1	T	24	0.114	0.398	0.0106938	7.37133e-11	1.57206	m5C_5653	0.0397505	1.34499e-10	1	ENSMUSG00000044475	ENSMUST00000219778
10	79896672	-	C	tcagaactggCaggggagcgc	82	13	0.159	0	0	0.9982	1	T	69	0.095	0.253	0.000145811	0	4.74046	m5C_6271	0.00105769	0	69	8	0.116	0	0	0.9983	1	T	61	0.06	0.212	0.00630316	0	1.05505	m5C_6193	0.0247301	0	2	ENSMUSG00000035673	ENSMUST00000219260
10	80171332	+	C	ccatcgcagcCggggcagttt	54	8	0.148	0	0	0.9982	1	T	46	0.077	0.266	0.00591131	8.88178e-16	1.37317	m5C_7263	0.0256011	2.63416e-15	65	7	0.108	0	0	0.9986	1	T	58	0.053	0.206	0.0131807	0	0.69952	m5C_7330	0.043604	0	1	ENSMUSG00000035504	ENSMUST00000105354
10	80527048	-	C	cagtcatgtcCgggggcccca	53	7	0.132	0	0	0.9982	1	T	46	0.065	0.248	0.0126502	2.22045e-16	0.86989	m5C_7289	0.0458475	6.71857e-16	43	5	0.116	0	0	0.9986	1	T	38	0.051	0.245	0.0552799	4.88498e-15	0.31878	m5C_7346	0.114886	1.38206e-14	2	ENSMUSG00000003348	ENSMUST00000003438
10	80880436	-	C	caggtcccagCaggtgccccc	167	34	0.204	0	0	0.998	1	T	133	0.15	0.271	1.79286e-11	0	54.6275	m5C_7301	3.87572e-10	0	160	45	0.281	0	0	0.9981	1	T	115	0.217	0.355	1.53888e-15	0	144.875	m5C_7348	4.35553e-14	0	2	ENSMUSG00000004937	ENSMUST00000005067
10	95383238	-	C	ccgcctgcagCggggagactg	532	52	0.1	14	0.026	0.9985	0.9981	T	466	0.077	0.129	5.77075e-17	0	65.338	m5C_6045	2.21289e-15	0	631	65	0.107	25	0.04	0.9985	0.9968	T	541	0.085	0.134	8.8399e-21	0	110.861	m5C_5779	3.57023e-19	0	2	ENSMUSG00000020029	ENSMUST00000020217
10	108066404	+	C	atgcaaagtcCgggggcacag	96	17	0.177	0	0	0.9984	1	T	79	0.114	0.265	7.02229e-06	0	9.95284	m5C_5828	7.03242e-05	0	110	13	0.124	5	0.045	0.9984	1	T	92	0.074	0.2	0.00016444	0	3.63041	m5C_5603	0.0011121	0	1	ENSMUSG00000019907	ENSMUST00000219263
10	119036016	-	C	ctctgtggggCggggaattga	73	9	0.125	1	0.014	0.9982	1	T	63	0.067	0.221	0.00299434	0	1.52581	m5C_6000	0.014131	0	48	9	0.188	0	0	0.9982	1	T	39	0.102	0.319	0.00258704	2.60503e-12	2.37301	m5C_5871	0.0122116	5.9737e-12	2	ENSMUSG00000020114	ENSMUST00000020315
10	128394669	-	C	accagcagagCggggggtctt	871	106	0.122	0	0	0.9985	0.9977	T	765	0.102	0.145	4.71145e-32	0	337.483	m5C_6890	4.92508e-30	0	1098	113	0.103	5	0.005	0.9985	0.9964	T	980	0.087	0.123	5.50704e-34	0	325.852	m5C_6792	4.71311e-32	0	2	ENSMUSG00000025364	ENSMUST00000026425
11	3487411	-	C	caggacctggCgggagctgac	41	5	0.122	0	0	0.9984	1	T	36	0.053	0.255	0.0549305	1.15463e-14	0.33541	m5C_6218	0.119142	3.1423e-14	70	7	0.1	0	0	1	1	T	63	0.049	0.192	0.0133499	0	0.64675	m5C_6126	0.043604	0	2	ENSMUSG00000020439	ENSMUST00000075118
11	20175950	+	C	gcctcgaactCagggatccac	98	15	0.153	0	0	0.9988	1	T	83	0.095	0.237	3.42034e-05	0	6.36435	m5C_6358	0.000295256	0	110	22	0.2	0	0	0.9987	0.991	T	88	0.136	0.284	1.48587e-07	0	20.4219	m5C_6246	1.78927e-06	0	1	ENSMUSG00000020149	ENSMUST00000020358
11	21956019	-	C	tttgttggggCtcaacattgg	62	7	0.117	2	0.032	0.9987	1	T	53	0.058	0.222	0.0129845	0	0.76168	m5C_6363	0.0458475	0	40	4	0.1	0	0	0.9987	1	T	36	0.04	0.231	0.115568	0	0.14837	m5C_6254	0.169278	0	2	ENSMUSG00000042302	ENSMUST00000045167
11	33162394	-	C	ctcactgttgCaggggaaaat	87	11	0.126	0	0	0.9985	1	T	76	0.072	0.212	0.000697442	0	2.50302	m5C_7162	0.00415147	0	87	15	0.172	0	0	0.9977	1	T	72	0.107	0.265	3.15711e-05	0	7.24808	m5C_6852	0.000253591	0	2	ENSMUSG00000040594	ENSMUST00000102815
11	45843676	-	C	attttactggCgggattactt	409	46	0.114	4	0.01	0.9977	1	T	359	0.086	0.148	7.33405e-15	0	56.0729	m5C_6176	2.28433e-13	0	453	48	0.106	1	0.002	0.9979	1	T	404	0.081	0.138	1.90255e-15	0	57.2598	m5C_6077	5.3637e-14	0	2	ENSMUSG00000011254	ENSMUST00000109254
11	49142438	+	C	acatcaagggCggtggagaag	44	6	0.136	0	0	0.9982	1	T	38	0.064	0.267	0.0260515	1.09357e-13	0.60859	m5C_6689	0.073216	2.75687e-13	67	9	0.136	1	0.015	0.9977	1	T	57	0.073	0.239	0.00291787	0	1.67532	m5C_6525	0.0132347	0	1	ENSMUSG00000020346	ENSMUST00000167400
11	51536270	-	C	actcttccagCgggggtagtt	70	7	0.1	0	0	0.9982	1	T	63	0.049	0.192	0.0133499	0	0.64675	m5C_6931	0.0458475	0	96	14	0.146	0	0	0.9978	1	T	82	0.089	0.23	7.32817e-05	0	5.1465	m5C_6749	0.000541441	0	2	ENSMUSG00000001053	ENSMUST00000001080
11	61403495	+	C	tgttcgctctCagggatttgt	54	9	0.167	0	0	0.9984	1	T	45	0.09	0.287	0.0013596	1.55431e-15	2.3282	m5C_6543	0.00729942	4.57775e-15	61	19	0.311	0	0	0.9979	1	T	42	0.209	0.436	7.24569e-07	9.54792e-15	24.4251	m5C_6375	7.94044e-06	2.54883e-14	1	ENSMUSG00000001039	ENSMUST00000102657
11	69209819	-	C	agccctgagtCgggagcagga	70	13	0.186	0	0	0.9983	1	T	57	0.112	0.292	0.000132291	0	5.64059	m5C_7764	0.000977266	0	64	8	0.127	1	0.016	0.9985	1	T	55	0.066	0.231	0.00616745	0	1.1628	m5C_7761	0.0247301	0	2	ENSMUSG00000032782	ENSMUST00000092973
11	69626328	-	C	cccctgggggCtatacacccc	39	6	0.154	0	0	0.9984	1	T	33	0.072	0.297	0.0254047	1.0508e-10	0.69361	m5C_7774	0.073216	1.92155e-10	77	12	0.156	0	0	0.9983	1	T	65	0.091	0.253	0.000307119	0	3.85516	m5C_7766	0.00197132	0	2	ENSMUSG00000005198	ENSMUST00000058470
11	76354402	-	C	ctagcattaaCgaggacattg	242	39	0.163	2	0.008	0.9985	1	T	201	0.121	0.214	6.77685e-13	0	57.5244	m5C_6763	1.6736e-11	0	252	33	0.131	0	0	1	1	T	219	0.095	0.178	7.59135e-11	0	31.6538	m5C_6644	1.32462e-09	0	2	ENSMUSG00000017631	ENSMUST00000094012
11	77399107	-	C	ggccctgattCggagagctcc	29	3	0.103	0	0	0.9985	1	T	26	0.036	0.264	0.236842	3.68933e-09	0.06721	m5C_6764	0.237319	5.03906e-09	33	10	0.303	0	0	0.9967	1	T	23	0.174	0.473	0.000877437	2.43661e-08	5.31127	m5C_6641	0.00461441	2.6359e-08	2	ENSMUSG00000044328	ENSMUST00000060417
11	87012896	+	C	cgtctagaggCggggctgatg	178	18	0.105	7	0.039	0.9985	1	T	153	0.068	0.16	4.76018e-06	0	6.4788	m5C_7202	4.86278e-05	0	175	22	0.132	8	0.046	0.9985	1	T	145	0.089	0.191	1.13778e-07	0	13.5398	m5C_7077	1.39107e-06	0	1	ENSMUSG00000020492	ENSMUST00000020794
11	88872691	+	C	ctttgcagggCaagggggttc	81	12	0.148	0	0	0.9985	1	T	69	0.087	0.241	0.000314798	0	3.64875	m5C_6647	0.00210721	0	120	12	0.101	1	0.008	0.9985	1	T	107	0.059	0.168	0.00036481	0	2.41878	m5C_6472	0.00220945	0	1	ENSMUSG00000033983	ENSMUST00000107898
11	95383467	+	C	tttgggggggCatttttctct	34	9	0.265	0	0	1	1	T	25	0.146	0.431	0.0021287	0	3.5111	m5C_6823	0.0106799	0	43	9	0.209	0	0	0.9984	1	T	34	0.114	0.352	0.0024526	1.16396e-12	2.68358	m5C_6811	0.0116458	2.7159e-12	1	ENSMUSG00000057522	ENSMUST00000107724
11	97727946	+	C	aaggaaggaaCagggcgctct	39	5	0.128	0	0	0.9985	0.975	T	34	0.056	0.267	0.0545455	2.48815e-11	0.35388	m5C_7995	0.119142	4.89232e-11	59	7	0.119	0	0	0.9984	1	T	52	0.059	0.225	0.0129414	1.11022e-16	0.77546	m5C_7960	0.043604	3.31729e-16	1	ENSMUSG00000038366	ENSMUST00000043843
11	98608879	-	C	gcagcttctgCggagcgactc	177	68	0.384	0	0	0.9985	1	T	109	0.316	0.458	2.21407e-24	0	507.821	m5C_6979	1.48207e-22	0	192	55	0.286	0	0	0.9985	1	T	137	0.227	0.354	2.99945e-19	0	231.451	m5C_7000	1.12307e-17	0	2	ENSMUSG00000017210	ENSMUST00000125064
11	98723304	+	C	ctggacaaccCaggcgtcaga	70	7	0.1	0	0	0.9992	1	T	63	0.049	0.192	0.0133499	0	0.64675	m5C_6966	0.0458475	0	76	16	0.211	0	0	0.9985	1	T	60	0.134	0.315	1.26454e-05	0	10.4976	m5C_6990	0.000109792	0	1	ENSMUSG00000078676	ENSMUST00000017384
11	102043529	-	C	tgagaacaggCagggcctggt	48	8	0.174	2	0.042	0.9968	1	T	38	0.091	0.307	0.00560658	1.79905e-11	1.63637	m5C_7057	0.0246451	3.60166e-11	52	9	0.173	0	0	0.9977	1	T	43	0.094	0.297	0.00267815	1.15463e-14	2.17197	m5C_7030	0.0125184	3.0562e-14	2	ENSMUSG00000020921	ENSMUST00000021296
11	102093114	-	C	accactcaccCggaggagaca	46	7	0.152	0	0	0.9985	1	T	39	0.076	0.282	0.0122195	1.84519e-13	1.01396	m5C_7053	0.0458475	4.57759e-13	59	6	0.103	1	0.017	0.9985	1	T	52	0.048	0.208	0.0272818	0	0.4531	m5C_7044	0.0695841	0	2	ENSMUSG00000008855	ENSMUST00000107151
11	103569452	-	C	tgtcagtgtcCcagggagtgt	56	6	0.107	0	0	0.9983	1	T	50	0.05	0.215	0.0271429	0	0.47027	m5C_7040	0.073216	0	89	12	0.135	0	0	0.9981	1	T	77	0.079	0.221	0.000328384	0	3.29586	m5C_7025	0.00206902	0	2	ENSMUSG00000020946	ENSMUST00000021329
11	106971571	-	C	gccaatatggCgggagtctct	158	16	0.103	3	0.019	0.9984	1	T	139	0.065	0.161	2.03005e-05	0	4.84584	m5C_7714	0.000179505	0	269	27	0.102	5	0.019	0.9985	0.9963	T	237	0.071	0.145	7.39803e-09	0	15.6403	m5C_7497	1.05525e-07	0	2	ENSMUSG00000040481	ENSMUST00000057892
11	117897599	+	C	tctctatctgCggaggtatgg	39	9	0.231	0	0	0.9985	1	T	30	0.126	0.383	0.00116204	7.13862e-10	3.3401	m5C_7096	0.00640718	1.26041e-09	26	5	0.192	0	0	0.9985	1	T	21	0.085	0.379	0.0506202	3.68085e-08	0.55111	m5C_6912	0.114886	3.8766e-08	1	ENSMUSG00000017715	ENSMUST00000132676
11	118301893	-	C	tgtcggacagCggggacaggg	63	7	0.113	1	0.016	0.9985	1	T	55	0.056	0.215	0.0130666	0	0.73554	m5C_6739	0.0458475	0	64	8	0.127	1	0.016	0.9981	1	T	55	0.066	0.231	0.00616745	0	1.1628	m5C_6672	0.0247301	0	2	ENSMUSG00000025575	ENSMUST00000106288
11	119789905	+	C	ctcagttctgCagagagcttc	30	9	0.3	0	0	0.9985	1	T	21	0.167	0.479	0.0019356	7.13862e-10	4.06926	m5C_6737	0.00974956	1.26041e-09	45	8	0.178	0	0	0.9985	1	T	37	0.093	0.313	0.00556155	4.91385e-13	1.67654	m5C_6663	0.0231914	1.16241e-12	1	ENSMUSG00000025583	ENSMUST00000026671
11	121038324	+	C	tgcgtgtccgCtgggtcgtaa	339	66	0.195	0	0	0.9977	1	T	273	0.156	0.24	8.11376e-22	0	217.231	m5C_7834	4.39121e-20	0	306	70	0.229	0	0	0.9979	1	T	236	0.185	0.279	9.75591e-24	0	298.36	m5C_7830	4.90456e-22	0	1	ENSMUSG00000039329	ENSMUST00000039088
12	79374159	+	C	aagtacctggCaggggagttt	100	11	0.11	0	0	0.9984	0.9901	T	89	0.063	0.186	0.000730446	0	2.15771	m5C_7073	0.00419415	0	84	9	0.107	0	0	0.9983	1	T	75	0.057	0.191	0.00155834	0	1.45026	m5C_6868	0.00759588	0	1	ENSMUSG00000059060	ENSMUST00000171210
12	80157281	-	C	gcgctgggggCtgcctgctgg	101	12	0.119	0	0	0.9982	1	T	89	0.069	0.196	0.000345236	0	2.87834	m5C_7605	0.00224594	0	88	10	0.114	0	0	0.9984	1	T	78	0.063	0.197	0.000745179	0	1.96758	m5C_7262	0.0040059	0	2	ENSMUSG00000021127	ENSMUST00000021552
12	86930701	-	C	acagcccgggCgggggcctac	67	10	0.152	1	0.015	0.9979	0.9853	T	56	0.084	0.257	0.00135219	0	2.42242	m5C_7668	0.0072974	0	76	9	0.118	0	0	0.9978	0.9744	T	67	0.064	0.21	0.00303911	0	1.44014	m5C_7478	0.0134749	0	2	ENSMUSG00000034168	ENSMUST00000038422
12	87502491	-	C	gctcgtgaagCggtggaaatg	859	89	0.104	4	0.005	0.9985	0.9988	T	766	0.085	0.126	1.38269e-26	0	196.463	m5C_7665	1.04468e-24	0	948	108	0.115	8	0.008	0.9982	0.9989	T	832	0.096	0.137	1.37661e-32	0	330.53	m5C_7482	1.0996e-30	0	2	ENSMUSG00000021039	ENSMUST00000021428
12	109512936	+	C	agagcaggggCagggggtggg	45	8	0.178	0	0	0.9985	1	T	37	0.093	0.313	0.00556155	4.91385e-13	1.67654	m5C_8069	0.0245036	1.19724e-12	40	5	0.125	0	0	0.9985	1	T	35	0.055	0.261	0.0547427	8.88178e-15	0.3444	m5C_7625	0.114886	2.37453e-14	1	ENSMUSG00000021268	ENSMUST00000246963
12	111066456	+	C	gaaacagaagCgggagcggga	70	7	0.101	1	0.014	0.9985	1	T	62	0.05	0.195	0.013318	0	0.65666	m5C_8760	0.0458475	0	73	10	0.137	0	0	0.9985	1	T	63	0.076	0.234	0.000702122	0	2.40124	m5C_8529	0.00396737	0	1	ENSMUSG00000037896	ENSMUST00000084968
12	112784197	-	C	gtggagaccaCtggctcccag	239	41	0.172	0	0	0.9983	1	T	198	0.129	0.224	6.96006e-14	0	69.6135	m5C_7339	1.91741e-12	0	215	46	0.214	0	0	0.9981	1	T	169	0.164	0.274	1.91369e-15	0	111.31	m5C_7106	5.37403e-14	0	2	ENSMUSG00000047832	ENSMUST00000062092
13	6647941	-	C	gtgccgggttCcgatttcagc	579	134	0.231	0	0	0.9985	1	T	445	0.199	0.267	1.49554e-44	0	1168.16	m5C_7440	2.71725e-42	0	628	117	0.186	0	0	0.9981	0.9984	T	511	0.158	0.219	1.01836e-36	0	664.481	m5C_7192	1.00288e-34	0	2	ENSMUSG00000021196	ENSMUST00000138703
13	22144226	+	C	cgaattcataCgggagagaag	54	6	0.111	0	0	0.9976	1	T	48	0.052	0.222	0.0269939	2.22045e-16	0.48878	m5C_7344	0.073216	6.71857e-16	56	8	0.143	0	0	0.9981	1	T	48	0.074	0.257	0.00298743	1.11022e-15	1.49881	m5C_7121	0.0134749	3.21312e-15	1	ENSMUSG00000006720	ENSMUST00000176511
13	30724481	-	C	ttgaaaggtgCaatgtctttg	106	15	0.142	0	0	0.9987	0.9815	T	91	0.088	0.22	3.58495e-05	0	5.84605	m5C_7413	0.000307034	0	145	22	0.152	0	0	0.9986	1	T	123	0.102	0.219	2.01527e-07	0	15.0812	m5C_7114	2.41462e-06	0	2	ENSMUSG00000038462	ENSMUST00000042834
13	41428580	+	C	acataaagggCattatttatt	40	6	0.15	0	0	0.9981	1	T	34	0.071	0.291	0.0255466	1.55764e-13	0.67476	m5C_7500	0.073216	3.89845e-13	43	8	0.186	0	0	0.9982	1	T	35	0.097	0.326	0.00546579	1.00453e-12	1.76312	m5C_7214	0.0228984	2.35077e-12	1	ENSMUSG00000091264	ENSMUST00000165561
13	45023374	-	C	ggtataggggCaaaagactaa	209	24	0.116	2	0.01	0.9985	1	T	183	0.079	0.167	5.87722e-08	0	13.7377	m5C_7824	8.49414e-07	0	273	29	0.106	0	0	0.9985	0.9964	T	244	0.075	0.148	1.69929e-09	0	19.0704	m5C_7609	2.57725e-08	0	1	ENSMUSG00000038518	ENSMUST00000173704
13	58557843	+	C	acacaggtggCagaggacaca	44	9	0.205	0	0	0.9981	1	T	35	0.112	0.345	0.0024816	2.90745e-12	2.61512	m5C_8100	0.0123208	6.88816e-12	46	7	0.152	0	0	0.9985	1	T	39	0.076	0.282	0.0122195	1.51434e-13	1.01396	m5C_7855	0.0432951	3.67791e-13	1	ENSMUSG00000035367	ENSMUST00000225828
13	67120589	+	C	gaagatcaagCgagctgtgct	167	17	0.103	2	0.012	0.9986	1	T	148	0.065	0.159	9.88625e-06	0	5.55825	m5C_8139	9.34845e-05	0	176	35	0.199	0	0	0.9989	1	T	141	0.147	0.264	8.90223e-12	0	56.7024	m5C_7878	1.69307e-10	0	1	ENSMUSG00000021518	ENSMUST00000021990
13	96551912	+	C	tatcccaccaCgggggatctc	20	3	0.15	0	0	0.9984	1	T	17	0.052	0.36	0.230769	4.15851e-09	0.10005	m5C_8225	0.237319	5.56729e-09	35	7	0.2	0	0	0.9982	1	T	28	0.1	0.359	0.011219	3.59895e-10	1.37081	m5C_8078	0.0412549	6.28592e-10	1	ENSMUSG00000021671	ENSMUST00000099295
14	4137975	+	C	gcagcagccgCggcggcggca	48	7	0.146	0	0	0.9991	1	T	41	0.072	0.272	0.0123547	1.23235e-14	0.96815	m5C_7812	0.0458475	3.34307e-14	47	5	0.106	0	0	0.9985	1	T	42	0.046	0.226	0.0558903	8.88178e-15	0.29002	m5C_7562	0.114886	2.37453e-14	1	ENSMUSG00000021774	ENSMUST00000022296
14	20761139	+	C	tgagtttcagCgaggggatca	47	5	0.106	0	0	0.9979	1	T	42	0.046	0.226	0.0558903	4.39648e-14	0.29002	m5C_8533	0.119142	1.14231e-13	64	7	0.109	0	0	0.9981	1	T	57	0.054	0.209	0.0131438	0	0.71113	m5C_8477	0.043604	0	1	ENSMUSG00000021819	ENSMUST00000022358
14	21891181	+	C	aataatggggCtggagagatg	37	7	0.189	0	0	0.9984	1	T	30	0.095	0.342	0.0114421	2.26628e-10	1.28836	m5C_8536	0.0442547	4.073e-10	28	6	0.214	0	0	0.9985	1	T	22	0.102	0.395	0.0232065	7.35318e-08	1.00145	m5C_8472	0.0695841	7.55711e-08	1	ENSMUSG00000021771	ENSMUST00000022293
14	62587853	+	C	ctgcagggggCcttctccact	96	12	0.125	0	0	1	1	T	84	0.073	0.206	0.00033866	0	3.03873	m5C_8383	0.00221639	0	98	11	0.112	0	0	0.9985	1	T	87	0.064	0.19	0.000725882	0	2.2045	m5C_8212	0.00400529	0	1	ENSMUSG00000021932	ENSMUST00000166879
14	70647832	-	C	tgtcttccggCggtaaggaag	140	16	0.119	6	0.043	0.9986	0.9929	T	118	0.075	0.185	1.89681e-05	0	5.65486	m5C_8206	0.000171297	0	162	19	0.122	6	0.037	0.9985	1	T	137	0.079	0.182	2.12943e-06	0	8.55362	m5C_8049	2.17759e-05	0	2	ENSMUSG00000033644	ENSMUST00000048129
14	76085672	+	C	ggagtggtggCattgtttttt	262	27	0.103	0	0	0.9985	1	T	235	0.072	0.146	7.35646e-09	0	15.7661	m5C_8717	1.20208e-07	0	303	38	0.126	1	0.003	0.9985	1	T	264	0.093	0.168	2.10163e-12	0	41.2954	m5C_8373	4.28007e-11	0	1	ENSMUSG00000060126	ENSMUST00000110894
14	79573247	-	C	ctgcctgctgCgagggaagcc	112	12	0.107	0	0	0.9986	1	T	100	0.062	0.178	0.000357864	0	2.5789	m5C_8352	0.00230647	0	108	13	0.12	0	0	0.9986	1	T	95	0.072	0.195	0.00016637	0	3.52283	m5C_8109	0.00111988	0	2	ENSMUSG00000022020	ENSMUST00000022597
14	101933417	+	C	ctctcagcggCatagcatctt	91	10	0.11	0	0	0.9985	1	T	81	0.061	0.191	0.000752228	0	1.89899	m5C_8172	0.00423967	0	53	10	0.189	0	0	0.9985	1	T	43	0.106	0.314	0.0012243	2.66453e-15	3.08253	m5C_7988	0.00636865	7.61341e-15	1	ENSMUSG00000022111	ENSMUST00000002289
14	105362144	-	C	agctcacggcCggggcagggg	117	19	0.168	4	0.034	0.9985	1	T	94	0.11	0.248	8.35711e-07	0	12.7452	m5C_8194	1.00907e-05	0	115	14	0.13	7	0.061	0.9985	1	T	94	0.079	0.206	7.78578e-05	0	4.53341	m5C_7993	0.000569979	0	2	ENSMUSG00000022119	ENSMUST00000172122
14	119219041	+	C	tcaatatgggCaatatgaata	28	11	0.393	0	0	0.9985	1	T	17	0.236	0.576	0.000288433	6.02977e-07	9.17627	m5C_8280	0.00195127	6.07114e-07	38	4	0.105	0	0	0.9984	1	T	34	0.042	0.241	0.115069	5.7947e-12	0.15664	m5C_8141	0.169278	1.20225e-11	1	ENSMUSG00000022136	ENSMUST00000022734
15	59187840	+	C	gccatcgacaCgggggcctcc	49	8	0.163	0	0	0.9986	1	T	41	0.085	0.29	0.00573157	3.2041e-13	1.52663	m5C_8592	0.0250502	7.87203e-13	78	11	0.141	0	0	0.9987	1	T	67	0.081	0.235	0.000668949	0	2.81494	m5C_8433	0.00387204	0	1	ENSMUSG00000022351	ENSMUST00000162142
15	73623518	+	C	cgtcttgctgCggggtggggg	110	14	0.128	1	0.009	0.9985	1	T	95	0.078	0.204	7.82015e-05	0	4.48885	m5C_8472	0.000616483	0	91	9	0.1	1	0.011	0.9985	1	T	81	0.054	0.179	0.00316636	0	1.20362	m5C_8269	0.0136961	0	1	ENSMUSG00000059895	ENSMUST00000230864
15	75819386	+	C	atctcgcacaCgggggagaag	36	7	0.194	0	0	0.9979	1	T	29	0.098	0.35	0.0113334	6.86908e-10	1.3283	m5C_8513	0.0439458	1.2145e-09	42	5	0.119	0	0	0.9981	1	T	37	0.052	0.25	0.0551093	2.24265e-14	0.32689	m5C_8311	0.114886	5.82457e-14	1	ENSMUSG00000050846	ENSMUST00000037260
15	75941404	-	C	gtattgaacgCgggccgagcc	73	13	0.178	0	0	0.9985	1	T	60	0.107	0.281	0.000135996	0	5.38493	m5C_8520	0.000997873	0	77	8	0.104	0	0	0.9985	1	T	69	0.054	0.192	0.00645282	0	0.93904	m5C_8321	0.0247301	0	2	ENSMUSG00000022568	ENSMUST00000002603
15	78057971	-	C	tgcatcctggCaggtgagtgc	127	13	0.102	0	0	0.9983	1	T	114	0.061	0.167	0.000176729	0	2.96617	m5C_9548	0.00121821	0	119	13	0.11	1	0.008	0.9984	0.9917	T	105	0.066	0.179	0.000172185	0	3.20614	m5C_9338	0.00114403	0	2	ENSMUSG00000016637	ENSMUST00000016781
15	79414269	-	C	ctacatggggCagactgctta	298	31	0.105	3	0.01	0.9982	1	T	264	0.075	0.145	4.0549e-10	0	21.8433	m5C_9551	7.5655e-09	0	335	37	0.111	1	0.003	0.9983	1	T	297	0.081	0.149	5.06576e-12	0	34.038	m5C_9325	9.9502e-11	0	2	ENSMUSG00000055065	ENSMUST00000054014
15	79712257	-	C	ttctgcagccCggaggatttt	226	24	0.107	1	0.004	0.9981	1	T	201	0.073	0.154	6.23913e-08	0	12.5768	m5C_9550	8.90952e-07	0	232	24	0.103	0	0	0.9982	0.9957	T	208	0.071	0.149	6.36897e-08	0	12.1766	m5C_9327	8.04684e-07	0	2	ENSMUSG00000089715	ENSMUST00000109627
15	80044341	+	C	ccagctctgaCgggggcctct	38	4	0.105	0	0	0.9985	1	T	34	0.042	0.241	0.115069	4.81126e-12	0.15664	m5C_9306	0.172684	1.1042e-11	33	8	0.242	0	0	0.9982	1	T	25	0.128	0.41	0.00241734	7.99037e-10	2.68607	m5C_9124	0.0115088	1.37686e-09	1	ENSMUSG00000022414	ENSMUST00000023050
15	83011043	-	C	cagccttcacCagggcattgt	267	39	0.146	0	0	0.9984	0.9926	T	228	0.109	0.193	4.07105e-13	0	52.5394	m5C_8817	1.02529e-11	0	342	62	0.181	0	0	0.9981	0.9942	T	280	0.144	0.226	2.06889e-20	0	175.825	m5C_8696	8.21728e-19	0	2	ENSMUSG00000041815	ENSMUST00000058793
15	86382644	+	C	ctgagccgggCaggatgtgtg	29	3	0.103	0	0	0.9986	1	T	26	0.036	0.264	0.236842	2.99928e-09	0.06721	m5C_8365	0.237319	4.83165e-09	56	10	0.179	0	0	0.9984	1	T	46	0.1	0.298	0.00125833	2.9976e-15	2.90013	m5C_8152	0.00652681	8.55489e-15	1	ENSMUSG00000051864	ENSMUST00000063414
15	89178417	-	C	caccgcggggCccacacccta	38	6	0.158	0	0	0.9983	1	T	32	0.074	0.304	0.0252556	1.3192e-10	0.71355	m5C_8629	0.073216	2.40373e-10	41	7	0.171	0	0	0.998	1	T	34	0.085	0.313	0.0118271	6.29496e-13	1.15003	m5C_8397	0.0427048	1.48522e-12	2	ENSMUSG00000036529	ENSMUST00000123791
15	93139105	-	C	aaatgtggggCcagttatcca	69	7	0.101	0	0	0.9981	1	T	62	0.05	0.195	0.013318	0	0.65666	m5C_8423	0.0458475	0	72	13	0.181	0	0	0.9985	0.9863	T	59	0.109	0.285	0.000134788	0	5.46754	m5C_8230	0.000947205	0	2	ENSMUSG00000036197	ENSMUST00000049484
15	100543277	-	C	gtctcagccaCgggagaggag	69	17	0.25	1	0.014	0.9985	1	T	51	0.162	0.364	4.87178e-06	4.44089e-16	14.6616	m5C_8696	4.95688e-05	1.32792e-15	48	5	0.104	0	0	0.9975	1	T	43	0.045	0.222	0.0560272	9.9698e-14	0.28362	m5C_8459	0.114886	2.44284e-13	2	ENSMUSG00000098112	ENSMUST00000183211
16	16131088	-	C	taaaatggggCacttaaattg	238	27	0.12	13	0.055	0.9987	1	T	198	0.084	0.169	3.25094e-09	0	19.2038	m5C_9162	5.56231e-08	0	169	19	0.113	1	0.006	0.9985	1	T	149	0.074	0.17	2.22548e-06	0	7.90538	m5C_8931	2.25021e-05	0	2	ENSMUSG00000022789	ENSMUST00000023477
16	17100710	-	C	ttttccttatCgggtagtggc	60	10	0.167	0	0	0.9976	1	T	50	0.093	0.28	0.00129913	0	2.68808	m5C_9167	0.00706606	0	80	18	0.225	0	0	0.9984	1	T	62	0.147	0.328	2.60029e-06	0	14.8111	m5C_8924	2.59272e-05	0	2	ENSMUSG00000041720	ENSMUST00000036161
16	18101786	-	C	gtccctttggCgggagtgttg	58	8	0.143	2	0.034	0.9985	1	T	48	0.074	0.257	0.00298743	4.44089e-16	1.49881	m5C_8935	0.014131	1.32792e-15	53	6	0.118	2	0.038	0.9984	1	T	45	0.055	0.234	0.0267491	0	0.51946	m5C_8707	0.0695841	0	2	ENSMUSG00000022718	ENSMUST00000009321
16	50017724	-	C	tttctgagggCagtgctactg	49	6	0.122	0	0	0.9986	1	T	43	0.057	0.242	0.0265696	3.4639e-14	0.54215	m5C_8653	0.073216	9.07415e-14	44	7	0.159	0	0	0.9987	1	T	37	0.079	0.294	0.0120726	6.70575e-14	1.06433	m5C_8369	0.0432007	1.65833e-13	2	ENSMUSG00000022641	ENSMUST00000138166
16	58495635	+	C	tagttcaccgCggggagcgga	132	15	0.114	0	0	0.9983	1	T	117	0.07	0.179	4.00598e-05	0	4.62275	m5C_8741	0.000335561	0	154	22	0.144	1	0.006	0.9979	0.9935	T	131	0.097	0.208	2.11548e-07	0	14.2308	m5C_8496	2.52628e-06	0	1	ENSMUSG00000022742	ENSMUST00000060077
16	87212529	-	C	agaaagaggaCgggggcttcc	89	9	0.101	0	0	0.9988	1	T	80	0.054	0.181	0.00315851	0	1.21791	m5C_9059	0.0143725	0	104	11	0.107	1	0.01	0.9986	1	T	92	0.061	0.181	0.000736991	0	2.09114	m5C_8843	0.0040059	0	2	ENSMUSG00000052299	ENSMUST00000039449
17	5461369	-	C	tcacaaaagtCgggggggggg	23	7	0.304	0	0	0.9979	1	T	16	0.156	0.509	0.00916052	3.04839e-07	2.22613	m5C_8915	0.0368886	3.08069e-07	26	6	0.231	0	0	0.9978	1	T	20	0.11	0.421	0.0226176	1.98595e-07	1.08939	m5C_8660	0.0695841	2.01339e-07	2	ENSMUSG00000004945	ENSMUST00000005053
17	24295384	-	C	tccagctgggCagtgggctcc	44	8	0.182	0	0	0.9979	1	T	36	0.095	0.32	0.00551466	2.03682e-12	1.71874	m5C_10226	0.0243673	4.85565e-12	59	6	0.103	1	0.017	0.9972	1	T	52	0.048	0.208	0.0272818	4.44089e-16	0.4531	m5C_10064	0.0695841	1.30043e-15	2	ENSMUSG00000024122	ENSMUST00000102927
17	24826407	-	C	ccaaaaggttCgggggctgct	41	14	0.341	0	0	1	1	T	27	0.216	0.495	3.20559e-05	0	13.5641	m5C_10233	0.000278609	0	22	3	0.136	0	0	0.9985	1	T	19	0.047	0.333	0.232558	3.20121e-09	0.09025	m5C_10044	0.237321	4.94807e-09	2	ENSMUSG00000002496	ENSMUST00000226284
17	25115214	+	C	cattttcaggCgggcccctct	120	12	0.103	3	0.025	0.9974	1	T	105	0.06	0.171	0.000362902	0	2.46246	m5C_10206	0.00231741	0	134	19	0.142	0	0	0.9974	1	T	115	0.093	0.211	9.60518e-07	0	10.5974	m5C_10035	1.03216e-05	0	2	ENSMUSG00000024163	ENSMUST00000146923
17	29262128	+	C	gtcatgatggCatctctaccc	49	10	0.204	0	0	0.9987	1	T	39	0.115	0.336	0.0011735	8.47322e-13	3.36474	m5C_10338	0.00646571	2.05202e-12	29	3	0.103	0	0	0.9987	1	T	26	0.036	0.264	0.236842	2.10069e-09	0.06721	m5C_10085	0.237321	3.48934e-09	1	ENSMUSG00000071172	ENSMUST00000130216
17	32064967	-	C	gtcacgtgggCgggcggacgg	37	8	0.216	0	0	0.9983	1	T	29	0.114	0.372	0.00512332	5.442e-10	2.08639	m5C_9758	0.0227965	9.64419e-10	32	7	0.226	1	0.031	0.9985	1	T	24	0.114	0.398	0.0106938	1.67112e-10	1.57206	m5C_9475	0.0397505	2.96854e-10	2	ENSMUSG00000024042	ENSMUST00000024839
17	34219170	-	C	cagacccgcgCgggtgagtac	49	6	0.125	1	0.02	0.9985	1	T	42	0.059	0.247	0.0264744	4.04121e-14	0.55425	m5C_10597	0.073216	1.05179e-13	45	8	0.178	0	0	0.9977	1	T	37	0.093	0.313	0.00556155	3.26339e-12	1.67654	m5C_10336	0.0231914	7.41952e-12	2	ENSMUSG00000061232	ENSMUST00000172912
17	35471478	+	C	atttctggggCtggggaagtg	39	6	0.154	0	0	0.9985	1	T	33	0.072	0.297	0.0254047	8.52994e-11	0.69361	m5C_10575	0.073216	1.56848e-10	67	7	0.108	2	0.03	0.9985	1	T	58	0.053	0.206	0.0131807	0	0.69952	m5C_10306	0.043604	0	1	ENSMUSG00000019432	ENSMUST00000068056
17	37290551	-	C	acttgtggggCaggatcctaa	47	5	0.109	1	0.021	0.9983	1	T	41	0.047	0.23	0.0557476	1.35447e-14	0.29671	m5C_10147	0.119142	3.65616e-14	42	7	0.167	0	0	0.9984	1	T	35	0.083	0.306	0.0119126	2.34812e-13	1.11997	m5C_9889	0.0428843	5.63628e-13	2	ENSMUSG00000064308	ENSMUST00000039846
17	37388098	+	C	agatgtggggCagtggtggtg	27	3	0.111	0	0	0.9985	1	T	24	0.039	0.281	0.235849	3.68933e-09	0.0725	m5C_10128	0.237319	5.03906e-09	40	8	0.2	0	0	0.9985	1	T	32	0.105	0.348	0.00530605	4.91385e-13	1.91117	m5C_9859	0.0223726	1.16241e-12	1	ENSMUSG00000024462	ENSMUST00000174071
17	64288595	+	C	cttcctggtgCgggagagcca	63	9	0.143	0	0	1	1	T	54	0.077	0.25	0.00287466	0	1.76163	m5C_9134	0.0138313	0	95	11	0.117	1	0.011	0.9985	1	T	83	0.067	0.198	0.00071623	0	2.30444	m5C_8884	0.00399599	0	1	ENSMUSG00000000127	ENSMUST00000232945
17	65887139	-	C	ccttgtgaggCagtttgttga	67	11	0.167	1	0.015	0.9987	1	T	55	0.096	0.274	0.000620675	0	3.37597	m5C_9136	0.00382892	0	54	8	0.148	0	0	0.9986	1	T	46	0.077	0.266	0.00591131	2.22045e-16	1.37317	m5C_8891	0.0242145	6.58259e-16	2	ENSMUSG00000024091	ENSMUST00000024897
17	74905094	+	C	tgaaaacctgCggggttgtga	40	5	0.125	0	0	0.9984	1	T	35	0.055	0.261	0.0547427	9.76996e-15	0.3444	m5C_9456	0.119142	2.677e-14	59	7	0.119	0	0	0.9986	1	T	52	0.059	0.225	0.0129414	0	0.77546	m5C_9204	0.043604	0	1	ENSMUSG00000024073	ENSMUST00000180037
17	80435185	+	C	gagctgccctCggggggaggg	37	5	0.135	0	0	0.9986	1	T	32	0.059	0.28	0.0541192	2.02232e-11	0.3745	m5C_9425	0.119142	4.02197e-11	48	7	0.146	0	0	0.9977	1	T	41	0.072	0.272	0.0123547	1.38423e-12	0.96815	m5C_9035	0.0434956	3.21941e-12	1	ENSMUSG00000035473	ENSMUST00000039205
17	87140561	+	C	cacacgcaggCgggcgacgga	84	11	0.139	5	0.06	0.9985	1	T	68	0.08	0.232	0.000672396	0	2.7765	m5C_9507	0.00405938	0	127	14	0.112	2	0.016	0.9985	1	T	111	0.068	0.179	8.30641e-05	0	3.87888	m5C_9228	0.000599546	0	1	ENSMUSG00000024140	ENSMUST00000024954
18	25271854	-	C	tagctaggggCtgggacgatc	40	5	0.125	0	0	0.9967	1	T	35	0.055	0.261	0.0547427	4.11449e-13	0.3444	m5C_9476	0.119142	1.00698e-12	45	8	0.182	1	0.022	0.9983	1	T	36	0.095	0.32	0.00551466	8.53317e-13	1.71874	m5C_9185	0.023036	2.00408e-12	2	ENSMUSG00000024269	ENSMUST00000148255
18	34139429	-	C	ccaggatgcgCggggacccgc	55	7	0.132	2	0.036	0.9985	1	T	46	0.065	0.248	0.0126502	0	0.86989	m5C_10885	0.0458475	0	69	7	0.103	1	0.014	0.9984	1	T	61	0.051	0.198	0.0132851	0	0.66687	m5C_10480	0.043604	0	2	ENSMUSG00000024376	ENSMUST00000025234
18	34593658	-	C	tctcttctagCgggagacgca	46	7	0.152	0	0	0.9949	1	T	39	0.076	0.282	0.0122195	7.15956e-11	1.01396	m5C_10882	0.0458475	1.33158e-10	34	6	0.176	0	0	0.9982	1	T	28	0.083	0.335	0.0245749	1.59326e-10	0.80625	m5C_10474	0.0695841	2.83163e-10	2	ENSMUSG00000036501	ENSMUST00000040506
18	36928117	+	C	gcctgtcaagCgggagcttct	121	18	0.15	1	0.008	0.9987	1	T	102	0.097	0.225	3.83305e-06	0	9.46077	m5C_9941	4.10239e-05	0	101	11	0.109	0	0	0.9988	1	T	90	0.062	0.185	0.000732667	0	2.13505	m5C_9717	0.0040059	0	1	ENSMUSG00000001383	ENSMUST00000001419
18	38720915	-	C	tctgaaggggCtggagatgtt	38	4	0.105	0	0	1	1	T	34	0.042	0.241	0.115069	0	0.15664	m5C_9613	0.172684	0	44	7	0.159	0	0	0.9986	0.9778	T	37	0.079	0.294	0.0120726	1.11133e-13	1.06433	m5C_9345	0.0432007	2.7184e-13	2	ENSMUSG00000024427	ENSMUST00000025295
18	58043329	+	C	agcatggtgtCaggatttgca	60	9	0.15	0	0	0.9984	1	T	51	0.081	0.261	0.00282753	0	1.85732	m5C_9416	0.013717	0	91	14	0.154	0	0	0.9986	1	T	77	0.094	0.242	7.10912e-05	0	5.45386	m5C_9165	0.000530711	0	1	ENSMUSG00000024597	ENSMUST00000115366
18	60691170	+	C	tttggccgggCagcgcatcaa	68	13	0.191	0	0	0.9985	1	T	55	0.115	0.3	0.000129683	0	5.82498	m5C_10280	0.000961723	0	67	8	0.119	0	0	0.9988	1	T	59	0.062	0.218	0.00626047	0	1.08868	m5C_9991	0.0247301	0	1	ENSMUSG00000024603	ENSMUST00000025505
18	82648182	-	C	cgctcacacaCgggggagaag	25	3	0.12	0	0	1	1	T	22	0.042	0.3	0.234694	0	0.07869	m5C_9484	0.237319	0	36	8	0.222	0	0	0.9981	1	T	28	0.117	0.381	0.00505645	9.40225e-10	2.15218	m5C_9217	0.0214966	1.61551e-09	2	ENSMUSG00000041258	ENSMUST00000171071
19	4669941	+	C	ttccagggggCcagtacacca	70	7	0.1	0	0	0.9985	1	T	63	0.049	0.192	0.0133499	0	0.64675	m5C_10910	0.0458475	0	63	7	0.111	0	0	0.9985	1	T	56	0.055	0.212	0.0131058	0	0.72313	m5C_10567	0.043604	0	1	ENSMUSG00000024892	ENSMUST00000068004
19	5725056	-	C	atgactgtggCggggctgaag	110	18	0.17	4	0.036	0.9985	1	T	88	0.11	0.253	3.47056e-06	0	10.8295	m5C_10967	3.75126e-05	0	121	17	0.14	0	0	0.9982	1	T	104	0.09	0.214	8.34377e-06	0	7.73618	m5C_10621	7.59283e-05	0	2	ENSMUSG00000054874	ENSMUST00000113615
19	11755334	-	C	ttctgtctggCggaagaattg	70	8	0.114	0	0	0.9984	1	T	62	0.059	0.21	0.00632364	0	1.03901	m5C_10466	0.0263342	0	70	7	0.1	0	0	0.9988	1	T	63	0.049	0.192	0.0133499	0	0.64675	m5C_10239	0.043604	0	2	ENSMUSG00000041488	ENSMUST00000075304
19	28967988	+	C	cgaggactggCggggaaaccg	25	4	0.16	0	0	0.9981	1	T	21	0.064	0.347	0.109857	2.84874e-08	0.24568	m5C_10075	0.172684	3.08263e-08	49	7	0.143	0	0	1	1	T	42	0.071	0.267	0.0124184	0	0.94676	m5C_9764	0.0435279	0	1	ENSMUSG00000024780	ENSMUST00000225310
19	37246190	-	C	gtcagtgtggCggggtcctga	162	30	0.194	7	0.043	0.9984	1	T	125	0.139	0.263	3.93895e-10	0	39.238	m5C_10507	7.38529e-09	0	209	34	0.167	5	0.024	0.9985	1	T	170	0.122	0.224	2.59758e-11	0	43.832	m5C_10211	4.7396e-10	0	2	ENSMUSG00000056999	ENSMUST00000131070
19	47010387	+	C	attgagatcgCagcttacagg	127	19	0.15	0	0	0.9985	1	T	108	0.098	0.222	1.84412e-06	0	10.668	m5C_10635	2.08481e-05	0	257	57	0.222	0	0	0.9973	1	T	200	0.175	0.276	4.20146e-19	0	183.624	m5C_10360	1.54894e-17	0	1	ENSMUSG00000034336	ENSMUST00000037636
19	47610784	+	C	gactccaaaaCggaggaactg	196	20	0.102	0	0	0.9983	1	T	176	0.067	0.152	1.14501e-06	0	7.9648	m5C_10645	1.32992e-05	0	132	22	0.167	0	0	0.9978	1	T	110	0.113	0.239	1.83709e-07	0	16.7033	m5C_10346	2.20481e-06	0	1	ENSMUSG00000025060	ENSMUST00000026043
2	10097162	+	C	attccggcccCggggaaaagg	103	14	0.136	0	0	0.9981	1	T	89	0.083	0.215	7.60572e-05	0	4.77017	m5C_460	0.000603318	0	106	12	0.113	0	0	0.9982	1	T	94	0.066	0.188	0.000351263	0	2.73404	m5C_460	0.00216016	0	1	ENSMUSG00000037262	ENSMUST00000042512
2	18893965	-	C	aggctcgcagCggggctcggt	51	7	0.137	0	0	0.9982	1	T	44	0.068	0.257	0.0125386	2.22045e-16	0.9067	m5C_411	0.0458475	6.71857e-16	66	8	0.121	0	0	0.9985	1	T	58	0.063	0.221	0.00623821	0	1.10631	m5C_412	0.0247301	0	2	ENSMUSG00000026737	ENSMUST00000006912
2	25093195	-	C	catcaccaagCagagaaacaa	136	40	0.299	2	0.015	1	1	T	94	0.228	0.381	5.88671e-14	0	120.407	m5C_684	1.63947e-12	0	147	53	0.361	0	0	0.9978	1	T	94	0.287	0.441	7.05456e-19	0	276.475	m5C_738	2.53576e-17	0	2	ENSMUSG00000013465	ENSMUST00000059849
2	26803654	-	C	cagcccccggCgggcccatcg	344	34	0.101	6	0.017	1	0.9942	T	304	0.073	0.137	4.85997e-11	0	25.5556	m5C_1179	1.00234e-09	0	282	31	0.112	4	0.014	0.9942	1	T	247	0.08	0.154	6.69143e-09	0	20.1912	m5C_1180	9.61608e-08	0	2	ENSMUSG00000015790	ENSMUST00000142967
2	26810709	-	C	agagaacagaCagacttagaa	153	17	0.111	0	0	0.9985	1	T	136	0.071	0.171	9.53651e-06	0	6.02045	m5C_1175	9.18852e-05	0	138	37	0.268	0	0	0.9983	0.9928	T	101	0.201	0.348	8.92328e-13	0	89.7121	m5C_1184	1.89791e-11	0	2	ENSMUSG00000014867	ENSMUST00000015011
2	32502338	+	C	cggctccctgCggggccgcac	40	9	0.225	0	0	0.9986	1	T	31	0.123	0.375	0.00235825	7.40075e-13	2.91232	m5C_1078	0.0117696	1.79571e-12	24	3	0.125	0	0	0.9981	1	T	21	0.043	0.31	0.234043	6.87043e-09	0.0822	m5C_1029	0.237321	8.37996e-09	1	ENSMUSG00000026811	ENSMUST00000131229
2	37480739	-	C	cagttcggggCagaggaagag	167	19	0.115	2	0.012	1	1	T	146	0.075	0.173	2.20248e-06	0	8.05805	m5C_525	2.43935e-05	0	158	19	0.12	0	0	1	1	T	139	0.078	0.18	2.14621e-06	0	8.4383	m5C_508	2.18542e-05	0	2	ENSMUSG00000026915	ENSMUST00000183690
2	51967576	+	C	gaagtgagggCtcagcagtta	27	9	0.333	0	0	0.9987	1	T	18	0.186	0.522	0.00176265	1.75731e-07	4.62059	m5C_477	0.00890779	1.78554e-07	26	6	0.231	0	0	0.9986	1	T	20	0.11	0.421	0.0226176	5.19987e-08	1.08939	m5C_516	0.0695841	5.41687e-08	1	ENSMUSG00000036202	ENSMUST00000112693
2	53028248	-	C	ttgtagtgtgCactagtcttt	110	12	0.109	0	0	0.9986	1	T	98	0.064	0.181	0.000355735	0	2.62862	m5C_813	0.00229857	0	129	15	0.116	0	0	0.9986	1	T	114	0.072	0.183	3.96458e-05	0	4.73712	m5C_810	0.000309798	0	2	ENSMUSG00000061136	ENSMUST00000076313
2	57179907	+	C	agcctgtgaaCagggaacctc	427	77	0.181	2	0.005	0.9983	0.9953	T	348	0.147	0.221	2.99351e-25	0	278.465	m5C_447	2.09573e-23	0	473	108	0.228	0	0	0.9991	0.9958	T	365	0.193	0.268	6.14992e-36	0	733.1	m5C_491	5.81734e-34	0	1	ENSMUSG00000026827	ENSMUST00000141536
2	59744268	-	C	ttagtacaaaCgggggcccac	68	8	0.118	0	0	0.9985	1	T	60	0.061	0.215	0.00628211	0	1.0716	m5C_559	0.0263342	0	83	13	0.157	0	0	0.9983	0.9881	T	70	0.094	0.25	0.000146796	0	4.67826	m5C_647	0.00101963	0	2	ENSMUSG00000026987	ENSMUST00000112550
2	69331036	-	C	acaagtggcaCgggaggaacc	56	7	0.125	0	0	0.9985	1	T	49	0.062	0.236	0.0128033	0	0.81996	m5C_664	0.0458475	0	98	11	0.112	0	0	0.9984	1	T	87	0.064	0.19	0.000725882	0	2.2045	m5C_701	0.00400529	0	2	ENSMUSG00000027070	ENSMUST00000080953
2	76535356	-	C	gggccaagagCgggggccctt	55	11	0.204	1	0.018	0.9984	1	T	43	0.118	0.329	0.000554939	7.43849e-15	4.21663	m5C_585	0.00348252	2.11724e-14	48	13	0.271	0	0	0.9986	1	T	35	0.166	0.41	9.55961e-05	6.13287e-12	8.65634	m5C_590	0.000678421	1.2673e-11	2	ENSMUSG00000051747	ENSMUST00000011934
2	93526456	-	C	cctcccggggCtccggggtgg	54	10	0.189	1	0.019	1	1	T	43	0.106	0.314	0.0012243	0	3.08253	m5C_731	0.00672615	0	54	6	0.111	0	0	1	1	T	48	0.052	0.222	0.0269939	0	0.48878	m5C_787	0.0695841	0	2	ENSMUSG00000027198	ENSMUST00000184931
2	153107726	+	C	cttcgtgaagCgggagcggga	51	6	0.122	2	0.039	0.9983	1	T	43	0.057	0.242	0.0265696	8.74856e-14	0.54215	m5C_1545	0.073216	2.21942e-13	100	11	0.116	5	0.05	0.9985	1	T	84	0.066	0.196	0.000718711	0	2.27861	m5C_1689	0.00399599	0	1	ENSMUSG00000046020	ENSMUST00000049863
2	153245861	+	C	gtccatggggCtgctcagaaa	67	8	0.123	2	0.03	0.9985	1	T	57	0.064	0.225	0.00621531	0	1.12452	m5C_1555	0.0263342	0	103	14	0.136	0	0	0.9986	1	T	89	0.083	0.215	7.60572e-05	0	4.77017	m5C_1690	0.000559647	0	1	ENSMUSG00000042548	ENSMUST00000227428
2	172198208	-	C	agacctgactCgggggtttct	64	10	0.156	0	0	0.9986	1	T	54	0.087	0.264	0.00133547	0	2.50494	m5C_1024	0.00722252	0	80	9	0.113	0	0	0.9985	1	T	71	0.06	0.2	0.0030797	0	1.36358	m5C_1108	0.0135165	0	2	ENSMUSG00000027496	ENSMUST00000109140
2	172222633	+	C	ccatctgtggCgggggtgtgg	83	12	0.148	2	0.024	0.9986	1	T	69	0.087	0.241	0.000314798	0	3.64875	m5C_1018	0.00210721	0	87	10	0.115	0	0	0.9986	1	T	77	0.064	0.199	0.00074273	0	1.99155	m5C_1098	0.0040059	0	1	ENSMUSG00000027498	ENSMUST00000116375
2	179568027	-	C	ctcaaggagcCggggggaggc	227	24	0.106	1	0.004	0.9983	1	T	202	0.072	0.153	6.25803e-08	0	12.518	m5C_1245	8.90952e-07	0	230	33	0.145	3	0.013	0.9981	0.9957	T	194	0.105	0.197	6.64467e-11	0	35.4075	m5C_1274	1.1708e-09	0	2	ENSMUSG00000039117	ENSMUST00000041618
2	180547331	-	C	cgtcctcgtgCggggttgatt	617	68	0.112	10	0.016	0.9977	0.9952	T	539	0.089	0.14	3.43551e-20	0	118.24	m5C_1413	1.64883e-18	0	753	85	0.113	4	0.005	0.9976	0.9987	T	664	0.093	0.138	1.90215e-25	0	194.816	m5C_1429	1.06004e-23	0	2	ENSMUSG00000038848	ENSMUST00000037299
3	84098306	-	C	tatccacaacCtggggaccat	55	10	0.182	0	0	0.9987	1	T	45	0.102	0.303	0.00124734	8.88178e-16	2.95848	m5C_1416	0.00682816	2.63416e-15	56	11	0.196	0	0	1	1	T	45	0.113	0.318	0.000567483	0	4.04858	m5C_1400	0.00337998	0	2	ENSMUSG00000027993	ENSMUST00000107692
3	86693541	-	C	aaaacaggggCccccacagtt	30	7	0.233	0	0	0.9667	1	T	23	0.118	0.409	0.0105425	3.98482e-05	1.63197	m5C_1986	0.0416193	3.98743e-05	27	3	0.111	0	0	0.9985	1	T	24	0.039	0.281	0.235849	3.6894e-09	0.0725	m5C_1973	0.237321	4.94807e-09	2	ENSMUSG00000028078	ENSMUST00000191752
3	87002965	-	C	gcgctctcggCgggccaaact	45	8	0.182	1	0.022	0.9985	1	T	36	0.095	0.32	0.00551466	4.91385e-13	1.71874	m5C_1982	0.0243673	1.19724e-12	51	6	0.118	0	0	0.9982	1	T	45	0.055	0.234	0.0267491	0	0.51946	m5C_1976	0.0695841	0	2	ENSMUSG00000041734	ENSMUST00000159976
3	87822298	+	C	ggcctgcaaaCtgggaaccct	1123	201	0.179	0	0	0.998	0.9973	T	922	0.158	0.202	2.06119e-61	0	1923.24	m5C_1968	6.29157e-59	0	1306	289	0.221	0	0	0.998	0.9977	T	1017	0.2	0.245	4.28428e-91	0	5213.04	m5C_1960	1.71109e-88	0	1	ENSMUSG00000004897	ENSMUST00000005017
3	88818896	-	C	gacgagtatgCagggcgggga	123	15	0.122	0	0	0.9985	1	T	108	0.075	0.191	3.87679e-05	0	4.98371	m5C_2748	0.000328344	0	143	17	0.119	0	0	0.9983	1	T	126	0.076	0.182	9.20921e-06	0	6.46873	m5C_2804	8.21402e-05	0	2	ENSMUSG00000068922	ENSMUST00000107494
3	132711324	-	C	tctgcagtggCggggtatcat	94	10	0.106	0	0	1	1	T	84	0.059	0.185	0.00151773	0	1.65797	m5C_1761	0.00781983	0	78	9	0.117	1	0.013	1	1	T	68	0.063	0.207	0.00304962	0	1.4202	m5C_1668	0.0134749	0	2	ENSMUSG00000028018	ENSMUST00000029651
3	157758441	+	C	aagttaggggCagagcatctt	168	19	0.114	1	0.006	0.9983	1	T	148	0.074	0.171	1.10894e-06	0	8.37919	m5C_1875	1.29196e-05	0	131	16	0.125	3	0.023	1	1	T	112	0.078	0.193	1.85227e-05	0	5.93814	m5C_1738	0.000155379	0	1	ENSMUSG00000063052	ENSMUST00000072080
4	43495356	+	C	acagctggtgCagctgacaca	155	23	0.148	0	0	0.9972	1	T	132	0.101	0.213	9.88032e-08	0	16.2663	m5C_2072	1.39366e-06	0	123	27	0.22	0	0	0.9963	1	T	96	0.155	0.301	2.99952e-09	0	35.7776	m5C_2039	4.45528e-08	0	1	ENSMUSG00000028461	ENSMUST00000030181
4	47412358	+	C	atattctgggCggggaaatgt	45	4	0.1	5	0.111	0.9984	1	T	36	0.04	0.231	0.115568	0	0.14837	m5C_1989	0.172684	0	41	7	0.179	2	0.049	0.9984	1	T	32	0.09	0.327	0.0116438	2.28938e-10	1.21527	m5C_1945	0.0423836	4.0349e-10	1	ENSMUSG00000007613	ENSMUST00000007757
4	118065715	-	C	tgctgaggggCagggagaggg	108	13	0.12	0	0	0.9972	1	T	95	0.072	0.195	0.00016637	0	3.52283	m5C_2889	0.00117553	0	149	23	0.156	2	0.013	0.997	1	T	124	0.107	0.224	9.37941e-08	0	17.2274	m5C_2855	1.16658e-06	0	2	ENSMUSG00000033295	ENSMUST00000049074
4	124738318	+	C	agcactactgCaggggtagag	81	9	0.111	0	0	0.9985	1	T	72	0.06	0.198	0.00308926	0	1.34569	m5C_2176	0.014227	0	86	12	0.14	0	0	0.9985	1	T	74	0.082	0.228	0.000323542	0	3.41989	m5C_2163	0.00205291	0	1	ENSMUSG00000028890	ENSMUST00000106193
4	129116263	-	C	gcaagcacagCggggctccca	146	16	0.111	2	0.014	0.9982	1	T	128	0.07	0.173	1.96426e-05	0	5.23839	m5C_3063	0.000176137	0	150	16	0.107	1	0.007	1	1	T	133	0.067	0.167	1.99517e-05	0	5.05235	m5C_2910	0.000164676	0	2	ENSMUSG00000050390	ENSMUST00000106051
4	129494394	-	C	cgcgtcaccgCcaggatggtg	415	71	0.171	0	0	0.9978	0.9952	T	344	0.138	0.21	3.19808e-23	0	220.263	m5C_3055	1.96811e-21	0	528	122	0.231	0	0	0.9977	0.9981	T	406	0.197	0.269	9.55728e-39	0	914.352	m5C_2912	1.0104e-36	0	2	ENSMUSG00000028798	ENSMUST00000102593
4	129538470	-	C	gaaaccggggCgccctattac	127	13	0.102	0	0	0.9986	1	T	114	0.061	0.167	0.000176729	0	2.96617	m5C_3073	0.00121821	0	148	15	0.101	0	0	0.9984	1	T	133	0.062	0.16	4.20258e-05	0	4.09546	m5C_2922	0.00032175	0	2	ENSMUSG00000003731	ENSMUST00000102590
4	132280442	+	C	gatggagcagCgggagtgagc	768	76	0.1	10	0.013	1	0.9987	T	682	0.081	0.124	3.65691e-24	0	144.022	m5C_2975	2.38512e-22	0	814	82	0.103	16	0.02	0.9982	0.9988	T	716	0.084	0.126	2.03898e-24	0	162.32	m5C_2928	1.08579e-22	0	1	ENSMUSG00000054405	ENSMUST00000094657
4	133730815	-	C	ccccacccccCggggcttgga	54	7	0.13	0	0	0.9972	1	T	47	0.064	0.244	0.012703	3.55271e-15	0.85259	m5C_2995	0.0458475	1.02926e-14	63	11	0.175	0	0	0.9985	1	T	52	0.1	0.286	0.000606194	0	3.55303	m5C_2968	0.00357794	0	2	ENSMUSG00000050966	ENSMUST00000051674
4	133857298	-	C	accctgttatCgggagcccag	38	7	0.189	1	0.026	0.9985	1	T	30	0.095	0.342	0.0114421	1.98786e-10	1.28836	m5C_3009	0.0442547	3.58203e-10	58	8	0.138	0	0	0.9987	1	T	50	0.072	0.249	0.00301715	1.11022e-16	1.44336	m5C_2978	0.0134749	3.31729e-16	2	ENSMUSG00000037443	ENSMUST00000040271
4	137296944	+	C	cgcgcccaggCaggggccaac	140	15	0.112	6	0.043	0.9985	0.9929	T	119	0.069	0.176	4.03271e-05	0	4.54953	m5C_2576	0.000336692	0	240	31	0.132	5	0.021	0.9985	0.9959	T	204	0.095	0.181	3.23027e-10	0	27.8067	m5C_2509	5.33849e-09	0	1	ENSMUSG00000028763	ENSMUST00000030547
4	152192933	+	C	cagcgcctggCgggggtggtg	40	7	0.175	0	0	0.9981	1	T	33	0.087	0.32	0.0117376	5.83311e-13	1.18175	m5C_2235	0.0449648	1.4194e-12	37	7	0.189	0	0	0.9981	1	T	30	0.095	0.342	0.0114421	4.53587e-10	1.28836	m5C_2193	0.0419252	7.87832e-10	1	ENSMUSG00000039713	ENSMUST00000105662
4	155642051	+	C	ttcaaaagggCaagatctttt	1143	121	0.106	2	0.002	0.9982	0.9983	T	1020	0.089	0.125	5.54155e-35	0	370.916	m5C_2691	6.82058e-33	0	1266	135	0.107	1	0.001	0.998	0.9992	T	1130	0.091	0.125	2.76466e-39	0	473.062	m5C_2515	3.01139e-37	0	1	ENSMUSG00000029064	ENSMUST00000165335
4	155834669	-	C	tcatgacaggCggggacgtgg	422	51	0.125	13	0.031	0.9982	1	T	358	0.096	0.16	1.68466e-16	0	77.3291	m5C_2692	6.09273e-15	0	463	66	0.147	15	0.032	0.998	1	T	382	0.118	0.183	2.04267e-21	0	160.452	m5C_2533	8.39127e-20	0	2	ENSMUSG00000029036	ENSMUST00000030903
5	4119116	+	C	ttgaagagggCagaagcaaaa	77	11	0.143	0	0	0.9985	1	T	66	0.082	0.238	0.000665425	0	2.85447	m5C_2158	0.00402685	0	108	14	0.13	0	0	0.9985	1	T	94	0.079	0.206	7.78578e-05	0	4.53341	m5C_2153	0.000569979	0	1	ENSMUSG00000040407	ENSMUST00000044492
5	21880590	-	C	ttctctggggCagctggtccg	60	11	0.183	0	0	0.9983	0.9836	T	49	0.106	0.299	0.000590515	0	3.74972	m5C_2245	0.0036906	0	58	7	0.125	2	0.034	0.9984	1	T	49	0.062	0.236	0.0128033	1.11022e-16	0.81996	m5C_2179	0.043604	3.31729e-16	2	ENSMUSG00000044968	ENSMUST00000115217
5	23703004	+	C	ctggacggggCacaatgtatt	43	9	0.209	0	0	0.9986	1	T	34	0.114	0.352	0.0024526	6.70686e-13	2.68358	m5C_2249	0.0121927	1.63046e-12	51	5	0.102	2	0.039	1	1	T	44	0.044	0.218	0.0561584	0	0.2775	m5C_2223	0.114886	0	1	ENSMUSG00000029004	ENSMUST00000094962
5	30813270	+	C	tcagatgctgCggggtgcagt	61	9	0.148	0	0	0.9985	1	T	52	0.08	0.257	0.0028437	0	1.82428	m5C_2898	0.0137518	0	68	9	0.132	0	0	0.9985	0.9855	T	59	0.071	0.233	0.00147237	0	1.81529	m5C_2867	0.00737255	0	1	ENSMUSG00000029175	ENSMUST00000062962
5	31235743	+	C	atactgggggCccctctgcct	30	8	0.267	0	0	0.9981	1	T	22	0.142	0.444	0.00457506	9.30724e-10	2.65451	m5C_2914	0.0205608	1.63385e-09	63	10	0.159	0	0	0.9981	1	T	53	0.089	0.268	0.00132676	0	2.54834	m5C_2864	0.00683246	0	1	ENSMUSG00000013629	ENSMUST00000013773
5	34793025	-	C	gaggcatcagCaaggggaacg	227	30	0.134	3	0.013	0.9975	1	T	194	0.095	0.185	6.58171e-10	0	26.2913	m5C_2520	1.21317e-08	0	305	67	0.22	1	0.003	0.9972	1	T	237	0.177	0.27	1.13042e-22	0	260.925	m5C_2452	5.20934e-21	0	2	ENSMUSG00000001082	ENSMUST00000001109
5	52315627	-	C	aaacttggggCattagtaact	58	8	0.138	0	0	0.9982	1	T	50	0.072	0.249	0.00301715	8.88178e-16	1.44336	m5C_2603	0.0141431	2.63416e-15	40	6	0.15	0	0	0.9983	1	T	34	0.071	0.291	0.0255466	9.19265e-14	0.67476	m5C_2461	0.0695841	2.25549e-13	2	ENSMUSG00000029169	ENSMUST00000031061
5	114808357	-	C	ctgcagggggCagccttagct	62	10	0.161	0	0	0.9983	1	T	52	0.09	0.272	0.00131781	0	2.59328	m5C_3700	0.00714221	0	80	11	0.138	0	0	0.9986	0.9877	T	69	0.079	0.23	0.000675767	0	2.73909	m5C_3829	0.00388647	0	2	ENSMUSG00000011884	ENSMUST00000012028
5	117491987	+	C	aacactggggCcggaggtttc	71	7	0.1	1	0.014	1	1	T	63	0.049	0.192	0.0133499	0	0.64675	m5C_2769	0.0458475	0	54	6	0.111	0	0	1	0.9818	T	48	0.052	0.222	0.0269939	0	0.48878	m5C_2657	0.0695841	0	1	ENSMUSG00000066894	ENSMUST00000111967
5	122938484	-	C	gccagagccaCggaggtgtgg	48	5	0.104	0	0	0.9983	1	T	43	0.045	0.222	0.0560272	1.33227e-14	0.28362	m5C_3804	0.119142	3.60132e-14	69	9	0.13	0	0	0.9984	1	T	60	0.07	0.23	0.00147882	0	1.78717	m5C_3661	0.00737255	0	2	ENSMUSG00000029472	ENSMUST00000086216
5	123304052	+	C	cgagaactgcCgggggaccct	38	5	0.139	2	0.053	0.998	1	T	31	0.061	0.287	0.0538886	7.31719e-11	0.38573	m5C_3792	0.119142	1.35924e-10	77	19	0.247	0	0	0.9981	1	T	58	0.164	0.354	1.07567e-06	0	18.6018	m5C_3643	1.14393e-05	0	1	ENSMUSG00000038384	ENSMUST00000174836
5	129637793	+	C	tgagagacggCgggaagaaag	53	6	0.118	2	0.038	0.9985	1	T	45	0.055	0.234	0.0267491	0	0.51946	m5C_3492	0.073216	0	70	7	0.1	0	0	0.9985	1	T	63	0.049	0.192	0.0133499	0	0.64675	m5C_3382	0.043604	0	1	ENSMUSG00000029439	ENSMUST00000053737
5	130014445	+	C	gttctgggggCtggggagata	91	11	0.121	0	0	0.9985	1	T	80	0.069	0.204	0.000708494	0	2.38555	m5C_2815	0.00417814	0	84	10	0.119	0	0	0.9985	1	T	74	0.066	0.205	0.00147013	0	1.86855	m5C_2647	0.00737255	0	1	ENSMUSG00000066735	ENSMUST00000201855
5	137311907	-	C	tatcagcctcCgggggtaccg	67	7	0.104	0	0	0.9984	1	T	60	0.052	0.2	0.0132513	0	0.67741	m5C_3131	0.0458475	0	134	14	0.104	0	0	0.9978	1	T	120	0.063	0.168	8.53591e-05	0	3.60347	m5C_3036	0.000611202	0	2	ENSMUSG00000023348	ENSMUST00000024119
5	138296314	+	C	gcctcttctgCaggggaattt	62	8	0.131	1	0.016	0.9985	1	T	53	0.068	0.238	0.00611665	0	1.20378	m5C_3263	0.0262373	0	70	14	0.2	0	0	0.9983	1	T	56	0.123	0.308	5.93749e-05	0	7.28059	m5C_3242	0.000447897	0	1	ENSMUSG00000036928	ENSMUST00000161113
5	139745043	-	C	tcgtgtccgcCaggggaaccc	93	15	0.161	0	0	0.9981	1	T	78	0.1	0.249	3.30651e-05	0	6.73774	m5C_3277	0.000286402	0	183	24	0.131	0	0	0.9985	1	T	159	0.09	0.188	5.32187e-08	0	15.6659	m5C_3249	6.86875e-07	0	2	ENSMUSG00000029547	ENSMUST00000072607
5	142946975	+	C	cgccctggaaCagagctgcgc	440	116	0.264	0	0	0.9976	0.9955	T	324	0.225	0.307	2.56569e-37	0	953.491	m5C_3770	3.49621e-35	0	629	238	0.378	0	0	0.9974	1	T	391	0.341	0.417	2.58489e-82	0	6627.76	m5C_3921	9.2914e-80	0	1	ENSMUSG00000029581	ENSMUST00000031565
5	143696266	-	C	catcaggagaCgggagtgggg	49	6	0.125	1	0.02	0.9981	1	T	42	0.059	0.247	0.0264744	1.55209e-13	0.55425	m5C_3782	0.073216	3.88583e-13	44	7	0.159	0	0	0.998	1	T	37	0.079	0.294	0.0120726	7.26086e-13	1.06433	m5C_3929	0.0432007	1.7075e-12	2	ENSMUSG00000051306	ENSMUST00000053287
5	147047570	+	C	cagtaaggagCctggcaaaag	83	10	0.12	0	0	0.9985	1	T	73	0.067	0.208	0.0014648	0	1.89259	m5C_3208	0.00772407	0	98	13	0.133	0	0	0.9985	1	T	85	0.079	0.214	0.000159549	0	3.90896	m5C_3067	0.00108823	0	1	ENSMUSG00000029642	ENSMUST00000110557
5	148266953	-	C	caggccctggCggggtggggt	93	14	0.151	0	0	0.9984	1	T	79	0.092	0.237	7.19899e-05	0	5.32661	m5C_3113	0.000577661	0	111	14	0.126	0	0	0.9984	1	T	97	0.077	0.201	7.88734e-05	0	4.40231	m5C_3062	0.000575656	0	2	ENSMUSG00000041313	ENSMUST00000048116
6	38331107	-	C	tgtgcgctcaCgggggccgca	80	10	0.125	0	0	0.9981	1	T	70	0.069	0.215	0.000724035	0	2.17728	m5C_3418	0.00419415	0	105	17	0.162	0	0	0.9981	1	T	88	0.104	0.244	7.54937e-06	0	9.02207	m5C_3349	6.99387e-05	0	2	ENSMUSG00000029826	ENSMUST00000114900
6	38489488	+	C	ctcctcagtgCggggatgtct	28	5	0.2	3	0.107	0.9985	1	T	20	0.089	0.391	0.050152	3.68078e-08	0.5758	m5C_3403	0.119142	3.89895e-08	43	7	0.175	3	0.07	0.9985	1	T	33	0.087	0.32	0.0117376	1.84519e-13	1.18175	m5C_3325	0.0425526	4.44391e-13	1	ENSMUSG00000038538	ENSMUST00000160583
6	56735538	+	C	tacaatgaggCgggaacagag	73	9	0.13	4	0.055	0.9984	1	T	60	0.07	0.23	0.00147882	0	1.78717	m5C_3146	0.00772407	0	64	10	0.167	4	0.062	0.9984	1	T	50	0.093	0.28	0.00129913	0	2.68808	m5C_3005	0.00671421	0	1	ENSMUSG00000029787	ENSMUST00000031805
6	86827059	+	C	cgactccaggCgggagcaggg	23	4	0.19	2	0.087	0.9985	1	T	17	0.077	0.4	0.106942	1.47402e-08	0.29776	m5C_4011	0.172684	1.65854e-08	52	9	0.176	1	0.019	0.9985	1	T	42	0.096	0.303	0.00265656	1.11022e-15	2.21897	m5C_4000	0.0124336	3.21312e-15	1	ENSMUSG00000057230	ENSMUST00000089519
6	87067873	+	C	ccatgctgggCagcagagcta	32	7	0.219	0	0	0.9983	1	T	25	0.11	0.388	0.0108363	3.22077e-10	1.5164	m5C_4005	0.0424716	5.75861e-10	27	4	0.148	0	0	0.9984	1	T	23	0.059	0.325	0.110988	1.57088e-08	0.22592	m5C_4002	0.169278	1.74896e-08	1	ENSMUSG00000029992	ENSMUST00000113658
6	87905995	+	C	ttactgttgcCacatgaaaca	36	7	0.194	0	0	0.9937	1	T	29	0.098	0.35	0.0113334	5.37471e-08	1.3283	m5C_4013	0.0439458	5.63384e-08	46	8	0.174	0	0	0.9986	1	T	38	0.091	0.307	0.00560658	3.01759e-13	1.63637	m5C_4007	0.0233521	7.21671e-13	1	ENSMUSG00000030060	ENSMUST00000032141
6	88080935	+	C	aaaggagggaCtgtgaacatt	70	8	0.114	0	0	1	1	T	62	0.059	0.21	0.00632364	0	1.03901	m5C_3826	0.0263342	0	62	8	0.129	0	0	0.9983	1	T	54	0.067	0.234	0.00614243	0	1.18294	m5C_3756	0.0247301	0	1	ENSMUSG00000030062	ENSMUST00000032143
6	98907041	-	C	aacctctgggCgggccgaccc	38	4	0.105	0	0	0.9985	1	T	34	0.042	0.241	0.115069	5.70077e-12	0.15664	m5C_3226	0.172684	1.22439e-11	52	8	0.157	1	0.019	0.9982	1	T	43	0.082	0.28	0.00580736	1.11022e-15	1.46131	m5C_3162	0.0239525	3.21312e-15	2	ENSMUSG00000030067	ENSMUST00000113326
6	100843386	+	C	agtgacagtgCaggggcctca	47	5	0.106	0	0	0.9987	1	T	42	0.046	0.226	0.0558903	4.44089e-15	0.29002	m5C_3350	0.119142	1.2822e-14	64	9	0.141	0	0	0.9986	1	T	55	0.076	0.246	0.00288947	0	1.73188	m5C_3277	0.0131805	0	1	ENSMUSG00000052144	ENSMUST00000063854
6	113469850	+	C	agggcttcatCaagggtagat	49	8	0.163	0	0	0.9984	1	T	41	0.085	0.29	0.00573157	5.71099e-13	1.52663	m5C_3957	0.0250502	1.39013e-12	35	7	0.2	0	0	0.9983	1	T	28	0.1	0.359	0.011219	2.80405e-10	1.37081	m5C_3958	0.0412549	4.92508e-10	1	ENSMUSG00000030284	ENSMUST00000032422
6	128219402	-	C	gctatttgaaCgggggccctc	102	18	0.182	3	0.029	0.998	1	T	81	0.118	0.269	3.26428e-06	0	11.6742	m5C_3647	3.55345e-05	0	93	10	0.108	0	0	1	1	T	83	0.059	0.187	0.00151339	0	1.67687	m5C_3515	0.0074775	0	2	ENSMUSG00000030353	ENSMUST00000130454
6	148749679	-	C	tatcagtagtCgggggactct	165	18	0.11	2	0.012	0.9984	0.9821	T	145	0.071	0.168	4.64502e-06	0	6.81574	m5C_3876	4.803e-05	0	170	23	0.137	2	0.012	0.9983	1	T	145	0.093	0.197	1.06306e-07	0	14.9144	m5C_3727	1.30415e-06	0	2	ENSMUSG00000030309	ENSMUST00000111569
7	4687451	-	C	gctcagggggCagtcgcctcc	95	15	0.158	0	0	0.998	1	T	80	0.098	0.244	3.35314e-05	0	6.58324	m5C_4049	0.000290111	0	91	15	0.165	0	0	0.9984	1	T	76	0.103	0.254	3.25835e-05	0	6.89967	m5C_3994	0.000260849	0	2	ENSMUSG00000063802	ENSMUST00000079970
7	16168853	+	C	ccagcccaagCggggattcat	185	24	0.13	0	0	1	1	T	161	0.089	0.186	5.37172e-08	0	15.4848	m5C_4089	7.79308e-07	0	249	40	0.161	0	0	1	1	T	209	0.12	0.211	3.31202e-13	0	60.0252	m5C_4067	7.28138e-12	0	1	ENSMUSG00000059273	ENSMUST00000098789
7	19490487	-	C	tgggcatcatCggaggaccgg	124	24	0.194	0	0	0.9985	1	T	100	0.134	0.272	3.47867e-08	0	23.925	m5C_4191	5.18471e-07	0	177	26	0.147	0	0	0.9985	1	T	151	0.102	0.207	1.10701e-08	0	21.1519	m5C_4146	1.55132e-07	0	2	ENSMUSG00000002980	ENSMUST00000003061
7	29943935	-	C	cacacgtctcCgggagaaggc	68	8	0.118	0	0	1	1	T	60	0.061	0.215	0.00628211	0	1.0716	m5C_5090	0.0263342	0	108	11	0.102	0	0	0.9985	1	T	97	0.058	0.173	0.000747164	0	1.98887	m5C_5097	0.0040059	0	2	ENSMUSG00000037020	ENSMUST00000134570
7	34996942	-	C	tgcctccaagCggggggagtt	30	3	0.1	0	0	0.9718	1	T	27	0.035	0.256	0.237288	0	0.06484	m5C_4001	0.237319	0	43	7	0.167	1	0.023	0.9985	1	T	35	0.083	0.306	0.0119126	1.84519e-13	1.11997	m5C_3879	0.0428843	4.44391e-13	2	ENSMUSG00000063808	ENSMUST00000079693
7	58956086	+	C	ttttaattggCaggggataat	93	10	0.109	1	0.011	0.9985	1	T	82	0.06	0.189	0.000754484	0	1.87718	m5C_3974	0.00423967	0	98	12	0.124	1	0.01	0.9985	1	T	85	0.072	0.204	0.000340022	0	3.00524	m5C_3902	0.00211272	0	1	ENSMUSG00000025326	ENSMUST00000107537
7	63947284	+	C	atttgtggggCaagttgatat	48	7	0.149	1	0.021	0.9985	1	T	40	0.074	0.277	0.0122884	1.84519e-13	0.99053	m5C_3787	0.0458475	4.57759e-13	58	6	0.103	0	0	0.9981	1	T	52	0.048	0.208	0.0272818	0	0.4531	m5C_3677	0.0695841	0	1	ENSMUSG00000030522	ENSMUST00000206732
7	67653674	+	C	cgaggactacCgaagctaccg	46	7	0.152	0	0	0.9978	1	T	39	0.076	0.282	0.0122195	1.15374e-12	1.01396	m5C_3904	0.0458475	2.77473e-12	50	12	0.24	0	0	0.9979	1	T	38	0.143	0.374	0.000231145	7.43849e-14	6.23838	m5C_3771	0.00151064	1.83135e-13	1	ENSMUSG00000005533	ENSMUST00000005671
7	75258673	+	C	ctggagtagcCacatgtcagc	41	5	0.122	0	0	0.9985	1	T	36	0.053	0.255	0.0549305	8.88178e-15	0.33541	m5C_3859	0.119142	2.44505e-14	32	9	0.281	0	0	0.9985	1	T	23	0.156	0.454	0.00203691	7.13881e-10	3.76958	m5C_3730	0.00981456	1.2316e-09	1	ENSMUSG00000066406	ENSMUST00000166315
7	79046373	-	C	gcctcaggggCtggagatggc	46	9	0.196	0	0	0.9985	1	T	37	0.107	0.332	0.00253631	1.10423e-12	2.48819	m5C_4393	0.0125191	2.65816e-12	34	6	0.176	0	0	0.9985	1	T	28	0.083	0.335	0.0245749	8.53018e-11	0.80625	m5C_4328	0.0695841	1.53808e-10	1	ENSMUSG00000039187	ENSMUST00000126456
7	92559459	+	C	tcatcgccatCgggggctctt	99	11	0.111	0	0	0.9985	1	T	88	0.063	0.188	0.000728184	0	2.18085	m5C_3952	0.00419415	0	125	20	0.16	0	0	0.9985	1	T	105	0.106	0.234	8.35636e-07	0	12.8887	m5C_3859	9.06091e-06	0	1	ENSMUSG00000061119	ENSMUST00000076052
7	99732526	-	C	gttctgtgagCgggaggcagt	65	7	0.109	1	0.015	0.9984	1	T	57	0.054	0.209	0.0131438	0	0.71113	m5C_4553	0.0458475	0	65	7	0.108	0	0	0.9986	1	T	58	0.053	0.206	0.0131807	0	0.69952	m5C_4463	0.043604	0	2	ENSMUSG00000030726	ENSMUST00000032969
7	101729045	+	C	cacctacactCagaggagctc	59	6	0.102	0	0	0.9982	1	T	53	0.047	0.205	0.0273478	0	0.44498	m5C_4443	0.073216	0	60	8	0.133	0	0	0.9978	1	T	52	0.069	0.242	0.00609006	0	1.22538	m5C_4398	0.0247301	0	1	ENSMUSG00000070425	ENSMUST00000123372
7	125728797	-	C	gacagagtggCagcggtactt	229	40	0.175	0	0	0.9993	1	T	189	0.131	0.229	1.40656e-13	0	67.3312	m5C_4226	3.75295e-12	0	282	38	0.135	1	0.004	0.9982	1	T	243	0.1	0.18	1.90238e-12	0	44.5981	m5C_4161	3.89637e-11	0	2	ENSMUSG00000000131	ENSMUST00000168189
7	126072011	-	C	tatgcagagcCgggagcagag	106	14	0.133	1	0.009	0.9985	1	T	91	0.081	0.211	7.67944e-05	0	4.67256	m5C_5440	0.000608534	0	85	9	0.106	0	0	0.9984	1	T	76	0.057	0.189	0.00156271	0	1.43226	m5C_5571	0.00759588	0	2	ENSMUSG00000030733	ENSMUST00000205440
7	127062178	+	C	gtcttaatggCgggaaaagat	27	4	0.148	0	0	0.9987	1	T	23	0.059	0.325	0.110988	8.82099e-09	0.22592	m5C_5421	0.172684	1.06377e-08	41	7	0.179	2	0.049	0.9983	1	T	32	0.09	0.327	0.0116438	2.76631e-10	1.21527	m5C_5540	0.0423836	4.85997e-10	1	ENSMUSG00000030822	ENSMUST00000128805
7	130538114	+	C	accgtctgtcCcgagcactgc	77	13	0.169	0	0	0.9979	1	T	64	0.101	0.268	0.000140583	0	5.07808	m5C_4351	0.00102659	0	83	9	0.108	0	0	0.9979	1	T	74	0.058	0.193	0.00310775	0	1.3113	m5C_4290	0.0135733	0	1	ENSMUSG00000006205	ENSMUST00000150717
7	133361333	-	C	attccagtgaCggggacgagg	145	21	0.148	3	0.021	0.9985	1	T	121	0.099	0.216	4.29472e-07	0	13.2112	m5C_4466	5.44402e-06	0	147	16	0.112	4	0.027	0.9985	1	T	127	0.07	0.174	1.95786e-05	0	5.27726	m5C_4368	0.000162342	0	2	ENSMUSG00000030986	ENSMUST00000033290
7	139524879	+	C	ccgagcggggCatccttgggg	67	11	0.164	0	0	0.9982	1	T	56	0.094	0.271	0.000625259	0	3.32081	m5C_4335	0.00384786	0	82	13	0.159	0	0	0.998	1	T	69	0.095	0.253	0.000145811	0	4.74046	m5C_4263	0.00101377	0	1	ENSMUSG00000047751	ENSMUST00000168457
8	3498532	+	C	tgagaccctgCggggggagca	25	3	0.12	0	0	0.9986	1	T	22	0.042	0.3	0.234694	2.75143e-09	0.07869	m5C_4292	0.237319	4.495e-09	58	8	0.138	0	0	0.9986	1	T	50	0.072	0.249	0.00301715	2.22045e-16	1.44336	m5C_4197	0.0134749	6.58259e-16	1	ENSMUSG00000004568	ENSMUST00000239102
8	3660179	-	C	ctgctgtgttCgggagcctaa	76	10	0.132	0	0	0.9983	1	T	66	0.073	0.226	0.00142392	0	2.07989	m5C_4299	0.00759854	0	154	22	0.143	0	0	1	1	T	132	0.096	0.207	2.12754e-07	0	14.1312	m5C_4200	2.53647e-06	0	2	ENSMUSG00000019470	ENSMUST00000163038
8	66928229	-	C	agaactgtggCggtggttaac	67	9	0.136	1	0.015	0.9982	1	T	57	0.073	0.239	0.00291787	0	1.67532	m5C_4410	0.0139343	0	69	10	0.147	1	0.014	0.9979	1	T	58	0.082	0.25	0.00136803	0	2.34517	m5C_4303	0.00697501	0	2	ENSMUSG00000025591	ENSMUST00000026681
8	70361537	-	C	tttccttctcCccccattctc	122	16	0.131	0	0	0.9983	0.9919	T	106	0.082	0.202	1.80426e-05	0	6.25132	m5C_5820	0.00016489	0	176	18	0.102	0	0	0.9982	0.9832	T	158	0.066	0.156	4.82785e-06	0	6.28463	m5C_5839	4.57278e-05	0	2	ENSMUSG00000036180	ENSMUST00000177851
8	70684005	-	C	tgctgcagtgCgggagaacat	93	10	0.108	0	0	0.998	1	T	83	0.059	0.187	0.00151339	0	1.67687	m5C_5817	0.00781983	0	83	9	0.113	3	0.036	0.9981	1	T	71	0.06	0.2	0.0030797	0	1.36358	m5C_5821	0.0135165	0	2	ENSMUSG00000002343	ENSMUST00000019679
8	84724648	+	C	gcgtcccccgCgggggccccg	117	12	0.103	0	0	0.9978	0.9915	T	105	0.06	0.171	0.000362902	0	2.46246	m5C_6075	0.00231741	0	123	14	0.114	0	0	0.9978	1	T	109	0.069	0.182	8.25151e-05	0	3.9459	m5C_5977	0.000596782	0	1	ENSMUSG00000079003	ENSMUST00000095228
8	85422096	+	C	gcagtcctggCggggaacagc	93	10	0.111	3	0.032	0.9984	1	T	80	0.061	0.193	0.00149985	0	1.73624	m5C_6088	0.00779127	0	93	10	0.11	2	0.022	0.9979	1	T	81	0.061	0.191	0.000752228	0	1.89899	m5C_5988	0.0040059	0	1	ENSMUSG00000001909	ENSMUST00000001974
8	89769189	-	C	gtgcccggggCcggggagccg	48	9	0.191	1	0.021	0.9982	0.9796	T	38	0.104	0.325	0.00128107	2.31126e-12	2.71143	m5C_4697	0.00697778	5.49618e-12	62	7	0.115	1	0.016	0.9983	1	T	54	0.057	0.218	0.0130262	0	0.74838	m5C_4589	0.043604	0	2	ENSMUSG00000031665	ENSMUST00000034090
8	106016699	-	C	tcgctgcaggCgggtccaccg	50	7	0.143	1	0.02	0.9985	1	T	42	0.071	0.267	0.0124184	1.84519e-13	0.94676	m5C_5932	0.0458475	4.57759e-13	103	17	0.173	5	0.049	0.9985	1	T	81	0.111	0.26	7.14514e-06	0	9.72976	m5C_5937	6.63648e-05	0	2	ENSMUSG00000043251	ENSMUST00000057855
8	112695603	-	C	actcagagtaCggggcatttt	27	5	0.192	1	0.037	0.9982	1	T	21	0.085	0.379	0.0506202	6.16859e-08	0.55111	m5C_5017	0.119142	6.43243e-08	31	8	0.258	0	0	0.9984	1	T	23	0.137	0.432	0.00466637	5.06426e-10	2.55509	m5C_4840	0.0199563	8.78547e-10	2	ENSMUSG00000031949	ENSMUST00000034427
8	120536443	-	C	ctctggtagaCactgcttggc	56	7	0.125	0	0	0.9974	1	T	49	0.062	0.236	0.0128033	2.10942e-15	0.81996	m5C_5048	0.0458475	6.17928e-15	67	14	0.209	0	0	0.9977	1	T	53	0.129	0.321	5.72735e-05	1.11022e-15	7.64663	m5C_5012	0.000432499	3.21312e-15	2	ENSMUSG00000031827	ENSMUST00000034285
8	121308515	-	C	tcagcagcagCggggccttcc	512	58	0.118	19	0.037	0.9979	1	T	435	0.092	0.149	3.71726e-17	0	87.7825	m5C_5040	1.44727e-15	0	418	42	0.105	17	0.041	0.9978	0.9976	T	359	0.078	0.139	1.46501e-13	0	42.2737	m5C_5013	3.41946e-12	0	2	ENSMUSG00000031821	ENSMUST00000146526
8	123143757	+	C	ctcacttctcCcaggtgacct	87	22	0.253	0	0	0.9983	1	T	65	0.173	0.353	1.04312e-07	0	26.623	m5C_6297	1.46324e-06	0	109	15	0.138	0	0	0.9983	1	T	94	0.085	0.215	3.64174e-05	0	5.67282	m5C_6278	0.000289287	0	1	ENSMUSG00000017478	ENSMUST00000017622
8	124228061	+	C	agctcttcgaCcgcatgtgta	297	53	0.178	0	0	0.998	1	T	244	0.139	0.226	1.73587e-17	0	123.559	m5C_5293	6.8992e-16	0	378	60	0.16	2	0.005	0.9978	1	T	316	0.126	0.2	1.34222e-19	0	142.706	m5C_5257	5.1054e-18	0	1	ENSMUSG00000031967	ENSMUST00000001520
8	126195230	-	C	acgctgggggCaaagaagaaa	76	11	0.145	0	0	0.9981	1	T	65	0.083	0.241	0.00066182	0	2.89512	m5C_4907	0.0040114	0	76	11	0.145	0	0	0.9983	1	T	65	0.083	0.241	0.00066182	0	2.89512	m5C_4804	0.00383696	0	2	ENSMUSG00000001995	ENSMUST00000108775
9	7184674	+	C	agacccggggCggggtcgcgc	263	36	0.143	12	0.046	0.9976	1	T	215	0.105	0.192	7.53141e-12	0	42.2186	m5C_4718	1.73109e-10	0	239	26	0.112	7	0.029	0.9976	1	T	206	0.078	0.159	1.41967e-08	0	15.8408	m5C_4607	1.95517e-07	0	1	ENSMUSG00000032002	ENSMUST00000215683
9	20939518	+	C	tgctgaggggCtcctgcctaa	51	6	0.118	0	0	0.9984	1	T	45	0.055	0.234	0.0267491	0	0.51946	m5C_5629	0.073216	0	60	7	0.117	0	0	0.9986	1	T	53	0.058	0.222	0.0129845	0	0.76168	m5C_5719	0.043604	0	1	ENSMUSG00000037405	ENSMUST00000086399
9	21417703	+	C	gactaggctgCagggggcaat	59	7	0.121	1	0.017	0.9944	1	T	51	0.06	0.229	0.0128968	2.11831e-13	0.78975	m5C_5624	0.0458475	5.2398e-13	104	14	0.135	0	0	0.9961	1	T	90	0.082	0.213	7.64287e-05	0	4.72086	m5C_5731	0.000561806	0	1	ENSMUSG00000033335	ENSMUST00000165766
9	21868968	+	C	ctcttgagggCggggcctatc	42	5	0.122	1	0.024	0.9984	1	T	36	0.053	0.255	0.0549305	9.76996e-15	0.33541	m5C_5605	0.119142	2.677e-14	63	9	0.143	0	0	0.9979	1	T	54	0.077	0.25	0.00287466	0	1.76163	m5C_5722	0.013163	0	1	ENSMUSG00000051238	ENSMUST00000053583
9	43715058	+	C	gcccattgggCgggagcagct	63	11	0.19	5	0.079	0.9981	1	T	47	0.109	0.309	0.000579324	2.4647e-14	3.89341	m5C_4830	0.00362659	6.51024e-14	90	9	0.103	3	0.033	0.9983	1	T	78	0.055	0.185	0.00314232	0	1.24752	m5C_4707	0.0136332	0	1	ENSMUSG00000032012	ENSMUST00000034510
9	58782781	-	C	tgattgcgggCgggggatatg	44	6	0.14	1	0.023	0.9988	1	T	37	0.066	0.273	0.0259338	1.80966e-14	0.62389	m5C_5571	0.073216	4.84206e-14	87	15	0.172	0	0	0.9984	1	T	72	0.107	0.265	3.15711e-05	0	7.24808	m5C_5468	0.000253591	0	2	ENSMUSG00000032340	ENSMUST00000068664
9	61840159	-	C	aaaaatggggCaggagagata	24	7	0.292	0	0	0.9985	1	T	17	0.149	0.492	0.00940129	1.25789e-07	2.11602	m5C_5177	0.0377585	1.28604e-07	28	5	0.179	0	0	0.9983	1	T	23	0.079	0.356	0.051458	4.84595e-08	0.50758	m5C_5063	0.114886	5.05624e-08	2	ENSMUSG00000032254	ENSMUST00000034815
9	66404486	+	C	gaacatggggCattgtacagg	51	8	0.16	1	0.02	0.9985	1	T	42	0.083	0.285	0.00577016	4.44089e-16	1.49326	m5C_5157	0.0251468	1.32792e-15	52	6	0.122	3	0.058	0.9957	1	T	43	0.057	0.242	0.0265696	8.95417e-12	0.54215	m5C_5037	0.0695841	1.80819e-11	1	ENSMUSG00000038664	ENSMUST00000042824
9	73002985	+	C	cccacggtggCgggtcattta	94	11	0.121	3	0.032	0.9985	1	T	80	0.069	0.204	0.000708494	0	2.38555	m5C_6132	0.00417814	0	84	13	0.163	4	0.048	0.9985	1	T	67	0.097	0.258	0.000143783	0	4.86997	m5C_6005	0.00100355	0	1	ENSMUSG00000032202	ENSMUST00000184146
9	83725185	+	C	gagactggggCggtgccgctg	301	36	0.121	4	0.013	0.9984	1	T	261	0.089	0.163	9.41297e-12	0	35.2695	m5C_5148	2.13147e-10	0	367	37	0.103	7	0.019	0.9983	1	T	323	0.075	0.138	2.74482e-12	0	32.2919	m5C_5001	5.49652e-11	0	1	ENSMUSG00000038379	ENSMUST00000188445
9	96202418	+	C	atggaagccaCggggagcata	39	5	0.128	0	0	0.9985	1	T	34	0.056	0.267	0.0545455	2.84683e-11	0.35388	m5C_5262	0.119142	5.45834e-11	61	7	0.115	0	0	0.9985	1	T	54	0.057	0.218	0.0130262	0	0.74838	m5C_5155	0.043604	0	1	ENSMUSG00000032411	ENSMUST00000034982
9	106596198	-	C	tgctctcgggCgggtccttgt	72	8	0.113	1	0.014	0.9983	1	T	63	0.058	0.207	0.00634357	0	1.02344	m5C_5872	0.0263342	0	77	9	0.118	1	0.013	0.9983	1	T	67	0.064	0.21	0.00303911	0	1.44014	m5C_5695	0.0134749	0	2	ENSMUSG00000040661	ENSMUST00000046502
9	114219301	-	C	gcgctgcaagCagggcctgcc	171	24	0.144	4	0.023	0.9985	1	T	143	0.099	0.205	4.89669e-08	0	17.2835	m5C_5549	7.19973e-07	0	185	24	0.13	1	0.005	0.9979	1	T	160	0.089	0.187	5.34688e-08	0	15.5748	m5C_5363	6.88866e-07	0	2	ENSMUSG00000032431	ENSMUST00000084881
9	114729790	-	C	aggcgtcccaCgggggtggaa	63	7	0.111	0	0	0.9983	1	T	56	0.055	0.212	0.0131058	0	0.72313	m5C_5555	0.0458475	0	57	6	0.105	0	0	0.9983	1	T	51	0.049	0.211	0.0272135	0	0.46153	m5C_5361	0.0695841	0	2	ENSMUSG00000050627	ENSMUST00000146623
9	119070091	-	C	cagcttggagCtttagttttt	54	7	0.13	0	0	0.9985	0.9818	T	47	0.064	0.244	0.012703	1.11022e-16	0.85259	m5C_5760	0.0458475	3.39292e-16	36	4	0.111	0	0	0.9985	1	T	32	0.044	0.253	0.114513	4.65727e-12	0.16589	m5C_5633	0.169278	1.03337e-11	2	ENSMUSG00000036737	ENSMUST00000040853
9	119292228	+	C	cagaagtcatCcagggtgcct	68	12	0.176	0	0	0.998	1	T	56	0.104	0.284	0.000287156	1.11022e-16	4.4175	m5C_5754	0.00194435	3.39292e-16	77	10	0.13	0	0	0.9983	1	T	67	0.072	0.223	0.000715084	0	2.26793	m5C_5626	0.00399599	0	1	ENSMUSG00000042787	ENSMUST00000035094
9	121283433	+	C	atccctacgcCgggagaacta	31	4	0.129	0	0	0.9985	1	T	27	0.051	0.289	0.112809	5.70077e-12	0.19462	m5C_5879	0.172684	1.22439e-11	41	7	0.171	0	0	0.9985	1	T	34	0.085	0.313	0.0118271	1.84519e-13	1.15003	m5C_5665	0.0427048	4.44391e-13	1	ENSMUSG00000032536	ENSMUST00000211301
9	121584948	+	C	cagtgcttggCgggttagaca	170	19	0.112	1	0.006	0.9985	1	T	150	0.073	0.169	2.23301e-06	0	7.85577	m5C_5885	2.46958e-05	0	173	24	0.14	1	0.006	0.9975	1	T	148	0.096	0.199	5.03478e-08	0	16.7432	m5C_5663	6.5099e-07	0	1	ENSMUSG00000032525	ENSMUST00000035112
9	122929536	-	C	cctggtcctgCgggagccatg	47	10	0.213	0	0	0.9981	0.9792	T	37	0.12	0.349	0.00114543	6.67599e-12	3.52617	m5C_5326	0.00632931	1.41867e-11	49	7	0.143	0	0	0.9986	1	T	42	0.071	0.267	0.0124184	1.18794e-13	0.94676	m5C_5233	0.0435279	2.89789e-13	2	ENSMUSG00000025786	ENSMUST00000140497
9	123308187	+	C	tcttgctgggCaggtgggaat	38	7	0.189	1	0.026	0.9988	1	T	30	0.095	0.342	0.0114421	8.36179e-11	1.28836	m5C_5322	0.0442547	1.54913e-10	42	5	0.119	0	0	0.9981	1	T	37	0.052	0.25	0.0551093	2.68674e-14	0.32689	m5C_5224	0.114886	6.92045e-14	1	ENSMUSG00000025239	ENSMUST00000026269
X	7632863	+	C	ctgcagggggCtcccggaccc	58	6	0.105	1	0.017	0.9985	1	T	51	0.049	0.211	0.0272135	0	0.46153	m5C_10166	0.073216	0	93	10	0.108	0	0	0.9987	1	T	83	0.059	0.187	0.00151339	0	1.67687	m5C_9929	0.0074775	0	1	ENSMUSG00000000134	ENSMUST00000132209
X	11903489	-	C	gctctggtggCgggccatggg	24	8	0.333	0	0	0.9981	1	T	16	0.18	0.533	0.00389809	3.72824e-07	3.46377	m5C_9910	0.0176118	3.76226e-07	44	6	0.136	0	0	0.9982	1	T	38	0.064	0.267	0.0260515	1.10134e-13	0.60859	m5C_9699	0.0695841	2.69487e-13	2	ENSMUSG00000040363	ENSMUST00000065143
X	73301285	+	C	gtcaccttttCagggggtatt	109	19	0.174	0	0	0.998	1	T	90	0.115	0.256	1.61687e-06	0	12.6021	m5C_10785	1.84706e-05	0	98	14	0.143	0	0	0.9985	1	T	84	0.087	0.226	7.41074e-05	0	5.03305	m5C_10513	0.00054698	0	1	ENSMUSG00000001964	ENSMUST00000002029
X	100333632	+	C	aggtggggggCatgtttgaca	36	4	0.111	0	0	0.9985	1	T	32	0.044	0.253	0.114513	5.70077e-12	0.16589	m5C_10813	0.172684	1.22439e-11	45	8	0.178	0	0	0.9985	1	T	37	0.093	0.313	0.00556155	4.85056e-13	1.67654	m5C_10487	0.0231914	1.15389e-12	1	ENSMUSG00000079487	ENSMUST00000117706
X	104955154	-	C	gctgctgcagCaggggtttta	94	10	0.106	0	0	0.9985	1	T	84	0.059	0.185	0.00151773	0	1.65797	m5C_10665	0.00781983	0	89	12	0.135	0	0	0.9985	1	T	77	0.079	0.221	0.000328384	0	3.29586	m5C_10269	0.00206902	0	2	ENSMUSG00000031229	ENSMUST00000113573
X	134643627	+	C	ctgctccctgCggcggactgc	97	15	0.156	1	0.01	0.9985	1	T	81	0.097	0.242	3.3759e-05	0	6.50862	m5C_10511	0.000291749	0	112	15	0.134	0	0	0.9985	1	T	97	0.083	0.209	3.69608e-05	0	5.50956	m5C_10220	0.000292957	0	1	ENSMUSG00000043384	ENSMUST00000149595
X	141636325	-	C	ctcctcagccCgggggagcgt	85	13	0.155	1	0.012	0.998	1	T	71	0.093	0.247	0.000147762	0	4.61767	m5C_10391	0.00107082	0	123	17	0.139	1	0.008	0.9977	1	T	105	0.089	0.212	8.38825e-06	0	7.66788	m5C_10076	7.61403e-05	0	2	ENSMUSG00000042225	ENSMUST00000041317
X	149768215	-	C	gtagcagtggCgggggaggtg	71	11	0.159	2	0.028	1	1	T	58	0.091	0.263	0.000634086	0	3.21573	m5C_10420	0.00388904	0	107	12	0.113	1	0.009	0.9987	1	T	94	0.066	0.188	0.000351263	0	2.73404	m5C_10149	0.00216016	0	2	ENSMUSG00000025266	ENSMUST00000026297
1	64640564	+	C	tttctgactgCgggggagtac	169	30	0.184	6	0.036	0.9982	1	T	133	0.132	0.251	4.28466e-10	0	37.1179	m5C_115	7.97469e-09	0	162	40	0.255	5	0.031	0.9982	1	T	117	0.193	0.328	1.0507e-13	0	100.214	m5C_125	2.50947e-12	0	1	ENSMUSG00000025958	ENSMUST00000087366
1	86455723	+	C	ccgccctcggCgggagtctca	81	8	0.104	4	0.049	0.9989	1	T	69	0.054	0.192	0.00645282	0	0.93904	m5C_1310	0.0263342	0	51	7	0.137	0	0	0.9987	1	T	44	0.068	0.257	0.0125386	0	0.9067	m5C_1383	0.043604	0	1	ENSMUSG00000026238	ENSMUST00000045897
1	91204160	+	C	atcacagaaaCgggggaaata	229	42	0.184	1	0.004	0.9976	1	T	186	0.139	0.24	5.67729e-14	0	77.4789	m5C_72	1.58694e-12	0	263	43	0.163	0	0	0.9975	1	T	220	0.124	0.213	1.75211e-14	0	73.1753	m5C_107	4.59705e-13	0	1	ENSMUSG00000034343	ENSMUST00000059743
1	131082978	+	C	aaaaactggtCgggggagcag	317	47	0.149	2	0.006	0.9981	1	T	268	0.114	0.193	2.22427e-15	0	78.5762	m5C_380	7.25359e-14	0	391	69	0.179	5	0.013	0.9982	1	T	317	0.144	0.22	1.2006e-22	0	217.434	m5C_382	5.46273e-21	0	1	ENSMUSG00000026427	ENSMUST00000139468
1	136367696	+	C	agcctggtcaCgggggccaac	129	18	0.142	2	0.016	0.9982	1	T	109	0.092	0.213	3.99277e-06	0	8.89851	m5C_219	4.24357e-05	0	98	13	0.133	0	0	0.9982	1	T	85	0.079	0.214	0.000159549	0	3.90896	m5C_239	0.00108823	0	1	ENSMUSG00000026404	ENSMUST00000027655
1	152712954	-	C	actctctcggCggggttcctc	272	36	0.135	5	0.018	0.9985	0.9963	T	231	0.099	0.181	8.21539e-12	0	39.5106	m5C_715	1.88263e-10	0	354	50	0.142	2	0.006	0.9983	0.9972	T	302	0.109	0.182	2.72837e-16	0	85.1608	m5C_910	7.941e-15	0	2	ENSMUSG00000042772	ENSMUST00000073441
1	153041951	-	C	gacaatacagCgggggttcac	46	5	0.109	0	0	0.9984	1	T	41	0.047	0.23	0.0557476	9.4369e-15	0.29671	m5C_711	0.119142	2.59226e-14	43	10	0.238	1	0.023	0.9985	1	T	32	0.135	0.385	0.000532933	1.71607e-12	4.41271	m5C_909	0.0031874	3.98606e-12	2	ENSMUSG00000026479	ENSMUST00000185356
1	155184711	-	C	ggcctgttgcCaaatgatcca	44	10	0.227	0	0	0.9986	1	T	34	0.128	0.37	0.00109944	1.42486e-12	3.79967	m5C_198	0.006084	3.41814e-12	38	6	0.158	0	0	1	1	T	32	0.074	0.304	0.0252556	0	0.71355	m5C_201	0.0695841	0	2	ENSMUSG00000026469	ENSMUST00000027741
1	169976890	-	C	tcctcaatgcCgggggacact	149	20	0.134	0	0	0.9983	0.9933	T	129	0.089	0.198	9.63611e-07	0	10.6605	m5C_147	1.15075e-05	0	120	14	0.117	0	0	0.9983	1	T	106	0.071	0.186	8.16625e-05	0	4.05089	m5C_137	0.000592404	0	2	ENSMUSG00000026670	ENSMUST00000111350
1	171288964	+	C	gatccaaagtCgggggatctg	234	40	0.171	0	0	0.9977	1	T	194	0.128	0.224	2.93873e-13	0	64.2216	m5C_491	7.52533e-12	0	257	45	0.176	1	0.004	0.9983	1	T	211	0.134	0.227	6.81719e-15	0	85.4523	m5C_550	1.86345e-13	0	1	ENSMUSG00000038235	ENSMUST00000043839
1	179407016	+	C	ggatgtcatcCgggggacagc	67	16	0.239	0	0	0.9983	1	T	51	0.153	0.353	1.10536e-05	5.55111e-16	12.1081	m5C_836	0.000104008	1.65665e-15	85	16	0.188	0	0	0.9981	1	T	69	0.119	0.284	1.40175e-05	0	9.26562	m5C_853	0.000121266	0	1	ENSMUSG00000038949	ENSMUST00000040706
1	179997039	-	C	tgtgctgagaCgggagcttac	69	11	0.159	0	0	0.9983	1	T	58	0.091	0.263	0.000634086	0	3.21573	m5C_849	0.00388904	0	91	10	0.11	0	0	0.9976	1	T	81	0.061	0.191	0.000752228	0	1.89899	m5C_860	0.0040059	0	2	ENSMUSG00000026489	ENSMUST00000170472
10	4319217	-	C	cagcagcctgCgggagcacct	39	11	0.282	0	0	0.998	1	T	28	0.165	0.438	0.000430936	5.05574e-09	6.12458	m5C_5727	0.00273583	6.54458e-09	42	8	0.19	0	0	0.9983	1	T	34	0.1	0.333	0.00541483	7.0477e-13	1.80985	m5C_5764	0.0227379	1.65792e-12	2	ENSMUSG00000075327	ENSMUST00000100077
10	41153463	-	C	aataactaagCggaggaagat	127	13	0.104	2	0.016	0.9985	1	T	112	0.062	0.17	0.000175769	0	3.01634	m5C_5587	0.00121821	0	110	17	0.156	1	0.009	0.9986	0.991	T	92	0.1	0.236	3.88188e-06	0	9.17238	m5C_5386	3.8281e-05	0	2	ENSMUSG00000038417	ENSMUST00000043814
10	52214898	-	C	tttaaaaagcCgggggccaag	110	14	0.13	2	0.018	0.9977	1	T	94	0.079	0.206	7.78578e-05	0	4.53341	m5C_5389	0.000615044	0	98	15	0.153	0	0	0.9985	1	T	83	0.095	0.237	3.42034e-05	0	6.36435	m5C_5286	0.000273209	0	2	ENSMUSG00000019861	ENSMUST00000217995
10	61288212	-	C	gcaccacgccCggggggacgc	524	54	0.103	1	0.002	0.9985	1	T	469	0.08	0.132	2.62383e-17	0	71.6297	m5C_6054	1.03208e-15	0	530	55	0.104	2	0.004	0.9985	1	T	473	0.081	0.133	1.25922e-17	0	75.2022	m5C_5899	4.0413e-16	0	2	ENSMUSG00000020091	ENSMUST00000020288
10	62265461	-	C	agcttaccatCgggggaccag	235	33	0.141	1	0.004	0.9979	1	T	201	0.102	0.191	6.91851e-11	0	34.2696	m5C_6242	1.41542e-09	0	248	40	0.163	3	0.012	0.9981	1	T	205	0.122	0.215	1.60655e-13	0	62.5616	m5C_6142	3.70175e-12	0	2	ENSMUSG00000020079	ENSMUST00000020273
10	75342925	-	C	ccgccagaggCggggcacgag	96	14	0.149	2	0.021	0.9985	1	T	80	0.091	0.235	7.24278e-05	0	5.26519	m5C_6037	0.000580564	0	89	12	0.136	1	0.011	0.9985	1	T	76	0.08	0.223	0.000326801	0	3.33619	m5C_5883	0.00206448	0	2	ENSMUSG00000033416	ENSMUST00000145890
10	76228654	-	C	ggcctgcctcCggggggaagg	96	12	0.125	0	0	0.9985	1	T	84	0.073	0.206	0.00033866	0	3.03873	m5C_6159	0.00221639	0	171	32	0.19	3	0.018	0.9985	1	T	136	0.138	0.257	9.10716e-11	0	44.4285	m5C_6101	1.56256e-09	0	2	ENSMUSG00000001151	ENSMUST00000220395
10	79813475	-	C	cgcccactggCggggcatctg	110	17	0.163	6	0.055	0.9991	1	T	87	0.105	0.246	7.49396e-06	0	9.11679	m5C_6273	7.42681e-05	0	130	17	0.132	1	0.008	0.998	1	T	112	0.084	0.201	8.68478e-06	0	7.22161	m5C_6192	7.85345e-05	0	2	ENSMUSG00000013858	ENSMUST00000132080
10	79993164	+	C	tctgatcaggCgggggatgcc	122	22	0.185	3	0.025	0.9977	1	T	97	0.125	0.264	1.63767e-07	0	18.717	m5C_6250	2.20407e-06	0	179	43	0.242	1	0.006	0.9979	1	T	135	0.185	0.309	1.26459e-14	0	110.307	m5C_6184	3.40492e-13	0	1	ENSMUSG00000035621	ENSMUST00000099492
10	80639663	+	C	ggtgccaagcCgggagattga	384	43	0.112	0	0	0.9977	1	T	341	0.084	0.147	6.54459e-14	0	47.7367	m5C_7270	1.81606e-12	0	556	70	0.126	1	0.002	0.9984	1	T	485	0.101	0.156	1.66028e-22	0	154.061	m5C_7313	7.45986e-21	0	1	ENSMUSG00000020211	ENSMUST00000148665
10	81205807	-	C	ctggtctgagCgggtgagtgc	116	17	0.148	1	0.009	0.9982	1	T	98	0.094	0.224	8.0649e-06	0	8.17297	m5C_7295	7.90029e-05	0	161	24	0.149	0	0	0.9981	1	T	137	0.102	0.212	4.72429e-08	0	17.9797	m5C_7355	6.1305e-07	0	2	ENSMUSG00000020235	ENSMUST00000140901
10	90897592	-	C	gatctgccagCggaggctcac	114	17	0.149	0	0	0.9983	1	T	97	0.095	0.226	8.01632e-06	0	8.25062	m5C_5960	7.8628e-05	0	81	16	0.198	0	0	0.9983	1	T	65	0.125	0.297	1.34324e-05	0	9.77544	m5C_5609	0.000116344	0	2	ENSMUSG00000019979	ENSMUST00000159110
10	98839143	+	C	gacttcccagCgggggagcca	500	96	0.196	9	0.018	0.9978	1	T	395	0.163	0.233	3.98483e-30	0	459.647	m5C_5603	3.75411e-28	0	659	136	0.209	9	0.014	0.9978	1	T	514	0.18	0.242	6.54227e-43	0	1031.03	m5C_5445	8.87404e-41	0	1	ENSMUSG00000019943	ENSMUST00000020107
10	116328247	-	C	cacgtatgagCgggggaccta	99	15	0.152	0	0	0.9981	1	T	84	0.094	0.235	3.44204e-05	0	6.29459	m5C_6384	0.000296459	0	128	13	0.102	1	0.008	0.9985	1	T	114	0.061	0.167	0.000176729	0	2.96617	m5C_6329	0.0011624	0	2	ENSMUSG00000020166	ENSMUST00000168036
10	117572096	-	C	tcactctctgCggaggataca	91	10	0.11	0	0	0.9983	1	T	81	0.061	0.191	0.000752228	0	1.89899	m5C_6378	0.00423967	0	58	9	0.155	0	0	0.998	1	T	49	0.084	0.269	0.00279366	5.10703e-15	1.92711	m5C_6331	0.0129321	1.44431e-14	2	ENSMUSG00000060181	ENSMUST00000079041
10	128199241	-	C	tgtgcctggtCgggggaatac	73	13	0.178	0	0	0.998	1	T	60	0.107	0.281	0.000135996	0	5.38493	m5C_6889	0.000997873	0	91	12	0.136	3	0.033	0.9983	1	T	76	0.08	0.223	0.000326801	0	3.33619	m5C_6797	0.00206448	0	2	ENSMUSG00000039914	ENSMUST00000220027
11	6352446	+	C	caactgtgagCgggggacctg	245	34	0.14	3	0.012	0.9985	1	T	208	0.102	0.19	3.34728e-11	0	36.4396	m5C_6616	7.07565e-10	0	327	39	0.12	3	0.009	0.9985	1	T	285	0.089	0.16	1.07774e-12	0	41.6864	m5C_6485	2.26547e-11	0	1	ENSMUSG00000041164	ENSMUST00000109787
11	16451765	-	C	tgagccagagCgggggaaagg	140	17	0.123	2	0.014	0.9982	1	T	121	0.078	0.188	4.51575e-06	0	7.11986	m5C_6168	4.71405e-05	0	140	17	0.121	0	0	0.9983	1	T	123	0.077	0.186	9.10379e-06	0	6.61654	m5C_6055	8.14019e-05	0	2	ENSMUSG00000078974	ENSMUST00000109643
11	19948174	+	C	atgactccagCgggggatggt	178	47	0.266	1	0.006	0.9982	1	T	130	0.206	0.335	2.08441e-16	0	151.794	m5C_5998	7.50289e-15	0	248	43	0.176	3	0.012	0.998	1	T	202	0.133	0.228	3.01347e-14	0	77.3204	m5C_5888	7.52216e-13	0	1	ENSMUSG00000045671	ENSMUST00000093299
11	44454910	+	C	cagcctcctgCgggggccgag	102	12	0.118	0	0	0.9983	1	T	90	0.069	0.194	0.000346483	0	2.84828	m5C_6174	0.00225022	0	108	20	0.185	0	0	0.9982	1	T	88	0.123	0.269	7.24124e-07	0	15.1293	m5C_6075	7.94044e-06	0	1	ENSMUSG00000019189	ENSMUST00000019333
11	50274723	+	C	ttatggtagcCaaatgatggg	752	150	0.199	0	0	0.9979	0.9987	T	602	0.172	0.23	3.03419e-47	0	1203.42	m5C_6918	6.25782e-45	0	548	135	0.247	1	0.002	0.9978	1	T	412	0.213	0.285	2.79623e-43	0	1220.85	m5C_6737	3.86579e-41	0	1	ENSMUSG00000007850	ENSMUST00000109142
11	51164065	+	C	agtttgtcagCggggggctaa	67	14	0.209	0	0	0.9985	1	T	53	0.129	0.321	5.72735e-05	0	7.64663	m5C_6916	0.00046844	0	59	17	0.288	0	0	0.9985	1	T	42	0.188	0.414	3.97223e-06	1.66089e-13	17.2949	m5C_6738	3.89582e-05	4.02976e-13	1	ENSMUSG00000020385	ENSMUST00000130641
11	51510934	+	C	agattcgtcgCggggtgaagg	2212	264	0.122	56	0.025	0.9973	0.9995	T	1892	0.109	0.137	6.22405e-75	0	2140.82	m5C_6915	2.96848e-72	0	2205	243	0.112	41	0.019	0.9975	0.9995	T	1921	0.1	0.126	3.3583e-68	0	1634.21	m5C_6735	9.2857e-66	0	1	ENSMUSG00000001056	ENSMUST00000127405
11	51716106	-	C	agcacagtgaCgggggccctc	39	5	0.132	1	0.026	0.9988	1	T	33	0.058	0.273	0.0543379	1.10433e-11	0.3639	m5C_6929	0.119142	2.27514e-11	52	10	0.196	1	0.019	0.9982	1	T	41	0.11	0.325	0.000599868	8.21565e-15	3.54904	m5C_6747	0.00354351	2.27513e-14	2	ENSMUSG00000020387	ENSMUST00000020655
11	54761107	+	C	aaggtgcagaCgggggacagt	711	98	0.138	3	0.004	0.9975	1	T	610	0.115	0.166	9.17506e-30	0	327.038	m5C_6670	8.3351e-28	0	715	121	0.171	6	0.008	0.9971	1	T	588	0.145	0.2	6.29704e-36	0	616.588	m5C_6567	5.87915e-34	0	1	ENSMUSG00000020267	ENSMUST00000020504
11	55378335	+	C	cctatgcccaCgggggcttgg	1501	180	0.12	6	0.004	0.9985	1	T	1315	0.105	0.138	1.98246e-53	0	994.851	m5C_6669	4.88004e-51	0	1574	196	0.125	5	0.003	0.9985	0.9987	T	1373	0.109	0.142	1.67629e-58	0	1239.65	m5C_6569	3.88738e-56	0	1	ENSMUSG00000018583	ENSMUST00000018727
11	60739951	+	C	ttccatgctgCgggggctaaa	86	17	0.202	2	0.023	0.9981	1	T	67	0.13	0.3	6.2071e-06	0	11.5408	m5C_6536	6.2654e-05	0	73	12	0.169	2	0.027	0.9981	1	T	59	0.099	0.273	0.00029427	0	4.21266	m5C_6372	0.00189561	0	1	ENSMUSG00000042569	ENSMUST00000042281
11	64890226	+	C	gtcgtctactCgggggatacc	475	94	0.204	14	0.029	0.9979	0.9979	T	367	0.17	0.243	5.1059e-31	0	483.049	m5C_6198	5.07464e-29	0	514	73	0.146	14	0.027	0.9983	1	T	427	0.118	0.18	1.24178e-23	0	196.891	m5C_6069	6.15666e-22	0	1	ENSMUSG00000020549	ENSMUST00000071891
11	69563144	-	C	ggcactccgcCctagattcta	128	29	0.227	0	0	0.9985	1	T	99	0.163	0.306	6.22409e-10	0	43.418	m5C_7767	1.15282e-08	0	162	17	0.105	0	0	0.9985	1	T	145	0.067	0.162	9.8028e-06	0	5.66701	m5C_7767	8.6152e-05	0	2	ENSMUSG00000059796	ENSMUST00000128519
11	70868813	-	C	cctaatatatCggggggaagc	2200	245	0.111	0	0	0.9976	1	T	1955	0.099	0.125	8.75629e-69	0	1648.9	m5C_6598	3.18187e-66	0	2646	335	0.127	3	0.001	0.9973	0.9989	T	2308	0.115	0.14	4.49188e-94	0	3583.88	m5C_6548	2.15281e-91	0	2	ENSMUSG00000018446	ENSMUST00000078528
11	77364424	-	C	ccgagcagcaCgggggacccc	32	7	0.219	0	0	0.9973	1	T	25	0.11	0.388	0.0108363	1.94682e-09	1.5164	m5C_6762	0.0424716	3.31685e-09	41	5	0.122	0	0	0.9979	1	T	36	0.053	0.255	0.0549305	4.35207e-14	0.33541	m5C_6643	0.114886	1.10243e-13	2	ENSMUSG00000037907	ENSMUST00000145934
11	87938817	+	C	agaaccgccgCgggggaccgc	3953	928	0.237	37	0.009	0.9926	0.9985	T	2988	0.224	0.251	2.56457e-260	0	53942.4	m5C_7208	3.91405e-257	0	4096	931	0.229	23	0.006	0.9972	0.9993	T	3142	0.216	0.242	1.86408e-284	0	57041.4	m5C_7069	3.35021e-281	0	1	ENSMUSG00000018379	ENSMUST00000139129
11	88234127	-	C	tgtccccagaCgggggaaccc	20	3	0.15	0	0	0.9981	1	T	17	0.052	0.36	0.230769	7.05303e-09	0.10005	m5C_6657	0.237319	8.72737e-09	45	12	0.267	0	0	0.9975	1	T	33	0.16	0.41	0.000210006	8.23774e-11	7.04576	m5C_6479	0.00137498	1.497e-10	2	ENSMUSG00000069769	ENSMUST00000107909
11	95848909	-	C	ttaggttaggCgggggaaaga	157	24	0.155	2	0.013	0.9985	1	T	131	0.106	0.22	4.54426e-08	0	18.7345	m5C_6840	6.7204e-07	0	290	56	0.195	3	0.01	0.9985	0.9932	T	231	0.153	0.245	1.41572e-18	0	153.356	m5C_6831	4.91671e-17	0	2	ENSMUSG00000013415	ENSMUST00000013559
11	97520208	-	C	tccccgtcgaCggggggcgat	44	6	0.143	2	0.045	0.9979	1	T	36	0.067	0.278	0.0258107	2.39586e-13	0.63997	m5C_8014	0.073216	5.91868e-13	74	12	0.164	1	0.014	0.9982	1	T	61	0.097	0.266	0.000298746	0	4.08634	m5C_7971	0.00192101	0	2	ENSMUSG00000043439	ENSMUST00000052281
11	100410630	-	C	acttgcaaggCggaggagttc	1096	154	0.144	29	0.026	0.9985	1	T	913	0.125	0.167	1.90827e-47	0	895.884	m5C_7929	4.04501e-45	0	1439	204	0.144	21	0.015	0.9985	1	T	1214	0.127	0.163	1.82981e-61	0	1568.13	m5C_7694	4.38483e-59	0	2	ENSMUSG00000020917	ENSMUST00000107389
11	101169675	-	C	cgacccgtcgCgggagaaatt	384	40	0.104	1	0.003	0.9973	1	T	343	0.078	0.139	1.37327e-11	0	33.7329	m5C_7924	3.02e-10	0	387	44	0.114	1	0.003	0.9985	1	T	342	0.086	0.15	3.1004e-14	0	51.1269	m5C_7679	7.71238e-13	0	2	ENSMUSG00000017188	ENSMUST00000017332
11	101307938	-	C	tccccgagggCgggggacagg	109	13	0.12	1	0.009	0.998	1	T	95	0.072	0.195	0.00016637	0	3.52283	m5C_7938	0.00117553	0	115	14	0.122	0	0	0.9985	1	T	101	0.074	0.194	8.01583e-05	0	4.23887	m5C_7676	0.000582668	0	2	ENSMUSG00000075528	ENSMUST00000070395
11	101635992	+	C	caaggaaagaCgggagctgaa	238	35	0.148	1	0.004	0.9983	0.9958	T	202	0.108	0.198	1.50115e-11	0	40.9663	m5C_7902	3.28231e-10	0	319	47	0.15	5	0.016	0.9986	1	T	267	0.114	0.193	2.2101e-15	0	78.8457	m5C_7670	6.15829e-14	0	1	ENSMUSG00000034931	ENSMUST00000039152
11	101675438	-	C	tgcctccgcgCgggggcccgg	154	24	0.156	0	0	0.9984	0.9872	T	130	0.107	0.221	4.51349e-08	0	18.8665	m5C_7936	6.68785e-07	0	196	33	0.168	0	0	0.9984	1	T	163	0.122	0.227	5.34957e-11	0	41.5135	m5C_7702	9.56668e-10	0	2	ENSMUSG00000017724	ENSMUST00000164750
11	106041122	+	C	caattggcgtCgggggaagct	82	10	0.125	2	0.024	1	1	T	70	0.069	0.215	0.000724035	0	2.17728	m5C_7702	0.00419415	0	102	14	0.139	1	0.01	0.9984	1	T	87	0.084	0.219	7.52962e-05	0	4.87195	m5C_7493	0.000555184	0	1	ENSMUSG00000020700	ENSMUST00000002044
11	107561282	+	C	gcatttcaggCggggcccacc	106	23	0.217	0	0	0.9985	1	T	83	0.149	0.305	6.25391e-08	0	24.7144	m5C_7699	8.90952e-07	0	142	21	0.15	2	0.014	0.9985	1	T	119	0.1	0.218	4.24212e-07	0	13.4155	m5C_7494	4.84073e-06	0	1	ENSMUSG00000020721	ENSMUST00000100305
11	116363794	-	C	tcggagacgtCgggggacgca	273	30	0.11	1	0.004	0.9982	1	T	242	0.078	0.153	7.99358e-10	0	21.3851	m5C_7117	1.44891e-08	0	348	56	0.162	2	0.006	0.9976	1	T	290	0.127	0.204	2.46177e-18	0	125.026	m5C_6934	8.34797e-17	0	2	ENSMUSG00000015869	ENSMUST00000152874
11	116733185	-	C	ttccaatacgCgggggagaaa	355	86	0.245	4	0.011	0.9985	1	T	265	0.203	0.293	6.75093e-29	0	491.654	m5C_7116	5.5996e-27	0	340	65	0.192	2	0.006	0.9985	1	T	273	0.154	0.238	8.97552e-22	0	210.465	m5C_6927	3.77339e-20	0	2	ENSMUSG00000056962	ENSMUST00000141735
12	8335078	+	C	ggccgagacgCggaggagtgc	143	20	0.142	2	0.014	0.9985	1	T	121	0.094	0.209	9.24262e-07	0	11.3123	m5C_6784	1.10897e-05	0	139	23	0.165	0	0	1	1	T	116	0.113	0.236	8.84585e-08	0	18.3093	m5C_6596	1.10213e-06	0	1	ENSMUSG00000037669	ENSMUST00000037383
12	31337488	+	C	gcaacgtcagCgggggagtgt	140	32	0.234	3	0.021	0.9982	1	T	105	0.171	0.311	5.98785e-11	0	55.8043	m5C_6798	1.22831e-09	0	218	44	0.204	2	0.009	0.9979	1	T	172	0.155	0.262	9.9079e-15	0	95.7478	m5C_6692	2.68784e-13	0	1	ENSMUSG00000002900	ENSMUST00000169088
12	57287427	+	C	ccattgcagtCgggggaaaaa	162	27	0.171	4	0.025	0.9981	1	T	131	0.12	0.237	4.42517e-09	0	27.1082	m5C_6767	7.45441e-08	0	146	21	0.144	0	0	1	1	T	125	0.096	0.21	4.39707e-07	0	12.8208	m5C_6681	4.99376e-06	0	1	ENSMUSG00000047022	ENSMUST00000153755
12	72132780	+	C	acacccctagCgggggaagcg	32	7	0.219	0	0	0.9983	1	T	25	0.11	0.388	0.0108363	3.21461e-10	1.5164	m5C_7085	0.0424716	5.74893e-10	44	13	0.295	0	0	0.9992	1	T	31	0.182	0.442	8.64801e-05	4.4198e-13	9.58968	m5C_6954	0.000617073	1.05212e-12	1	ENSMUSG00000005078	ENSMUST00000125764
12	73228561	+	C	cttttagacgCgggagcagga	326	45	0.14	4	0.012	0.998	1	T	277	0.106	0.182	1.08852e-14	0	66.6746	m5C_7090	3.3226e-13	0	387	42	0.112	11	0.028	1	1	T	334	0.084	0.148	1.35264e-13	0	45.2435	m5C_6955	3.16747e-12	0	1	ENSMUSG00000021103	ENSMUST00000187549
12	73977505	+	C	cctaacaagcCgggggaggac	199	40	0.203	2	0.01	0.9985	1	T	157	0.153	0.265	2.00574e-13	0	77.6096	m5C_7089	5.27787e-12	0	214	33	0.156	3	0.014	0.9978	1	T	178	0.114	0.212	5.99285e-11	0	38.3161	m5C_6956	1.06377e-09	0	1	ENSMUSG00000021109	ENSMUST00000110461
12	76623336	+	C	catccgtcggCgggagagcct	244	46	0.192	4	0.016	0.9976	1	T	194	0.147	0.246	2.61362e-15	0	98.5288	m5C_7432	8.38005e-14	0	218	39	0.187	9	0.041	1	1	T	170	0.14	0.245	5.14531e-13	0	66.9107	m5C_7196	1.11751e-11	0	1	ENSMUSG00000052609	ENSMUST00000075249
12	85180847	+	C	aattaaagggCaaatgttctc	80	11	0.138	0	0	0.9982	1	T	69	0.079	0.23	0.000675767	0	2.73909	m5C_7467	0.00406365	0	107	12	0.112	0	0	0.9982	1	T	95	0.065	0.186	0.000352409	0	2.7069	m5C_7278	0.00216351	0	1	ENSMUSG00000004789	ENSMUST00000053811
12	100175984	+	C	acctctctgaCgggggaccaa	94	20	0.217	2	0.021	0.9981	1	T	72	0.145	0.312	5.9929e-07	0	18.0904	m5C_7636	7.34059e-06	0	82	13	0.16	1	0.012	0.9982	1	T	68	0.096	0.255	0.000144807	0	4.80434	m5C_7425	0.00100776	0	1	ENSMUSG00000001175	ENSMUST00000110082
12	110527875	+	C	gacagttagcCaaatgtgttt	807	129	0.16	0	0	0.9989	0.9988	T	678	0.136	0.187	1.12578e-41	0	719.388	m5C_8768	1.82783e-39	0	679	133	0.196	0	0	0.9985	1	T	546	0.168	0.227	1.04864e-41	0	914.391	m5C_8534	1.29978e-39	0	1	ENSMUSG00000017843	ENSMUST00000223168
12	112883721	-	C	atttgctccaCgggggatgca	62	18	0.29	0	0	0.9985	1	T	44	0.192	0.413	1.80199e-06	6.66134e-16	19.8763	m5C_7337	2.0402e-05	1.98255e-15	53	8	0.151	0	0	0.9979	1	T	45	0.079	0.271	0.00587787	2.44249e-15	1.40134	m5C_7104	0.0241739	6.98729e-15	2	ENSMUSG00000002799	ENSMUST00000075827
13	35074616	+	C	agaatatgagCgggagaatgt	241	40	0.168	3	0.012	0.9985	1	T	198	0.126	0.221	3.03885e-13	0	63.0462	m5C_7628	7.72983e-12	0	183	29	0.159	1	0.005	0.9985	1	T	153	0.113	0.219	1.10911e-09	0	29.4216	m5C_7303	1.7147e-08	0	1	ENSMUSG00000021413	ENSMUST00000077853
13	36057204	+	C	atcccacccaCgggggcgtgg	160	22	0.138	0	0	0.9985	1	T	138	0.093	0.199	2.19782e-07	0	13.5618	m5C_7462	2.92188e-06	0	213	34	0.16	0	0	0.9985	1	T	179	0.117	0.215	2.78304e-11	0	41.8222	m5C_7207	5.06512e-10	0	1	ENSMUSG00000059288	ENSMUST00000075220
13	41071534	+	C	ttcttcacgaCgggggacaca	86	22	0.259	1	0.012	0.9985	0.9885	T	63	0.178	0.361	1.00099e-07	0	27.3456	m5C_7498	1.40933e-06	0	92	21	0.228	0	0	0.9985	1	T	71	0.154	0.324	2.63103e-07	0	21.3375	m5C_7217	3.0906e-06	0	1	ENSMUSG00000021360	ENSMUST00000110191
13	41175885	+	C	gtactcatagCgggggtaaaa	329	69	0.21	1	0.003	0.9974	1	T	259	0.17	0.258	6.19142e-23	0	260.102	m5C_7499	3.74974e-21	0	366	75	0.206	2	0.005	0.9978	1	T	289	0.168	0.251	3.75459e-25	0	307.149	m5C_7216	2.06044e-23	0	1	ENSMUSG00000021361	ENSMUST00000021790
13	54614092	-	C	cgctccaaagCggaggagcag	299	43	0.144	0	0	0.9983	0.9934	T	256	0.109	0.188	2.23382e-14	0	63.7192	m5C_8323	6.50621e-13	0	320	37	0.116	0	0	0.9983	1	T	283	0.085	0.155	4.82344e-12	0	35.6156	m5C_8178	9.55254e-11	0	2	ENSMUSG00000025872	ENSMUST00000026990
13	58274938	-	C	tttgggggggCgggtgggcgg	59	12	0.203	0	0	0.9975	1	T	47	0.12	0.323	0.000262429	2.32259e-13	5.17216	m5C_8108	0.00178484	5.74139e-13	69	16	0.232	0	0	0.9976	1	T	53	0.148	0.344	1.14284e-05	5.55112e-15	11.7088	m5C_7863	9.95862e-05	1.56498e-14	2	ENSMUSG00000007836	ENSMUST00000007980
13	58548713	-	C	cgaccaaaggCggggaaaaaa	90	10	0.111	0	0	0.9985	0.9783	T	80	0.061	0.193	0.00149985	0	1.73624	m5C_8106	0.00779127	0	68	9	0.138	3	0.044	0.9985	1	T	56	0.075	0.243	0.00145194	0	1.90521	m5C_7867	0.00733518	0	2	ENSMUSG00000021546	ENSMUST00000116403
13	68709788	-	C	agcttaggggCatttgcattc	47	12	0.255	0	0	0.9984	1	T	35	0.153	0.395	0.000218834	9.45377e-12	6.69891	m5C_7692	0.00149769	1.96571e-11	42	9	0.22	1	0.024	0.9982	1	T	32	0.12	0.367	0.002391	2.40752e-12	2.83185	m5C_7511	0.0113985	5.542e-12	2	ENSMUSG00000034617	ENSMUST00000045827
13	73664446	+	C	acataccgggCaggggaaggg	304	34	0.114	7	0.023	0.9981	1	T	263	0.083	0.156	4.27631e-11	0	29.2918	m5C_7650	8.8917e-10	0	335	52	0.156	2	0.006	0.9978	1	T	281	0.121	0.199	2.55975e-17	0	104.494	m5C_7448	8.00089e-16	0	1	ENSMUSG00000021608	ENSMUST00000022099
13	96791358	-	C	cagtccaggaCgggggacgcc	482	59	0.123	4	0.008	0.9984	0.9979	T	419	0.097	0.156	5.1491e-19	0	104.566	m5C_8232	2.31134e-17	0	795	140	0.178	9	0.011	0.9984	1	T	646	0.153	0.206	6.23714e-44	0	925.168	m5C_8088	9.15078e-42	0	2	ENSMUSG00000021670	ENSMUST00000022176
13	100090735	-	C	tacatgtggcCaaatgcccgc	55	8	0.145	0	0	0.998	1	T	47	0.076	0.262	0.00297181	1.9984e-15	1.52816	m5C_8090	0.0140944	5.86305e-15	72	10	0.139	0	0	0.9985	1	T	62	0.077	0.237	0.00069868	0	2.43705	m5C_7715	0.00396121	0	2	ENSMUSG00000021646	ENSMUST00000221034
13	106931483	-	C	tagtgccaagCgggagagccc	319	35	0.111	5	0.016	0.9984	0.9969	T	279	0.081	0.151	1.06737e-11	0	31.1989	m5C_7817	2.3816e-10	0	355	45	0.127	1	0.003	0.9979	0.9972	T	309	0.096	0.166	1.27699e-14	0	60.2567	m5C_7554	3.42549e-13	0	2	ENSMUSG00000042590	ENSMUST00000186033
13	111852409	+	C	attgtactgcCgggggacttc	23	5	0.217	0	0	0.9984	1	T	18	0.097	0.419	0.0245478	4.23345e-08	0.77793	m5C_7795	0.073216	4.46684e-08	24	7	0.292	0	0	0.9984	1	T	17	0.149	0.492	0.00940129	1.32287e-07	2.11602	m5C_7541	0.0353853	1.34609e-07	1	ENSMUSG00000032727	ENSMUST00000109272
13	115225169	-	C	ctccatgtgtCgggggaacag	37	11	0.306	1	0.027	0.9983	1	T	25	0.18	0.469	0.000397583	3.02722e-09	6.73473	m5C_8049	0.00252619	4.87049e-09	45	5	0.111	0	0	0.9971	1	T	40	0.048	0.235	0.0555986	2.00506e-13	0.30372	m5C_7648	0.114886	4.82571e-13	2	ENSMUSG00000042275	ENSMUST00000109226
14	51091613	-	C	gcagctcaagCgggagaaact	52	11	0.212	0	0	0.9985	1	T	41	0.122	0.34	0.000541629	5.66214e-15	4.39927	m5C_8131	0.00340459	1.62374e-14	78	14	0.179	0	0	0.9985	1	T	64	0.11	0.279	6.4396e-05	0	6.4566	m5C_7904	0.000483239	0	2	ENSMUSG00000006281	ENSMUST00000006444
15	7223229	+	C	actctgacgtCgggggtcact	62	10	0.161	0	0	0.9987	1	T	52	0.09	0.272	0.00131781	0	2.59328	m5C_8247	0.00714221	0	77	9	0.117	0	0	0.9986	1	T	68	0.063	0.207	0.00304962	0	1.4202	m5C_8071	0.0134749	0	1	ENSMUSG00000054263	ENSMUST00000171588
15	9139534	-	C	gaagcttagtCgggagaactt	556	71	0.129	7	0.013	0.9985	1	T	478	0.104	0.16	7.529e-23	0	163.062	m5C_8455	4.48858e-21	0	589	62	0.106	3	0.005	0.9981	1	T	524	0.083	0.133	2.66254e-18	0	90.8907	m5C_8253	8.98637e-17	0	2	ENSMUSG00000054115	ENSMUST00000096482
15	10575782	-	C	gagcatccggCggggacgtcc	376	40	0.108	7	0.019	0.9991	1	T	329	0.081	0.144	5.9512e-13	0	39.4255	m5C_8649	1.49387e-11	0	347	35	0.102	5	0.014	0.9985	1	T	307	0.075	0.139	2.32777e-11	0	27.7287	m5C_8335	4.27989e-10	0	2	ENSMUSG00000022246	ENSMUST00000090339
15	25805756	+	C	attgccatggCggaggctcct	451	59	0.133	9	0.02	0.9985	1	T	383	0.105	0.168	4.35864e-19	0	113.652	m5C_8277	1.99166e-17	0	536	72	0.135	1	0.002	0.9985	0.9981	T	463	0.108	0.166	3.26734e-23	0	175.257	m5C_8099	1.55556e-21	0	1	ENSMUSG00000022272	ENSMUST00000110457
15	55078923	+	C	ctcttgactcCgggggctccg	137	22	0.161	0	0	0.9981	1	T	115	0.109	0.231	1.90799e-07	0	16.0397	m5C_8432	2.55885e-06	0	126	21	0.167	0	0	0.9983	1	T	105	0.112	0.241	3.84526e-07	0	15.0439	m5C_8235	4.40886e-06	0	1	ENSMUSG00000022419	ENSMUST00000096433
15	75528889	-	C	aataaaatgtCgggggaaggt	45	9	0.2	0	0	1	1	T	36	0.109	0.338	0.00250948	0	2.55007	m5C_8525	0.0124188	0	36	6	0.167	0	0	0.9985	1	T	30	0.079	0.319	0.0249335	8.53018e-11	0.75707	m5C_8320	0.0695841	1.53808e-10	2	ENSMUSG00000000934	ENSMUST00000000958
15	76775431	+	C	cgaatccacaCgggagagaag	401	71	0.178	3	0.007	0.9981	1	T	327	0.144	0.219	1.37077e-23	0	233.602	m5C_9174	8.57407e-22	0	326	37	0.114	1	0.003	0.9985	1	T	288	0.084	0.153	4.91115e-12	0	35.0356	m5C_9055	9.67294e-11	0	1	ENSMUSG00000033669	ENSMUST00000023179
15	78794279	+	C	gctgcttcggCggaggacatg	278	49	0.178	2	0.007	0.9977	1	T	227	0.137	0.227	3.42473e-16	0	103.799	m5C_9539	1.20991e-14	0	220	32	0.147	3	0.014	0.9983	1	T	185	0.106	0.201	6.7813e-11	0	34.6331	m5C_9305	1.19195e-09	0	1	ENSMUSG00000022436	ENSMUST00000061239
15	79800162	-	C	ggccttccccCggggggagtg	413	48	0.123	23	0.056	0.997	0.9976	T	342	0.094	0.159	4.04381e-14	0	60.4942	m5C_9563	1.14715e-12	0	448	56	0.132	24	0.054	0.9982	0.9978	T	368	0.103	0.168	1.98473e-18	0	102.233	m5C_9331	6.82689e-17	0	2	ENSMUSG00000053411	ENSMUST00000109616
15	80140537	+	C	gaagtgttggCgggggacttg	2797	625	0.225	16	0.006	0.9976	1	T	2156	0.21	0.241	2.50327e-193	0	25232.1	m5C_9311	2.3878e-190	0	3064	689	0.226	18	0.006	0.9974	0.9993	T	2357	0.212	0.241	1.7073e-212	0	30887.4	m5C_9118	2.45475e-209	0	1	ENSMUSG00000042406	ENSMUST00000109605
15	84198284	+	C	ccccagtcgcCaaatgcagcc	93	33	0.355	0	0	0.9981	0.9894	T	60	0.265	0.456	7.27501e-12	0	97.45	m5C_8974	1.67721e-10	0	123	34	0.276	0	0	0.9983	1	T	89	0.205	0.361	8.21644e-12	0	77.2906	m5C_8792	1.58359e-10	0	1	ENSMUSG00000022438	ENSMUST00000023072
15	96254775	+	C	ctcgctaatgCgggggtgttc	93	12	0.132	2	0.022	0.9982	1	T	79	0.077	0.216	0.000331459	0	3.21806	m5C_9001	0.00218614	0	147	22	0.15	0	0	0.9985	1	T	125	0.101	0.216	1.02048e-07	0	15.5278	m5C_8764	1.2562e-06	0	1	ENSMUSG00000033237	ENSMUST00000096250
15	96597336	-	C	agacagcccaCgggagacgct	380	44	0.117	4	0.011	0.9984	0.9974	T	332	0.088	0.153	2.98861e-14	0	52.5673	m5C_9013	8.63866e-13	0	577	79	0.137	1	0.002	0.9984	0.9983	T	497	0.111	0.168	1.87111e-25	0	217.724	m5C_8772	1.05917e-23	0	2	ENSMUSG00000022462	ENSMUST00000023099
15	98732360	-	C	ggctaccaggCaggggaattc	73	13	0.178	0	0	0.9983	1	T	60	0.107	0.281	0.000135996	0	5.38493	m5C_9702	0.000997873	0	103	15	0.146	0	0	0.9984	1	T	88	0.09	0.226	3.52557e-05	0	6.0302	m5C_9392	0.00028099	0	2	ENSMUSG00000048154	ENSMUST00000178486
15	99205493	+	C	caaggctcagCgggagaagga	184	32	0.178	4	0.022	0.9989	1	T	148	0.129	0.24	1.02642e-10	0	41.1806	m5C_9689	2.03974e-09	0	162	26	0.166	5	0.031	0.9982	1	T	131	0.116	0.232	9.64657e-09	0	24.0898	m5C_9386	1.35979e-07	0	1	ENSMUSG00000023007	ENSMUST00000150641
15	100291745	-	C	tgacctgtcaCgggggagacg	25	7	0.28	0	0	1	1	T	18	0.143	0.476	0.00962513	0	2.01631	m5C_8685	0.0385359	0	56	9	0.164	1	0.018	0.9982	1	T	46	0.089	0.283	0.00273873	2.55351e-15	2.04222	m5C_8465	0.0127683	7.30199e-15	2	ENSMUSG00000023030	ENSMUST00000023774
15	103208265	+	C	tgctgtgcggCttaggaataa	57	9	0.158	0	0	0.9985	1	T	48	0.085	0.274	0.00277593	1.11022e-15	1.96401	m5C_9592	0.013501	3.28376e-15	73	10	0.139	1	0.014	0.9985	1	T	62	0.077	0.237	0.00069868	0	2.43705	m5C_9502	0.00396121	0	1	ENSMUSG00000060992	ENSMUST00000100162
15	103222513	-	C	acaactcgggCgggggcgtga	90	12	0.138	3	0.033	0.9978	1	T	75	0.081	0.226	0.000325188	0	3.37752	m5C_9604	0.00215596	0	109	14	0.128	0	0	0.9982	1	T	95	0.078	0.204	7.82015e-05	0	4.48885	m5C_9520	0.000571332	0	2	ENSMUSG00000000552	ENSMUST00000229373
16	4832237	-	C	gggcacggggCaggggatgct	250	40	0.163	4	0.016	0.9986	1	T	206	0.122	0.214	1.61894e-13	0	62.2859	m5C_8665	4.27477e-12	0	294	57	0.197	5	0.017	0.9986	1	T	232	0.155	0.247	3.23268e-19	0	163.844	m5C_8422	1.20413e-17	0	2	ENSMUSG00000022536	ENSMUST00000115844
16	10231589	+	C	cacggcctagCggaggatgga	408	42	0.103	1	0.002	0.9983	1	T	365	0.077	0.137	1.49104e-13	0	41.6181	m5C_8892	3.9645e-12	0	514	56	0.109	1	0.002	0.9985	1	T	457	0.085	0.139	5.67324e-18	0	82.1161	m5C_8663	1.86232e-16	0	1	ENSMUSG00000022503	ENSMUST00000023146
16	11071591	-	C	gtccttcctgCggggtccggc	857	102	0.12	9	0.011	0.9985	0.9977	T	746	0.1	0.144	8.59964e-31	0	306.924	m5C_8904	8.41332e-29	0	1010	108	0.107	4	0.004	0.9986	1	T	898	0.09	0.128	8.66725e-33	0	310.598	m5C_8669	7.08055e-31	0	2	ENSMUSG00000062203	ENSMUST00000167571
16	11623407	-	C	acaggaatgcCgggggaacct	72	13	0.181	0	0	0.998	1	T	59	0.109	0.285	0.000134788	0	5.46754	m5C_8896	0.000992825	0	86	12	0.143	2	0.023	0.9996	1	T	72	0.084	0.233	0.00032015	0	3.5079	m5C_8674	0.00203678	0	2	ENSMUSG00000065979	ENSMUST00000096272
16	17460644	+	C	gctcactgaaCgggggaagct	225	25	0.113	4	0.018	0.9982	1	T	196	0.078	0.162	2.90425e-08	0	14.6605	m5C_9151	4.36266e-07	0	202	40	0.198	0	0	0.9983	1	T	162	0.149	0.258	2.13133e-13	0	75.4826	m5C_8907	4.79627e-12	0	1	ENSMUSG00000005899	ENSMUST00000006053
16	17744132	-	C	ccactgatcaCgggggtcttt	293	36	0.124	3	0.01	0.9976	1	T	254	0.091	0.167	9.14333e-12	0	36.1756	m5C_9160	2.08277e-10	0	305	41	0.135	1	0.003	0.9976	1	T	263	0.101	0.178	2.14161e-13	0	52.4611	m5C_8923	4.79627e-12	0	2	ENSMUSG00000003528	ENSMUST00000003622
16	20218630	-	C	tgtccggttgCggggggctat	224	23	0.103	0	0	0.9984	1	T	201	0.069	0.149	1.3152e-07	0	10.9832	m5C_9407	1.79219e-06	0	229	41	0.18	1	0.004	0.9985	1	T	187	0.135	0.235	1.25993e-13	0	71.6167	m5C_9264	2.96973e-12	0	2	ENSMUSG00000022822	ENSMUST00000079158
16	20371111	+	C	agacggttacCggggggactt	123	19	0.154	0	0	0.998	1	T	104	0.101	0.229	1.79748e-06	0	11.0446	m5C_9389	2.03813e-05	0	133	15	0.113	0	0	0.9985	1	T	118	0.07	0.178	4.01943e-05	0	4.58585	m5C_9243	0.000312724	0	1	ENSMUSG00000003234	ENSMUST00000003319
16	20511452	+	C	tgtgtctttgCggggggaagg	161	21	0.13	0	0	0.9985	0.9938	T	140	0.087	0.191	4.74978e-07	0	11.5419	m5C_9391	5.97127e-06	0	216	29	0.134	0	0	0.9985	1	T	187	0.095	0.186	1.36085e-09	0	24.4602	m5C_9248	2.0949e-08	0	1	ENSMUSG00000045983	ENSMUST00000044783
16	30384737	-	C	tgcctaagatCgggggataga	31	8	0.258	0	0	0.9985	1	T	23	0.137	0.432	0.00466637	3.82233e-10	2.55509	m5C_9075	0.0209342	6.81818e-10	48	11	0.229	0	0	0.9983	1	T	37	0.133	0.365	0.000512429	6.04738e-12	4.81659	m5C_8833	0.00307757	1.25107e-11	2	ENSMUSG00000022538	ENSMUST00000117363
16	31863312	-	C	gatgctgttaCgggagagttc	141	21	0.149	0	0	1	0.993	T	120	0.1	0.217	4.26854e-07	0	13.3126	m5C_9085	5.41984e-06	0	179	21	0.117	0	0	0.9988	1	T	158	0.078	0.173	5.1169e-07	0	10.3081	m5C_8835	5.74771e-06	0	2	ENSMUSG00000022781	ENSMUST00000023467
16	33696304	+	C	accaagcttgCggaggaaatg	179	36	0.202	1	0.006	0.9983	1	T	142	0.15	0.267	4.0599e-12	0	61.4389	m5C_9277	9.59166e-11	0	175	37	0.214	2	0.011	0.9983	0.9887	T	136	0.159	0.281	8.41734e-13	0	71.1858	m5C_9006	1.79562e-11	0	1	ENSMUSG00000022817	ENSMUST00000115028
16	42776240	+	C	caagaaacagCgggagaagct	55	10	0.182	0	0	0.9972	1	T	45	0.102	0.303	0.00124734	9.70335e-14	2.95848	m5C_8731	0.00682816	2.45511e-13	61	8	0.131	0	0	0.9974	1	T	53	0.068	0.238	0.00611665	0	1.20378	m5C_8519	0.0247301	0	1	ENSMUSG00000022708	ENSMUST00000126354
16	43980606	+	C	tgctgattggCggggcagttt	726	97	0.137	16	0.022	0.9982	1	T	613	0.113	0.164	1.98004e-29	0	315.465	m5C_8733	1.71701e-27	0	770	115	0.154	24	0.031	0.9981	1	T	631	0.13	0.182	2.59998e-35	0	517.128	m5C_8518	2.30756e-33	0	1	ENSMUSG00000022698	ENSMUST00000159514
16	45006574	+	C	ttgcagaaggCgggggagagc	189	25	0.134	3	0.016	0.9983	1	T	161	0.093	0.191	2.51211e-08	0	17.6176	m5C_8583	3.82634e-07	0	220	31	0.144	5	0.023	0.9977	1	T	184	0.103	0.197	2.90476e-10	0	30.5912	m5C_8327	4.84508e-09	0	1	ENSMUSG00000022663	ENSMUST00000023343
16	48111453	+	C	aagactgaacCgggggaggag	987	124	0.126	5	0.005	0.998	1	T	858	0.107	0.149	9.99341e-38	0	490.661	m5C_8961	1.38654e-35	0	969	114	0.118	2	0.002	0.9981	0.9979	T	853	0.099	0.14	1.71963e-34	0	381.301	m5C_8644	1.48945e-32	0	1	ENSMUSG00000058550	ENSMUST00000096045
16	89630113	-	C	ggcctgaaggCgggggatgag	50	16	0.32	0	0	0.9981	1	T	34	0.208	0.458	7.31679e-06	3.90132e-13	17.0571	m5C_8785	7.2859e-05	9.5573e-13	59	17	0.288	0	0	0.998	1	T	42	0.188	0.414	3.97223e-06	8.7963e-13	17.2949	m5C_8547	3.89582e-05	2.06521e-12	2	ENSMUSG00000002489	ENSMUST00000114122
16	91024671	+	C	ccacttcaggCggggtaggag	139	19	0.139	2	0.014	0.9978	0.9929	T	118	0.091	0.206	1.95229e-06	0	9.83003	m5C_9866	2.19087e-05	0	162	31	0.194	2	0.012	0.9973	1	T	129	0.14	0.262	1.86309e-10	0	42.223	m5C_9590	3.15891e-09	0	1	ENSMUSG00000039830	ENSMUST00000035608
16	91302179	+	C	aagctccctgCggggggccat	35	10	0.286	0	0	0.9981	1	T	25	0.163	0.451	0.000462761	2.67916e-09	5.44426	m5C_9862	0.00293544	4.39198e-09	41	8	0.195	0	0	0.9981	1	T	33	0.102	0.34	0.00536163	1.25588e-12	1.85913	m5C_9575	0.0225937	2.92755e-12	1	ENSMUSG00000022967	ENSMUST00000023689
16	93672222	+	C	gcactcctagCggggtctgct	709	73	0.106	19	0.027	0.9985	1	T	617	0.085	0.131	5.67064e-22	0	131.817	m5C_8965	3.1357e-20	0	659	75	0.116	10	0.015	0.9985	1	T	574	0.093	0.142	2.2326e-22	0	151.336	m5C_8740	9.7867e-21	0	1	ENSMUSG00000039456	ENSMUST00000202261
17	14415850	-	C	tgtgatgagcCgggggagggt	229	30	0.132	2	0.009	0.9949	0.9957	T	197	0.094	0.182	1.13959e-08	0	22.4393	m5C_9129	1.82693e-07	0	326	57	0.175	1	0.003	1	1	T	268	0.138	0.22	9.39021e-19	0	141.698	m5C_8903	3.29299e-17	0	2	ENSMUSG00000048826	ENSMUST00000053218
17	23829354	+	C	cgctgccacaCgggggagaag	823	124	0.152	8	0.01	0.9981	1	T	691	0.129	0.178	4.03268e-38	0	598.738	m5C_9089	5.8063e-36	0	1149	161	0.142	14	0.012	0.9981	1	T	974	0.123	0.163	5.86001e-48	0	933.501	m5C_8814	1.0275e-45	0	1	ENSMUSG00000023902	ENSMUST00000095595
17	24899989	+	C	aaaagccattCgggggagttc	263	48	0.187	6	0.023	0.9983	1	T	209	0.144	0.239	6.30438e-16	0	104.965	m5C_10193	2.13817e-14	0	325	44	0.137	3	0.009	0.9983	1	T	278	0.103	0.178	2.34933e-14	0	62.0008	m5C_10040	6.01043e-13	0	1	ENSMUSG00000041130	ENSMUST00000234956
17	26150498	-	C	gcgtctgttcCgggggaagaa	49	9	0.188	1	0.02	0.9985	1	T	39	0.102	0.319	0.00258704	1.10889e-12	2.37301	m5C_9643	0.0127448	2.6677e-12	53	7	0.132	0	0	0.9981	1	T	46	0.065	0.248	0.0126502	2.22045e-16	0.86989	m5C_9450	0.043604	6.58259e-16	2	ENSMUSG00000025728	ENSMUST00000133650
17	26494767	+	C	cagaccacttCgggggcaagt	332	57	0.173	3	0.009	0.9985	0.997	T	272	0.136	0.218	4.86685e-19	0	142.158	m5C_9635	2.19757e-17	0	456	52	0.115	2	0.004	0.9985	1	T	402	0.088	0.147	9.43424e-17	0	73.6831	m5C_9418	2.86172e-15	0	1	ENSMUSG00000024188	ENSMUST00000025023
17	27144541	+	C	cagcccggggCctgcagtgtg	85	12	0.141	0	0	0.9985	1	T	73	0.083	0.231	0.000321863	0	3.46334	m5C_9639	0.00213763	0	102	16	0.157	0	0	0.9985	1	T	86	0.099	0.24	1.61349e-05	0	7.58492	m5C_9428	0.000138748	0	1	ENSMUSG00000024301	ENSMUST00000078961
17	29470145	-	C	gaattgttgcCaaatgaaaaa	556	110	0.198	0	0	0.998	1	T	446	0.167	0.233	2.38834e-34	0	617.08	m5C_10369	2.84773e-32	0	478	113	0.236	0	0	0.9961	1	T	365	0.201	0.276	6.76407e-36	0	796.857	m5C_10115	6.23422e-34	0	2	ENSMUSG00000024007	ENSMUST00000024802
17	34160061	+	C	aggacgctgtCgggggtgagc	434	68	0.158	4	0.009	0.9975	1	T	362	0.127	0.196	1.44537e-20	0	170.932	m5C_10571	7.11589e-19	0	392	53	0.136	3	0.008	0.9977	0.9975	T	336	0.106	0.174	1.65882e-17	0	93.9991	m5C_10292	5.30011e-16	0	1	ENSMUSG00000024312	ENSMUST00000025170
17	34175060	+	C	agtgaagctgCgggggaatgg	48	5	0.104	0	0	0.9985	1	T	43	0.045	0.222	0.0560272	8.88178e-15	0.28362	m5C_10572	0.119142	2.44505e-14	78	15	0.192	0	0	0.9985	1	T	63	0.12	0.293	2.90235e-05	0	8.17733	m5C_10302	0.000234702	0	1	ENSMUSG00000024319	ENSMUST00000025178
17	34254648	+	C	ggagcgtcaaCgggggaagga	48	7	0.149	1	0.021	0.998	1	T	40	0.074	0.277	0.0122884	7.38964e-13	0.99053	m5C_10553	0.0458475	1.79359e-12	45	9	0.225	5	0.111	0.9978	1	T	31	0.123	0.375	0.00235825	6.92535e-12	2.91232	m5C_10289	0.0112647	1.41882e-11	1	ENSMUSG00000039656	ENSMUST00000044858
17	34873726	+	C	tcctggggctCgggggcaatt	59	6	0.102	0	0	0.9981	1	T	53	0.047	0.205	0.0273478	0	0.44498	m5C_10539	0.073216	0	72	14	0.194	0	0	0.9982	1	T	58	0.12	0.3	6.0706e-05	0	7.05546	m5C_10303	0.000456979	0	1	ENSMUSG00000015461	ENSMUST00000015605
17	35122319	+	C	tgggctctgcCgggggctcag	82	23	0.28	0	0	0.9982	1	T	59	0.195	0.386	1.97926e-08	0	34.5095	m5C_10547	3.06364e-07	0	127	32	0.256	2	0.016	0.9981	1	T	93	0.188	0.339	4.77281e-11	0	61.9491	m5C_10277	8.55654e-10	0	1	ENSMUSG00000013787	ENSMUST00000114033
17	35361763	+	C	cggccaactcCtccacaggct	155	41	0.265	0	0	0.9984	1	T	114	0.201	0.339	4.28915e-14	0	110.372	m5C_10549	1.21224e-12	0	241	87	0.361	0	0	0.9984	1	T	154	0.303	0.423	9.33429e-31	0	791.556	m5C_10290	7.13875e-29	0	1	ENSMUSG00000024392	ENSMUST00000166426
17	35836223	+	C	gcgcaactggCgggagaaggt	182	22	0.127	9	0.049	0.9984	1	T	151	0.085	0.185	2.33876e-07	0	12.4728	m5C_10552	3.09845e-06	0	173	17	0.101	4	0.023	0.9978	0.9943	T	152	0.064	0.155	9.99369e-06	0	5.41956	m5C_10301	8.7296e-05	0	1	ENSMUSG00000040312	ENSMUST00000164242
17	36293859	+	C	gaatcggagaCgggggaaagg	115	14	0.125	3	0.026	0.9985	1	T	98	0.076	0.199	7.92018e-05	0	4.36028	m5C_10133	0.000623081	0	179	18	0.101	1	0.006	0.998	1	T	160	0.065	0.154	4.85405e-06	0	6.21019	m5C_9854	4.58552e-05	0	1	ENSMUSG00000024429	ENSMUST00000087200
17	36578030	-	C	gagaagaagcCgggggagctc	81	14	0.173	0	0	0.9981	1	T	67	0.106	0.269	6.60865e-05	0	6.19377	m5C_10138	0.000538213	0	97	14	0.147	2	0.021	0.9981	1	T	81	0.09	0.232	7.28584e-05	0	5.20517	m5C_9880	0.000539422	0	2	ENSMUSG00000045409	ENSMUST00000173665
17	46973118	+	C	cgcatacctgCgggggaccat	320	76	0.24	3	0.009	0.9973	1	T	241	0.196	0.29	1.58405e-25	0	369.507	m5C_9807	1.14036e-23	0	418	121	0.294	6	0.014	0.9973	1	T	291	0.252	0.339	1.69508e-39	0	1181.16	m5C_9662	1.90405e-37	0	1	ENSMUSG00000038545	ENSMUST00000043464
17	47804099	-	C	agtttccaggCaggggacaga	70	9	0.13	1	0.014	0.9983	1	T	60	0.07	0.23	0.00147882	0	1.78717	m5C_9827	0.00772407	0	83	8	0.101	4	0.048	0.9982	1	T	71	0.052	0.187	0.00648573	0	0.91392	m5C_9666	0.0247301	0	2	ENSMUSG00000023980	ENSMUST00000233174
17	53994789	-	C	aaaaatttggCggggattggg	334	42	0.13	12	0.036	0.9985	1	T	280	0.098	0.172	5.44029e-14	0	54.5768	m5C_9102	1.52628e-12	0	385	42	0.112	9	0.023	0.9986	1	T	334	0.084	0.148	1.35264e-13	0	45.2435	m5C_8851	3.16747e-12	0	2	ENSMUSG00000023940	ENSMUST00000024736
17	56625035	+	C	gagaaaggtgCggaggctgaa	898	102	0.114	6	0.007	0.9985	1	T	790	0.095	0.137	5.12053e-31	0	293.821	m5C_9985	5.07464e-29	0	1238	139	0.114	15	0.012	0.9984	1	T	1084	0.097	0.133	3.34889e-42	0	559.572	m5C_9787	4.29914e-40	0	1	ENSMUSG00000001228	ENSMUST00000001258
17	56909910	+	C	gtcagccagcCgggagaagcg	648	76	0.119	8	0.012	0.9978	1	T	564	0.096	0.146	1.02676e-22	0	160.317	m5C_9973	5.98105e-21	0	836	99	0.119	5	0.006	0.9979	1	T	732	0.099	0.143	7.58845e-30	0	284.947	m5C_9779	5.45534e-28	0	1	ENSMUSG00000071054	ENSMUST00000182533
17	57201026	-	C	agccagcagcCggggggctca	71	11	0.155	0	0	0.9985	1	T	60	0.089	0.257	0.000642489	0	3.1171	m5C_9992	0.00392541	0	67	9	0.134	0	0	0.9984	1	T	58	0.072	0.236	0.00146575	0	1.8443	m5C_9804	0.0073687	0	2	ENSMUSG00000024212	ENSMUST00000025053
17	57314135	-	C	ttaagaaaggCggggtaacag	687	79	0.118	15	0.022	0.998	1	T	593	0.095	0.144	1.24387e-23	0	172.543	m5C_10007	7.91e-22	0	845	101	0.123	25	0.03	0.998	0.9988	T	719	0.102	0.147	1.62282e-30	0	308.152	m5C_9816	1.22805e-28	0	2	ENSMUSG00000002658	ENSMUST00000002733
17	66673360	-	C	agagttcagaCgggggaccac	128	25	0.195	0	0	0.9982	1	T	103	0.136	0.272	1.62715e-08	0	26.4692	m5C_9261	2.52887e-07	0	159	31	0.2	4	0.025	0.9985	1	T	124	0.145	0.27	1.75846e-10	0	43.7355	m5C_8983	2.98855e-09	0	2	ENSMUSG00000052105	ENSMUST00000086693
17	71158820	-	C	agctttagccCgggggaatag	77	17	0.221	0	0	0.9984	0.9872	T	60	0.143	0.325	5.66152e-06	0	12.7256	m5C_9367	5.73746e-05	0	67	14	0.209	0	0	0.9986	1	T	53	0.129	0.321	5.72735e-05	0	7.64663	m5C_9099	0.000432499	0	2	ENSMUSG00000047407	ENSMUST00000118283
17	71281102	-	C	cagactggaaCgggggacaat	279	65	0.233	0	0	0.9692	0.9964	T	214	0.187	0.286	1.18185e-13	0	157.303	m5C_9366	3.18682e-12	0	289	77	0.266	0	0	0.9565	1	T	212	0.219	0.32	1.24924e-14	0	234.208	m5C_9096	3.37624e-13	0	2	ENSMUSG00000034868	ENSMUST00000038446
17	84493812	-	C	caccagccgcCggggggcctg	51	10	0.196	0	0	0.9985	1	T	41	0.11	0.325	0.000599868	2.88658e-15	3.54904	m5C_9440	0.00372465	8.40423e-15	47	7	0.149	0	0	0.9985	1	T	40	0.074	0.277	0.0122884	1.84519e-13	0.99053	m5C_9222	0.0433898	4.44391e-13	2	ENSMUSG00000045817	ENSMUST00000060366
18	20819466	-	C	aatgttaaggCgggtgagaca	262	33	0.127	3	0.011	0.9981	1	T	226	0.092	0.174	7.84107e-11	0	30.7413	m5C_9354	1.58294e-09	0	283	33	0.122	12	0.042	0.9982	1	T	238	0.088	0.166	8.25413e-11	0	29.2938	m5C_9112	1.43331e-09	0	2	ENSMUSG00000056124	ENSMUST00000070080
18	24621264	-	C	ctgccctttgCgggggacatc	187	53	0.285	1	0.005	0.9978	1	T	133	0.225	0.354	2.9162e-18	0	209.051	m5C_9478	1.21604e-16	0	197	40	0.203	0	0	0.9981	0.9949	T	157	0.153	0.265	2.00574e-13	0	77.6096	m5C_9187	4.56306e-12	0	2	ENSMUSG00000040446	ENSMUST00000046206
18	34448602	+	C	agacagagtgCgggggagctt	151	22	0.147	1	0.007	0.9985	1	T	128	0.099	0.212	2.07869e-07	0	14.5382	m5C_10862	2.77316e-06	0	200	28	0.14	0	0	0.9972	1	T	172	0.099	0.195	2.69825e-09	0	23.6737	m5C_10470	4.02443e-08	0	1	ENSMUSG00000005871	ENSMUST00000115781
18	34735766	-	C	taaaagtctcCgggggagaga	636	95	0.15	3	0.005	0.9982	1	T	538	0.124	0.18	5.82207e-29	0	333.602	m5C_10883	4.88222e-27	0	655	81	0.126	10	0.015	0.9983	1	T	564	0.102	0.153	2.50559e-24	0	195.382	m5C_10476	1.30526e-22	0	2	ENSMUSG00000003778	ENSMUST00000003876
18	34763463	+	C	gatgcaacagCgggagcagtg	958	95	0.101	18	0.019	0.9985	1	T	845	0.083	0.122	2.11077e-28	0	219.246	m5C_10861	1.69551e-26	0	1196	144	0.122	18	0.015	0.9982	0.9983	T	1034	0.105	0.142	2.58689e-42	0	627.321	m5C_10465	3.44391e-40	0	1	ENSMUSG00000003779	ENSMUST00000167161
18	35994109	+	C	gttgtctgtgCgggagatgct	265	37	0.142	4	0.015	0.9985	1	T	224	0.105	0.189	3.68639e-12	0	44.2619	m5C_10875	8.7635e-11	0	308	33	0.11	7	0.023	0.998	1	T	268	0.079	0.15	4.6041e-11	0	26.995	m5C_10471	8.27472e-10	0	1	ENSMUSG00000046668	ENSMUST00000060722
18	36895455	+	C	gctctggttaCgggggacgac	171	23	0.135	1	0.006	1	0.9942	T	147	0.092	0.195	1.07395e-07	0	14.7261	m5C_9945	1.49823e-06	0	211	33	0.156	0	0	1	0.9953	T	178	0.114	0.212	5.99285e-11	0	38.3161	m5C_9719	1.06377e-09	0	1	ENSMUSG00000042660	ENSMUST00000049323
18	46721050	-	C	cttaattttaCgggggaaaat	539	67	0.124	0	0	0.9983	1	T	472	0.099	0.155	1.52064e-21	0	138.199	m5C_9679	7.94797e-20	0	530	71	0.134	0	0	0.9982	0.9981	T	459	0.108	0.166	6.85965e-23	0	169.294	m5C_9291	3.24435e-21	0	2	ENSMUSG00000033184	ENSMUST00000036030
18	76421043	+	C	aaagggttgcCacatgttata	202	34	0.168	0	0	0.9984	1	T	168	0.123	0.226	1.27787e-11	0	45.5642	m5C_10305	2.8265e-10	0	229	52	0.227	0	0	0.9982	1	T	177	0.178	0.286	1.68653e-17	0	154.882	m5C_9976	5.36479e-16	0	1	ENSMUSG00000024563	ENSMUST00000168423
19	4200603	+	C	cgatcctaggCggggcaccct	1053	171	0.167	32	0.03	0.9985	1	T	850	0.146	0.192	2.6415e-53	0	1311.17	m5C_10915	6.29914e-51	0	1106	173	0.16	28	0.025	0.9985	0.9991	T	905	0.14	0.184	8.69093e-54	0	1283.14	m5C_10575	1.95247e-51	0	1	ENSMUSG00000024835	ENSMUST00000008893
19	4243866	+	C	tctgctgccaCgggggtgaga	1973	235	0.12	7	0.004	0.9981	0.9995	T	1731	0.106	0.135	7.16482e-69	0	1696.34	m5C_10919	2.73374e-66	0	2309	285	0.124	12	0.005	0.9975	1	T	2012	0.111	0.138	1.92129e-81	0	2558.46	m5C_10570	6.57721e-79	0	1	ENSMUSG00000040385	ENSMUST00000046094
19	5954502	-	C	gccaaagcgtCgggggaaggg	609	130	0.216	7	0.011	1	0.9984	T	472	0.185	0.251	5.8858e-43	0	1015.27	m5C_10955	1.02078e-40	0	829	159	0.196	18	0.022	0.9976	1	T	652	0.17	0.225	4.49292e-50	0	1335.35	m5C_10596	8.28196e-48	0	2	ENSMUSG00000024826	ENSMUST00000136983
19	6109486	+	C	agaagaagggCcccaatgcca	223	27	0.121	0	0	0.9981	1	T	196	0.085	0.17	6.4506e-09	0	18.6994	m5C_10727	1.0701e-07	0	223	25	0.112	0	0	0.9981	1	T	198	0.077	0.16	2.92415e-08	0	14.5212	m5C_10370	3.85013e-07	0	1	ENSMUSG00000038274	ENSMUST00000178310
19	6954491	+	C	acagcaatacCgggggaccct	1088	193	0.178	3	0.003	0.9963	1	T	892	0.156	0.202	3.81359e-56	0	1671.47	m5C_10729	1.03934e-53	0	1307	207	0.159	7	0.005	0.9976	1	T	1093	0.14	0.18	1.62429e-61	0	1766.06	m5C_10391	4.02656e-59	0	1	ENSMUSG00000056612	ENSMUST00000070850
19	7176802	-	C	ctacctacagCgggagagcaa	921	105	0.115	8	0.009	0.9977	0.9989	T	808	0.096	0.137	3.34716e-30	0	296.817	m5C_10759	3.19278e-28	0	992	132	0.134	8	0.008	0.9977	0.998	T	852	0.114	0.157	8.55746e-39	0	574.19	m5C_10394	9.18203e-37	0	2	ENSMUSG00000024767	ENSMUST00000025679
19	7254437	-	C	tcaggaggggCagcagaggcc	48	5	0.104	0	0	0.9985	1	T	43	0.045	0.222	0.0560272	8.88178e-15	0.28362	m5C_10742	0.119142	2.44505e-14	81	8	0.101	2	0.025	0.9981	1	T	71	0.052	0.187	0.00648573	0	0.91392	m5C_10404	0.0247301	0	2	ENSMUSG00000024969	ENSMUST00000032557
19	8739720	+	C	aaagaaaggcCgggggccttt	370	68	0.185	3	0.008	0.9982	1	T	299	0.149	0.228	2.20845e-22	0	219.223	m5C_10832	1.2648e-20	0	405	74	0.187	9	0.022	0.9984	1	T	322	0.152	0.228	2.451e-24	0	264.787	m5C_10547	1.28615e-22	0	1	ENSMUSG00000010097	ENSMUST00000010241
19	24099457	-	C	ttcaagtccaCgggggacatc	27	5	0.185	0	0	0.9981	1	T	22	0.082	0.367	0.0255272	7.03376e-08	0.65158	m5C_9919	0.073216	7.30167e-08	61	7	0.117	1	0.016	0.9983	1	T	53	0.058	0.222	0.0129845	0	0.76168	m5C_9643	0.043604	0	2	ENSMUSG00000024812	ENSMUST00000233027
19	32651515	-	C	agaaatcatgCggaggaaact	366	47	0.129	3	0.008	0.9983	1	T	316	0.099	0.168	2.89182e-15	0	67.5004	m5C_9937	9.23327e-14	0	380	52	0.137	0	0	0.9982	0.9974	T	328	0.106	0.175	3.41126e-17	0	90.6834	m5C_9566	1.05251e-15	0	2	ENSMUSG00000013662	ENSMUST00000235412
19	38938804	+	C	tttttgttgcCagatgtattt	1180	224	0.19	0	0	0.9985	1	T	956	0.168	0.213	3.8071e-71	0	2657.51	m5C_10249	1.52905e-68	0	789	158	0.2	0	0	0.9985	0.9987	T	631	0.174	0.23	3.87234e-50	0	1356.96	m5C_9898	7.32585e-48	0	1	ENSMUSG00000025001	ENSMUST00000025965
19	43488261	-	C	tgatatgtggCacattgtgat	77	8	0.105	1	0.013	0.9985	1	T	68	0.054	0.194	0.00643575	0	0.95213	m5C_10096	0.0263342	0	68	8	0.118	0	0	0.9986	1	T	60	0.061	0.215	0.00628211	0	1.0716	m5C_9835	0.0247301	0	2	ENSMUSG00000025190	ENSMUST00000026196
19	53227896	+	C	cagctgctggCggggatcgtt	95	17	0.185	3	0.032	0.9982	0.9896	T	75	0.119	0.276	6.76597e-06	0	10.4312	m5C_10270	6.82049e-05	0	96	15	0.158	1	0.01	0.9985	1	T	80	0.098	0.244	3.35314e-05	0	6.58324	m5C_9962	0.000268139	0	1	ENSMUSG00000025026	ENSMUST00000111741
2	4617290	+	C	cttagtggggCatggcactaa	38	5	0.132	0	0	0.9985	1	T	33	0.058	0.273	0.0543379	2.84683e-11	0.3639	m5C_600	0.119142	5.45834e-11	45	7	0.156	0	0	0.9985	1	T	38	0.077	0.288	0.0121476	1.84519e-13	1.03854	m5C_610	0.0432322	4.44391e-13	1	ENSMUSG00000026657	ENSMUST00000177457
2	4912345	+	C	ccttccgatgCgggggttcat	95	17	0.179	0	0	0.9985	1	T	78	0.115	0.268	6.95956e-06	0	10.0683	m5C_598	6.97876e-05	0	151	18	0.119	0	0	0.9983	1	T	133	0.077	0.181	4.45437e-06	0	7.39244	m5C_599	4.29832e-05	0	1	ENSMUSG00000026662	ENSMUST00000027973
2	24774403	-	C	accagccctgCaggggcagcc	193	28	0.145	0	0	0.9985	1	T	165	0.102	0.202	2.59313e-09	0	24.599	m5C_697	4.50755e-08	0	194	27	0.14	1	0.005	0.9985	0.9949	T	166	0.098	0.196	5.60803e-09	0	21.8233	m5C_734	8.19433e-08	0	2	ENSMUSG00000036893	ENSMUST00000147147
2	25153856	+	C	tatcctttggCggggaggcaa	143	18	0.129	4	0.028	0.998	1	T	121	0.084	0.195	4.23861e-06	0	8.07582	m5C_672	4.4799e-05	0	133	13	0.103	7	0.053	0.9983	1	T	113	0.061	0.169	0.000176253	0	2.99105	m5C_714	0.00116033	0	1	ENSMUSG00000048707	ENSMUST00000114336
2	25394503	+	C	ccacccattgCggaggagatt	83	9	0.11	1	0.012	0.9981	1	T	73	0.059	0.196	0.00309861	0	1.32827	m5C_678	0.0142357	0	108	16	0.148	0	0	0.9997	1	T	92	0.093	0.227	1.67635e-05	0	7.12865	m5C_709	0.000143297	0	1	ENSMUSG00000015095	ENSMUST00000015239
2	25451874	+	C	cctcaagctcCgggggaagga	582	135	0.239	17	0.029	0.9964	1	T	430	0.206	0.276	1.53516e-41	0	1132.9	m5C_669	2.44059e-39	0	628	141	0.227	8	0.013	0.9971	1	T	479	0.196	0.262	7.12168e-45	0	1221.07	m5C_718	1.08931e-42	0	1	ENSMUSG00000015092	ENSMUST00000015236
2	26256031	-	C	ccaagcatgaCgggggaacaa	89	14	0.163	3	0.034	0.9984	1	T	72	0.1	0.255	6.87018e-05	0	5.80029	m5C_1172	0.000555364	0	115	20	0.177	2	0.017	0.9985	1	T	93	0.118	0.258	7.59004e-07	0	14.3932	m5C_1198	8.29252e-06	0	2	ENSMUSG00000036281	ENSMUST00000114115
2	27337528	-	C	aggcccgtggCggggcgcctc	64	12	0.19	1	0.016	0.998	1	T	51	0.112	0.304	0.000137053	1.11022e-16	5.21339	m5C_1189	0.00100466	3.39292e-16	82	15	0.19	3	0.037	0.9985	1	T	64	0.119	0.29	2.93268e-05	0	8.06246	m5C_1195	0.000236888	0	2	ENSMUSG00000026918	ENSMUST00000028282
2	29804454	+	C	ggagtccatgCgggggcattt	641	85	0.133	4	0.006	0.9979	1	T	552	0.109	0.162	1.19333e-25	0	231.371	m5C_1643	8.67268e-24	0	847	133	0.158	3	0.004	0.9941	0.9988	T	711	0.135	0.184	8.05016e-37	0	645.959	m5C_1902	8.15107e-35	0	1	ENSMUSG00000026790	ENSMUST00000113767
2	29886907	+	C	gtcctggatgCgggagaagga	489	73	0.152	10	0.02	0.9985	1	T	406	0.123	0.187	1.08515e-23	0	206.18	m5C_1640	6.95866e-22	0	778	123	0.16	7	0.009	0.9985	1	T	648	0.135	0.187	3.23043e-38	0	624.299	m5C_1898	3.36573e-36	0	1	ENSMUSG00000057738	ENSMUST00000113719
2	31507526	+	C	gtcttgtgggCaaagtgttct	157	35	0.224	1	0.006	0.9985	1	T	121	0.166	0.296	6.78235e-12	0	64.8794	m5C_869	1.57313e-10	0	242	45	0.186	0	0	0.9985	1	T	197	0.142	0.24	5.95291e-15	0	90.8838	m5C_972	1.63967e-13	0	1	ENSMUSG00000026843	ENSMUST00000113482
2	31923267	+	C	tctcatttggCgggggaggca	45	10	0.233	2	0.044	0.9985	1	T	33	0.132	0.377	0.00108297	2.20557e-12	3.90053	m5C_886	0.00600153	5.24811e-12	78	16	0.205	0	0	0.9985	0.9873	T	62	0.13	0.308	1.2968e-05	0	10.1963	m5C_962	0.000112457	0	1	ENSMUSG00000001855	ENSMUST00000065398
2	53107535	+	C	ttatagagggCacttcttcaa	199	31	0.156	0	0	0.9982	1	T	168	0.112	0.213	2.62394e-10	0	33.2557	m5C_804	5.04364e-09	0	142	20	0.141	0	0	0.9986	1	T	122	0.093	0.208	9.29349e-07	0	11.2265	m5C_803	1.00317e-05	0	1	ENSMUSG00000026960	ENSMUST00000155517
2	84431224	-	C	tactaaggggCatatcttctg	27	6	0.222	0	0	0.9985	1	T	21	0.106	0.408	0.0229224	7.35303e-08	1.04357	m5C_788	0.073216	7.59591e-08	38	9	0.237	0	0	0.9985	1	T	29	0.13	0.392	0.00228842	7.13881e-10	3.08781	m5C_885	0.0109676	1.2316e-09	2	ENSMUSG00000034101	ENSMUST00000099941
2	84500902	-	C	aagcgtaaggCgggggccgcg	1887	255	0.136	18	0.01	0.9973	0.9979	T	1614	0.122	0.153	1.35128e-72	0	2228.86	m5C_785	6.06567e-70	0	1764	219	0.126	29	0.016	0.9972	0.9977	T	1516	0.111	0.143	1.26269e-62	0	1510.37	m5C_883	3.24197e-60	0	2	ENSMUSG00000076437	ENSMUST00000117299
2	84901008	+	C	aggacgtaagCgggggcaccg	101	13	0.129	0	0	0.9978	1	T	88	0.077	0.208	0.000161716	0	3.78451	m5C_777	0.00115548	0	150	22	0.147	0	0	0.998	1	T	128	0.099	0.212	2.07869e-07	0	14.5382	m5C_876	2.48648e-06	0	1	ENSMUSG00000033955	ENSMUST00000151092
2	102230814	-	C	cgccggccagCgggggagacg	101	20	0.202	2	0.02	0.9985	1	T	79	0.135	0.292	6.56502e-07	0	16.6633	m5C_990	8.02848e-06	0	132	30	0.234	4	0.03	0.9985	1	T	98	0.169	0.315	2.71447e-10	0	48.6139	m5C_1143	4.55942e-09	0	2	ENSMUSG00000027189	ENSMUST00000102573
2	119563358	+	C	caaaaaacgaCgggggcttat	209	41	0.196	0	0	0.9984	1	T	168	0.148	0.255	1.03185e-13	0	78.8151	m5C_1606	2.81215e-12	0	215	30	0.14	0	0	0.9982	1	T	185	0.1	0.192	6.28055e-10	0	27.4733	m5C_1574	1.01009e-08	0	1	ENSMUSG00000027304	ENSMUST00000028767
2	120970414	-	C	cagatgcagcCgggggatgcc	38	6	0.158	0	0	0.9985	1	T	32	0.074	0.304	0.0252556	8.52994e-11	0.71355	m5C_1820	0.073216	1.56848e-10	30	10	0.333	0	0	0.9985	1	T	20	0.192	0.512	0.000797013	1.18833e-09	5.95857	m5C_1771	0.00420376	2.03207e-09	2	ENSMUSG00000074890	ENSMUST00000099486
2	120982999	+	C	gcctctgaggCaggggccctg	84	10	0.119	0	0	0.9987	1	T	74	0.066	0.205	0.00147013	0	1.86855	m5C_1815	0.00772407	0	86	9	0.106	1	0.012	0.9946	1	T	76	0.057	0.189	0.00156271	0	1.43226	m5C_1752	0.00759588	0	1	ENSMUSG00000027259	ENSMUST00000028702
2	121132799	+	C	gccctacatcCgggggaaccg	30	3	0.107	2	0.067	0.9982	1	T	25	0.037	0.272	0.236364	5.96702e-09	0.06975	m5C_1807	0.237319	7.54004e-09	72	18	0.254	1	0.014	1	1	T	53	0.167	0.366	2.2234e-06	0	16.9729	m5C_1759	2.25021e-05	0	1	ENSMUSG00000027254	ENSMUST00000094639
2	126634687	-	C	gttttcctttCgggggaattg	350	46	0.14	21	0.06	0.9986	1	T	283	0.106	0.181	5.23727e-15	0	69.953	m5C_1271	1.64626e-13	0	273	27	0.104	13	0.048	0.9986	1	T	233	0.072	0.147	7.31445e-09	0	15.8939	m5C_1304	1.0454e-07	0	2	ENSMUSG00000027365	ENSMUST00000103224
2	127074387	+	C	gtgctgctgaCgggggagacc	357	60	0.169	2	0.006	0.9985	1	T	295	0.134	0.211	1.13728e-19	0	151.879	m5C_1260	5.35717e-18	0	724	109	0.151	3	0.004	0.9986	1	T	612	0.127	0.179	2.22599e-33	0	451.593	m5C_1299	1.88266e-31	0	1	ENSMUSG00000003660	ENSMUST00000103220
2	128935416	+	C	tagaggttgcCacatgttccc	80	21	0.263	0	0	0.9981	1	T	59	0.179	0.368	2.10504e-07	0	25.038	m5C_938	2.80341e-06	0	74	18	0.243	0	0	0.9983	1	T	56	0.16	0.352	1.17695e-06	0	17.051	m5C_1062	1.23701e-05	0	1	ENSMUSG00000027394	ENSMUST00000035812
2	128967686	+	C	accagcccctCgggggacgaa	122	33	0.27	0	0	0.9983	1	T	89	0.2	0.355	1.89908e-11	0	70.6092	m5C_933	4.09376e-10	0	204	32	0.157	0	0	0.9983	1	T	172	0.113	0.213	6.22635e-11	0	37.0208	m5C_1074	1.10249e-09	0	1	ENSMUSG00000027395	ENSMUST00000103205
2	129044745	+	C	aggccccaagCgggggaaatg	139	45	0.328	2	0.014	0.9985	1	T	92	0.255	0.411	7.40192e-16	0	173.923	m5C_932	2.48828e-14	0	150	50	0.336	1	0.007	0.9986	1	T	99	0.265	0.415	1.24241e-17	0	223.772	m5C_1063	4.00524e-16	0	1	ENSMUSG00000027397	ENSMUST00000028880
2	144432646	+	C	tgtgtgaggaCggcattggcc	52	8	0.154	0	0	0.9986	1	T	44	0.08	0.275	0.00292162	2.22045e-16	1.62354	m5C_970	0.0139343	6.71857e-16	90	18	0.202	1	0.011	0.9983	1	T	71	0.132	0.297	2.93542e-06	0	13.1385	m5C_943	2.91877e-05	0	1	ENSMUSG00000027429	ENSMUST00000028916
2	151562769	-	C	catttgctgtCgggggagatg	46	8	0.174	0	0	0.9985	1	T	38	0.091	0.307	0.00560658	4.81615e-13	1.63637	m5C_1060	0.0246451	1.17644e-12	41	9	0.225	1	0.024	0.9986	1	T	31	0.123	0.375	0.00235825	6.82565e-13	2.91232	m5C_1056	0.0112647	1.60726e-12	2	ENSMUSG00000032869	ENSMUST00000042452
2	154222716	-	C	agttgcccagCgggggaacgg	29	7	0.241	0	0	0.9981	1	T	22	0.122	0.421	0.0103819	2.53216e-07	1.69664	m5C_1943	0.0410913	2.56306e-07	40	11	0.282	1	0.025	0.9977	1	T	28	0.165	0.438	0.000430936	9.69376e-09	6.12458	m5C_1884	0.00259464	1.1469e-08	2	ENSMUSG00000027488	ENSMUST00000028991
2	155920276	-	C	atttctgtggCggggacctca	175	26	0.151	3	0.017	0.9981	1	T	146	0.105	0.212	1.07305e-08	0	21.817	m5C_1949	1.72752e-07	0	256	35	0.146	17	0.066	0.9985	1	T	204	0.107	0.197	1.51964e-11	0	40.5971	m5C_1895	2.85988e-10	0	2	ENSMUSG00000074643	ENSMUST00000184265
2	156604687	+	C	gcctcagacgCgggggacaag	104	16	0.16	4	0.038	0.9907	1	T	84	0.101	0.244	1.5913e-05	0	7.75029	m5C_1724	0.000147548	0	142	33	0.232	0	0	1	1	T	109	0.171	0.308	2.83616e-11	0	59.3559	m5C_1641	5.14877e-10	0	1	ENSMUSG00000061689	ENSMUST00000109567
2	156697206	+	C	gatgctaaggCgggggtgata	89	14	0.159	1	0.011	0.9981	1	T	74	0.097	0.25	6.96831e-05	0	5.65656	m5C_1722	0.000562105	0	113	12	0.108	2	0.018	0.9997	0.9912	T	99	0.063	0.18	0.000356808	0	2.60352	m5C_1644	0.00217935	0	1	ENSMUSG00000062175	ENSMUST00000081335
2	158288102	+	C	cattggttgcCaaatggaaat	159	31	0.195	0	0	0.9982	1	T	128	0.141	0.263	1.84228e-10	0	42.517	m5C_822	3.58633e-09	0	185	40	0.216	0	0	0.9985	1	T	145	0.163	0.281	1.70772e-13	0	83.2401	m5C_819	3.90982e-12	0	1	ENSMUSG00000027652	ENSMUST00000109486
2	165670297	-	C	cccttctgagCgggggtgccg	318	71	0.227	5	0.016	0.998	1	T	242	0.184	0.276	9.54683e-24	0	300.599	m5C_1499	6.17389e-22	0	392	68	0.174	2	0.005	0.9983	0.9975	T	322	0.14	0.215	2.75666e-22	0	205.143	m5C_1520	1.18668e-20	0	2	ENSMUSG00000039671	ENSMUST00000109266
2	167063131	-	C	tccttgtcagCgggtaagcac	109	25	0.229	0	0	0.9899	1	T	84	0.16	0.317	1.90405e-07	4.44089e-16	26.9576	m5C_1229	2.55806e-06	1.32792e-15	258	45	0.179	7	0.027	0.997	1	T	206	0.137	0.231	6.50743e-15	0	87.3158	m5C_1252	1.78557e-13	0	2	ENSMUSG00000017969	ENSMUST00000088041
2	168048838	-	C	cgcgctcgctCgggggggatt	83	11	0.133	0	0	0.9985	1	T	72	0.076	0.222	0.00068545	0	2.63267	m5C_954	0.00411216	0	78	13	0.167	0	0	0.9986	0.9873	T	65	0.1	0.265	0.000141671	0	5.00676	m5C_1092	0.000990734	0	2	ENSMUSG00000051149	ENSMUST00000057793
2	168777133	-	C	cgctcgcacaCgggtaagcag	745	132	0.178	5	0.007	0.9978	1	T	608	0.152	0.208	4.38733e-41	0	812.281	m5C_953	6.69594e-39	0	816	142	0.174	1	0.001	0.9978	1	T	673	0.15	0.202	1.68783e-44	0	930.716	m5C_1084	2.52788e-42	0	2	ENSMUSG00000027551	ENSMUST00000109162
2	179822923	-	C	ggcaagaacaCgggggaccac	325	56	0.176	6	0.018	0.9985	0.9969	T	263	0.138	0.221	1.96531e-18	0	136.569	m5C_1246	8.28577e-17	0	389	73	0.188	0	0	0.9985	0.9974	T	316	0.152	0.229	5.07256e-24	0	258.452	m5C_1275	2.58629e-22	0	2	ENSMUSG00000015647	ENSMUST00000015791
2	179902966	-	C	caggaagcgaCgggggagatg	35	8	0.229	0	0	0.9984	1	T	27	0.121	0.39	0.00498622	4.75834e-10	2.22225	m5C_1247	0.0222905	8.45422e-10	42	10	0.238	0	0	0.9983	1	T	32	0.135	0.385	0.000532933	3.91109e-12	4.41271	m5C_1276	0.0031874	8.77829e-12	2	ENSMUSG00000038990	ENSMUST00000108891
3	53388457	+	C	ttaacccctgCgggggttgct	104	14	0.136	1	0.01	0.9981	1	T	89	0.083	0.215	7.60572e-05	0	4.77017	m5C_1210	0.000603318	0	135	17	0.126	0	0	0.9978	1	T	118	0.08	0.192	8.91994e-06	0	6.8785	m5C_1200	8.02572e-05	0	1	ENSMUSG00000049504	ENSMUST00000058577
3	69648962	+	C	aagcgaagtgCgggggctgga	319	39	0.123	1	0.003	0.9984	1	T	279	0.091	0.163	1.05169e-12	0	42.5224	m5C_1662	2.57227e-11	0	387	57	0.149	5	0.013	0.9983	1	T	325	0.117	0.188	7.25358e-19	0	120.955	m5C_1540	2.58148e-17	0	1	ENSMUSG00000027787	ENSMUST00000029358
3	87997194	+	C	tcagcaagatCgggggcatcc	126	16	0.127	0	0	0.9983	0.9921	T	110	0.08	0.196	1.83668e-05	0	6.03899	m5C_1967	0.000167052	0	168	18	0.108	1	0.006	0.9983	1	T	149	0.069	0.164	4.70371e-06	0	6.643	m5C_1966	4.48474e-05	0	1	ENSMUSG00000028068	ENSMUST00000071812
3	88228966	+	C	ggttgaggggCagcccccagt	554	80	0.145	1	0.002	0.9982	1	T	473	0.118	0.176	3.34946e-24	0	221.223	m5C_2722	2.22258e-22	0	678	90	0.133	2	0.003	0.9981	1	T	586	0.11	0.161	3.32291e-27	0	261.155	m5C_2752	2.00743e-25	0	1	ENSMUSG00000001416	ENSMUST00000001452
3	88235910	+	C	ccctaaggggCatgaaataga	33	4	0.121	0	0	0.9983	1	T	29	0.048	0.273	0.113553	7.54119e-12	0.18201	m5C_2734	0.172684	1.58969e-11	66	8	0.121	0	0	1	1	T	58	0.063	0.221	0.00623821	0	1.10631	m5C_2754	0.0247301	0	1	ENSMUSG00000001418	ENSMUST00000177005
3	88540294	+	C	gggttctcggCggggcctctc	144	25	0.176	2	0.014	0.9982	0.9931	T	117	0.122	0.247	1.87266e-08	0	23.6055	m5C_2732	2.90453e-07	0	212	34	0.167	9	0.042	0.9967	1	T	169	0.122	0.225	2.57669e-11	0	44.0673	m5C_2774	4.71344e-10	0	1	ENSMUSG00000028059	ENSMUST00000175903
3	89316319	-	C	gtcctcaccgCggggggcatc	57	11	0.193	0	0	0.9984	1	T	46	0.111	0.313	0.000573488	6.88338e-15	3.96948	m5C_2753	0.00359596	1.96436e-14	73	20	0.274	0	0	0.9975	1	T	53	0.185	0.386	4.22215e-07	2.22045e-16	23.5744	m5C_2790	4.82561e-06	6.58259e-16	2	ENSMUSG00000042642	ENSMUST00000050398
3	89865117	-	C	cagtttgtggCggtaagggac	314	36	0.116	3	0.01	0.9982	0.9968	T	275	0.085	0.156	9.93481e-12	0	33.5872	m5C_2758	2.22978e-10	0	392	62	0.16	4	0.01	0.9979	1	T	326	0.127	0.2	3.06437e-20	0	153.282	m5C_2797	1.21043e-18	0	2	ENSMUSG00000060671	ENSMUST00000069805
3	89946185	-	C	gccaccaagaCgggggagagg	99	17	0.173	1	0.01	0.9985	1	T	81	0.111	0.26	7.14514e-06	0	9.72976	m5C_2757	7.14607e-05	0	154	25	0.166	3	0.019	0.9985	0.9935	T	126	0.115	0.233	1.00956e-08	0	22.9342	m5C_2795	1.4203e-07	0	2	ENSMUSG00000042520	ENSMUST00000198322
3	89987109	+	C	gctgatgatgCggaggaaagg	793	107	0.135	3	0.004	0.9982	1	T	683	0.113	0.161	1.52835e-32	0	385.832	m5C_2704	1.69026e-30	0	1178	173	0.147	3	0.003	0.9981	1	T	1002	0.128	0.169	4.04167e-52	0	1139.15	m5C_2777	8.54577e-50	0	1	ENSMUSG00000027940	ENSMUST00000121503
3	94771635	+	C	ctcactggggCagctagctgg	40	6	0.15	0	0	0.9987	0.9756	T	34	0.071	0.291	0.0255466	2.62013e-14	0.67476	m5C_2118	0.073216	6.91601e-14	66	7	0.106	0	0	0.9987	1	T	59	0.052	0.203	0.0132166	0	0.68829	m5C_2095	0.043604	0	1	ENSMUSG00000038902	ENSMUST00000107270
3	97076542	+	C	ctcccaagtgCgggggttaca	69	11	0.164	2	0.029	0.9984	1	T	56	0.094	0.271	0.000625259	0	3.32081	m5C_1579	0.00384786	0	61	13	0.213	0	0	0.9984	1	T	48	0.129	0.331	0.000119567	0	6.57767	m5C_1558	0.000845199	0	1	ENSMUSG00000028093	ENSMUST00000090759
3	107922271	-	C	ccatggtttgCaggggacaag	392	52	0.134	5	0.013	0.9983	0.9975	T	335	0.104	0.172	7.07516e-17	0	87.3057	m5C_1438	2.6861e-15	0	445	70	0.158	2	0.004	0.9985	1	T	373	0.127	0.195	8.76682e-23	0	196.097	m5C_1460	4.09251e-21	0	2	ENSMUSG00000058135	ENSMUST00000004140
4	10990703	-	C	ctgctttccaCgggggacatg	342	50	0.147	1	0.003	0.9984	1	T	291	0.113	0.188	2.55592e-16	0	88.1142	m5C_1908	9.11411e-15	0	324	44	0.137	3	0.009	0.998	1	T	277	0.104	0.179	2.33696e-14	0	62.2075	m5C_1801	6.00014e-13	0	2	ENSMUSG00000049969	ENSMUST00000054776
4	21873774	+	C	ggagaaggagCgggggagtag	168	33	0.198	1	0.006	0.9985	1	T	134	0.144	0.265	2.01362e-11	0	50.9362	m5C_1747	4.30418e-10	0	169	25	0.149	1	0.006	0.9985	1	T	143	0.103	0.21	2.27294e-08	0	19.6572	m5C_1612	3.04286e-07	0	1	ENSMUSG00000028248	ENSMUST00000029911
4	40728000	+	C	tcccaactgcCgggggacagg	296	35	0.119	1	0.003	0.9985	1	T	260	0.087	0.161	1.99299e-11	0	32.4169	m5C_2328	4.27205e-10	0	236	33	0.14	1	0.004	0.9985	1	T	202	0.102	0.191	6.95707e-11	0	34.1129	m5C_2322	1.21986e-09	0	1	ENSMUSG00000028410	ENSMUST00000030118
4	41117786	-	C	ccagcctactCgggggtggct	339	49	0.146	3	0.009	0.9978	0.9971	T	287	0.112	0.188	5.37772e-16	0	83.8727	m5C_2332	1.83203e-14	0	488	52	0.108	6	0.012	0.998	0.998	T	430	0.083	0.139	1.03762e-16	0	69.173	m5C_2340	3.13423e-15	0	2	ENSMUSG00000028430	ENSMUST00000030138
4	59752695	+	C	cagtgtcaagCgggagagccg	114	13	0.119	5	0.044	0.9982	1	T	96	0.071	0.193	0.000166993	0	3.48837	m5C_1886	0.00117775	0	181	28	0.159	5	0.028	0.998	1	T	148	0.112	0.22	2.32107e-09	0	27.1792	m5C_1858	3.49083e-08	0	1	ENSMUSG00000045071	ENSMUST00000070150
4	62307355	+	C	gttttatttgCggggggagtg	115	19	0.167	1	0.009	0.9986	0.9914	T	95	0.109	0.246	1.68468e-06	0	11.9978	m5C_1842	1.92164e-05	0	134	28	0.209	0	0	0.9985	1	T	106	0.149	0.285	1.54208e-09	0	36.692	m5C_1824	2.35872e-08	0	2	ENSMUSG00000066149	ENSMUST00000134727
4	106445257	+	C	tgttgaaagcCgggggagctt	287	35	0.123	3	0.01	0.9985	1	T	249	0.09	0.167	9.53354e-12	0	34.7005	m5C_2300	2.14603e-10	0	446	84	0.189	1	0.002	0.9984	1	T	361	0.155	0.228	1.36131e-27	0	350.083	m5C_2259	8.4366e-26	0	1	ENSMUSG00000034926	ENSMUST00000047973
4	107711490	+	C	acacgaggtgCggaggataga	83	12	0.148	2	0.024	1	1	T	69	0.087	0.241	0.000314798	0	3.64875	m5C_2302	0.00210721	0	46	5	0.119	4	0.087	0.9982	1	T	37	0.052	0.25	0.0551093	1.93179e-14	0.32689	m5C_2256	0.114886	5.03357e-14	1	ENSMUSG00000028613	ENSMUST00000238584
4	109333349	-	C	ctagctttggCgaggggacgg	62	9	0.145	0	0	0.9986	1	T	53	0.078	0.253	0.00285941	0	1.79241	m5C_2673	0.0137928	0	45	13	0.289	0	0	0.998	1	T	32	0.177	0.434	8.88485e-05	4.13343e-11	9.33791	m5C_2590	0.000631783	7.71623e-11	2	ENSMUSG00000028557	ENSMUST00000030284
4	116662487	-	C	ttgcagtgagCgggagaatgg	321	56	0.176	2	0.006	0.9975	1	T	263	0.138	0.221	1.96531e-18	0	136.569	m5C_3375	8.28577e-17	0	296	41	0.139	2	0.007	0.9976	1	T	253	0.104	0.184	2.03122e-13	0	54.3743	m5C_3217	4.59195e-12	0	2	ENSMUSG00000028688	ENSMUST00000106455
4	126034341	+	C	catggtgctgCgggggagggc	86	9	0.106	1	0.012	0.9982	1	T	76	0.057	0.189	0.00156271	0	1.43226	m5C_2544	0.00793415	0	121	14	0.12	4	0.033	0.9984	1	T	103	0.073	0.191	8.0773e-05	0	4.16162	m5C_2542	0.000586543	0	1	ENSMUSG00000042608	ENSMUST00000116286
4	129094581	+	C	gccaagaaagCgggggctgag	1076	198	0.186	9	0.008	0.9981	1	T	869	0.163	0.21	2.27756e-62	0	1994.13	m5C_3045	7.55653e-60	0	1223	226	0.186	5	0.004	0.9985	1	T	992	0.165	0.208	2.30763e-71	0	2629.56	m5C_2899	6.63582e-69	0	1	ENSMUSG00000028811	ENSMUST00000106054
4	134942697	-	C	tcacctagcaCgggggtcagg	533	70	0.135	14	0.026	0.9985	0.9944	T	449	0.108	0.167	1.39658e-22	0	165.46	m5C_2957	8.07371e-21	0	574	92	0.163	9	0.016	0.9983	1	T	473	0.135	0.196	7.13573e-30	0	361.148	m5C_2695	5.1817e-28	0	2	ENSMUSG00000037242	ENSMUST00000037099
4	135981096	+	C	gaacagttgcCagatgtccat	209	25	0.12	0	0	0.9982	1	T	184	0.082	0.171	1.38974e-08	0	16.1754	m5C_2946	2.19568e-07	0	282	41	0.145	0	0	0.9978	1	T	241	0.109	0.191	1.89605e-13	0	56.8629	m5C_2670	4.32721e-12	0	1	ENSMUSG00000001604	ENSMUST00000136812
4	149444982	-	C	tggttctgggCgggagctgca	153	19	0.127	3	0.02	1	1	T	131	0.083	0.189	2.07709e-06	0	8.91934	m5C_2871	2.32068e-05	0	195	22	0.12	11	0.056	0.9984	1	T	162	0.08	0.174	2.44712e-07	0	11.6794	m5C_2716	2.89348e-06	0	2	ENSMUSG00000028960	ENSMUST00000103212
4	150068474	-	C	ccaggccctgCgggggctgca	87	30	0.345	0	0	0.9979	1	T	57	0.253	0.449	8.98506e-11	0	76.3809	m5C_2630	1.80434e-09	0	87	11	0.126	0	0	0.9981	1	T	76	0.072	0.212	0.000697442	0	2.50302	m5C_2618	0.00396121	0	2	ENSMUSG00000028980	ENSMUST00000084117
4	150329651	+	C	cctgtgggggCatccagcttc	793	104	0.131	0	0	0.9984	0.9975	T	689	0.109	0.156	1.50245e-31	0	350.759	m5C_2624	1.54935e-29	0	1040	149	0.143	1	0.001	0.9984	0.999	T	890	0.123	0.166	7.46802e-46	0	829.78	m5C_2616	1.22017e-43	0	1	ENSMUSG00000063524	ENSMUST00000080926
4	152143415	+	C	cacagactgcCgggggcctga	208	27	0.13	1	0.005	0.9981	1	T	180	0.091	0.183	3.00952e-09	0	20.9863	m5C_2238	5.19584e-08	0	228	40	0.175	0	0	0.9981	1	T	188	0.132	0.23	2.78794e-13	0	66.0694	m5C_2191	6.18595e-12	0	1	ENSMUSG00000028948	ENSMUST00000084116
4	154045148	+	C	aataagtttgCggaggacagt	503	73	0.146	3	0.006	0.9971	0.998	T	427	0.118	0.18	5.0136e-22	0	183.086	m5C_2686	2.79261e-20	0	465	90	0.196	6	0.013	0.9972	1	T	369	0.162	0.235	3.26763e-28	0	401.589	m5C_2514	2.11631e-26	0	1	ENSMUSG00000047613	ENSMUST00000105645
4	154229838	+	C	catgtacaggCgggggcttgt	82	16	0.195	0	0	0.998	1	T	66	0.124	0.294	1.35822e-05	0	9.64279	m5C_2690	0.000127017	0	76	11	0.145	0	0	0.9979	1	T	65	0.083	0.241	0.00066182	0	2.89512	m5C_2520	0.00383696	0	1	ENSMUSG00000029029	ENSMUST00000030895
4	155241388	-	C	cccactctggCgggggtggca	186	27	0.151	7	0.038	0.9983	1	T	152	0.106	0.211	5.16284e-09	0	23.6688	m5C_2697	8.6779e-08	0	345	71	0.207	2	0.006	0.9981	1	T	272	0.167	0.253	1.48129e-23	0	271.465	m5C_2532	7.19528e-22	0	2	ENSMUSG00000029050	ENSMUST00000129314
4	155357454	-	C	atgtcaatggCggggacctca	137	20	0.154	7	0.051	0.9979	1	T	110	0.102	0.226	8.64875e-07	0	12.3508	m5C_2693	1.04099e-05	0	97	16	0.168	2	0.021	1	1	T	79	0.106	0.256	1.53286e-05	0	8.1971	m5C_2535	0.00013229	0	2	ENSMUSG00000029053	ENSMUST00000103178
4	156258637	-	C	tggtccatgcCggggtaagga	581	74	0.129	6	0.01	0.9982	0.9983	T	501	0.104	0.159	3.48518e-22	0	164.772	m5C_2115	1.95555e-20	0	626	96	0.154	4	0.006	0.998	1	T	526	0.128	0.185	2.5132e-29	0	351.649	m5C_2063	1.75412e-27	0	2	ENSMUSG00000041936	ENSMUST00000071248
5	25507784	-	C	gaaggcagggCgggagttccc	65	13	0.203	1	0.015	0.9973	1	T	51	0.123	0.317	0.000124103	1.9984e-15	6.23249	m5C_2485	0.000925737	5.86305e-15	117	19	0.164	1	0.009	0.9985	1	T	97	0.107	0.242	1.71074e-06	0	11.772	m5C_2360	1.78498e-05	0	2	ENSMUSG00000038056	ENSMUST00000172556
5	28283076	+	C	ggtccccaggCggggcagaag	293	48	0.167	6	0.02	0.9981	1	T	239	0.129	0.215	4.15758e-16	0	94.891	m5C_2257	1.42912e-14	0	488	78	0.166	18	0.037	0.9981	1	T	392	0.135	0.202	2.02558e-25	0	260.132	m5C_2234	1.12015e-23	0	1	ENSMUSG00000045294	ENSMUST00000059155
5	30828661	+	C	cccaagggggCcgatcaccag	44	10	0.227	0	0	0.9987	1	T	34	0.128	0.37	0.00109944	1.10501e-12	3.79967	m5C_2899	0.006084	2.65919e-12	35	5	0.143	0	0	0.9986	1	T	30	0.063	0.294	0.0536448	1.75178e-11	0.39767	m5C_2883	0.114886	3.41751e-11	1	ENSMUSG00000029177	ENSMUST00000144742
5	31355726	+	C	tgtgagcttgCgggggattgg	243	33	0.138	4	0.016	0.9989	1	T	206	0.1	0.188	7.10991e-11	0	33.5005	m5C_2906	1.44682e-09	0	321	67	0.209	1	0.003	1	1	T	253	0.168	0.257	1.42199e-22	0	246.46	m5C_2869	6.42934e-21	0	1	ENSMUSG00000029146	ENSMUST00000031029
5	32841930	+	C	acaagtagagCggggatacag	420	56	0.14	19	0.045	0.9985	0.9976	T	345	0.109	0.177	3.52039e-18	0	106.665	m5C_2788	1.46001e-16	0	331	44	0.139	14	0.042	0.9985	1	T	273	0.105	0.181	2.28732e-14	0	63.0485	m5C_2626	5.89374e-13	0	1	ENSMUSG00000014932	ENSMUST00000202543
5	34767973	+	C	cacaccccagCgggggcagcg	109	15	0.138	0	0	0.9985	1	T	94	0.085	0.215	3.64174e-05	0	5.67282	m5C_2498	0.000311199	0	124	20	0.163	1	0.008	0.9985	1	T	103	0.108	0.238	8.23516e-07	0	13.1172	m5C_2435	8.94298e-06	0	1	ENSMUSG00000029106	ENSMUST00000114338
5	34814100	-	C	tactgaagacCggggggcatt	420	77	0.185	4	0.01	0.9992	1	T	339	0.151	0.225	2.73428e-25	0	285.058	m5C_2516	1.93197e-23	0	637	73	0.115	1	0.002	0.9982	1	T	563	0.092	0.142	9.39276e-22	0	141.657	m5C_2454	3.92584e-20	0	2	ENSMUSG00000036693	ENSMUST00000041364
5	36650431	-	C	gaaagacagcCgggagatgga	269	28	0.104	0	0	0.9982	1	T	241	0.073	0.146	3.5519e-09	0	17.2713	m5C_2223	6.02324e-08	0	243	30	0.126	5	0.021	0.9985	1	T	208	0.09	0.174	7.02609e-10	0	24.6422	m5C_2213	1.11997e-08	0	2	ENSMUSG00000029192	ENSMUST00000146430
5	64066954	-	C	tggtgatgggCtaatatgtaa	44	11	0.25	0	0	0.9986	0.9778	T	33	0.146	0.394	0.000479244	2.53664e-12	5.32156	m5C_3261	0.00303243	6.02461e-12	48	5	0.104	0	0	0.9986	0.96	T	43	0.045	0.222	0.0560272	4.88498e-15	0.28362	m5C_3141	0.114886	1.38206e-14	2	ENSMUSG00000047881	ENSMUST00000154169
5	73233322	-	C	tggacatctaCgggggactga	56	10	0.179	0	0	0.9985	0.9825	T	46	0.1	0.298	0.00125833	2.88658e-15	2.90013	m5C_2419	0.00687847	8.40423e-15	64	11	0.172	0	0	0.9985	1	T	53	0.099	0.282	0.000611148	0	3.49198	m5C_2311	0.00360126	0	2	ENSMUSG00000070733	ENSMUST00000101127
5	77415951	+	C	gtggccctgaCgggggaggca	507	81	0.164	13	0.026	0.9985	1	T	413	0.134	0.199	2.31751e-26	0	278.104	m5C_3220	1.73382e-24	0	690	94	0.141	22	0.032	0.9985	1	T	574	0.116	0.169	7.76412e-29	0	307.563	m5C_2992	5.18219e-27	0	1	ENSMUSG00000029249	ENSMUST00000080359
5	77496241	+	C	catatgagtgCaggggatgcc	1355	152	0.113	8	0.006	0.9985	0.9993	T	1195	0.097	0.131	1.28086e-44	0	647.388	m5C_3219	2.38397e-42	0	1417	154	0.109	5	0.004	0.9985	0.9993	T	1258	0.094	0.126	1.83351e-45	0	646.602	m5C_2995	2.86545e-43	0	1	ENSMUSG00000029250	ENSMUST00000031167
5	88818116	-	C	agaagaaaaaCgggggaagcc	355	42	0.119	2	0.006	0.9985	1	T	311	0.089	0.157	1.24361e-13	0	48.3699	m5C_2489	3.34154e-12	0	456	70	0.154	0	0	0.9985	1	T	386	0.123	0.189	9.60779e-23	0	190.076	m5C_2318	4.45615e-21	0	2	ENSMUSG00000044221	ENSMUST00000078945
5	102100912	-	C	aggaagagcgCgggggaggtc	27	6	0.231	1	0.037	0.9982	1	T	20	0.11	0.421	0.0226176	1.06766e-07	1.08939	m5C_2494	0.073216	1.0936e-07	30	9	0.3	0	0	0.9984	1	T	21	0.167	0.479	0.0019356	7.3164e-10	4.06926	m5C_2403	0.00934523	1.26133e-09	2	ENSMUSG00000043940	ENSMUST00000053177
5	106039112	+	C	ttattaagccCgggggagcct	199	36	0.186	5	0.025	0.9985	1	T	158	0.137	0.246	4.8579e-12	0	55.8626	m5C_2528	1.13714e-10	0	181	20	0.11	0	0	0.9985	1	T	161	0.073	0.165	1.09491e-06	0	8.66395	m5C_2405	1.16096e-05	0	1	ENSMUSG00000029290	ENSMUST00000150440
5	108752207	-	C	aaccaccttgCgggggcaccg	151	32	0.215	2	0.013	0.9985	1	T	117	0.156	0.287	7.20921e-11	0	50.7707	m5C_3470	1.46313e-09	0	217	41	0.19	1	0.005	0.9985	1	T	175	0.143	0.247	1.11568e-13	0	76.0005	m5C_3178	2.64707e-12	0	2	ENSMUSG00000062234	ENSMUST00000046603
5	115481113	+	C	gcatttgctgCggaggacctg	194	36	0.191	6	0.031	0.9975	1	T	152	0.142	0.254	2.27992e-12	0	59.3657	m5C_3690	5.45394e-11	0	229	40	0.176	2	0.009	0.9975	1	T	187	0.132	0.231	2.76275e-13	0	66.3877	m5C_3799	6.14904e-12	0	1	ENSMUSG00000029535	ENSMUST00000031508
5	116145108	+	C	acatcgtagcCaaatgtttac	38	7	0.184	0	0	0.9985	1	T	31	0.092	0.334	0.0115454	1.98786e-10	1.25074	m5C_2770	0.0445191	3.58203e-10	49	10	0.204	0	0	0.9985	1	T	39	0.115	0.336	0.0011735	2.20557e-12	3.36474	m5C_2660	0.00610885	5.09179e-12	1	ENSMUSG00000029516	ENSMUST00000051704
5	117523496	-	C	cgatattgttCgggggccaat	500	85	0.17	1	0.002	0.9985	1	T	414	0.14	0.206	1.03231e-27	0	320.916	m5C_2781	8.12118e-26	0	554	61	0.11	0	0	0.9985	1	T	493	0.087	0.139	7.55141e-20	0	101.105	m5C_2661	2.91866e-18	0	2	ENSMUSG00000029363	ENSMUST00000086461
5	120663857	+	C	accctgcagtCgggggtctgt	158	28	0.177	0	0	0.9983	1	T	130	0.126	0.244	1.00294e-09	0	31.634	m5C_3324	1.80505e-08	0	177	22	0.125	1	0.006	0.9979	1	T	154	0.084	0.182	2.36925e-07	0	12.2459	m5C_3301	2.81065e-06	0	1	ENSMUSG00000032754	ENSMUST00000068326
5	120672516	-	C	cacagcctagCaggggcagct	34	4	0.118	0	0	0.9982	1	T	30	0.047	0.266	0.113892	1.14659e-11	0.1763	m5C_3335	0.172684	2.3584e-11	46	10	0.217	0	0	0.9985	0.9787	T	36	0.123	0.356	0.00113065	2.20557e-12	3.61285	m5C_3317	0.00591142	5.09179e-12	2	ENSMUSG00000032741	ENSMUST00000046426
5	124589401	+	C	ctaccctgtgCggaggagttc	413	65	0.157	0	0	0.9979	1	T	348	0.125	0.196	3.51888e-21	0	166.771	m5C_3176	1.80219e-19	0	496	69	0.139	1	0.002	0.9977	1	T	426	0.112	0.173	5.10805e-21	0	156.324	m5C_3081	2.07468e-19	0	1	ENSMUSG00000049327	ENSMUST00000059580
5	129883619	+	C	ctgcgcatggCgggggagacg	91	15	0.165	0	0	0.9983	1	T	76	0.103	0.254	3.25835e-05	0	6.89967	m5C_3482	0.000282872	0	104	13	0.129	3	0.029	0.9985	1	T	88	0.077	0.208	0.000161716	0	3.78451	m5C_3379	0.00109884	0	1	ENSMUSG00000025538	ENSMUST00000171300
5	130316093	+	C	gtcgatgctgCgggggagagg	120	14	0.117	0	0	0.9984	1	T	106	0.071	0.186	8.16625e-05	0	4.05089	m5C_2814	0.0006333	0	199	26	0.132	2	0.01	0.9983	1	T	171	0.092	0.186	1.23287e-08	0	18.8531	m5C_2644	1.71765e-07	0	1	ENSMUSG00000056310	ENSMUST00000040213
5	135410672	-	C	cagttctgttCgggggagccc	203	35	0.173	1	0.005	0.9982	1	T	167	0.127	0.231	5.80222e-12	0	50.0646	m5C_3602	1.3499e-10	0	242	58	0.24	0	0	0.9969	0.9918	T	184	0.19	0.297	7.11078e-20	0	211.256	m5C_3550	2.77823e-18	0	2	ENSMUSG00000053293	ENSMUST00000111171
5	137295380	-	C	aatccacgttCgggggcccat	527	91	0.174	4	0.008	0.9985	0.9981	T	432	0.144	0.209	1.1047e-29	0	379.222	m5C_3144	9.80232e-28	0	667	71	0.107	3	0.004	0.9985	1	T	593	0.086	0.133	2.2856e-21	0	125.51	m5C_3041	9.33589e-20	0	2	ENSMUSG00000037364	ENSMUST00000199243
5	137607205	-	C	acgagggcacCgggggacgag	426	55	0.129	1	0.002	0.9985	1	T	370	0.101	0.165	4.28544e-18	0	96.2784	m5C_3138	1.75818e-16	0	485	77	0.159	0	0	0.9985	0.9979	T	408	0.129	0.194	4.98617e-25	0	241.276	m5C_3031	2.71557e-23	0	2	ENSMUSG00000029718	ENSMUST00000128755
5	138163130	-	C	attggtgtcaCgggggcggag	1803	206	0.115	11	0.006	1	0.9994	T	1586	0.101	0.131	3.74037e-65	0	1340.52	m5C_3273	1.2974e-62	0	2395	294	0.123	6	0.003	1	0.9992	T	2095	0.11	0.137	4.20808e-93	0	3000.81	m5C_3248	1.89074e-90	0	2	ENSMUSG00000029730	ENSMUST00000000505
5	138181930	-	C	ttgcctctggCgggggccggg	152	30	0.201	3	0.02	0.9985	1	T	119	0.145	0.273	3.67371e-10	0	40.9945	m5C_3280	6.922e-09	0	217	39	0.183	4	0.018	0.9982	1	T	174	0.137	0.24	5.35805e-13	0	65.5308	m5C_3243	1.16021e-11	0	2	ENSMUSG00000036980	ENSMUST00000048698
5	142745704	-	C	ccgacggcccCgggggaaaac	85	15	0.179	1	0.012	0.9982	1	T	69	0.111	0.274	3.07656e-05	0	7.53341	m5C_3777	0.000268619	0	118	21	0.183	3	0.025	0.9981	1	T	94	0.123	0.263	3.49442e-07	0	16.6304	m5C_3927	4.01942e-06	0	2	ENSMUSG00000039477	ENSMUST00000152247
5	144769723	+	C	taggcgctggCgggggagatc	73	11	0.155	2	0.027	0.9985	1	T	60	0.089	0.257	0.000642489	0	3.1171	m5C_3086	0.00392541	0	133	25	0.189	1	0.008	0.9985	1	T	107	0.132	0.265	1.69953e-08	0	25.5824	m5C_3048	2.30093e-07	0	1	ENSMUSG00000045482	ENSMUST00000100467
5	146673638	-	C	ttgcagtgagCggggtcagtg	101	12	0.122	3	0.03	0.9978	0.9806	T	86	0.071	0.202	0.00034136	0	2.97248	m5C_3211	0.00223215	0	109	11	0.103	2	0.018	0.9983	0.9909	T	96	0.058	0.175	0.000745198	0	2.00852	m5C_3075	0.0040059	0	2	ENSMUSG00000029640	ENSMUST00000085614
5	146885778	+	C	tgcaaacacaCgggggaggta	449	72	0.163	6	0.013	0.9972	0.9978	T	371	0.131	0.2	7.35025e-22	0	199.483	m5C_3201	4.00641e-20	0	483	67	0.14	5	0.01	0.9977	1	T	411	0.112	0.174	4.16864e-20	0	145.305	m5C_3068	1.63761e-18	0	1	ENSMUSG00000016503	ENSMUST00000146511
6	12007792	+	C	tcaaagtgatCgggggaggcg	54	9	0.17	1	0.019	0.9984	1	T	44	0.092	0.292	0.00269902	1.55431e-15	2.12692	m5C_2802	0.0131858	4.57775e-15	71	7	0.1	1	0.014	0.9984	1	T	63	0.049	0.192	0.0133499	0	0.64675	m5C_2653	0.043604	0	1	ENSMUSG00000029629	ENSMUST00000115510
6	13628987	-	C	gatgctcttcCgggggaactt	102	21	0.214	4	0.039	0.9979	1	T	77	0.145	0.305	2.87441e-07	0	19.8699	m5C_2804	3.71773e-06	0	91	10	0.111	1	0.011	0.9984	1	T	80	0.061	0.193	0.00149985	0	1.73624	m5C_2654	0.00744644	0	2	ENSMUSG00000042742	ENSMUST00000045235
6	28480596	+	C	gcggctcctcCgggggacccg	36	4	0.111	0	0	0.9985	1	T	32	0.044	0.253	0.114513	5.70077e-12	0.16589	m5C_3551	0.172684	1.22439e-11	85	21	0.253	2	0.024	0.9985	1	T	62	0.172	0.356	2.24131e-07	0	23.9972	m5C_3433	2.66327e-06	0	1	ENSMUSG00000001424	ENSMUST00000168362
6	30115060	+	C	ttccacaggtCgggggaaacc	222	50	0.227	2	0.009	1	1	T	170	0.177	0.287	7.64676e-17	0	142.514	m5C_3296	2.8745e-15	0	280	57	0.205	2	0.007	0.9981	1	T	221	0.162	0.256	5.64536e-19	0	168.245	m5C_3266	2.07064e-17	0	1	ENSMUSG00000058440	ENSMUST00000115212
6	34481620	+	C	tagtagccagCggggggattt	249	35	0.141	1	0.004	0.9973	0.992	T	213	0.103	0.19	1.60153e-11	0	39.0146	m5C_3341	3.48183e-10	0	218	27	0.125	2	0.009	0.9971	1	T	189	0.087	0.176	6.26655e-09	0	19.3455	m5C_3190	9.06443e-08	0	1	ENSMUSG00000038871	ENSMUST00000045372
6	48383845	+	C	accccagcacCgggggacagc	103	11	0.107	0	0	0.9987	1	T	92	0.061	0.181	0.000736991	0	2.09114	m5C_3228	0.00421588	0	95	16	0.168	0	0	0.9985	1	T	79	0.106	0.256	1.53286e-05	0	8.1971	m5C_3150	0.00013229	0	1	ENSMUSG00000042810	ENSMUST00000114571
6	54855355	+	C	agtaaagataCgggggaatgt	643	96	0.15	2	0.003	0.9976	1	T	545	0.124	0.179	2.84828e-29	0	340.438	m5C_3509	2.41502e-27	0	639	86	0.135	0	0	0.9978	1	T	553	0.11	0.163	2.86068e-26	0	242.293	m5C_3408	1.67198e-24	0	1	ENSMUSG00000058446	ENSMUST00000079869
6	66996267	+	C	cctgctcaggCgggagagaga	40	7	0.194	4	0.1	0.9985	1	T	29	0.098	0.35	0.0113334	1.98786e-10	1.3283	m5C_3527	0.0439458	3.58203e-10	50	12	0.245	1	0.02	0.9985	1	T	37	0.146	0.381	0.00022716	6.91402e-12	6.38467	m5C_3459	0.00148594	1.4169e-11	1	ENSMUSG00000036402	ENSMUST00000043148
6	71892044	+	C	tttgagttgcCacatgctgac	107	22	0.206	0	0	0.9989	1	T	85	0.14	0.292	1.43262e-07	0	21.0615	m5C_3538	1.93836e-06	0	191	34	0.178	0	0	0.9985	1	T	157	0.13	0.238	2.32179e-11	0	47.1018	m5C_3467	4.27983e-10	0	1	ENSMUSG00000049553	ENSMUST00000206556
6	72338173	-	C	gaatttgaggCggaggagact	321	57	0.181	6	0.019	0.9981	0.9969	T	258	0.142	0.227	8.54585e-19	0	146.62	m5C_3631	3.72648e-17	0	277	36	0.132	5	0.018	0.9982	1	T	236	0.097	0.178	8.42265e-12	0	38.7343	m5C_3489	1.61468e-10	0	2	ENSMUSG00000055850	ENSMUST00000206319
6	83266277	+	C	accagtgcccCgggggaacag	104	17	0.165	1	0.01	0.9987	1	T	86	0.106	0.249	3.7189e-06	0	9.75434	m5C_3817	3.9914e-05	0	107	13	0.121	0	0	0.9986	1	T	94	0.072	0.197	0.000165737	0	3.55797	m5C_3683	0.00111981	0	1	ENSMUSG00000068323	ENSMUST00000113900
6	91464218	+	C	tactgcggggCcacaccacat	121	18	0.149	0	0	0.9974	1	T	103	0.096	0.223	3.85668e-06	0	9.37613	m5C_3426	4.11613e-05	0	142	16	0.113	0	0	0.9976	1	T	126	0.071	0.175	1.95139e-05	0	5.3167	m5C_3354	0.000161993	0	1	ENSMUSG00000030095	ENSMUST00000032183
6	91735322	+	C	tggagaggggCatcccggaag	82	9	0.11	0	0	0.9985	1	T	73	0.059	0.196	0.00309861	0	1.32827	m5C_3428	0.0142357	0	121	26	0.215	0	0	0.9985	1	T	95	0.151	0.296	6.61904e-09	0	32.1257	m5C_3355	9.5483e-08	0	1	ENSMUSG00000030096	ENSMUST00000032185
6	108821840	+	C	acctgcacagCgggggccggt	122	18	0.151	3	0.025	0.9981	1	T	101	0.098	0.226	3.80914e-06	0	9.54695	m5C_3387	4.08253e-05	0	128	19	0.156	6	0.047	0.9984	1	T	103	0.102	0.23	1.7855e-06	0	11.143	m5C_3321	1.85759e-05	0	1	ENSMUSG00000030104	ENSMUST00000204804
6	119332791	-	C	tcatgattggCgggggctgca	168	38	0.228	1	0.006	0.9984	1	T	129	0.171	0.297	6.75182e-13	0	78.8558	m5C_3673	1.67283e-11	0	201	47	0.234	0	0	0.9983	1	T	154	0.181	0.297	6.7334e-16	0	128.812	m5C_3637	1.92854e-14	0	2	ENSMUSG00000030168	ENSMUST00000032272
6	119903294	-	C	gatttgggggCaggaaatgga	128	15	0.119	2	0.016	1	1	T	111	0.073	0.187	3.92155e-05	0	4.85729	m5C_3676	0.000330667	0	163	25	0.153	0	0	1	0.9939	T	138	0.106	0.217	2.20126e-08	0	20.3104	m5C_3636	2.95239e-07	0	2	ENSMUSG00000045962	ENSMUST00000159903
6	125013531	+	C	tcccctggggCagctccccag	51	10	0.196	0	0	0.9984	1	T	41	0.11	0.325	0.000599868	3.55271e-15	3.54904	m5C_4843	0.00372465	1.02926e-14	69	10	0.152	3	0.043	0.9986	1	T	56	0.084	0.257	0.00135219	0	2.42242	m5C_4948	0.00692862	0	1	ENSMUSG00000038346	ENSMUST00000054553
6	125026144	+	C	tgccttgcatCgggggactca	74	19	0.257	0	0	0.9984	1	T	55	0.171	0.367	5.06995e-07	0	20.4495	m5C_4845	6.33204e-06	0	108	18	0.167	0	0	0.9982	1	T	90	0.108	0.248	3.52624e-06	0	10.6102	m5C_4936	3.49657e-05	0	1	ENSMUSG00000030330	ENSMUST00000032480
6	128351794	+	C	aagcccgtggCactggtcttg	222	37	0.167	0	0	0.9985	1	T	185	0.123	0.221	1.41628e-12	0	54.1001	m5C_3644	3.42012e-11	0	238	30	0.126	0	0	0.9985	1	T	208	0.09	0.174	7.02609e-10	0	24.6422	m5C_3507	1.11997e-08	0	1	ENSMUSG00000001517	ENSMUST00000073316
6	135061306	+	C	gctttcctgcCgggggaggaa	104	19	0.183	0	0	0.998	1	T	85	0.12	0.268	1.54505e-06	0	13.2706	m5C_3728	1.77031e-05	0	106	18	0.17	0	0	0.998	1	T	88	0.11	0.253	3.47056e-06	0	10.8295	m5C_3590	3.44612e-05	0	1	ENSMUSG00000046733	ENSMUST00000050104
6	137489198	-	C	acagccactgCggaggaacgg	132	19	0.145	1	0.008	0.9985	1	T	112	0.095	0.215	1.88878e-06	0	10.3162	m5C_3667	2.12899e-05	0	151	18	0.119	0	0	0.9984	0.9869	T	133	0.077	0.181	4.45437e-06	0	7.39244	m5C_3617	4.29832e-05	0	2	ENSMUSG00000015766	ENSMUST00000058210
6	142436273	-	C	cctcaatgctCgggggctgac	420	69	0.165	1	0.002	0.9975	1	T	350	0.132	0.203	6.17584e-21	0	184.403	m5C_3757	3.10052e-19	0	294	51	0.173	0	0	0.9978	1	T	243	0.134	0.221	8.25645e-17	0	110.3	m5C_3500	2.51507e-15	0	2	ENSMUSG00000030246	ENSMUST00000130817
7	3658863	+	C	cccagccaagCgggggaagtg	106	18	0.173	2	0.019	0.9985	1	T	86	0.112	0.257	3.41348e-06	0	11.0581	m5C_3921	3.7053e-05	0	139	15	0.109	1	0.007	0.9985	1	T	123	0.067	0.172	4.08422e-05	0	4.40983	m5C_3846	0.000316055	0	1	ENSMUSG00000035632	ENSMUST00000143085
7	12758956	+	C	gcgaataattCgggggatggc	1676	179	0.108	13	0.008	0.9986	0.9994	T	1484	0.094	0.123	7.57542e-53	0	873.577	m5C_4777	1.75176e-50	0	2360	252	0.108	24	0.01	1	0.9996	T	2084	0.096	0.121	2.15119e-79	0	1901.81	m5C_4763	7.0295e-77	0	1	ENSMUSG00000005566	ENSMUST00000209577
7	13041513	+	C	ctacctgggcCgggggaagcg	217	26	0.12	1	0.005	0.9983	1	T	190	0.083	0.171	1.33906e-08	0	17.0889	m5C_4775	2.12e-07	0	292	33	0.114	2	0.007	0.9981	1	T	257	0.082	0.156	8.8709e-11	0	27.2615	m5C_4759	1.52567e-09	0	1	ENSMUSG00000056394	ENSMUST00000177588
7	16051175	+	C	tacacccgccCgggggacgtc	84	19	0.229	1	0.012	0.9976	1	T	64	0.152	0.33	1.19303e-06	0	17.0765	m5C_4091	1.37523e-05	0	95	11	0.116	0	0	0.9977	1	T	84	0.066	0.196	0.000718711	0	2.27861	m5C_4071	0.00399599	0	1	ENSMUSG00000002083	ENSMUST00000002152
7	16245201	-	C	aacactgtggCaggggccatg	539	78	0.147	9	0.017	0.9979	1	T	452	0.12	0.18	1.33767e-23	0	213.292	m5C_4099	8.43617e-22	0	682	95	0.142	15	0.022	0.9985	1	T	572	0.118	0.171	7.15169e-29	0	315.379	m5C_4077	4.85033e-27	0	2	ENSMUSG00000058230	ENSMUST00000075845
7	24780625	+	C	ctcacacacaCgggggagcgg	39	4	0.105	1	0.026	0.9984	1	T	34	0.042	0.241	0.115069	7.29106e-12	0.15664	m5C_4241	0.172684	1.54079e-11	62	11	0.186	3	0.048	0.9981	1	T	48	0.107	0.304	0.000584997	2.44249e-14	3.82021	m5C_4208	0.00347279	6.31848e-14	1	ENSMUSG00000045252	ENSMUST00000179556
7	25366135	+	C	tgggctcccgCggggcagttt	45	9	0.2	0	0	0.9985	1	T	36	0.109	0.338	0.00250948	1.10423e-12	2.55007	m5C_4240	0.0124188	2.65816e-12	48	9	0.188	0	0	0.9985	1	T	39	0.102	0.319	0.00258704	8.90399e-13	2.37301	m5C_4216	0.0122116	2.08912e-12	1	ENSMUSG00000061286	ENSMUST00000079634
7	28106691	-	C	ccaaaagctgCgggagagaca	444	63	0.144	5	0.011	1	1	T	376	0.114	0.179	1.97265e-20	0	141.274	m5C_5088	9.58808e-19	0	563	70	0.125	3	0.005	1	1	T	490	0.1	0.155	8.48729e-23	0	154.711	m5C_5094	3.98792e-21	0	2	ENSMUSG00000109336	ENSMUST00000208199
7	28159209	+	C	tccaatgctgCgggggaagcc	25	10	0.4	0	0	0.9985	1	T	15	0.234	0.593	0.000636424	4.39141e-07	7.48021	m5C_5071	0.00389771	4.42797e-07	30	9	0.3	0	0	0.9985	1	T	21	0.167	0.479	0.0019356	7.13881e-10	4.06926	m5C_5078	0.00934523	1.2316e-09	1	ENSMUSG00000030600	ENSMUST00000189877
7	29884732	+	C	acttgaaaggCgggggaatgg	140	30	0.221	4	0.029	0.994	1	T	106	0.159	0.297	3.08431e-10	0	45.3987	m5C_5067	5.86941e-09	0	122	24	0.2	2	0.016	0.9945	1	T	96	0.138	0.28	3.32331e-08	0	24.8123	m5C_5069	4.34387e-07	0	1	ENSMUSG00000074218	ENSMUST00000098594
7	30655331	-	C	gctgccttcgCgggggggcag	60	15	0.259	2	0.033	0.998	1	T	43	0.163	0.384	2.16163e-05	3.48388e-13	11.4382	m5C_3855	0.000190478	8.55114e-13	63	14	0.222	0	0	0.9985	0.9844	T	49	0.137	0.339	5.42593e-05	0	8.19614	m5C_3610	0.000411466	0	2	ENSMUSG00000058239	ENSMUST00000166340
7	43900334	+	C	caaggccctgCggggggctgg	106	24	0.226	0	0	0.9985	1	T	82	0.157	0.315	2.74643e-08	0	28.515	m5C_4059	4.14189e-07	0	114	14	0.123	0	0	0.9985	1	T	100	0.075	0.196	7.98442e-05	0	4.27858	m5C_3941	0.00058156	0	1	ENSMUSG00000045411	ENSMUST00000055858
7	44541559	-	C	ggtacttcaaCgggggacccc	99	10	0.101	0	0	0.998	1	T	89	0.056	0.176	0.000769094	0	1.7375	m5C_5533	0.00429331	0	112	20	0.18	1	0.009	0.998	1	T	91	0.12	0.262	7.45272e-07	0	14.6789	m5C_5486	8.15488e-06	0	2	ENSMUSG00000002968	ENSMUST00000208253
7	44652692	-	C	ggtcgcaagcCgggggacccc	87	10	0.118	2	0.023	0.9985	1	T	75	0.065	0.203	0.00147535	0	1.84511	m5C_5526	0.00772407	0	88	13	0.148	0	0	0.9982	1	T	75	0.088	0.237	0.000151445	0	4.39023	m5C_5501	0.00104989	0	2	ENSMUSG00000038406	ENSMUST00000211735
7	45079371	-	C	ctcccacatcCgggggctggg	943	131	0.14	5	0.005	1	1	T	807	0.119	0.163	5.56573e-42	0	642.802	m5C_5525	9.43824e-40	0	1058	115	0.109	5	0.005	0.9992	1	T	938	0.092	0.129	1.78779e-36	0	377.28	m5C_5490	1.73681e-34	0	2	ENSMUSG00000003868	ENSMUST00000211214
7	45110479	-	C	gccccttagcCgggggacttc	21	4	0.19	0	0	0.9985	1	T	17	0.077	0.4	0.106942	1.47402e-08	0.29776	m5C_5506	0.172684	1.65854e-08	34	11	0.324	0	0	0.9985	1	T	23	0.191	0.492	0.000373238	1.86507e-09	7.21412	m5C_5502	0.0022548	3.12177e-09	2	ENSMUSG00000050708	ENSMUST00000094434
7	45123072	-	C	taagattgtgCggaggctaga	182	24	0.135	4	0.022	0.9979	1	T	154	0.092	0.193	5.19414e-08	0	16.1379	m5C_5527	7.59319e-07	0	133	20	0.15	0	0	0.9985	0.9852	T	113	0.1	0.221	8.81721e-07	0	12.0491	m5C_5492	9.54623e-06	0	2	ENSMUSG00000011382	ENSMUST00000011526
7	46362074	-	C	cttccatgctCgggggaacta	47	9	0.191	0	0	0.9973	1	T	38	0.104	0.325	0.00128107	1.82356e-11	2.71143	m5C_3982	0.00697778	3.64665e-11	22	3	0.143	1	0.045	0.9972	1	T	18	0.05	0.346	0.231707	2.24602e-08	0.0949	m5C_3898	0.237321	2.44276e-08	2	ENSMUSG00000040026	ENSMUST00000006956
7	48521948	-	C	cttctctacgCgggggaaacc	109	20	0.183	0	0	0.9982	1	T	89	0.122	0.266	7.31248e-07	0	14.9761	m5C_3885	8.91398e-06	0	117	33	0.282	0	0	0.9985	1	T	84	0.208	0.37	1.67517e-11	0	74.1251	m5C_3870	3.12801e-10	0	2	ENSMUSG00000046179	ENSMUST00000058745
7	55573703	+	C	ccagaacctgCgggaggtggg	499	57	0.115	3	0.006	0.9974	1	T	439	0.09	0.146	7.8636e-17	0	82.3982	m5C_3937	2.94152e-15	0	593	70	0.12	9	0.015	0.9987	0.9983	T	514	0.096	0.149	1.87723e-22	0	145.961	m5C_3835	8.27938e-21	0	1	ENSMUSG00000030447	ENSMUST00000032629
7	55748174	+	C	ttggctgccaCgggggaggtg	66	19	0.292	1	0.015	0.9984	1	T	46	0.196	0.412	8.17218e-07	1.44329e-15	22.6511	m5C_3943	9.89872e-06	4.25899e-15	80	17	0.215	1	0.013	0.9928	1	T	62	0.139	0.318	5.8232e-06	1.74305e-13	12.3629	m5C_3843	5.45801e-05	4.22766e-13	1	ENSMUSG00000030451	ENSMUST00000076226
7	64964620	-	C	atacagaaggCggggcctaca	240	31	0.139	17	0.071	0.9985	1	T	192	0.1	0.191	3.0383e-10	0	29.413	m5C_4021	5.81083e-09	0	341	36	0.108	9	0.026	0.9987	1	T	296	0.079	0.146	1.06755e-11	0	31.3447	m5C_3985	2.01433e-10	0	2	ENSMUSG00000030516	ENSMUST00000102592
7	89567968	-	C	ttcttggaggCaaacattttg	137	18	0.131	0	0	0.9988	1	T	119	0.085	0.198	4.19988e-06	0	8.2022	m5C_4264	4.44512e-05	0	167	20	0.12	0	0	0.9985	1	T	147	0.079	0.178	5.21027e-07	0	9.91206	m5C_4149	5.83437e-06	0	2	ENSMUSG00000062797	ENSMUST00000153470
7	97156966	+	C	ctttacagttCgggggagttt	261	41	0.16	4	0.015	0.9985	1	T	216	0.12	0.209	1.60612e-13	0	62.8571	m5C_4209	4.25565e-12	0	320	67	0.213	6	0.019	0.9979	1	T	247	0.172	0.262	2.61755e-22	0	248.229	m5C_4119	1.13359e-20	0	1	ENSMUSG00000025133	ENSMUST00000026126
7	100020965	-	C	tacccggcagCgggggcagtc	89	13	0.151	3	0.034	0.9985	1	T	73	0.091	0.242	0.000149638	0	4.50108	m5C_4448	0.00108133	0	65	15	0.231	0	0	0.9985	1	T	50	0.145	0.346	2.4532e-05	1.11022e-16	10.0368	m5C_4413	0.000199502	3.31729e-16	2	ENSMUSG00000030718	ENSMUST00000032963
7	103883936	+	C	aaatgagtgtCgggggaggtg	371	54	0.148	7	0.019	0.9985	1	T	310	0.116	0.189	1.32756e-17	0	105.275	m5C_4073	5.304e-16	0	425	68	0.164	10	0.024	0.9985	1	T	347	0.131	0.203	1.70133e-22	0	194.447	m5C_4063	7.5968e-21	0	1	ENSMUSG00000072244	ENSMUST00000098180
7	113170466	+	C	aagtacttggCgggggtgctg	77	16	0.216	3	0.039	0.9985	1	T	58	0.138	0.323	1.23121e-05	0	10.8172	m5C_4322	0.000115564	0	50	10	0.204	1	0.02	0.9987	1	T	39	0.115	0.336	0.0011735	1.04072e-12	3.36474	m5C_4182	0.00610885	2.43309e-12	1	ENSMUSG00000030759	ENSMUST00000033018
7	117772457	-	C	tgctagaaaaCgggggaatgt	95	28	0.295	0	0	1	1	T	67	0.212	0.393	7.19594e-10	0	54.3947	m5C_4625	1.31684e-08	0	119	23	0.197	2	0.017	1	1	T	94	0.135	0.278	7.19198e-08	0	22.1327	m5C_4531	9.03901e-07	0	2	ENSMUSG00000030655	ENSMUST00000032891
7	125974296	-	C	acctcatgtgCgggggcattg	339	64	0.19	2	0.006	0.9975	1	T	273	0.152	0.235	3.96627e-21	0	197.969	m5C_4229	2.01777e-19	0	508	115	0.228	3	0.006	0.9975	0.998	T	390	0.193	0.266	2.05904e-36	0	793.217	m5C_4162	1.97366e-34	0	2	ENSMUSG00000030741	ENSMUST00000032994
7	126171488	-	C	atctccctgtCgggggtcctg	79	8	0.101	0	0	0.9985	1	T	71	0.052	0.187	0.00648573	0	0.91392	m5C_5451	0.0263342	0	111	18	0.162	0	0	0.9985	1	T	93	0.105	0.242	3.6072e-06	0	10.2974	m5C_5567	3.57192e-05	0	2	ENSMUSG00000030720	ENSMUST00000084589
7	126295831	+	C	gaatgaggggCctaggcctga	49	5	0.102	0	0	1	1	T	44	0.044	0.218	0.0561584	0	0.2775	m5C_5429	0.119142	0	49	7	0.143	0	0	0.9951	1	T	42	0.071	0.267	0.0124184	5.75324e-11	0.94676	m5C_5546	0.0435279	1.06024e-10	1	ENSMUSG00000047721	ENSMUST00000144571
7	126836729	+	C	ccagacaaggCgggggcatct	71	10	0.145	2	0.028	0.9981	1	T	59	0.081	0.247	0.000687822	0	2.55121	m5C_5427	0.00411668	0	95	13	0.138	1	0.011	0.9985	1	T	81	0.083	0.222	0.00015648	0	4.08822	m5C_5558	0.00107341	0	1	ENSMUSG00000045598	ENSMUST00000106312
7	127263953	-	C	attctacaggCgggggagcac	34	12	0.364	1	0.029	0.9993	1	T	21	0.222	0.534	0.00014415	1.40926e-10	10.2269	m5C_5450	0.00104763	2.56537e-10	31	7	0.226	0	0	0.9982	1	T	24	0.114	0.398	0.0106938	3.88137e-10	1.57206	m5C_5569	0.0397505	6.77426e-10	2	ENSMUSG00000030814	ENSMUST00000106282
8	26054426	+	C	tttgaggatgCgggggagtat	103	13	0.127	1	0.01	0.9982	1	T	89	0.076	0.206	0.000162414	0	3.74477	m5C_4940	0.00115938	0	117	17	0.145	0	0	0.9985	1	T	100	0.093	0.22	8.16022e-06	0	8.02199	m5C_4730	7.51137e-05	0	1	ENSMUSG00000031565	ENSMUST00000084027
8	26472013	-	C	ttctcgggggCcctagcactt	93	14	0.151	0	0	0.9981	0.9894	T	79	0.092	0.237	7.19899e-05	0	5.32661	m5C_4952	0.000577661	0	103	12	0.117	0	0	0.9982	1	T	91	0.068	0.193	0.000347709	0	2.81883	m5C_4744	0.00214564	0	2	ENSMUSG00000037251	ENSMUST00000061850
8	46984098	+	C	tggttacacaCgggggacatt	193	28	0.145	0	0	0.9946	1	T	165	0.102	0.202	4.17363e-08	0	21.1419	m5C_4510	6.1963e-07	0	232	29	0.125	0	0	1	1	T	203	0.088	0.174	1.46553e-09	0	22.6621	m5C_4377	2.24642e-08	0	1	ENSMUSG00000018796	ENSMUST00000034046
8	47943211	-	C	agactgcgggCatattataaa	102	17	0.167	0	0	0.9983	0.9903	T	85	0.107	0.251	7.38085e-06	0	9.31234	m5C_4517	7.33376e-05	0	120	17	0.142	0	0	0.9983	0.9917	T	103	0.09	0.215	8.29874e-06	0	7.8057	m5C_4382	7.59029e-05	0	2	ENSMUSG00000038102	ENSMUST00000039061
8	48795449	-	C	acgggcaataCtccaagggcc	43	10	0.233	0	0	0.9985	1	T	33	0.132	0.377	0.00108297	2.20557e-12	3.90053	m5C_4533	0.00600153	5.24811e-12	54	6	0.111	0	0	0.9985	1	T	48	0.052	0.222	0.0269939	0	0.48878	m5C_4422	0.0695841	0	2	ENSMUSG00000031561	ENSMUST00000033965
8	71367507	+	C	aagggccccgCgggggaccgg	193	25	0.13	1	0.005	0.9982	1	T	167	0.09	0.185	2.58574e-08	0	17.0287	m5C_5791	3.91503e-07	0	322	73	0.227	1	0.003	0.998	1	T	248	0.185	0.276	2.07162e-24	0	319.746	m5C_5817	1.09506e-22	0	1	ENSMUSG00000019261	ENSMUST00000019405
8	72047817	+	C	tttgtggccaCgggggaaggc	425	69	0.164	3	0.007	0.9975	1	T	353	0.131	0.202	6.31991e-21	0	182.979	m5C_4962	3.15211e-19	0	426	73	0.173	5	0.012	0.9974	1	T	348	0.14	0.212	2.83691e-22	0	220.571	m5C_4858	1.21396e-20	0	1	ENSMUSG00000031807	ENSMUST00000034264
8	84656415	+	C	gcatcaagagCggggaaactg	245	27	0.119	19	0.078	0.9993	1	T	199	0.083	0.168	6.52731e-09	0	18.4356	m5C_6065	1.08047e-07	0	224	28	0.132	12	0.054	0.9951	1	T	184	0.093	0.184	4.58852e-08	0	19.1054	m5C_5989	5.97589e-07	0	1	ENSMUSG00000013033	ENSMUST00000141158
8	84861366	-	C	cgccgacccaCgggggggagg	57	13	0.232	1	0.018	0.998	1	T	43	0.141	0.358	0.000111249	9.4369e-14	7.24675	m5C_6092	0.000834752	2.38928e-13	63	17	0.27	0	0	0.9981	1	T	46	0.176	0.39	4.38607e-06	1.44329e-15	16.0161	m5C_5998	4.25526e-05	4.16699e-15	2	ENSMUSG00000036686	ENSMUST00000117424
8	106920193	+	C	tgtcctgcttCgggggcctaa	170	26	0.158	5	0.029	0.9982	1	T	139	0.11	0.221	1.02371e-08	0	22.8218	m5C_5898	1.65507e-07	0	195	26	0.133	0	0	0.9983	1	T	169	0.093	0.188	1.22097e-08	0	19.0602	m5C_5905	1.70437e-07	0	1	ENSMUSG00000031904	ENSMUST00000034378
8	125751335	+	C	caagagctgtCgggggaagac	188	22	0.117	0	0	1	0.9947	T	166	0.079	0.171	2.48428e-07	0	11.4153	m5C_5294	3.27419e-06	0	221	39	0.176	0	0	1	1	T	182	0.132	0.232	5.78223e-13	0	62.9351	m5C_5250	1.24456e-11	0	1	ENSMUSG00000056820	ENSMUST00000075896
9	3388055	+	C	aggctttattCgggggaaagc	36	7	0.194	0	0	0.9985	1	T	29	0.098	0.35	0.0113334	1.98786e-10	1.3283	m5C_4633	0.0439458	3.58203e-10	51	8	0.163	2	0.039	0.9985	1	T	41	0.085	0.29	0.00573157	4.91385e-13	1.52663	m5C_4536	0.0237352	1.16241e-12	1	ENSMUSG00000025899	ENSMUST00000211933
9	3418749	+	C	acaaatagagCgggagaaaac	235	29	0.124	2	0.009	0.9984	1	T	204	0.088	0.173	1.4718e-09	0	22.5585	m5C_4634	2.61803e-08	0	212	28	0.133	1	0.005	0.9984	1	T	183	0.093	0.185	2.85577e-09	0	22.3525	m5C_4535	4.25054e-08	0	1	ENSMUSG00000025898	ENSMUST00000027027
9	14707150	+	C	gatgatcccaCgggggtaatt	125	18	0.149	4	0.032	0.9985	1	T	103	0.096	0.223	3.85668e-06	0	9.37613	m5C_4812	4.11613e-05	0	170	23	0.136	1	0.006	0.9947	1	T	146	0.092	0.196	1.06852e-07	0	14.8196	m5C_4715	1.30862e-06	0	1	ENSMUSG00000031928	ENSMUST00000034405
9	21983738	-	C	gccaggtccaCgggggagctc	244	55	0.226	1	0.004	0.9985	1	T	188	0.178	0.283	1.76103e-18	0	174.028	m5C_5644	7.50748e-17	0	318	65	0.206	2	0.006	0.9975	1	T	251	0.165	0.254	1.37677e-21	0	223.453	m5C_5755	5.72116e-20	0	2	ENSMUSG00000066839	ENSMUST00000179422
9	35124116	+	C	gattgaaacaCggggggaaaa	716	100	0.14	2	0.003	1	1	T	614	0.117	0.167	3.7873e-32	0	366.13	m5C_4821	4.07055e-30	0	978	100	0.103	7	0.007	0.999	0.999	T	871	0.085	0.124	5.76491e-30	0	249.724	m5C_4701	4.22897e-28	0	1	ENSMUSG00000032042	ENSMUST00000138287
9	45811499	-	C	tgtaagtagcCaaatgataac	136	18	0.132	0	0	0.9985	1	T	118	0.085	0.2	4.18019e-06	0	8.26689	m5C_5682	4.43659e-05	0	122	23	0.189	0	0	0.9985	1	T	99	0.129	0.267	7.59329e-08	0	21.1297	m5C_5434	9.49359e-07	0	2	ENSMUSG00000042790	ENSMUST00000161203
9	57412222	+	C	ttttaaggggCccatgttcct	192	25	0.13	0	0	0.9981	1	T	167	0.09	0.185	2.58574e-08	0	17.0287	m5C_5227	3.91503e-07	0	275	36	0.131	0	0	0.9981	1	T	239	0.096	0.176	8.54553e-12	0	38.283	m5C_5168	1.63388e-10	0	1	ENSMUSG00000062309	ENSMUST00000080514
9	64060881	-	C	tctcaccgtgCggggggatct	488	83	0.17	0	0	0.9984	1	T	405	0.139	0.206	4.56164e-27	0	304.671	m5C_6529	3.48099e-25	0	441	80	0.181	0	0	0.9984	1	T	361	0.148	0.22	1.60204e-26	0	305.914	m5C_6238	9.44023e-25	0	2	ENSMUSG00000032400	ENSMUST00000122091
9	64893365	+	C	tctcagggagCagcactgaaa	106	13	0.123	0	0	0.9986	1	T	93	0.073	0.199	0.000165094	0	3.59382	m5C_6506	0.00117194	0	120	20	0.167	0	0	1	1	T	100	0.111	0.243	8.04861e-07	0	13.4756	m5C_6223	8.76689e-06	0	1	ENSMUSG00000034263	ENSMUST00000170517
9	65608140	-	C	ccccagctacCgggggatgcc	82	13	0.159	0	0	0.9987	1	T	69	0.095	0.253	0.000145811	0	4.74046	m5C_6527	0.00105769	0	109	11	0.102	1	0.009	0.9985	0.9909	T	97	0.058	0.173	0.000747164	0	1.98887	m5C_6236	0.0040059	0	2	ENSMUSG00000040524	ENSMUST00000159109
9	100864498	-	C	cagaaggaggCgggggatgga	151	20	0.133	1	0.007	0.9979	1	T	130	0.088	0.197	9.68321e-07	0	10.5843	m5C_5194	1.15457e-05	0	182	28	0.156	3	0.016	0.9978	1	T	151	0.11	0.217	2.37085e-09	0	26.6852	m5C_5139	3.55826e-08	0	2	ENSMUSG00000032527	ENSMUST00000149322
9	105289863	-	C	ggttgtggggCtttcttacta	83	14	0.169	0	0	0.9988	1	T	69	0.103	0.263	6.71616e-05	0	6.03014	m5C_5255	0.000545224	0	87	18	0.207	0	0	0.9987	1	T	69	0.135	0.304	2.86434e-06	0	13.4767	m5C_5204	2.85204e-05	0	2	ENSMUSG00000032570	ENSMUST00000177293
9	106341073	+	C	tgggcttgtcCgggggagggc	68	11	0.167	2	0.029	0.9976	1	T	55	0.096	0.274	0.000620675	2.22045e-16	3.37597	m5C_5846	0.00382892	6.71857e-16	101	11	0.109	0	0	0.9976	1	T	90	0.062	0.185	0.000732667	0	2.13505	m5C_5677	0.0040059	0	1	ENSMUSG00000023495	ENSMUST00000024260
9	114239865	+	C	ggaatgtgcaCgggggatgca	79	18	0.234	2	0.025	0.9985	1	T	59	0.153	0.34	2.4795e-06	0	15.4677	m5C_5541	2.71075e-05	0	118	26	0.224	2	0.017	0.9985	1	T	90	0.158	0.308	6.15167e-09	0	33.6874	m5C_5349	8.92551e-08	0	1	ENSMUSG00000045594	ENSMUST00000063042
9	115139424	-	C	ctcagccgcaCgggggacacg	36	8	0.222	0	0	0.9985	1	T	28	0.117	0.381	0.00505645	3.97081e-10	2.15218	m5C_5551	0.0225252	7.06981e-10	39	8	0.205	0	0	0.9985	1	T	31	0.108	0.355	0.00262396	3.97091e-10	2.22581	m5C_5367	0.0123292	6.9104e-10	2	ENSMUSG00000032437	ENSMUST00000035010
9	118613224	+	C	cctgcagcttCgggggaaact	69	23	0.338	1	0.014	0.9979	1	T	45	0.237	0.457	2.5284e-08	4.66294e-14	41.4367	m5C_5753	3.84347e-07	1.2103e-13	102	21	0.206	0	0	0.9987	0.9903	T	81	0.139	0.294	3.02937e-07	0	18.9989	m5C_5621	3.49569e-06	0	1	ENSMUSG00000039115	ENSMUST00000044165
X	76839195	-	C	tcacagaaggCggggcactcg	40	7	0.179	1	0.025	0.9987	1	T	32	0.09	0.327	0.0116438	1.03957e-10	1.21527	m5C_10159	0.0448079	1.90194e-10	40	9	0.225	0	0	0.9984	1	T	31	0.123	0.375	0.00235825	1.52878e-12	2.91232	m5C_9918	0.0112647	3.55446e-12	2	ENSMUSG00000035725	ENSMUST00000036333
Y	1245491	-	C	aagaaaatggCggcggaaaag	177	23	0.132	3	0.017	0.9983	1	T	151	0.09	0.191	1.09524e-07	0	14.3635	m5C_10393	1.52514e-06	0	148	26	0.176	0	0	0.9976	1	T	122	0.123	0.245	8.94707e-09	0	25.6963	m5C_10124	1.26615e-07	0	2	ENSMUSG00000068457	ENSMUST00000143286

## Sheet: NEC_WT_d4_BS
SeqID	refPos	refStrand	refBase	seqContext	cov_WT_d4_NEC_1	C_count_WT_d4_NEC_1	methRate_WT_d4_NEC_1	mut_count_WT_d4_NEC_1	mutRate_WT_d4_NEC_1	CR_WT_d4_NEC_1	SNR_WT_d4_NEC_1	CalledBase_WT_d4_NEC_1	CB_count_WT_d4_NEC_1	95_CI_lower_WT_d4_NEC_1	95_CI_upper_WT_d4_NEC_1	p-value_mState_WT_d4_NEC_1	p-value_mRate_WT_d4_NEC_1	score_WT_d4_NEC_1	candidateName_WT_d4_NEC_1	p.adj_mState_WT_d4_NEC_1	p.adj_mRate_WT_d4_NEC_1	cov_WT_d4_NEC_3	C_count_WT_d4_NEC_3	methRate_WT_d4_NEC_3	mut_count_WT_d4_NEC_3	mutRate_WT_d4_NEC_3	CR_WT_d4_NEC_3	SNR_WT_d4_NEC_3	CalledBase_WT_d4_NEC_3	CB_count_WT_d4_NEC_3	95_CI_lower_WT_d4_NEC_3	95_CI_upper_WT_d4_NEC_3	p-value_mState_WT_d4_NEC_3	p-value_mRate_WT_d4_NEC_3	score_WT_d4_NEC_3	candidateName_WT_d4_NEC_3	p.adj_mState_WT_d4_NEC_3	p.adj_mRate_WT_d4_NEC_3	geneStrand	geneId	transcriptId
1	36740944	-	C	gttttagattCgggggacggg	354	59	0.169	5	0.014	0.9979	1	T	290	0.133	0.212	2.3805e-19	0	146.559	m5C_340	1.03506e-17	0	302	72	0.24	2	0.007	0.9979	1	T	228	0.195	0.291	1.65576e-24	0	334.146	m5C_278	6.96645e-23	0	2	ENSMUSG00000037351	ENSMUST00000043951
1	43993896	+	C	ttgtgaccagCggaggtatct	404	61	0.152	3	0.007	0.9982	1	T	340	0.12	0.191	7.33133e-20	0	140.395	m5C_39	3.39159e-18	0	499	64	0.129	4	0.008	0.9984	1	T	431	0.103	0.162	1.2285e-20	0	130.697	m5C_35	4.04514e-19	0	1	ENSMUSG00000041763	ENSMUST00000087933
1	54512370	-	C	ggttgtgattCgggggggaaa	134	18	0.134	0	0	0.9987	1	T	116	0.087	0.202	4.14016e-06	0	8.39937	m5C_423	4.72644e-05	0	84	15	0.179	0	0	0.9988	1	T	69	0.111	0.274	3.07656e-05	0	7.53341	m5C_380	0.000207828	0	2	ENSMUSG00000073678	ENSMUST00000097739
1	71603640	+	C	gaggactatgCgggggtagct	375	52	0.14	4	0.011	0.9982	1	T	319	0.109	0.179	6.4968e-17	0	91.3391	m5C_226	2.45e-15	0	555	66	0.12	4	0.007	0.9984	1	T	485	0.095	0.15	3.41739e-21	0	128.686	m5C_337	1.17641e-19	0	1	ENSMUSG00000026192	ENSMUST00000027384
1	75474780	-	C	ggccctccgaCgggggcgagt	71	8	0.113	0	0	0.9982	1	T	63	0.058	0.207	0.00634357	0	1.02344	m5C_276	0.0267079	0	80	8	0.101	1	0.013	0.9986	1	T	71	0.052	0.187	0.00648573	0	0.91392	m5C_202	0.0219707	0	2	ENSMUSG00000026211	ENSMUST00000113567
1	86233979	+	C	cgtttgtcctCgggggataca	67	16	0.242	1	0.015	0.9985	0.971	T	50	0.155	0.358	1.08615e-05	2.22045e-16	12.3182	m5C_988	0.000112973	7.04469e-16	82	18	0.22	0	0	0.9987	1	T	64	0.144	0.321	2.67823e-06	0	14.4036	m5C_996	2.19673e-05	0	1	ENSMUSG00000079445	ENSMUST00000113306
1	91204160	+	C	atcacagaaaCgggggaaata	171	27	0.158	0	0	0.9979	1	T	144	0.111	0.22	2.44602e-09	0	25.7717	m5C_65	4.60118e-08	0	239	49	0.205	0	0	0.998	1	T	190	0.159	0.261	1.14252e-16	0	123.968	m5C_66	2.94978e-15	0	1	ENSMUSG00000034343	ENSMUST00000059743
1	93341262	-	C	agggctaaggCggggctactg	379	42	0.115	14	0.037	0.9868	1	T	323	0.086	0.152	1.81628e-09	0	31.6693	m5C_392	3.42469e-08	0	563	66	0.118	6	0.011	1	1	T	491	0.094	0.148	3.49946e-21	0	127.219	m5C_331	1.19861e-19	0	2	ENSMUSG00000034088	ENSMUST00000170883
1	131082978	+	C	aaaaactggtCgggggagcag	231	26	0.114	2	0.009	0.9971	1	T	203	0.079	0.161	7.02559e-09	0	16.6765	m5C_405	1.22325e-07	0	217	39	0.183	4	0.018	0.9989	1	T	174	0.137	0.24	5.35805e-13	0	65.5308	m5C_290	1.01446e-11	0	1	ENSMUSG00000026427	ENSMUST00000139468
1	151281261	-	C	ctgcacgtgtCgggagaagcg	188	26	0.139	1	0.005	0.9985	1	T	161	0.097	0.196	1.17187e-08	0	19.9364	m5C_496	1.98395e-07	0	187	22	0.119	2	0.011	0.9989	1	T	163	0.08	0.173	2.45652e-07	0	11.6122	m5C_414	2.50278e-06	0	2	ENSMUSG00000052748	ENSMUST00000064771
1	152712954	-	C	actctctcggCggggttcctc	302	32	0.108	5	0.017	0.9985	0.9934	T	265	0.077	0.148	9.63582e-11	0	24.795	m5C_670	2.11802e-09	0	255	31	0.123	2	0.008	0.9986	1	T	222	0.088	0.169	3.50029e-10	0	25.7015	m5C_729	4.84919e-09	0	2	ENSMUSG00000042772	ENSMUST00000073441
1	153095850	-	C	ctttgcgtagCgggggaaaga	567	84	0.148	1	0.002	0.9985	1	T	482	0.121	0.18	3.70732e-27	0	269.742	m5C_671	2.80944e-25	0	524	88	0.172	12	0.023	0.9986	1	T	424	0.142	0.207	5.3897e-29	0	352.42	m5C_727	2.70119e-27	0	2	ENSMUSG00000026478	ENSMUST00000161744
1	155184711	-	C	ggcctgttgcCaaatgatcca	59	22	0.373	0	0	0.9982	1	T	37	0.261	0.5	4.26601e-08	2.28417e-12	42.2922	m5C_222	6.77538e-07	5.63047e-12	58	18	0.31	0	0	0.9985	1	T	40	0.206	0.438	1.60076e-06	2.1716e-13	21.5132	m5C_158	1.40062e-05	4.90769e-13	2	ENSMUSG00000026469	ENSMUST00000027741
1	169976890	-	C	tcctcaatgcCgggggacact	232	37	0.159	0	0	0.998	1	T	195	0.118	0.212	3.05852e-12	0	50.261	m5C_147	7.77529e-11	0	270	33	0.122	0	0	0.9985	1	T	237	0.088	0.167	4.11021e-11	0	30.287	m5C_141	6.47002e-10	0	2	ENSMUSG00000026670	ENSMUST00000111350
1	171288964	+	C	gatccaaagtCgggggatctg	418	70	0.168	2	0.005	0.9979	1	T	346	0.135	0.207	7.10423e-23	0	209.909	m5C_603	4.1565e-21	0	485	67	0.14	8	0.016	0.9983	1	T	410	0.112	0.175	1.1196e-21	0	157.418	m5C_494	4.03766e-20	0	1	ENSMUSG00000038235	ENSMUST00000043839
1	181738293	-	C	aaaaccaaggCgggggaggga	150	17	0.113	0	0	0.9985	1	T	133	0.072	0.174	9.44201e-06	0	6.14827	m5C_1320	0.000100307	0	119	19	0.161	1	0.008	0.9986	1	T	99	0.106	0.238	1.73622e-06	0	11.5546	m5C_1076	1.51331e-05	0	2	ENSMUSG00000022995	ENSMUST00000193703
10	41153463	-	C	aataactaagCggaggaagat	123	16	0.132	2	0.016	0.9944	1	T	105	0.083	0.204	1.7959e-05	0	6.30675	m5C_5881	0.000178402	0	185	28	0.151	0	0	1	1	T	157	0.107	0.21	2.46812e-09	0	25.7493	m5C_5196	3.18009e-08	0	2	ENSMUSG00000038417	ENSMUST00000043814
10	59967412	+	C	gaagtcagtgCggaggaccct	39	8	0.205	0	0	0.9985	1	T	31	0.108	0.355	0.00262396	3.93573e-10	2.22581	m5C_5987	0.0134269	7.14665e-10	83	13	0.157	0	0	0.9986	1	T	70	0.094	0.25	0.000146796	0	4.67826	m5C_5264	0.00087157	0	1	ENSMUSG00000058297	ENSMUST00000121820
10	62265461	-	C	agcttaccatCgggggaccag	194	28	0.145	1	0.005	0.9982	1	T	165	0.102	0.202	2.59313e-09	0	24.599	m5C_6315	4.8322e-08	0	256	39	0.152	0	0	0.9986	1	T	217	0.113	0.201	3.79695e-13	0	54.9739	m5C_5432	7.31073e-12	0	2	ENSMUSG00000020079	ENSMUST00000020273
10	76228654	-	C	ggcctgcctcCggggggaagg	120	22	0.185	1	0.008	0.9984	1	T	97	0.125	0.264	1.63767e-07	0	18.717	m5C_6410	2.33112e-06	0	140	35	0.259	5	0.036	0.9983	1	T	100	0.193	0.339	2.30534e-12	0	78.4964	m5C_5615	4.16796e-11	0	2	ENSMUSG00000001151	ENSMUST00000220395
10	79693696	+	C	tgtctacaggCggggcaagtc	29	5	0.172	0	0	0.9987	1	T	24	0.076	0.345	0.0518341	2.17103e-08	0.4883	m5C_6561	0.121469	2.37489e-08	48	7	0.152	2	0.042	0.9994	1	T	39	0.076	0.282	0.0122195	1.9984e-15	1.01396	m5C_5755	0.0385237	5.28154e-15	1	ENSMUSG00000006498	ENSMUST00000172282
10	79993164	+	C	tctgatcaggCgggggatgcc	129	27	0.216	4	0.031	0.9981	1	T	98	0.153	0.296	3.08724e-09	0	35.1352	m5C_6552	5.66018e-08	0	92	31	0.337	0	0	0.9978	1	T	61	0.249	0.438	4.41271e-11	0	79.8152	m5C_5756	6.93019e-10	0	1	ENSMUSG00000035621	ENSMUST00000099492
10	80639663	+	C	ggtgccaagcCgggagattga	268	37	0.139	1	0.004	0.9985	1	T	230	0.102	0.185	3.81075e-12	0	43.1953	m5C_7967	9.62609e-11	0	297	39	0.132	1	0.003	0.9982	1	T	257	0.098	0.175	9.52747e-13	0	45.898	m5C_7351	1.7743e-11	0	1	ENSMUSG00000020211	ENSMUST00000148665
10	81205807	-	C	ctggtctgagCgggtgagtgc	123	26	0.215	2	0.016	0.9985	1	T	95	0.151	0.296	6.61904e-09	0	32.1257	m5C_8021	1.1678e-07	0	95	19	0.207	3	0.032	0.9986	1	T	73	0.136	0.3	1.35456e-06	0	15.207	m5C_7400	1.20217e-05	0	2	ENSMUSG00000020235	ENSMUST00000140901
10	90897592	-	C	gatctgccagCggaggctcac	191	35	0.184	1	0.005	0.9984	0.9948	T	155	0.136	0.245	5.18546e-12	0	53.5352	m5C_6084	1.3016e-10	0	126	18	0.145	2	0.016	1	1	T	106	0.094	0.218	3.92591e-06	0	9.13108	m5C_5282	3.15183e-05	0	2	ENSMUSG00000019979	ENSMUST00000159110
10	98839143	+	C	gacttcccagCgggggagcca	481	110	0.232	6	0.012	0.9978	1	T	365	0.196	0.272	7.62023e-35	0	735.161	m5C_5816	9.32833e-33	0	630	136	0.219	8	0.013	0.9981	0.9984	T	486	0.188	0.253	4.40341e-43	0	1082.66	m5C_5134	3.8479e-41	0	1	ENSMUSG00000019943	ENSMUST00000020107
10	117572096	-	C	tcactctctgCggaggataca	93	17	0.183	0	0	0.9981	1	T	76	0.117	0.273	6.83142e-06	0	10.3073	m5C_6681	7.51834e-05	0	58	8	0.138	0	0	0.9983	1	T	50	0.072	0.249	0.00301715	6.66134e-16	1.44336	m5C_5812	0.011833	1.8003e-15	2	ENSMUSG00000060181	ENSMUST00000079041
10	127353415	-	C	gtttttgagaCgggggtctca	861	103	0.12	3	0.003	0.998	0.9988	T	755	0.1	0.144	4.23273e-31	0	312.767	m5C_7922	4.20998e-29	0	956	127	0.134	9	0.009	0.9983	0.9948	T	820	0.114	0.157	8.74692e-39	0	550.404	m5C_7016	6.93245e-37	0	2	ENSMUSG00000025403	ENSMUST00000219239
10	128199241	-	C	tgtgcctggtCgggggaatac	90	12	0.133	0	0	0.9981	1	T	78	0.078	0.219	0.000329936	0	3.2565	m5C_7336	0.00233984	0	140	31	0.235	8	0.057	0.9973	1	T	101	0.171	0.314	1.26404e-10	0	52.3685	m5C_6527	1.84886e-09	0	2	ENSMUSG00000039914	ENSMUST00000220027
11	3241746	+	C	ctttcccactCgggggagaag	313	68	0.223	8	0.026	0.9986	1	T	237	0.18	0.273	1.00605e-22	0	269.021	m5C_6445	5.84319e-21	0	310	60	0.197	6	0.019	0.9988	1	T	244	0.157	0.246	3.41963e-20	0	182.813	m5C_5521	1.09944e-18	0	1	ENSMUSG00000020453	ENSMUST00000101644
11	16451765	-	C	tgagccagagCgggggaaagg	126	14	0.111	0	0	0.9987	1	T	112	0.067	0.178	8.33329e-05	0	3.84622	m5C_6381	0.000684293	0	119	21	0.178	1	0.008	0.9984	1	T	97	0.119	0.257	3.59378e-07	0	16.1654	m5C_5447	3.56035e-06	0	2	ENSMUSG00000078974	ENSMUST00000109643
11	19948174	+	C	atgactccagCgggggatggt	197	47	0.239	0	0	0.9982	1	T	150	0.184	0.303	6.27427e-16	0	131.771	m5C_6138	2.22877e-14	0	161	40	0.252	2	0.012	0.9984	1	T	119	0.191	0.324	5.47466e-14	0	101.069	m5C_5383	1.1342e-12	0	1	ENSMUSG00000045671	ENSMUST00000093299
11	21512943	-	C	gcctgacagcCtccaagtcag	1178	199	0.169	0	0	0.9981	0.9992	T	979	0.149	0.191	1.6068e-60	0	1768.4	m5C_6692	4.26176e-58	0	950	233	0.245	0	0	0.9986	1	T	717	0.219	0.274	1.67923e-75	0	3814.94	m5C_5793	2.93477e-73	0	2	ENSMUSG00000020321	ENSMUST00000239073
11	30770107	+	C	ttccggggggCtttaacaagc	136	23	0.169	0	0	0.9908	1	T	113	0.115	0.241	1.17135e-06	0	15.7451	m5C_6650	1.44953e-05	0	90	13	0.146	1	0.011	1	1	T	76	0.087	0.234	0.000152323	0	4.33683	m5C_5806	0.000898124	0	1	ENSMUSG00000040850	ENSMUST00000041231
11	43573146	+	C	ccgccgccgcCgggggagctg	52	7	0.135	0	0	0.9984	1	T	45	0.067	0.253	0.0125954	1.11022e-16	0.88791	m5C_6291	0.0462352	3.56643e-16	54	7	0.13	0	0	0.9989	0.9643	T	47	0.064	0.244	0.012703	0	0.85259	m5C_5448	0.0385237	0	1	ENSMUSG00000044950	ENSMUST00000061070
11	51510934	+	C	agattcgtcgCggggtgaagg	2235	277	0.128	65	0.029	0.9973	0.9996	T	1893	0.114	0.142	4.24283e-79	0	2480.58	m5C_7376	1.87556e-76	0	2771	402	0.148	48	0.017	0.9975	0.9996	T	2321	0.135	0.161	1.71232e-117	0	6327.71	m5C_6427	5.83557e-115	0	1	ENSMUSG00000001056	ENSMUST00000127405
11	54761107	+	C	aaggtgcagaCgggggacagt	845	117	0.14	11	0.013	0.9975	1	T	717	0.118	0.166	3.1103e-34	0	464.025	m5C_6943	3.63951e-32	0	1059	183	0.175	15	0.014	0.9972	0.9991	T	861	0.153	0.2	1.32894e-55	0	1540.76	m5C_6091	1.67742e-53	0	1	ENSMUSG00000020267	ENSMUST00000020504
11	55378335	+	C	cctatgcccaCgggggcttgg	1373	160	0.117	10	0.007	0.9985	1	T	1203	0.101	0.136	3.57118e-47	0	753.3	m5C_6945	6.76569e-45	0	1261	147	0.117	7	0.006	0.9986	1	T	1107	0.101	0.136	9.3951e-45	0	650.937	m5C_6093	8.42592e-43	0	1	ENSMUSG00000018583	ENSMUST00000018727
11	64890226	+	C	gtcgtctactCgggggatacc	277	64	0.236	6	0.022	0.9979	1	T	207	0.19	0.29	1.58471e-21	0	252.265	m5C_6411	8.188e-20	0	277	51	0.19	9	0.032	0.9983	0.9964	T	217	0.148	0.242	6.39602e-17	0	122.073	m5C_5579	1.68322e-15	0	1	ENSMUSG00000020549	ENSMUST00000071891
11	69563144	-	C	ggcactccgcCctagattcta	120	25	0.21	1	0.008	0.9985	0.9917	T	94	0.147	0.292	1.45777e-08	0	28.7089	m5C_8271	2.42666e-07	0	154	36	0.234	0	0	0.9986	0.9935	T	118	0.174	0.307	2.86443e-12	0	72.2646	m5C_7262	5.12439e-11	0	2	ENSMUSG00000059796	ENSMUST00000128519
11	69797553	+	C	ttttccaaggCaggggacacc	39	5	0.128	0	0	0.9983	1	T	34	0.056	0.267	0.0545455	4.52075e-11	0.35388	m5C_8254	0.121469	8.72674e-11	33	8	0.242	0	0	0.9985	1	T	25	0.128	0.41	0.00241734	3.87311e-10	2.68607	m5C_7218	0.00996165	6.37353e-10	1	ENSMUSG00000047284	ENSMUST00000108617
11	70868813	-	C	cctaatatatCggggggaagc	2672	282	0.106	0	0	0.9973	0.9985	T	2390	0.094	0.118	3.69503e-77	0	2035.77	m5C_6928	1.54744e-74	0	2750	297	0.108	1	0	0.9978	0.9989	T	2452	0.097	0.12	3.78466e-83	0	2373.93	m5C_6029	7.58713e-81	0	2	ENSMUSG00000018446	ENSMUST00000078528
11	77364424	-	C	ccgagcagcaCgggggacccc	56	11	0.196	0	0	0.9975	1	T	45	0.113	0.318	0.000567483	9.99201e-14	4.04858	m5C_7074	0.00374727	2.62224e-13	46	17	0.37	0	0	0.9974	1	T	29	0.245	0.514	2.48261e-06	7.12784e-10	23.3677	m5C_6048	2.03873e-05	1.148e-09	2	ENSMUSG00000037907	ENSMUST00000145934
11	77733014	+	C	gaacgcaacaCgggagagtcc	132	25	0.192	2	0.015	0.9981	1	T	105	0.134	0.268	1.66356e-08	0	26.0182	m5C_7051	2.76346e-07	0	167	18	0.109	2	0.012	0.9975	1	T	147	0.07	0.166	4.67465e-06	0	6.72826	m5C_6034	3.64142e-05	0	1	ENSMUSG00000000631	ENSMUST00000108375
11	78587143	-	C	tttaaatggcCaaatgacagc	141	32	0.227	0	0	0.9985	0.986	T	109	0.166	0.303	6.39548e-11	0	54.0188	m5C_7461	1.42946e-09	0	129	38	0.295	0	0	0.9986	0.9923	T	91	0.223	0.378	2.95477e-13	0	106.064	m5C_6568	5.78728e-12	0	2	ENSMUSG00000017376	ENSMUST00000142739
11	79576265	+	C	gcctgacgagCgggggcctga	124	18	0.149	3	0.024	0.9985	1	T	103	0.096	0.223	3.85668e-06	0	9.37613	m5C_7452	4.4669e-05	0	252	34	0.136	2	0.008	0.9986	1	T	216	0.099	0.184	3.49374e-11	0	35.1904	m5C_6554	5.57689e-10	0	1	ENSMUSG00000017639	ENSMUST00000017783
11	87938817	+	C	agaaccgccgCgggggaccgc	3385	759	0.226	28	0.008	0.9931	0.9994	T	2598	0.212	0.241	1.1092e-211	0	33986.3	m5C_7489	1.47098e-208	0	3832	910	0.24	34	0.009	0.9932	0.9971	T	2888	0.226	0.253	1.62187e-258	0	53085.6	m5C_6394	1.57924e-255	0	1	ENSMUSG00000018379	ENSMUST00000139129
11	88234127	-	C	tgtccccagaCgggggaaccc	40	12	0.3	0	0	1	1	T	28	0.181	0.454	0.000185466	0	8.09399	m5C_7048	0.00137152	0	26	3	0.12	1	0.038	1	1	T	22	0.042	0.3	0.234694	0	0.07869	m5C_6184	0.237358	0	2	ENSMUSG00000069769	ENSMUST00000107909
11	95848909	-	C	ttaggttaggCgggggaaaga	204	41	0.202	1	0.005	0.9985	1	T	162	0.153	0.262	9.60413e-14	0	81.3993	m5C_7190	2.78905e-12	0	157	33	0.214	3	0.019	0.9986	1	T	121	0.157	0.286	1.70506e-11	0	55.7367	m5C_6352	2.81397e-10	0	2	ENSMUSG00000013415	ENSMUST00000013559
11	97980462	-	C	ccccatcagtCgggggcagca	181	19	0.108	5	0.028	0.9985	1	T	157	0.07	0.162	2.28383e-06	0	7.52521	m5C_8545	2.71231e-05	0	132	24	0.185	2	0.015	0.9986	1	T	106	0.127	0.26	3.70378e-08	0	22.707	m5C_7656	4.15898e-07	0	2	ENSMUSG00000020883	ENSMUST00000103143
11	99104098	-	C	atcgcacaggCggaggaacaa	146	17	0.118	2	0.014	0.9988	1	T	127	0.075	0.181	9.24357e-06	0	6.42092	m5C_7215	9.87263e-05	0	189	19	0.101	1	0.005	0.999	1	T	169	0.066	0.152	2.36393e-06	0	7.01891	m5C_6277	1.94832e-05	0	2	ENSMUSG00000037935	ENSMUST00000103133
11	100410630	-	C	acttgcaaggCggaggagttc	1051	135	0.13	14	0.013	0.9985	1	T	902	0.111	0.152	1.58935e-41	0	611.696	m5C_8053	2.69074e-39	0	1408	167	0.121	28	0.02	0.9986	0.9993	T	1213	0.105	0.139	4.5707e-51	0	881.455	m5C_7168	5.37136e-49	0	2	ENSMUSG00000020917	ENSMUST00000107389
11	101169675	-	C	cgacccgtcgCgggagaaatt	398	45	0.113	1	0.003	0.9964	0.9975	T	352	0.086	0.148	1.91936e-13	0	49.0997	m5C_8063	5.37758e-12	0	347	45	0.13	2	0.006	0.9986	1	T	300	0.099	0.17	6.12417e-15	0	63.2734	m5C_7149	1.35968e-13	0	2	ENSMUSG00000017188	ENSMUST00000017332
11	102329627	-	C	atctcatctgCgggggacccc	56	9	0.167	2	0.036	0.9972	1	T	45	0.09	0.287	0.0013596	3.73035e-14	2.3282	m5C_7304	0.00768148	1.01582e-13	50	10	0.2	0	0	0.9969	1	T	40	0.112	0.33	0.00059342	1.75859e-13	3.62791	m5C_6466	0.00303432	4.00086e-13	2	ENSMUSG00000034685	ENSMUST00000049057
11	106041122	+	C	caattggcgtCgggggaagct	103	16	0.157	1	0.01	0.9913	1	T	86	0.099	0.24	1.61349e-05	0	7.58492	m5C_7864	0.00016334	0	83	19	0.229	0	0	0.9959	1	T	64	0.152	0.33	1.19303e-06	0	17.0765	m5C_6904	1.06158e-05	0	1	ENSMUSG00000020700	ENSMUST00000002044
11	106458167	-	C	gaactgtacaCggaggacttt	76	10	0.132	0	0	0.9982	1	T	66	0.073	0.226	0.00142392	0	2.07989	m5C_7869	0.0079287	0	99	16	0.162	0	0	0.9985	1	T	83	0.102	0.247	1.57996e-05	0	7.83571	m5C_6912	0.000111827	0	2	ENSMUSG00000040548	ENSMUST00000042780
11	116192137	-	C	gctgtttgagCgagggaagga	105	18	0.171	0	0	0.9982	1	T	87	0.111	0.255	3.4422e-06	0	10.9426	m5C_7427	4.02197e-05	0	100	16	0.16	0	0	1	1	T	84	0.101	0.244	1.5913e-05	0	7.75029	m5C_6479	0.000112513	0	2	ENSMUSG00000020792	ENSMUST00000021147
11	116363794	-	C	tcggagacgtCgggggacgca	280	31	0.112	3	0.011	0.9984	1	T	246	0.08	0.154	3.8293e-10	0	23.3451	m5C_7430	7.85302e-09	0	359	49	0.137	1	0.003	0.9985	1	T	309	0.105	0.176	3.04591e-16	0	79.909	m5C_6490	7.46796e-15	0	2	ENSMUSG00000015869	ENSMUST00000152874
11	116733185	-	C	ttccaatacgCgggggagaaa	439	91	0.21	5	0.011	0.9985	0.9955	T	343	0.174	0.25	4.11842e-30	0	465.31	m5C_7436	3.90379e-28	0	236	49	0.212	5	0.021	0.9986	1	T	182	0.164	0.269	2.05388e-16	0	126.319	m5C_6482	5.09063e-15	0	2	ENSMUSG00000056962	ENSMUST00000141735
11	117666418	-	C	tcctcacaggCggggtgaggc	64	7	0.119	5	0.078	0.9984	1	T	52	0.059	0.225	0.0129414	1.11022e-16	0.77546	m5C_7439	0.0462352	3.56643e-16	47	6	0.13	1	0.021	0.9986	1	T	40	0.061	0.257	0.0262719	3.23075e-14	0.58015	m5C_6480	0.0630782	7.64876e-14	2	ENSMUSG00000025572	ENSMUST00000131606
11	120848729	+	C	ttcatcctggCgggggccgag	163	33	0.202	0	0	0.9988	1	T	130	0.148	0.271	1.91921e-11	0	52.3226	m5C_8147	4.55855e-10	0	120	18	0.155	4	0.033	0.9986	1	T	98	0.1	0.232	3.73569e-06	0	9.81519	m5C_7076	3.02764e-05	0	1	ENSMUSG00000025161	ENSMUST00000070653
11	121218498	-	C	tactgaggggCcttctcagtg	39	4	0.103	0	0	0.9984	1	T	35	0.041	0.236	0.115325	6.78968e-12	0.15239	m5C_8165	0.173898	1.46252e-11	46	9	0.196	0	0	0.9985	1	T	37	0.107	0.332	0.00253631	9.56679e-13	2.48819	m5C_7089	0.0103954	2.09266e-12	2	ENSMUSG00000025173	ENSMUST00000026173
12	4328165	-	C	caaccaggagCgggggatcag	94	16	0.176	3	0.032	0.9979	1	T	75	0.111	0.267	1.48284e-05	0	8.59347	m5C_7096	0.000151658	0	93	26	0.28	0	0	1	1	T	67	0.199	0.378	3.90041e-09	0	43.3987	m5C_6070	4.8249e-08	0	2	ENSMUSG00000020647	ENSMUST00000085814
12	31337488	+	C	gcaacgtcagCgggggagtgt	511	92	0.183	8	0.016	0.9983	1	T	411	0.152	0.219	4.12113e-30	0	409.741	m5C_7164	3.90379e-28	0	714	132	0.188	12	0.017	0.9984	1	T	570	0.161	0.219	3.00143e-41	0	860.416	m5C_6259	2.55722e-39	0	1	ENSMUSG00000002900	ENSMUST00000169088
12	57287427	+	C	ccattgcagtCgggggaaaaa	77	11	0.145	1	0.013	1	1	T	65	0.083	0.241	0.00066182	0	2.89512	m5C_7117	0.00425029	0	58	17	0.293	0	0	0.9987	1	T	41	0.192	0.42	3.86526e-06	5.86198e-14	17.6472	m5C_6243	3.12152e-05	1.36974e-13	1	ENSMUSG00000047022	ENSMUST00000153755
12	70101627	-	C	ggccattgagCggaggaatga	23	7	0.304	0	0	0.9984	1	T	16	0.156	0.509	0.00916052	1.38674e-07	2.22613	m5C_7520	0.0373605	1.4152e-07	30	3	0.1	0	0	0.9987	1	T	27	0.035	0.256	0.237288	0	0.06484	m5C_6504	0.237358	0	2	ENSMUSG00000021068	ENSMUST00000085314
12	72132780	+	C	acacccctagCgggggaagcg	40	4	0.1	0	0	0.9984	1	T	36	0.04	0.231	0.115568	0	0.14837	m5C_7551	0.173898	0	43	8	0.186	0	0	0.9987	1	T	35	0.097	0.326	0.00546579	1.94067e-13	1.76312	m5C_6509	0.0202472	4.4048e-13	1	ENSMUSG00000005078	ENSMUST00000125764
12	73228561	+	C	cttttagacgCgggagcagga	393	62	0.163	13	0.033	1	1	T	318	0.129	0.204	1.44172e-20	0	159.193	m5C_7550	6.9526e-19	0	343	53	0.155	2	0.006	0.9985	1	T	288	0.121	0.198	2.48112e-17	0	106.341	m5C_6513	6.76453e-16	0	1	ENSMUSG00000021103	ENSMUST00000187549
12	76623336	+	C	catccgtcggCgggagagcct	216	25	0.118	5	0.023	0.9985	1	T	186	0.082	0.169	2.80094e-08	0	15.3989	m5C_7707	4.54838e-07	0	265	46	0.175	2	0.008	0.9982	1	T	217	0.134	0.225	3.28682e-15	0	89.1178	m5C_6650	7.47754e-14	0	1	ENSMUSG00000052609	ENSMUST00000075249
12	85180847	+	C	aattaaagggCaaatgttctc	76	10	0.132	0	0	0.9982	1	T	66	0.073	0.226	0.00142392	0	2.07989	m5C_7797	0.0079287	0	82	11	0.134	0	0	0.9986	1	T	71	0.077	0.224	0.000682292	0	2.66721	m5C_6787	0.00337972	0	1	ENSMUSG00000004789	ENSMUST00000053811
12	100175984	+	C	acctctctgaCgggggaccaa	88	16	0.184	1	0.011	0.9981	1	T	71	0.116	0.278	1.42963e-05	0	9.03017	m5C_8089	0.000146971	0	64	23	0.359	0	0	0.9984	1	T	41	0.253	0.482	2.12737e-08	5.55112e-15	44.6235	m5C_6868	2.45349e-07	1.39721e-14	1	ENSMUSG00000001175	ENSMUST00000110082
12	110527875	+	C	gacagttagcCaaatgtgttt	1183	293	0.248	0	0	0.9982	0.9992	T	890	0.224	0.273	1.82563e-93	0	6084.44	m5C_9483	1.03761e-90	0	1048	388	0.37	0	0	0.9975	1	T	660	0.342	0.4	5.09017e-132	0	17397.5	m5C_8603	1.92748e-129	0	1	ENSMUSG00000017843	ENSMUST00000223168
13	5914875	+	C	cattctagctCggggggagaa	784	131	0.169	9	0.011	0.9979	0.9987	T	644	0.144	0.197	1.31184e-40	0	753.866	m5C_7483	2.04674e-38	0	757	111	0.149	10	0.013	0.9983	1	T	636	0.125	0.176	5.66556e-34	0	460.881	m5C_6417	3.5756e-32	0	1	ENSMUSG00000000078	ENSMUST00000000080
13	35074616	+	C	agaatatgagCgggagaatgt	149	17	0.117	4	0.027	0.9984	1	T	128	0.075	0.18	9.27755e-06	0	6.37381	m5C_7936	9.89564e-05	0	172	26	0.154	3	0.017	0.999	1	T	143	0.107	0.216	1.05216e-08	0	22.2366	m5C_6849	1.25377e-07	0	1	ENSMUSG00000021413	ENSMUST00000077853
13	36057204	+	C	atcccacccaCgggggcgtgg	197	28	0.142	0	0	0.9985	1	T	169	0.1	0.198	2.65368e-09	0	24.0616	m5C_7716	4.91908e-08	0	103	16	0.155	0	0	0.9986	1	T	87	0.098	0.238	1.62435e-05	0	7.50486	m5C_6734	0.000114375	0	1	ENSMUSG00000059288	ENSMUST00000075220
13	41071534	+	C	ttcttcacgaCgggggacaca	108	17	0.157	0	0	0.9985	1	T	91	0.101	0.238	7.71123e-06	0	8.74936	m5C_7735	8.41677e-05	0	69	21	0.309	1	0.014	0.9986	1	T	47	0.212	0.426	1.53318e-07	1.22124e-15	30.298	m5C_6742	1.59301e-06	3.27459e-15	1	ENSMUSG00000021360	ENSMUST00000110191
13	41175885	+	C	gtactcatagCgggggtaaaa	227	32	0.141	0	0	0.9981	1	T	195	0.102	0.192	1.43797e-10	0	32.0169	m5C_7738	3.10923e-09	0	328	42	0.129	2	0.006	0.9982	1	T	284	0.097	0.17	1.10867e-13	0	52.6405	m5C_6743	2.23572e-12	0	1	ENSMUSG00000021361	ENSMUST00000021790
13	54614092	-	C	cgctccaaagCggaggagcag	195	29	0.149	0	0	0.9983	1	T	166	0.106	0.205	1.21032e-09	0	27.3038	m5C_8763	2.35465e-08	0	176	32	0.182	0	0	0.9983	1	T	144	0.132	0.245	9.88279e-11	0	42.209	m5C_7516	1.46437e-09	0	2	ENSMUSG00000025872	ENSMUST00000026990
13	58274938	-	C	tttgggggggCgggtgggcgg	43	7	0.163	0	0	0.9978	1	T	36	0.081	0.3	0.0119944	1.06115e-12	1.09144	m5C_8573	0.0462352	2.66359e-12	35	9	0.257	0	0	0.9979	1	T	26	0.142	0.421	0.00217142	2.40094e-09	3.39474	m5C_7338	0.00903013	3.31822e-09	2	ENSMUSG00000007836	ENSMUST00000007980
13	73664446	+	C	acataccgggCaggggaaggg	210	23	0.11	0	0	0.998	1	T	187	0.074	0.159	1.26117e-07	0	11.7579	m5C_8075	1.83794e-06	0	243	26	0.109	4	0.016	0.9985	1	T	213	0.075	0.155	1.45265e-08	0	15.3504	m5C_6975	1.70418e-07	0	1	ENSMUSG00000021608	ENSMUST00000022099
13	73764123	+	C	ctctctgtgtCgggggcgctg	150	18	0.121	1	0.007	0.9982	1	T	131	0.078	0.183	4.42027e-06	0	7.49819	m5C_8073	5.00315e-05	0	138	29	0.212	1	0.007	0.9984	1	T	108	0.152	0.287	7.101e-10	0	40.2268	m5C_6976	9.68008e-09	0	1	ENSMUSG00000021610	ENSMUST00000022102
13	96791358	-	C	cagtccaggaCgggggacgcc	742	114	0.155	6	0.008	0.9983	1	T	622	0.131	0.183	5.24761e-35	0	510.183	m5C_8638	6.52426e-33	0	1308	224	0.173	13	0.01	0.9986	1	T	1071	0.153	0.195	2.35487e-70	0	2391.72	m5C_7467	3.73275e-68	0	2	ENSMUSG00000021670	ENSMUST00000022176
14	54901112	-	C	agcatctgtcCgggggaggca	126	14	0.112	1	0.008	0.9985	1	T	111	0.068	0.179	8.30641e-05	0	3.87888	m5C_8900	0.000683496	0	90	14	0.157	1	0.011	0.9986	1	T	75	0.096	0.247	7.01608e-05	0	5.58734	m5C_7747	0.000441974	0	2	ENSMUSG00000022185	ENSMUST00000022793
14	63398834	-	C	tgaaccgtccCgggggagaga	58	7	0.125	2	0.034	0.9985	1	T	49	0.062	0.236	0.0128033	0	0.81996	m5C_8731	0.0462352	0	144	19	0.134	2	0.014	0.998	1	T	123	0.087	0.2	2.00226e-06	0	9.45857	m5C_7574	1.71234e-05	0	2	ENSMUSG00000021273	ENSMUST00000238526
14	119126709	-	C	taacctggagCgggagctggg	186	44	0.24	3	0.016	0.9983	1	T	139	0.184	0.307	5.99642e-15	0	115.308	m5C_8698	1.92393e-13	0	156	19	0.125	4	0.026	0.9991	1	T	133	0.082	0.187	2.09488e-06	0	8.794	m5C_7545	1.77375e-05	0	2	ENSMUSG00000042156	ENSMUST00000047208
14	121918794	-	C	cgactgcctgCgggagatgct	85	12	0.141	0	0	0.9984	1	T	73	0.083	0.231	0.000321863	0	3.46334	m5C_8980	0.00231352	0	95	15	0.161	2	0.021	0.9984	1	T	78	0.1	0.249	3.30651e-05	0	6.73774	m5C_7834	0.00022248	0	2	ENSMUSG00000025558	ENSMUST00000212376
15	8663898	-	C	cactaggctgCgggggagtaa	45	5	0.111	0	0	0.9985	1	T	40	0.048	0.235	0.0555986	8.65974e-15	0.30372	m5C_8851	0.121469	2.47062e-14	34	9	0.265	0	0	0.9986	1	T	25	0.146	0.431	0.0021287	4.82208e-10	3.5111	m5C_7687	0.00885789	7.8989e-10	2	ENSMUSG00000005360	ENSMUST00000005493
15	55078923	+	C	ctcttgactcCgggggctccg	124	13	0.107	2	0.016	1	1	T	109	0.063	0.174	0.000174278	0	3.09486	m5C_8819	0.00130454	0	152	21	0.141	3	0.02	0.9985	1	T	128	0.094	0.206	4.47143e-07	0	12.5428	m5C_7620	4.36012e-06	0	1	ENSMUSG00000022419	ENSMUST00000096433
15	75528889	-	C	aataaaatgtCgggggaaggt	83	11	0.133	0	0	0.9977	0.954	T	72	0.076	0.222	0.00068545	0	2.63267	m5C_8939	0.00433787	0	58	7	0.121	0	0	0.998	1	T	51	0.06	0.229	0.0128968	4.44089e-16	0.78975	m5C_7791	0.0385237	1.21028e-15	2	ENSMUSG00000000934	ENSMUST00000000958
15	76775431	+	C	cgaatccacaCgggagagaag	335	41	0.123	2	0.006	0.9982	1	T	292	0.092	0.163	2.44942e-13	0	47.6042	m5C_9691	6.8147e-12	0	274	36	0.133	4	0.015	0.9986	1	T	234	0.098	0.179	8.34012e-12	0	39.0412	m5C_8485	1.42116e-10	0	1	ENSMUSG00000033669	ENSMUST00000023179
15	80140537	+	C	gaagtgttggCgggggacttg	2030	392	0.196	25	0.012	0.9975	1	T	1613	0.179	0.213	1.15581e-119	0	8333.48	m5C_9750	9.19679e-117	0	1820	400	0.221	11	0.006	0.9978	1	T	1409	0.203	0.241	2.39632e-125	0	10099	m5C_8478	8.59649e-123	0	1	ENSMUSG00000042406	ENSMUST00000109605
15	88598112	-	C	gctgcgcaagCgggagaaact	244	34	0.14	2	0.008	0.9983	1	T	208	0.102	0.19	3.34728e-11	0	36.4396	m5C_9047	7.74253e-10	0	347	54	0.156	1	0.003	0.9984	1	T	292	0.122	0.198	1.17742e-17	0	111.189	m5C_7901	3.26232e-16	0	2	ENSMUSG00000022387	ENSMUST00000109381
15	89043301	-	C	caggatagtgCaggggagcct	204	34	0.167	0	0	0.9985	0.9951	T	170	0.122	0.224	2.59758e-11	0	43.832	m5C_9040	6.06128e-10	0	195	25	0.129	1	0.005	0.9986	1	T	169	0.089	0.183	2.60965e-08	0	16.8411	m5C_7906	2.97946e-07	0	2	ENSMUSG00000036606	ENSMUST00000060808
15	89344648	+	C	gatctctctgCggggggtcaa	98	30	0.306	0	0	0.9977	0.9899	T	68	0.224	0.403	1.34737e-10	0	66.2189	m5C_9034	2.92126e-09	0	83	20	0.244	1	0.012	0.9982	0.9881	T	62	0.164	0.347	5.10091e-07	0	20.6135	m5C_7897	4.88999e-06	0	1	ENSMUSG00000022619	ENSMUST00000023291
15	99205493	+	C	caaggctcagCgggagaagga	242	33	0.14	6	0.025	0.9985	1	T	203	0.101	0.19	6.99549e-11	0	33.9577	m5C_10238	1.55484e-09	0	254	33	0.132	4	0.016	0.9982	1	T	217	0.096	0.18	7.51879e-11	0	31.9245	m5C_8761	1.13885e-09	0	1	ENSMUSG00000023007	ENSMUST00000150641
15	100693782	+	C	ttatcaccttCgggggactgc	62	8	0.129	0	0	0.9984	1	T	54	0.067	0.234	0.00614243	0	1.18294	m5C_9088	0.0267079	0	67	16	0.239	0	0	0.9984	1	T	51	0.153	0.353	1.10536e-05	4.44089e-16	12.1081	m5C_7964	7.93069e-05	1.21028e-15	1	ENSMUSG00000023032	ENSMUST00000023776
15	103222513	-	C	acaactcgggCgggggcgtga	141	22	0.157	1	0.007	0.9978	1	T	118	0.106	0.226	1.94908e-07	0	15.6663	m5C_10005	2.74493e-06	0	91	11	0.125	3	0.033	0.9981	1	T	77	0.071	0.21	0.000700289	0	2.47258	m5C_8848	0.00341678	0	2	ENSMUSG00000000552	ENSMUST00000229373
16	4832237	-	C	gggcacggggCaggggatgct	175	30	0.173	2	0.011	0.9986	1	T	143	0.124	0.237	4.70291e-10	0	34.77	m5C_9071	9.47369e-09	0	171	29	0.17	0	0	0.9986	1	T	142	0.121	0.233	1.01847e-09	0	31.4885	m5C_7862	1.36921e-08	0	2	ENSMUSG00000022536	ENSMUST00000115844
16	11623407	-	C	acaggaatgcCgggggaacct	109	11	0.101	0	0	0.9976	1	T	98	0.057	0.172	0.000749096	0	1.96961	m5C_9250	0.00441523	0	64	10	0.156	0	0	0.9981	1	T	54	0.087	0.264	0.00133547	0	2.50494	m5C_8009	0.00593775	0	2	ENSMUSG00000065979	ENSMUST00000096272
16	17460644	+	C	gctcactgaaCgggggaagct	190	34	0.183	4	0.021	0.9986	1	T	152	0.134	0.245	2.21346e-11	0	48.4934	m5C_9571	5.22625e-10	0	174	33	0.19	0	0	0.9987	1	T	141	0.138	0.254	2.17728e-11	0	48.6792	m5C_8273	3.56739e-10	0	1	ENSMUSG00000005899	ENSMUST00000006053
16	17744132	-	C	ccactgatcaCgggggtcttt	375	42	0.112	1	0.003	0.998	1	T	332	0.084	0.148	1.34338e-13	0	45.4992	m5C_9581	3.83128e-12	0	563	76	0.137	7	0.012	0.998	0.9982	T	480	0.111	0.168	7.05647e-23	0	186.227	m5C_8287	2.68698e-21	0	2	ENSMUSG00000003528	ENSMUST00000003622
16	21033571	+	C	gagaccctcaCgggggctgag	62	8	0.129	0	0	0.9982	0.9841	T	54	0.067	0.234	0.00614243	0	1.18294	m5C_9653	0.0267079	0	118	12	0.102	0	0	0.9983	1	T	106	0.059	0.169	0.000363863	0	2.44043	m5C_8374	0.00191513	0	1	ENSMUSG00000005958	ENSMUST00000006112
16	29885976	+	C	tgcccatcccCgggggcgcgg	85	9	0.106	0	0	0.9981	1	T	76	0.057	0.189	0.00156271	0	1.43226	m5C_8917	0.0082621	0	82	9	0.11	0	0	0.9985	1	T	73	0.059	0.196	0.00309861	0	1.32827	m5C_7780	0.011981	0	1	ENSMUSG00000022528	ENSMUST00000023171
16	33696304	+	C	accaagcttgCggaggaaatg	303	40	0.132	0	0	0.9983	0.9967	T	263	0.098	0.175	4.58539e-13	0	48.597	m5C_9797	1.23681e-11	0	317	68	0.215	0	0	0.9986	1	T	249	0.173	0.263	6.01767e-23	0	261.226	m5C_8349	2.31731e-21	0	1	ENSMUSG00000022817	ENSMUST00000115028
16	35635103	+	C	ctgttgtttgCgggggagaca	39	8	0.216	2	0.051	0.9984	1	T	29	0.114	0.372	0.00512332	4.72134e-10	2.08639	m5C_9220	0.0235235	8.55367e-10	42	9	0.22	1	0.024	0.9986	1	T	32	0.12	0.367	0.002391	7.64944e-13	2.83185	m5C_8019	0.00987102	1.6857e-12	1	ENSMUSG00000022849	ENSMUST00000231579
16	43980606	+	C	tgctgattggCggggcagttt	739	107	0.148	18	0.024	0.9982	1	T	614	0.124	0.176	1.03272e-32	0	425.488	m5C_9186	1.09565e-30	0	542	70	0.132	13	0.024	0.9987	1	T	459	0.106	0.164	1.46903e-22	0	162.127	m5C_7925	5.44181e-21	0	1	ENSMUSG00000022698	ENSMUST00000159514
16	57009706	-	C	ccatagcaggCggggagcacc	216	31	0.151	11	0.051	0.9989	1	T	174	0.109	0.207	2.73141e-10	0	32.2038	m5C_9293	5.7497e-09	0	139	17	0.124	2	0.014	0.9995	1	T	120	0.079	0.19	8.99475e-06	0	6.77127	m5C_8004	6.67771e-05	0	2	ENSMUSG00000022749	ENSMUST00000023431
17	13190306	-	C	ttgtatggggCtaaggcaagt	60	10	0.167	0	0	0.9984	1	T	50	0.093	0.28	0.00129913	0	2.68808	m5C_9833	0.00741018	0	26	5	0.192	0	0	0.9989	1	T	21	0.085	0.379	0.0506202	1.20628e-08	0.55111	m5C_8537	0.106506	1.31827e-08	2	ENSMUSG00000060475	ENSMUST00000159551
17	23829354	+	C	cgctgccacaCgggggagaag	743	103	0.141	15	0.02	0.998	1	T	625	0.118	0.169	2.28689e-31	0	372.549	m5C_9453	2.33292e-29	0	493	67	0.138	7	0.014	0.9985	1	T	419	0.11	0.171	1.1766e-21	0	154.302	m5C_8176	4.2209e-20	0	1	ENSMUSG00000023902	ENSMUST00000095595
17	24899989	+	C	aaaagccattCgggggagttc	257	55	0.217	3	0.012	0.9979	1	T	199	0.17	0.271	2.08367e-18	0	165.617	m5C_10597	8.59054e-17	0	310	53	0.173	4	0.013	0.9984	1	T	253	0.135	0.22	1.88468e-17	0	119.598	m5C_9227	5.17982e-16	0	1	ENSMUSG00000041130	ENSMUST00000234956
17	25254822	+	C	ttcctgtccaCggggggcaca	76	11	0.145	0	0	0.9985	1	T	65	0.083	0.241	0.00066182	0	2.89512	m5C_10608	0.00425029	0	46	13	0.283	0	0	0.9984	1	T	33	0.173	0.425	9.11563e-05	1.55329e-11	9.09907	m5C_9218	0.000553762	2.83384e-11	1	ENSMUSG00000024169	ENSMUST00000142000
17	26494767	+	C	cagaccacttCgggggcaagt	431	54	0.127	5	0.012	0.9985	1	T	372	0.098	0.162	1.84724e-17	0	88.9755	m5C_10090	7.13519e-16	0	501	58	0.117	6	0.012	0.9986	1	T	437	0.092	0.148	1.17747e-18	0	95.4011	m5C_8968	3.47429e-17	0	1	ENSMUSG00000024188	ENSMUST00000025023
17	27149543	+	C	gttttgcctgCggaggatgtt	57	9	0.158	0	0	0.9985	1	T	48	0.085	0.274	0.00277593	1.11022e-15	1.96401	m5C_10101	0.0140242	3.42405e-15	32	4	0.129	1	0.031	0.9986	1	T	27	0.051	0.289	0.112809	3.84859e-12	0.19462	m5C_8957	0.163868	7.45169e-12	1	ENSMUSG00000024301	ENSMUST00000078961
17	27308259	+	C	acccctgccgCgggggagccg	25	5	0.2	0	0	0.9985	1	T	20	0.089	0.391	0.050152	3.65635e-08	0.5758	m5C_10089	0.121469	3.87089e-08	55	9	0.176	4	0.073	0.9986	1	T	42	0.096	0.303	0.00265656	6.66134e-16	2.21897	m5C_8960	0.0107845	1.8003e-15	1	ENSMUSG00000042644	ENSMUST00000049308
17	29470145	-	C	gaattgttgcCaaatgaaaaa	334	78	0.234	0	0	0.9971	1	T	256	0.191	0.282	4.03361e-26	0	379.01	m5C_10841	2.89148e-24	0	270	86	0.319	0	0	0.9942	1	T	184	0.266	0.376	4.13298e-28	0	626.014	m5C_9405	1.98383e-26	0	2	ENSMUSG00000024007	ENSMUST00000024802
17	31844987	-	C	tctcagtggcCaagtgtgagt	176	38	0.216	0	0	0.998	1	T	138	0.162	0.282	7.74112e-13	0	74.3434	m5C_9625	2.06007e-11	0	122	32	0.262	0	0	0.9983	1	T	90	0.192	0.347	4.47339e-11	0	63.7035	m5C_8302	7.00934e-10	0	2	ENSMUSG00000024039	ENSMUST00000236853
17	32994443	-	C	agaattcacaCgggggagaaa	67	11	0.175	4	0.06	0.9987	1	T	52	0.1	0.286	0.000606194	0	3.55303	m5C_10029	0.00396343	0	59	10	0.172	1	0.017	0.999	1	T	48	0.096	0.289	0.00127934	2.22045e-16	2.79008	m5C_8637	0.00575217	6.09282e-16	2	ENSMUSG00000024298	ENSMUST00000159086
17	34175060	+	C	agtgaagctgCgggggaatgg	42	9	0.214	0	0	0.9995	1	T	33	0.117	0.359	0.00242243	3.33067e-15	2.75572	m5C_11016	0.012549	1.00884e-14	36	8	0.222	0	0	0.9974	1	T	28	0.117	0.381	0.00505645	2.96145e-09	2.15218	m5C_9557	0.0189055	3.68142e-09	1	ENSMUSG00000024319	ENSMUST00000025178
17	34254648	+	C	ggagcgtcaaCgggggaagga	37	5	0.135	0	0	0.998	1	T	32	0.059	0.28	0.0541192	8.24527e-11	0.3745	m5C_11004	0.121469	1.56581e-10	53	13	0.245	0	0	0.9978	1	T	40	0.149	0.376	0.000105747	2.08944e-13	7.71793	m5C_9559	0.000639546	4.72829e-13	1	ENSMUSG00000039656	ENSMUST00000044858
17	36193379	+	C	cctggcgaagCgggagcgaga	98	13	0.135	2	0.02	0.9985	1	T	83	0.081	0.218	0.000158041	0	3.99658	m5C_10680	0.00122447	0	179	21	0.118	1	0.006	0.9988	1	T	157	0.078	0.174	5.09792e-07	0	10.3697	m5C_9169	4.88999e-06	0	1	ENSMUSG00000024422	ENSMUST00000025292
17	36578030	-	C	gagaagaagcCgggggagctc	78	15	0.195	1	0.013	0.998	1	T	62	0.122	0.297	2.87148e-05	0	8.29552	m5C_10688	0.000268804	0	66	10	0.152	0	0	0.9989	1	T	56	0.084	0.257	0.00135219	0	2.42242	m5C_9185	0.00600814	0	2	ENSMUSG00000045409	ENSMUST00000173665
17	45972760	-	C	aagatccactCgggggctgtg	584	66	0.114	6	0.01	0.9927	1	T	512	0.091	0.143	2.88309e-16	0	93.0946	m5C_11066	1.04752e-14	0	447	51	0.117	11	0.025	0.9988	1	T	385	0.09	0.151	1.87946e-16	0	72.2596	m5C_9684	4.70971e-15	0	2	ENSMUSG00000036026	ENSMUST00000113523
17	47804099	-	C	agtttccaggCaggggacaga	109	20	0.187	2	0.018	0.9983	1	T	87	0.124	0.271	7.16924e-07	0	15.2856	m5C_10328	9.20091e-06	0	204	24	0.118	1	0.005	0.9984	1	T	179	0.081	0.17	5.79082e-08	0	14.0254	m5C_8896	6.37645e-07	0	2	ENSMUSG00000023980	ENSMUST00000233174
17	56909910	+	C	gtcagccagcCgggagaagcg	573	67	0.119	9	0.016	0.998	1	T	497	0.095	0.148	3.12601e-20	0	123.674	m5C_10362	1.47019e-18	0	713	85	0.12	7	0.01	0.998	1	T	621	0.098	0.146	1.62035e-25	0	207.395	m5C_9017	7.17163e-24	0	1	ENSMUSG00000071054	ENSMUST00000182533
17	57201026	-	C	agccagcagcCggggggctca	68	7	0.103	0	0	0.9985	0.9855	T	61	0.051	0.198	0.0132851	0	0.66687	m5C_10399	0.0462352	0	53	10	0.189	0	0	0.9988	1	T	43	0.106	0.314	0.0012243	6.66134e-16	3.08253	m5C_9046	0.0055595	1.8003e-15	2	ENSMUSG00000024212	ENSMUST00000025053
17	57314135	-	C	ttaagaaaggCggggtaacag	522	72	0.14	6	0.011	0.998	0.9981	T	444	0.112	0.172	1.17188e-21	0	169.23	m5C_10401	6.17528e-20	0	558	73	0.135	16	0.029	0.9982	1	T	469	0.109	0.166	6.31032e-22	0	167.918	m5C_9048	2.31243e-20	0	2	ENSMUSG00000002658	ENSMUST00000002733
17	71158820	-	C	agctttagccCgggggaatag	77	12	0.158	1	0.013	0.9983	1	T	64	0.093	0.256	0.000305095	0	3.91046	m5C_9773	0.002215	0	80	26	0.325	0	0	0.9987	0.9639	T	54	0.232	0.434	2.62107e-09	0	51.8619	m5C_8421	3.36444e-08	0	2	ENSMUSG00000047407	ENSMUST00000118283
17	71281102	-	C	cagactggaaCgggggacaat	367	78	0.215	4	0.011	0.9696	0.9973	T	285	0.176	0.26	4.17495e-15	0	197.09	m5C_9778	1.36708e-13	0	282	83	0.295	1	0.004	0.9491	1	T	198	0.245	0.351	2.62094e-15	0	296.613	m5C_8422	6.03525e-14	0	2	ENSMUSG00000034868	ENSMUST00000038446
17	75054729	+	C	gacctgtgtgCggaggagctt	402	42	0.106	6	0.015	0.999	1	T	354	0.079	0.14	1.44304e-13	0	42.836	m5C_9856	4.10081e-12	0	435	62	0.144	3	0.007	0.9984	1	T	370	0.114	0.18	2.05008e-20	0	138.662	m5C_8361	6.65398e-19	0	1	ENSMUSG00000024078	ENSMUST00000024882
17	81361815	-	C	aaacggaaagCgggagaaaat	62	7	0.113	0	0	0.9985	1	T	55	0.056	0.215	0.0130666	0	0.73554	m5C_9882	0.0462352	0	56	6	0.107	0	0	0.9987	1	T	50	0.05	0.215	0.0271429	0	0.47027	m5C_8413	0.0630782	0	2	ENSMUSG00000024246	ENSMUST00000025093
17	85323297	+	C	ctcactaaggCgggaggaagc	119	17	0.144	1	0.008	1	1	T	101	0.092	0.219	8.20698e-06	0	7.94857	m5C_9897	8.92116e-05	0	95	12	0.129	2	0.021	0.9986	1	T	81	0.075	0.212	0.00033442	0	3.14385	m5C_8546	0.00180333	0	1	ENSMUSG00000061130	ENSMUST00000112305
18	20713695	+	C	aataaagacaCgggggagatc	90	11	0.125	2	0.022	0.9985	1	T	77	0.071	0.21	0.000700289	0	2.47258	m5C_9839	0.00434991	0	131	14	0.107	0	0	0.9987	1	T	117	0.065	0.171	8.46243e-05	0	3.69082	m5C_8425	0.000518704	0	1	ENSMUSG00000044393	ENSMUST00000059787
18	24621264	-	C	ctgccctttgCgggggacatc	608	114	0.189	4	0.007	0.9979	0.9951	T	490	0.16	0.222	1.69438e-35	0	632.394	m5C_9952	2.17454e-33	0	394	97	0.247	1	0.003	0.9982	1	T	296	0.207	0.292	1.44146e-32	0	638.654	m5C_8626	8.6947e-31	0	2	ENSMUSG00000040446	ENSMUST00000046206
18	32021386	+	C	atcaaggaggCgggggcccac	66	11	0.167	0	0	0.9985	1	T	55	0.096	0.274	0.000620675	0	3.37597	m5C_9921	0.0040415	0	38	7	0.184	0	0	1	1	T	31	0.092	0.334	0.0115454	0	1.25074	m5C_8564	0.0375089	0	1	ENSMUSG00000024400	ENSMUST00000025264
18	34448602	+	C	agacagagtgCgggggagctt	190	33	0.174	0	0	0.9984	1	T	157	0.126	0.234	5.08392e-11	0	42.9473	m5C_11255	1.14273e-09	0	117	21	0.179	0	0	0.9989	1	T	96	0.12	0.259	3.56098e-07	0	16.3175	m5C_9797	3.53299e-06	0	1	ENSMUSG00000005871	ENSMUST00000115781
18	34735766	-	C	taaaagtctcCgggggagaga	668	84	0.127	5	0.007	0.9983	0.9985	T	579	0.104	0.154	1.44456e-25	0	215.98	m5C_11291	9.90892e-24	0	618	98	0.161	8	0.013	0.9986	1	T	512	0.134	0.192	9.09576e-32	0	406.574	m5C_9823	5.29886e-30	0	2	ENSMUSG00000003778	ENSMUST00000003876
18	34763463	+	C	gatgcaacagCgggagcagtg	970	96	0.101	16	0.016	0.9984	1	T	858	0.083	0.121	1.05e-28	0	223.235	m5C_11274	8.70297e-27	0	1112	143	0.129	7	0.006	0.9986	1	T	962	0.111	0.15	1.01938e-43	0	681.775	m5C_9798	9.02346e-42	0	1	ENSMUSG00000003779	ENSMUST00000167161
18	35402191	-	C	tcctgaagctCgggggcctgc	139	18	0.133	4	0.029	0.9957	1	T	117	0.086	0.201	4.16029e-06	0	8.3326	m5C_11288	4.74261e-05	0	231	42	0.186	5	0.022	0.9984	1	T	184	0.141	0.242	2.78148e-14	0	80.0094	m5C_9812	5.92456e-13	0	2	ENSMUSG00000024357	ENSMUST00000236387
18	46721050	-	C	cttaattttaCgggggaaaat	511	87	0.17	0	0	0.9985	0.9961	T	424	0.14	0.205	2.35627e-28	0	336.879	m5C_9977	1.85632e-26	0	485	76	0.157	0	0	0.9985	0.9979	T	409	0.127	0.192	1.08989e-24	0	231.398	m5C_8700	4.67212e-23	0	2	ENSMUSG00000033184	ENSMUST00000036030
18	46737545	+	C	aggaatatagCgggggaaatg	34	7	0.206	0	0	0.9986	1	T	27	0.103	0.368	0.0110983	1.49741e-10	1.41613	m5C_9975	0.0439351	2.78711e-10	43	9	0.209	0	0	0.9987	1	T	34	0.114	0.352	0.0024526	5.21805e-13	2.68358	m5C_8692	0.0100826	1.15851e-12	1	ENSMUSG00000057561	ENSMUST00000238168
18	46861139	-	C	gagctcttcgCgggggacgaa	25	6	0.25	1	0.04	0.9986	1	T	18	0.12	0.449	0.0219363	5.54048e-08	1.19428	m5C_9979	0.0736873	5.7749e-08	53	15	0.283	0	0	0.9973	1	T	38	0.18	0.416	1.92806e-05	1.89537e-12	12.7062	m5C_8703	0.000133553	4.00461e-12	2	ENSMUSG00000033022	ENSMUST00000035804
18	61858592	-	C	aaattagctgCggggaaatcc	41	6	0.15	1	0.024	0.9987	1	T	34	0.071	0.291	0.0255466	2.22045e-14	0.67476	m5C_10712	0.0736873	6.14756e-14	69	8	0.116	0	0	0.999	1	T	61	0.06	0.212	0.00630316	0	1.05505	m5C_9355	0.021942	0	2	ENSMUSG00000024580	ENSMUST00000062991
18	80240531	-	C	tactggaagaCgggggtctct	58	6	0.105	1	0.017	0.9977	1	T	51	0.049	0.211	0.0272135	2.22045e-16	0.46153	m5C_10079	0.0736873	7.04469e-16	67	7	0.104	0	0	0.9985	1	T	60	0.052	0.2	0.0132513	0	0.67741	m5C_8677	0.0385237	0	2	ENSMUSG00000024570	ENSMUST00000025462
19	4200603	+	C	cgatcctaggCggggcaccct	1488	239	0.166	52	0.035	0.9985	0.9987	T	1197	0.148	0.187	1.98443e-73	0	2572.75	m5C_11296	6.86525e-71	0	1582	244	0.158	40	0.025	0.9976	0.9994	T	1298	0.141	0.177	8.21307e-73	0	2477.78	m5C_9837	1.36537e-70	0	1	ENSMUSG00000024835	ENSMUST00000008893
19	4243866	+	C	tctgctgccaCgggggtgaga	1697	187	0.111	9	0.005	0.9983	1	T	1501	0.097	0.127	2.18806e-55	0	988.244	m5C_11311	5.44075e-53	0	2040	217	0.107	15	0.007	0.9985	1	T	1808	0.094	0.121	5.46939e-63	0	1275.75	m5C_9829	7.76654e-61	0	1	ENSMUSG00000040385	ENSMUST00000046094
19	5954502	-	C	gccaaagcgtCgggggaaggg	558	119	0.221	19	0.034	0.9985	1	T	420	0.188	0.258	1.96086e-39	0	865.077	m5C_11353	2.88937e-37	0	797	183	0.233	13	0.016	1	1	T	601	0.205	0.264	9.4917e-61	0	2253.41	m5C_9869	1.29391e-58	0	2	ENSMUSG00000024826	ENSMUST00000136983
19	6296614	+	C	cagctgcaggCgggtgctgtg	61	7	0.117	1	0.016	0.9984	1	T	53	0.058	0.222	0.0129845	0	0.76168	m5C_11123	0.0462352	0	59	6	0.105	2	0.034	0.9987	1	T	51	0.049	0.211	0.0272135	0	0.46153	m5C_9633	0.0630782	0	1	ENSMUSG00000024773	ENSMUST00000045351
19	6422107	+	C	gatcatgattCgggggaaagg	433	100	0.236	10	0.023	0.9982	1	T	323	0.198	0.279	1.02007e-33	0	654.555	m5C_11135	1.17634e-31	0	483	81	0.172	11	0.023	0.9985	1	T	391	0.14	0.208	1.93057e-26	0	292.184	m5C_9644	8.89105e-25	0	1	ENSMUSG00000024949	ENSMUST00000131252
19	6954491	+	C	acagcaatacCgggggaccct	1616	270	0.168	6	0.004	0.9985	1	T	1340	0.15	0.187	2.59912e-83	0	3350.23	m5C_11134	1.29258e-80	0	1778	290	0.163	4	0.002	0.9986	0.9989	T	1484	0.147	0.181	3.25446e-89	0	3772.08	m5C_9638	8.21571e-87	0	1	ENSMUSG00000056612	ENSMUST00000070850
19	6998189	-	C	ttatttggggCagtgggtgca	417	48	0.116	2	0.005	0.9983	1	T	367	0.088	0.15	1.6794e-15	0	62.6616	m5C_11148	5.7352e-14	0	412	45	0.11	2	0.005	0.9987	1	T	365	0.083	0.144	1.58474e-14	0	51.571	m5C_9664	3.40743e-13	0	2	ENSMUSG00000024966	ENSMUST00000025918
19	8739720	+	C	aaagaaaggcCgggggccttt	265	48	0.182	1	0.004	0.9983	1	T	216	0.14	0.233	3.38349e-16	0	103.937	m5C_11197	1.22375e-14	0	207	34	0.165	1	0.005	0.9987	1	T	172	0.121	0.222	1.3196e-11	0	44.603	m5C_9722	2.19375e-10	0	1	ENSMUSG00000010097	ENSMUST00000010241
19	10835676	-	C	gcaaagaagcCgggggacgtc	70	7	0.1	0	0	0.9982	1	T	63	0.049	0.192	0.0133499	0	0.64675	m5C_11062	0.0462855	0	60	9	0.15	0	0	0.9986	1	T	51	0.081	0.261	0.00282753	0	1.85732	m5C_9538	0.0113635	0	2	ENSMUSG00000024736	ENSMUST00000025645
19	11921979	+	C	tgaatgtagtCgggggacagg	98	13	0.133	0	0	0.9985	1	T	85	0.079	0.214	0.000159549	0	3.90896	m5C_11056	0.00123255	0	131	15	0.115	0	0	0.9986	0.9924	T	116	0.071	0.18	3.99236e-05	0	4.66026	m5C_9529	0.0002609	0	1	ENSMUSG00000046139	ENSMUST00000061618
19	23183910	-	C	acgtcaggggCatcacttcat	84	15	0.179	0	0	0.9985	1	T	69	0.111	0.274	3.07656e-05	0	7.53341	m5C_10346	0.00028699	0	47	8	0.17	0	0	0.9988	1	T	39	0.089	0.301	0.00564986	1.65756e-13	1.59808	m5C_8857	0.0207375	3.77479e-13	2	ENSMUSG00000024943	ENSMUST00000087556
19	29623482	-	C	tcttggggggCttcacgagct	112	12	0.107	0	0	0.9986	1	T	100	0.062	0.178	0.000357864	0	2.5789	m5C_10479	0.00244633	0	161	21	0.13	0	0	0.9989	1	T	140	0.087	0.191	4.74978e-07	0	11.5419	m5C_8999	4.61833e-06	0	2	ENSMUSG00000046324	ENSMUST00000159692
19	32651515	-	C	agaaatcatgCggaggaaact	448	67	0.15	2	0.004	0.9981	0.9978	T	379	0.12	0.186	9.28015e-22	0	169.183	m5C_10465	4.98934e-20	0	498	53	0.107	2	0.004	0.9986	0.998	T	443	0.083	0.137	5.11814e-17	0	71.3401	m5C_8869	1.36271e-15	0	2	ENSMUSG00000013662	ENSMUST00000235412
19	32792882	+	C	acccacgcggCgggaggacaa	615	89	0.148	13	0.021	0.9982	1	T	513	0.122	0.178	4.71855e-27	0	285.197	m5C_10462	3.50893e-25	0	348	53	0.155	5	0.014	0.9984	1	T	290	0.12	0.197	2.51578e-17	0	105.672	m5C_8867	6.83168e-16	0	1	ENSMUSG00000013663	ENSMUST00000013807
19	44103022	-	C	ctttaagagtCgggggaagcg	47	7	0.149	0	0	0.9985	1	T	40	0.074	0.277	0.0122884	1.82521e-13	0.99053	m5C_11100	0.0462352	4.71838e-13	23	4	0.174	0	0	0.9986	1	T	19	0.07	0.371	0.108527	1.09794e-08	0.26922	m5C_9704	0.163868	1.20605e-08	2	ENSMUSG00000025200	ENSMUST00000026218
19	44561981	+	C	ttcggccctgCgggggaaagg	33	9	0.273	0	0	0.9986	1	T	24	0.151	0.442	0.00208391	5.04592e-10	3.63575	m5C_11087	0.0109162	9.12924e-10	33	9	0.273	0	0	0.9987	1	T	24	0.151	0.442	0.00208391	3.38479e-10	3.63575	m5C_9692	0.00867681	5.58478e-10	1	ENSMUSG00000036450	ENSMUST00000040455
19	45009984	+	C	ggccctgcccCgggggacctg	56	9	0.164	1	0.018	0.9981	1	T	46	0.089	0.283	0.00273873	3.9968e-15	2.04222	m5C_11083	0.013898	1.20647e-14	31	5	0.161	0	0	0.9986	1	T	26	0.071	0.326	0.0525146	1.92213e-11	0.45382	m5C_9690	0.106506	3.42605e-11	1	ENSMUSG00000035342	ENSMUST00000237148
19	59286254	-	C	aatattggggCacagacctac	66	9	0.136	0	0	1	1	T	57	0.073	0.239	0.00291787	0	1.67532	m5C_10427	0.0143679	0	56	13	0.232	0	0	0.9986	1	T	43	0.141	0.358	0.000111249	1.28786e-14	7.24675	m5C_9002	0.000671039	3.14851e-14	2	ENSMUSG00000074746	ENSMUST00000099274
2	14151237	+	C	aaacaggaggCagccaacagc	92	13	0.141	0	0	0.9987	1	T	79	0.084	0.227	0.000154862	0	4.18416	m5C_323	0.00120571	0	73	11	0.151	0	0	0.9987	1	T	62	0.086	0.25	0.000650495	0	3.02434	m5C_248	0.00327942	0	1	ENSMUSG00000026718	ENSMUST00000102960
2	22884570	-	C	atctcagctgCggaggatgga	191	26	0.137	1	0.005	0.9985	1	T	164	0.095	0.193	1.19056e-08	0	19.5985	m5C_676	2.01132e-07	0	154	20	0.13	0	0	0.9988	0.9935	T	134	0.086	0.192	4.93362e-07	0	10.8057	m5C_561	4.76987e-06	0	2	ENSMUSG00000058835	ENSMUST00000126112
2	25394503	+	C	ccacccattgCggaggagatt	96	14	0.147	1	0.01	0.9986	0.9897	T	81	0.09	0.232	7.28584e-05	0	5.20517	m5C_829	0.0006227	0	68	16	0.235	0	0	0.9983	1	T	52	0.15	0.349	1.12426e-05	5.55111e-16	11.9051	m5C_657	8.05777e-05	1.51104e-15	1	ENSMUSG00000015095	ENSMUST00000015239
2	25451874	+	C	cctcaagctcCgggggaagga	502	94	0.19	8	0.016	0.9974	0.9941	T	400	0.158	0.227	3.99886e-29	0	422.061	m5C_830	3.57516e-27	0	755	152	0.207	19	0.025	0.9973	1	T	584	0.179	0.237	2.49054e-48	0	1294.01	m5C_661	2.57205e-46	0	1	ENSMUSG00000015092	ENSMUST00000015236
2	26256031	-	C	ccaagcatgaCgggggaacaa	92	17	0.189	2	0.022	0.9985	1	T	73	0.121	0.282	6.63224e-06	0	10.6881	m5C_1237	7.32955e-05	0	55	9	0.164	0	0	0.9989	0.9649	T	46	0.089	0.283	0.00273873	2.22045e-16	2.04222	m5C_1180	0.0110784	6.09282e-16	2	ENSMUSG00000036281	ENSMUST00000114115
2	26367099	-	C	cctgccacaaCgggggcactt	184	29	0.161	4	0.022	0.9985	1	T	151	0.115	0.222	1.09297e-09	0	29.777	m5C_1235	2.14735e-08	0	157	26	0.167	1	0.006	0.9986	1	T	130	0.116	0.233	9.57071e-09	0	24.2583	m5C_1170	1.14647e-07	0	2	ENSMUSG00000026923	ENSMUST00000028288
2	29804454	+	C	ggagtccatgCgggggcattt	975	134	0.138	4	0.004	0.9962	0.998	T	837	0.118	0.161	2.23145e-38	0	593.983	m5C_1586	3.17065e-36	0	1112	169	0.154	16	0.014	0.9958	1	T	927	0.134	0.177	7.52129e-48	0	1067.38	m5C_1426	7.53899e-46	0	1	ENSMUSG00000026790	ENSMUST00000113767
2	29886907	+	C	gtcctggatgCgggagaagga	389	72	0.188	6	0.015	0.9985	0.9974	T	311	0.152	0.23	1.06092e-23	0	251.481	m5C_1601	6.69978e-22	0	574	87	0.153	5	0.009	0.9986	1	T	482	0.126	0.185	3.66903e-28	0	299.945	m5C_1424	1.77363e-26	0	1	ENSMUSG00000057738	ENSMUST00000113719
2	31507526	+	C	gtcttgtgggCaaagtgttct	146	23	0.158	0	0	0.9985	1	T	123	0.107	0.225	9.31455e-08	0	17.3556	m5C_1057	1.40106e-06	0	101	16	0.158	0	0	0.9986	1	T	85	0.1	0.242	1.60247e-05	0	7.66671	m5C_911	0.000113186	0	1	ENSMUSG00000026843	ENSMUST00000113482
2	39085058	-	C	gatctgtaggCgagggaatct	42	5	0.122	1	0.024	0.9985	1	T	36	0.053	0.255	0.0549305	8.65974e-15	0.33541	m5C_775	0.121469	2.47062e-14	50	8	0.163	1	0.02	0.9988	1	T	41	0.085	0.29	0.00573157	1.64757e-13	1.52663	m5C_739	0.0209247	3.75329e-13	2	ENSMUSG00000026753	ENSMUST00000028087
2	72801054	-	C	tactagtgggCaagtccattc	274	42	0.153	0	0	0.9985	1	T	232	0.115	0.201	4.14625e-14	0	64.8876	m5C_931	1.25922e-12	0	217	27	0.124	0	0	0.9986	1	T	190	0.087	0.175	3.14664e-09	0	19.9571	m5C_819	3.98653e-08	0	2	ENSMUSG00000027109	ENSMUST00000102689
2	84500902	-	C	aagcgtaaggCgggggccgcg	2471	367	0.15	30	0.012	0.9968	0.9996	T	2074	0.137	0.165	3.02875e-105	0	5244.33	m5C_884	2.00832e-102	0	2153	271	0.127	16	0.007	0.9975	0.9991	T	1866	0.113	0.142	1.6172e-77	0	2359.3	m5C_776	2.90075e-75	0	2	ENSMUSG00000076437	ENSMUST00000117299
2	92190647	+	C	gaggccacggCgggggccctc	40	6	0.15	0	0	0.9985	0.9756	T	34	0.071	0.291	0.0255466	5.21805e-14	0.67476	m5C_762	0.0736873	1.38956e-13	53	11	0.208	0	0	0.9986	1	T	42	0.12	0.335	0.000548384	3.44169e-15	4.30601	m5C_710	0.0028381	8.9742e-15	1	ENSMUSG00000058318	ENSMUST00000111294
2	102230814	-	C	cgccggccagCgggggagacg	59	15	0.294	8	0.136	0.9985	1	T	36	0.187	0.43	1.82825e-05	6.63913e-14	13.2961	m5C_971	0.000180536	1.75799e-13	74	17	0.233	1	0.014	0.9986	1	T	56	0.151	0.342	5.32345e-06	0	13.5188	m5C_844	4.09071e-05	0	2	ENSMUSG00000027189	ENSMUST00000102573
2	113664130	-	C	cactccatcaCgggggaatga	198	50	0.255	2	0.01	0.9985	0.995	T	146	0.199	0.32	4.90642e-17	0	162.43	m5C_807	1.85907e-15	0	191	48	0.257	4	0.021	0.9984	1	T	139	0.199	0.324	2.21741e-16	0	149.841	m5C_702	5.47603e-15	0	2	ENSMUSG00000041219	ENSMUST00000110948
2	119563358	+	C	caaaaaacgaCgggggcttat	127	24	0.189	0	0	0.9982	0.9922	T	103	0.13	0.266	3.59241e-08	0	23.3001	m5C_1632	5.73991e-07	0	130	14	0.108	0	0	0.9992	1	T	116	0.065	0.173	8.43729e-05	0	3.72089	m5C_1290	0.000517629	0	1	ENSMUSG00000027304	ENSMUST00000028767
2	128935416	+	C	tagaggttgcCacatgttccc	100	20	0.2	0	0	0.9982	1	T	80	0.133	0.289	6.64337e-07	0	16.4777	m5C_1006	8.53979e-06	0	59	20	0.339	0	0	0.998	1	T	39	0.231	0.466	2.73635e-07	2.54663e-12	30.3695	m5C_886	2.73615e-06	5.26793e-12	1	ENSMUSG00000027394	ENSMUST00000035812
2	128967686	+	C	accagcccctCgggggacgaa	93	23	0.25	1	0.011	0.9981	1	T	69	0.173	0.347	4.95199e-08	0	29.0257	m5C_1005	7.78715e-07	0	119	30	0.252	0	0	0.9986	1	T	89	0.183	0.337	2.29618e-10	0	52.8242	m5C_879	3.2538e-09	0	1	ENSMUSG00000027395	ENSMUST00000103205
2	129044745	+	C	aggccccaagCgggggaaatg	225	65	0.298	7	0.031	0.9988	1	T	153	0.241	0.362	1.95046e-22	0	340.595	m5C_1010	1.10856e-20	0	364	128	0.361	9	0.025	0.9986	1	T	227	0.312	0.412	4.56943e-45	0	1772.77	m5C_889	4.1527e-43	0	1	ENSMUSG00000027397	ENSMUST00000028880
2	136957447	-	C	gcgtcactgcCgggggaccct	37	8	0.216	0	0	0.9983	1	T	29	0.114	0.372	0.00512332	5.36417e-10	2.08639	m5C_722	0.0235235	9.6918e-10	59	12	0.211	2	0.034	0.9988	1	T	45	0.125	0.333	0.000256121	3.55271e-15	5.37631	m5C_593	0.00142858	9.25308e-15	2	ENSMUSG00000027276	ENSMUST00000028735
2	144215269	+	C	tttcagaagcCgggggcagcg	202	23	0.116	4	0.02	0.9968	1	T	175	0.079	0.168	1.21055e-07	0	12.5146	m5C_1039	1.78047e-06	0	316	42	0.136	8	0.025	0.996	1	T	266	0.102	0.179	2.38821e-12	0	50.0282	m5C_833	4.29499e-11	0	1	ENSMUSG00000027425	ENSMUST00000028911
2	148530089	+	C	aaagtccacaCgggtatggtt	87	13	0.151	1	0.011	0.9984	1	T	73	0.091	0.242	0.000149638	0	4.50108	m5C_815	0.00117539	0	66	8	0.121	0	0	0.9985	1	T	58	0.063	0.221	0.00623821	0	1.10631	m5C_687	0.0219165	0	1	ENSMUSG00000027439	ENSMUST00000028928
2	152255505	-	C	accagcgtggCggggcactga	166	22	0.14	9	0.054	0.9979	0.994	T	135	0.094	0.203	2.16312e-07	0	13.8406	m5C_1671	3.03027e-06	0	111	11	0.104	5	0.045	0.9981	0.9823	T	95	0.059	0.176	0.000743199	0	2.02855	m5C_1396	0.00348612	0	2	ENSMUSG00000074682	ENSMUST00000099207
2	153529148	+	C	tccctcttgcCaaatgagggg	210	30	0.143	0	0	0.9978	1	T	180	0.102	0.197	6.1078e-10	0	28.1772	m5C_1658	1.22418e-08	0	56	21	0.375	0	0	0.9978	1	T	35	0.26	0.506	9.4229e-08	5.95302e-12	38.3757	m5C_1387	1.00985e-06	1.12899e-11	1	ENSMUSG00000027478	ENSMUST00000072997
2	154222716	-	C	agttgcccagCgggggaacgg	68	13	0.191	0	0	0.9979	1	T	55	0.115	0.3	0.000129683	2.22045e-16	5.82498	m5C_2100	0.00103396	7.04469e-16	72	17	0.246	3	0.042	0.9978	1	T	52	0.16	0.36	4.96479e-06	4.32987e-15	14.4178	m5C_1888	3.82373e-05	1.123e-14	2	ENSMUSG00000027488	ENSMUST00000028991
2	156003774	-	C	agacatgcttCgggggatctt	829	84	0.102	9	0.011	0.9985	1	T	736	0.084	0.125	4.97926e-25	0	170.468	m5C_1831	3.35763e-23	0	1038	107	0.104	5	0.005	0.9988	0.9981	T	926	0.086	0.124	3.91189e-32	0	290.507	m5C_1656	2.31856e-30	0	2	ENSMUSG00000027620	ENSMUST00000109587
2	156604687	+	C	gcctcagacgCgggggacaag	207	32	0.161	8	0.039	1	1	T	167	0.116	0.218	1.20115e-10	0	36.9094	m5C_1820	2.6185e-09	0	268	49	0.184	1	0.004	0.9987	1	T	218	0.142	0.234	1.56967e-16	0	109.726	m5C_1647	3.97433e-15	0	1	ENSMUSG00000061689	ENSMUST00000109567
2	156697206	+	C	gatgctaaggCgggggtgata	172	26	0.153	2	0.012	0.9972	1	T	144	0.107	0.215	1.05917e-08	0	22.095	m5C_1815	1.80467e-07	0	161	24	0.149	0	0	0.9986	1	T	137	0.102	0.212	4.72429e-08	0	17.9797	m5C_1642	5.26157e-07	0	1	ENSMUSG00000062175	ENSMUST00000081335
2	157849262	-	C	ctggagaaggCgggagatcca	213	21	0.101	5	0.023	0.9983	1	T	187	0.067	0.149	5.60658e-07	0	8.79379	m5C_1839	7.26573e-06	0	177	21	0.122	5	0.028	0.9988	1	T	151	0.081	0.179	4.98069e-07	0	10.7552	m5C_1657	4.80855e-06	0	2	ENSMUSG00000027650	ENSMUST00000029179
2	158288102	+	C	cattggttgcCaaatggaaat	122	31	0.254	0	0	0.9785	1	T	91	0.185	0.338	1.89419e-08	3.01981e-14	44.3298	m5C_917	3.11406e-07	8.27716e-14	165	49	0.297	0	0	0.9986	1	T	116	0.233	0.371	5.33538e-17	0	185.398	m5C_790	1.41502e-15	0	1	ENSMUSG00000027652	ENSMUST00000109486
2	164696200	-	C	atatggccttCgggggaacct	408	72	0.177	1	0.002	0.9985	1	T	335	0.143	0.217	1.34749e-23	0	235.315	m5C_1808	8.44251e-22	0	683	117	0.173	7	0.01	0.9981	1	T	559	0.146	0.203	3.19742e-36	0	608.098	m5C_1625	2.22384e-34	0	2	ENSMUSG00000017754	ENSMUST00000109316
2	165670297	-	C	cccttctgagCgggggtgccg	594	120	0.203	2	0.003	0.9983	0.9983	T	472	0.172	0.237	1.81262e-39	0	800.943	m5C_1798	2.72132e-37	0	846	200	0.241	16	0.019	0.9989	1	T	630	0.213	0.271	7.21098e-67	0	2819.03	m5C_1629	1.06848e-64	0	2	ENSMUSG00000039671	ENSMUST00000109266
2	166738906	+	C	cagcgcagagCgggggcagcc	41	11	0.268	0	0	0.9984	1	T	30	0.157	0.419	0.000451269	5.57976e-12	5.77588	m5C_1209	0.00303786	1.23789e-11	38	5	0.132	0	0	0.9988	0.95	T	33	0.058	0.273	0.0543379	1.18259e-11	0.3639	m5C_1031	0.106506	2.17911e-11	1	ENSMUSG00000074582	ENSMUST00000099078
2	166792827	-	C	agttgttgtaCgggggcacct	98	16	0.163	0	0	0.9984	0.9899	T	82	0.103	0.249	1.56844e-05	0	7.92303	m5C_1215	0.000159185	0	79	9	0.115	1	0.013	0.9987	1	T	69	0.062	0.205	0.00152994	0	1.56853	m5C_1043	0.00644107	0	2	ENSMUSG00000039536	ENSMUST00000109235
2	167063131	-	C	tccttgtcagCgggtaagcac	151	27	0.18	1	0.007	1	1	T	123	0.127	0.249	4.12087e-09	0	28.6972	m5C_1212	7.4185e-08	0	154	33	0.216	1	0.006	1	1	T	120	0.158	0.287	3.36233e-11	0	54.5752	m5C_1046	5.41788e-10	0	2	ENSMUSG00000017969	ENSMUST00000088041
2	174178786	+	C	tagatacagcCgggggaaggt	33	4	0.121	0	0	0.9985	1	T	29	0.048	0.273	0.113553	5.65037e-12	0.18201	m5C_1130	0.173898	1.23789e-11	71	8	0.113	0	0	0.9986	1	T	63	0.058	0.207	0.00634357	0	1.02344	m5C_1006	0.0219707	0	1	ENSMUSG00000027523	ENSMUST00000180362
2	179822923	-	C	ggcaagaacaCgggggaccac	672	123	0.184	5	0.007	0.9985	0.9956	T	544	0.157	0.216	2.6142e-38	0	724.889	m5C_1445	3.64933e-36	0	630	105	0.169	9	0.014	0.9986	1	T	516	0.142	0.201	4.03019e-34	0	496.71	m5C_1258	2.56727e-32	0	2	ENSMUSG00000015647	ENSMUST00000015791
3	36145568	+	C	ccgtgaggggCcataacaata	29	6	0.207	0	0	0.9985	1	T	23	0.098	0.384	0.0234721	6.71397e-08	0.96261	m5C_1412	0.0736873	6.96883e-08	24	7	0.292	0	0	0.9988	1	T	17	0.149	0.492	0.00940129	5.30798e-08	2.11602	m5C_1201	0.0315816	5.48419e-08	1	ENSMUSG00000027710	ENSMUST00000011492
3	53388457	+	C	ttaacccctgCgggggttgct	162	22	0.138	2	0.012	0.9981	0.9878	T	138	0.093	0.199	2.19782e-07	0	13.5618	m5C_1261	3.07348e-06	0	68	14	0.206	0	0	0.9985	1	T	54	0.127	0.316	5.79884e-05	0	7.52059	m5C_1050	0.000369392	0	1	ENSMUSG00000049504	ENSMUST00000058577
3	57365470	-	C	agagggtagcCaaatgttttt	46	7	0.152	0	0	0.9985	1	T	39	0.076	0.282	0.0122195	1.82521e-13	1.01396	m5C_1189	0.0462352	4.71838e-13	51	19	0.373	0	0	0.9986	1	T	32	0.253	0.51	4.83819e-07	2.38032e-13	30.3821	m5C_1028	4.69091e-06	5.37049e-13	2	ENSMUSG00000027803	ENSMUST00000029380
3	75555674	-	C	aattaaaaggCgggggctatt	121	18	0.15	1	0.008	0.9984	1	T	102	0.097	0.225	3.83305e-06	0	9.46077	m5C_1194	4.44601e-05	0	98	10	0.103	1	0.01	0.9988	1	T	87	0.057	0.179	0.000765118	0	1.77524	m5C_1017	0.00355007	0	2	ENSMUSG00000099370	ENSMUST00000190602
3	86988144	-	C	tgttgcttgtCgggggagttg	45	7	0.156	0	0	0.9934	1	T	38	0.077	0.288	0.0121476	2.58811e-10	1.03854	m5C_2151	0.0462352	4.74398e-10	69	7	0.103	1	0.014	0.9987	1	T	61	0.051	0.198	0.0132851	0	0.66687	m5C_1943	0.0385237	0	2	ENSMUSG00000041734	ENSMUST00000159976
3	88011376	+	C	ggctcactggCggggttatag	143	14	0.104	8	0.056	0.9985	1	T	121	0.063	0.167	8.55977e-05	0	3.57526	m5C_2788	0.000695001	0	179	20	0.114	4	0.022	0.9985	1	T	155	0.075	0.17	1.07304e-06	0	8.97924	m5C_2620	9.71293e-06	0	1	ENSMUSG00000028068	ENSMUST00000071812
3	88228966	+	C	ggttgaggggCagcccccagt	635	81	0.128	2	0.003	0.9982	0.9984	T	552	0.104	0.156	2.37598e-24	0	199.325	m5C_2794	1.54965e-22	0	708	77	0.109	2	0.003	0.9986	0.9972	T	629	0.088	0.134	1.47804e-24	0	161.752	m5C_2648	6.29645e-23	0	1	ENSMUSG00000001416	ENSMUST00000001452
3	88540294	+	C	gggttctcggCggggcctctc	138	24	0.175	1	0.007	0.9985	1	T	113	0.121	0.247	3.95461e-08	0	21.4342	m5C_2790	6.29337e-07	0	249	36	0.145	1	0.004	0.9986	1	T	212	0.107	0.194	7.39967e-12	0	42.7682	m5C_2641	1.27364e-10	0	1	ENSMUSG00000028059	ENSMUST00000175903
3	89316319	-	C	gtcctcaccgCggggggcatc	46	7	0.156	1	0.022	0.9966	1	T	38	0.077	0.288	0.0121476	9.5266e-12	1.03854	m5C_2807	0.0462352	2.00008e-11	36	6	0.167	0	0	0.9984	1	T	30	0.079	0.319	0.0249335	9.26836e-11	0.75707	m5C_2666	0.0630782	1.57232e-10	2	ENSMUSG00000042642	ENSMUST00000050398
3	89987109	+	C	gctgatgatgCggaggaaagg	746	97	0.13	2	0.003	0.9982	1	T	647	0.108	0.156	2.34477e-29	0	300.113	m5C_2761	2.12015e-27	0	911	129	0.143	6	0.007	0.9982	1	T	776	0.121	0.167	1.5192e-39	0	607.282	m5C_2619	1.23273e-37	0	1	ENSMUSG00000027940	ENSMUST00000121503
3	96698037	+	C	agcatatagaCgggagatgtg	103	14	0.136	0	0	0.9985	1	T	89	0.083	0.215	7.60572e-05	0	4.77017	m5C_1682	0.000639733	0	154	20	0.132	2	0.013	0.9986	1	T	132	0.087	0.195	9.77609e-07	0	10.4351	m5C_1547	8.9803e-06	0	1	ENSMUSG00000028098	ENSMUST00000029740
3	103685022	-	C	gttcctaggcCgggggacatt	61	11	0.19	3	0.049	0.9985	1	T	47	0.109	0.309	0.000579324	6.21725e-15	3.89341	m5C_1864	0.00382229	1.8605e-14	78	22	0.286	1	0.013	0.9986	1	T	55	0.197	0.395	8.27709e-08	0	30.6774	m5C_1578	8.92668e-07	0	2	ENSMUSG00000008730	ENSMUST00000118317
3	107922271	-	C	ccatggtttgCaggggacaag	604	93	0.155	3	0.005	0.9983	0.9983	T	508	0.128	0.186	2.18628e-28	0	329.343	m5C_1529	1.73962e-26	0	616	91	0.149	6	0.01	0.9984	1	T	519	0.123	0.18	2.14327e-29	0	321.169	m5C_1335	1.09839e-27	0	2	ENSMUSG00000058135	ENSMUST00000004140
3	153628424	-	C	attcccatggCggaggaacct	171	19	0.116	7	0.041	0.9981	1	T	145	0.075	0.174	2.19467e-06	0	8.11026	m5C_1776	2.62745e-05	0	161	26	0.17	8	0.05	0.9985	1	T	127	0.119	0.237	9.34035e-09	0	24.7783	m5C_1521	1.12084e-07	0	2	ENSMUSG00000062908	ENSMUST00000072697
4	10990703	-	C	ctgctttccaCgggggacatg	299	36	0.122	4	0.013	0.9979	1	T	259	0.089	0.164	9.33653e-12	0	35.5237	m5C_2015	2.30002e-10	0	298	49	0.166	2	0.007	0.9983	1	T	247	0.128	0.212	2.03504e-16	0	98.062	m5C_1741	5.06236e-15	0	2	ENSMUSG00000049969	ENSMUST00000054776
4	34637025	+	C	gagattggggCatgcagtttg	61	7	0.115	0	0	0.9984	1	T	54	0.057	0.218	0.0130262	0	0.74838	m5C_1898	0.0462352	0	21	5	0.238	0	0	0.9984	1	T	16	0.106	0.451	0.0478424	4.37523e-08	0.70154	m5C_1589	0.106506	4.53629e-08	1	ENSMUSG00000028292	ENSMUST00000029968
4	40728000	+	C	tcccaactgcCgggggacagg	204	35	0.175	4	0.02	0.9985	1	T	165	0.129	0.234	1.14009e-11	0	49.2564	m5C_2285	2.7733e-10	0	154	32	0.212	3	0.019	0.9986	1	T	119	0.154	0.284	7.41179e-11	0	50.019	m5C_2038	1.12765e-09	0	1	ENSMUSG00000028410	ENSMUST00000030118
4	41000665	+	C	aaggcaagggCtctgagattg	58	7	0.121	0	0	0.9985	1	T	51	0.06	0.229	0.0128968	1.11022e-16	0.78975	m5C_2286	0.0462352	3.56643e-16	46	7	0.152	0	0	0.9986	1	T	39	0.076	0.282	0.0122195	1.1291e-13	1.01396	m5C_2042	0.0385237	2.58426e-13	1	ENSMUSG00000028423	ENSMUST00000091614
4	62442339	-	C	agcgtacaggCgggagcagaa	166	17	0.107	7	0.042	0.9981	1	T	142	0.068	0.165	9.71677e-06	0	5.78012	m5C_1919	0.00010227	0	175	19	0.112	5	0.029	0.9983	1	T	151	0.073	0.168	2.24047e-06	0	7.80678	m5C_1679	1.87145e-05	0	2	ENSMUSG00000028394	ENSMUST00000030091
4	82718082	-	C	cggaaccgtgCggggggctag	79	11	0.139	0	0	0.9984	1	T	68	0.08	0.232	0.000672396	0	2.7765	m5C_2060	0.00428363	0	48	7	0.146	0	0	0.9988	1	T	41	0.072	0.272	0.0123547	4.26326e-14	0.96815	m5C_1846	0.0385237	1.00236e-13	2	ENSMUSG00000028403	ENSMUST00000030110
4	106445257	+	C	tgttgaaagcCgggggagctt	263	44	0.17	4	0.015	0.9982	1	T	215	0.129	0.22	1.54401e-14	0	78.4257	m5C_2481	4.8369e-13	0	281	42	0.15	1	0.004	0.9987	1	T	238	0.113	0.197	4.31318e-14	0	63.3904	m5C_2139	9.01798e-13	0	1	ENSMUSG00000034926	ENSMUST00000047973
4	108032748	-	C	acagtgtaagCgagggattat	166	24	0.145	1	0.006	0.9985	1	T	141	0.1	0.207	2.42002e-08	0	18.2301	m5C_2739	3.93786e-07	0	195	26	0.133	0	0	0.9986	1	T	169	0.093	0.188	1.22097e-08	0	19.0602	m5C_2421	1.44481e-07	0	1	ENSMUSG00000028601	ENSMUST00000052999
4	129094581	+	C	gccaagaaagCgggggctgag	1063	192	0.182	10	0.009	0.9981	1	T	861	0.16	0.207	1.24074e-58	0	1780.91	m5C_3136	3.18469e-56	0	1220	239	0.197	6	0.005	1	0.9992	T	975	0.175	0.22	2.51916e-78	0	3254.34	m5C_2678	4.64071e-76	0	1	ENSMUSG00000028811	ENSMUST00000106054
4	131651147	-	C	actccgggggCccttcccccc	49	12	0.25	1	0.02	0.9985	1	T	36	0.149	0.388	0.000223058	6.83764e-12	6.53801	m5C_2326	0.00164645	1.47126e-11	55	12	0.222	1	0.018	0.9988	1	T	42	0.132	0.349	0.000246004	2.44249e-15	5.71471	m5C_2074	0.0013744	6.42037e-15	2	ENSMUSG00000028906	ENSMUST00000155990
4	132788183	+	C	tccccaagcaCgggggccctc	90	13	0.148	2	0.022	0.9983	1	T	75	0.088	0.237	0.000151445	0	4.39023	m5C_2971	0.00118258	0	56	6	0.109	1	0.018	0.9988	1	T	49	0.051	0.218	0.0270697	0	0.47935	m5C_2543	0.0630782	0	1	ENSMUSG00000037692	ENSMUST00000105915
4	134942697	-	C	tcacctagcaCgggggtcagg	480	61	0.128	4	0.008	0.9985	1	T	415	0.101	0.161	5.55904e-20	0	118.715	m5C_3033	2.58674e-18	0	368	42	0.115	3	0.008	0.9988	1	T	323	0.086	0.152	6.50589e-14	0	47.7774	m5C_2735	1.33166e-12	0	2	ENSMUSG00000037242	ENSMUST00000037099
4	135981096	+	C	gaacagttgcCagatgtccat	166	24	0.145	0	0	0.9981	1	T	142	0.099	0.206	4.86847e-08	0	17.3958	m5C_3018	7.67097e-07	0	244	38	0.156	0	0	0.9983	1	T	206	0.116	0.207	1.52544e-12	0	51.9148	m5C_2720	2.7875e-11	0	1	ENSMUSG00000001604	ENSMUST00000136812
4	148103407	-	C	tttgtgtcagCgggggcagct	51	10	0.196	0	0	0.9986	1	T	41	0.11	0.325	0.000599868	1.55431e-15	3.54904	m5C_2902	0.00392852	4.76412e-15	86	11	0.131	2	0.023	0.9987	1	T	73	0.075	0.219	0.000688543	0	2.59902	m5C_2520	0.00338852	0	2	ENSMUSG00000029016	ENSMUST00000137724
4	150068474	-	C	ccaggccctgCgggggctgca	95	16	0.172	2	0.021	0.9983	1	T	77	0.109	0.261	1.50823e-05	0	8.3906	m5C_2722	0.000153859	0	52	12	0.24	2	0.038	0.9985	1	T	38	0.143	0.374	0.000231145	1.15463e-14	6.23838	m5C_2390	0.00129244	2.83705e-14	2	ENSMUSG00000028980	ENSMUST00000084117
4	152143415	+	C	cacagactgcCgggggcctga	196	27	0.138	0	0	0.9982	1	T	169	0.096	0.193	2.84944e-09	0	22.2484	m5C_2304	5.24838e-08	0	187	32	0.172	1	0.005	0.9983	1	T	154	0.125	0.233	1.08277e-10	0	39.7286	m5C_2103	1.59744e-09	0	1	ENSMUSG00000028948	ENSMUST00000084116
4	154045148	+	C	aataagtttgCggaggacagt	411	69	0.169	3	0.007	0.9971	1	T	339	0.136	0.209	5.65708e-21	0	189.818	m5C_2907	2.77861e-19	0	364	61	0.169	4	0.011	0.9973	0.9973	T	299	0.134	0.212	5.38781e-20	0	157.771	m5C_2454	1.70015e-18	0	1	ENSMUSG00000047613	ENSMUST00000105645
4	154229838	+	C	catgtacaggCgggggcttgt	88	13	0.148	0	0	0.998	1	T	75	0.088	0.237	0.000151445	0	4.39023	m5C_2921	0.00118258	0	60	11	0.183	0	0	1	1	T	49	0.106	0.299	0.000590515	0	3.74972	m5C_2457	0.00302856	0	1	ENSMUSG00000029029	ENSMUST00000030895
4	155241388	-	C	cccactctggCgggggtggca	187	41	0.22	1	0.005	0.9981	1	T	145	0.167	0.285	7.61801e-14	0	89.7381	m5C_2924	2.22039e-12	0	215	27	0.127	2	0.009	0.9988	1	T	186	0.089	0.178	3.09272e-09	0	20.3564	m5C_2467	3.9255e-08	0	2	ENSMUSG00000029050	ENSMUST00000129314
4	156258637	-	C	tggtccatgcCggggtaagga	1000	156	0.157	5	0.005	0.9982	0.998	T	839	0.136	0.181	2.55511e-48	0	1006.13	m5C_2265	5.08276e-46	0	1214	182	0.152	16	0.013	0.9983	1	T	1016	0.133	0.173	9.47131e-55	0	1304.83	m5C_2004	1.17375e-52	0	2	ENSMUSG00000041936	ENSMUST00000071248
5	21634802	+	C	cgacactgagCaggggaccag	55	6	0.109	0	0	0.998	1	T	49	0.051	0.218	0.0270697	0	0.47935	m5C_2327	0.0736873	0	66	7	0.106	0	0	0.9989	1	T	59	0.052	0.203	0.0132166	0	0.68829	m5C_2060	0.0385237	0	1	ENSMUSG00000047221	ENSMUST00000056045
5	28283076	+	C	ggtccccaggCggggcagaag	486	49	0.103	9	0.019	0.9984	1	T	428	0.079	0.133	9.68856e-16	0	57.8075	m5C_2392	3.39612e-14	0	857	110	0.132	22	0.026	0.9986	0.9988	T	725	0.11	0.156	1.97329e-33	0	397.432	m5C_2121	1.23394e-31	0	1	ENSMUSG00000045294	ENSMUST00000059155
5	30828661	+	C	cccaagggggCcgatcaccag	56	11	0.196	0	0	0.9988	1	T	45	0.113	0.318	0.000567483	1.55431e-15	4.04858	m5C_3046	0.00374727	4.76412e-15	82	11	0.138	2	0.024	0.9986	1	T	69	0.079	0.23	0.000675767	0	2.73909	m5C_2599	0.00335716	0	1	ENSMUSG00000029177	ENSMUST00000144742
5	31355726	+	C	tgtgagcttgCgggggattgg	186	37	0.199	0	0	0.9986	1	T	149	0.148	0.262	9.95559e-13	0	65.6805	m5C_3040	2.64055e-11	0	166	38	0.233	3	0.018	1	1	T	125	0.175	0.304	6.31874e-13	0	81.0425	m5C_2590	1.18974e-11	0	1	ENSMUSG00000029146	ENSMUST00000031029
5	32841930	+	C	acaagtagagCggggatacag	214	24	0.117	9	0.042	0.9985	1	T	181	0.08	0.168	5.83431e-08	0	13.88	m5C_2817	8.97942e-07	0	242	25	0.106	6	0.025	0.9986	1	T	211	0.073	0.152	3.04781e-08	0	13.6768	m5C_2397	3.44509e-07	0	1	ENSMUSG00000014932	ENSMUST00000202543
5	38839928	-	C	gctcacaagaCgggagtgtta	101	17	0.168	0	0	0.9985	1	T	84	0.108	0.253	7.32314e-06	0	9.4133	m5C_2280	8.01516e-05	0	98	14	0.143	0	0	0.9988	1	T	84	0.087	0.226	7.41074e-05	0	5.03305	m5C_1993	0.000464688	0	2	ENSMUSG00000046572	ENSMUST00000179555
5	77415951	+	C	gtggccctgaCgggggaggca	491	54	0.113	14	0.029	0.998	1	T	423	0.088	0.145	2.26391e-17	0	78.926	m5C_3179	8.70238e-16	0	669	116	0.179	20	0.03	0.9986	0.9985	T	533	0.151	0.21	4.23578e-38	0	655.391	m5C_2808	3.24394e-36	0	1	ENSMUSG00000029249	ENSMUST00000080359
5	77496241	+	C	catatgagtgCaggggatgcc	1211	155	0.129	8	0.007	0.9985	1	T	1048	0.111	0.149	1.82326e-47	0	804.777	m5C_3178	3.53845e-45	0	854	99	0.116	2	0.002	0.9986	1	T	753	0.096	0.139	8.21876e-30	0	277.522	m5C_2804	4.30916e-28	0	1	ENSMUSG00000029250	ENSMUST00000031167
5	102100912	-	C	aggaagagcgCgggggaggtc	36	5	0.139	0	0	0.9979	1	T	31	0.061	0.287	0.0538886	9.17195e-11	0.38573	m5C_2565	0.121469	1.72288e-10	60	10	0.167	0	0	0.999	1	T	50	0.093	0.28	0.00129913	0	2.68808	m5C_2283	0.0058103	0	2	ENSMUSG00000043940	ENSMUST00000053177
5	106039112	+	C	ttattaagccCgggggagcct	217	31	0.144	2	0.009	0.9985	0.9954	T	184	0.103	0.197	2.90476e-10	0	30.5912	m5C_2650	6.09845e-09	0	256	34	0.134	3	0.012	0.9986	1	T	219	0.098	0.182	1.77382e-11	0	35.7446	m5C_2299	2.92038e-10	0	1	ENSMUSG00000029290	ENSMUST00000150440
5	108752207	-	C	aaccaccttgCgggggcaccg	168	33	0.205	7	0.042	0.9985	1	T	128	0.15	0.274	3.7436e-11	0	51.5561	m5C_3592	8.63415e-10	0	162	27	0.169	2	0.012	0.9986	1	T	133	0.119	0.234	2.24961e-09	0	27.7024	m5C_3155	2.9262e-08	0	2	ENSMUSG00000062234	ENSMUST00000046603
5	110484882	+	C	tgcagctgcgCaggggacttt	210	27	0.129	1	0.005	0.9985	1	T	182	0.09	0.181	6.07513e-09	0	20.0379	m5C_3315	1.07661e-07	0	204	34	0.167	0	0	0.9986	1	T	170	0.122	0.224	2.59758e-11	0	43.832	m5C_2813	4.2155e-10	0	1	ENSMUSG00000007080	ENSMUST00000007296
5	114570181	-	C	ccagacctggCgggggaagcc	41	7	0.175	1	0.024	0.9983	1	T	33	0.087	0.32	0.0117376	3.26183e-13	1.18175	m5C_4096	0.0456929	8.34816e-13	26	5	0.192	0	0	0.9986	1	T	21	0.085	0.379	0.0506202	2.50411e-08	0.55111	m5C_3630	0.106506	2.65857e-08	2	ENSMUSG00000029575	ENSMUST00000031560
5	115410825	-	C	tgccccgcggCgggagagcgt	287	40	0.142	6	0.021	0.9981	0.9965	T	241	0.106	0.188	4.08213e-13	0	52.683	m5C_4084	1.11238e-11	0	290	48	0.168	5	0.017	0.9986	0.9966	T	237	0.129	0.216	8.17934e-16	0	93.7441	m5C_3629	1.95615e-14	0	2	ENSMUSG00000041740	ENSMUST00000112097
5	115481113	+	C	gcatttgctgCggaggacctg	133	20	0.152	1	0.008	0.998	1	T	112	0.1	0.222	4.38081e-07	0	12.7517	m5C_4071	5.92825e-06	0	148	21	0.145	3	0.02	0.9981	1	T	124	0.097	0.211	4.37183e-07	0	12.9162	m5C_3616	4.28138e-06	0	1	ENSMUSG00000029535	ENSMUST00000031508
5	118887784	+	C	acctacactgCggaggaggac	115	12	0.104	0	0	0.9985	1	T	103	0.061	0.174	0.000360934	0	2.50775	m5C_2665	0.00245886	0	153	22	0.144	0	0	0.9986	1	T	131	0.097	0.208	2.11548e-07	0	14.2308	m5C_2348	2.16503e-06	0	1	ENSMUSG00000018076	ENSMUST00000100816
5	121824485	+	C	aacagaggggCtgtgtgcctc	66	12	0.182	0	0	0.9982	1	T	54	0.107	0.291	0.000282125	0	4.56551	m5C_3435	0.0020614	0	61	8	0.131	0	0	0.9985	1	T	53	0.068	0.238	0.00611665	0	1.20378	m5C_3162	0.0218851	0	1	ENSMUSG00000029458	ENSMUST00000031414
5	123167817	+	C	tggcccagtcCggaggacggc	52	8	0.154	0	0	0.9978	1	T	44	0.08	0.275	0.00292162	3.33067e-15	1.62354	m5C_3883	0.0143679	1.00884e-14	20	4	0.2	0	0	0.9988	1	T	16	0.081	0.416	0.106029	7.06561e-09	0.31442	m5C_3507	0.163868	8.12128e-09	1	ENSMUSG00000049686	ENSMUST00000121652
5	123752699	-	C	gaaggccgagCgggagaacct	53	8	0.151	0	0	0.9985	1	T	45	0.079	0.271	0.00587787	3.33067e-16	1.40134	m5C_3899	0.026114	1.05251e-15	57	7	0.123	0	0	0.9986	1	T	50	0.061	0.232	0.0128508	0	0.80457	m5C_3533	0.0385237	0	2	ENSMUSG00000049550	ENSMUST00000111564
5	129679240	+	C	tcgcttctggCggggcctgcc	60	6	0.103	2	0.033	0.9978	1	T	52	0.048	0.208	0.0272818	1.11022e-16	0.4531	m5C_3475	0.0736873	3.56643e-16	169	18	0.109	4	0.024	0.9983	1	T	147	0.07	0.166	4.67465e-06	0	6.72826	m5C_3059	3.64142e-05	0	1	ENSMUSG00000029436	ENSMUST00000031390
5	129883619	+	C	ctgcgcatggCgggggagacg	126	20	0.16	1	0.008	0.9985	1	T	105	0.106	0.234	8.35636e-07	0	12.8887	m5C_3471	1.06047e-05	0	136	25	0.191	5	0.037	0.9979	1	T	106	0.133	0.267	1.6816e-08	0	25.7984	m5C_3054	1.94929e-07	0	1	ENSMUSG00000025538	ENSMUST00000171300
5	135410672	-	C	cagttctgttCgggggagccc	205	41	0.2	0	0	0.9981	0.9951	T	164	0.151	0.26	9.8417e-14	0	80.5192	m5C_3743	2.84765e-12	0	155	43	0.277	0	0	0.9983	1	T	112	0.213	0.353	7.66421e-15	0	129.264	m5C_3253	1.68514e-13	0	2	ENSMUSG00000053293	ENSMUST00000111171
5	137295380	-	C	aatccacgttCgggggcccat	407	50	0.124	4	0.01	0.9985	1	T	353	0.095	0.16	3.51378e-16	0	73.7083	m5C_3235	1.26512e-14	0	249	29	0.118	3	0.012	0.9986	1	T	217	0.083	0.164	1.55061e-09	0	21.2927	m5C_2859	2.05622e-08	0	2	ENSMUSG00000037364	ENSMUST00000199243
5	138163130	-	C	attggtgtcaCgggggcggag	1896	233	0.124	13	0.007	0.9985	1	T	1650	0.11	0.139	5.40136e-70	0	1769.31	m5C_3364	1.79078e-67	0	2034	206	0.102	5	0.002	1	1	T	1823	0.089	0.115	8.08007e-65	0	1176.79	m5C_2966	1.17178e-62	0	2	ENSMUSG00000029730	ENSMUST00000000505
5	138181930	-	C	ttgcctctggCgggggccggg	207	27	0.132	3	0.014	0.9985	0.9952	T	177	0.093	0.186	5.9337e-09	0	20.5636	m5C_3365	1.05389e-07	0	194	35	0.18	0	0	0.9988	1	T	159	0.133	0.241	1.07852e-11	0	50.9281	m5C_2970	1.81063e-10	0	2	ENSMUSG00000036980	ENSMUST00000048698
5	138288975	+	C	gtttaggactCgggggactat	106	12	0.113	0	0	0.9983	1	T	94	0.066	0.188	0.000351263	0	2.73404	m5C_3348	0.00242201	0	59	11	0.186	0	0	0.9989	1	T	48	0.107	0.304	0.000584997	8.88178e-16	3.82021	m5C_2962	0.00301159	2.38527e-15	1	ENSMUSG00000036928	ENSMUST00000160729
5	144119584	+	C	tggggcactgCgggggagaag	60	8	0.136	1	0.017	1	1	T	51	0.07	0.245	0.00606262	0	1.24776	m5C_3264	0.0267079	0	111	15	0.136	1	0.009	0.9985	1	T	95	0.084	0.213	3.66012e-05	0	5.61734	m5C_2870	0.000243152	0	1	ENSMUSG00000038970	ENSMUST00000041804
6	13628987	-	C	gatgctcttcCgggggaactt	120	18	0.153	2	0.017	0.9982	1	T	100	0.099	0.228	3.78495e-06	0	9.63472	m5C_2848	4.40305e-05	0	139	30	0.216	0	0	0.9981	1	T	109	0.156	0.291	3.22184e-10	0	44.3002	m5C_2470	4.50002e-09	0	2	ENSMUSG00000042742	ENSMUST00000045235
6	30115060	+	C	ttccacaggtCgggggaaacc	233	26	0.114	4	0.017	0.9985	1	T	203	0.079	0.161	7.02559e-09	0	16.6765	m5C_3501	1.22325e-07	0	231	49	0.214	2	0.009	1	1	T	180	0.166	0.272	1.99722e-16	0	127.55	m5C_3132	4.98646e-15	0	1	ENSMUSG00000058440	ENSMUST00000115212
6	34481620	+	C	tagtagccagCggggggattt	281	42	0.15	1	0.004	0.9969	1	T	238	0.113	0.197	4.31318e-14	0	63.3904	m5C_3415	1.30494e-12	0	241	42	0.174	0	0	0.997	1	T	199	0.132	0.227	6.42156e-14	0	72.9133	m5C_2979	1.32234e-12	0	1	ENSMUSG00000038871	ENSMUST00000045372
6	34723643	+	C	cacacccaagCgggggctgag	50	8	0.16	0	0	0.9981	1	T	42	0.083	0.285	0.00577016	1.11022e-15	1.49326	m5C_3413	0.0257217	3.42405e-15	60	11	0.183	0	0	0.9977	0.9836	T	49	0.106	0.299	0.000590515	1.11022e-16	3.74972	m5C_2980	0.00302856	3.09627e-16	1	ENSMUSG00000029761	ENSMUST00000079391
6	34857677	-	C	agagatgagaCgggggacagg	34	7	0.206	0	0	0.9984	1	T	27	0.103	0.368	0.0110983	2.37812e-10	1.41613	m5C_3420	0.0439351	4.36309e-10	57	11	0.193	0	0	0.9987	1	T	46	0.111	0.313	0.000573488	2.66453e-15	3.96948	m5C_2984	0.0029568	6.98787e-15	2	ENSMUSG00000058486	ENSMUST00000081214
6	47553529	-	C	gtggaagcagCggaggataca	1124	123	0.11	5	0.004	0.9981	0.9991	T	996	0.093	0.13	1.19007e-35	0	399.113	m5C_3427	1.57823e-33	0	1448	170	0.118	8	0.006	0.9983	0.9993	T	1270	0.102	0.136	2.78865e-50	0	862.619	m5C_3113	2.96991e-48	0	2	ENSMUSG00000029687	ENSMUST00000081721
6	48383845	+	C	accccagcacCgggggacagc	99	14	0.141	0	0	0.9983	1	T	85	0.086	0.223	7.45102e-05	0	4.97818	m5C_3399	0.000631392	0	95	10	0.105	0	0	0.9988	1	T	85	0.058	0.183	0.00152198	0	1.6395	m5C_2995	0.00644107	0	1	ENSMUSG00000042810	ENSMUST00000114571
6	54855355	+	C	agtaaagataCgggggaatgt	923	133	0.146	9	0.01	0.9979	0.9989	T	781	0.124	0.17	7.49798e-41	0	662.473	m5C_3661	1.19323e-38	0	738	87	0.118	2	0.003	0.9982	1	T	649	0.097	0.144	4.09502e-26	0	213.894	m5C_3217	1.86078e-24	0	1	ENSMUSG00000058446	ENSMUST00000079869
6	66996267	+	C	cctgctcaggCgggagagaga	76	11	0.151	3	0.039	0.9985	1	T	62	0.086	0.25	0.000650495	0	3.02434	m5C_3673	0.0042047	0	63	9	0.145	1	0.016	0.9986	1	T	53	0.078	0.253	0.00285941	0	1.79241	m5C_3317	0.0114309	0	1	ENSMUSG00000036402	ENSMUST00000043148
6	72313395	-	C	aagcgtcctcCgggggacatc	308	55	0.179	1	0.003	0.9983	0.9968	T	252	0.14	0.226	3.88926e-18	0	134.348	m5C_3692	1.55512e-16	0	276	38	0.139	3	0.011	0.9984	1	T	235	0.103	0.185	9.1181e-13	0	47.1793	m5C_3205	1.71209e-11	0	2	ENSMUSG00000056305	ENSMUST00000070345
6	72338173	-	C	gaatttgaggCggaggagact	320	49	0.155	4	0.013	0.9983	1	T	267	0.119	0.199	4.72349e-16	0	89.6056	m5C_3691	1.69301e-14	0	323	60	0.189	6	0.019	0.9983	1	T	257	0.15	0.236	7.92125e-20	0	171.876	m5C_3214	2.47666e-18	0	2	ENSMUSG00000055850	ENSMUST00000206319
6	85927061	-	C	caacagctgcCgggggcactg	116	18	0.155	0	0	0.9982	1	T	98	0.1	0.232	3.73569e-06	0	9.81519	m5C_3699	4.35211e-05	0	142	18	0.127	0	0	1	1	T	124	0.082	0.191	4.29516e-06	0	7.89339	m5C_3331	3.4121e-05	0	2	ENSMUSG00000030002	ENSMUST00000032071
6	89631110	+	C	tcatcatcggCgggggttctg	66	15	0.227	0	0	0.998	1	T	51	0.143	0.342	2.49175e-05	6.66134e-16	9.86421	m5C_3833	0.000236315	2.06967e-15	48	9	0.188	0	0	0.9987	1	T	39	0.102	0.319	0.00258704	4.22107e-13	2.37301	m5C_3347	0.0105779	9.4053e-13	1	ENSMUSG00000000811	ENSMUST00000000828
6	91735322	+	C	tggagaggggCatcccggaag	65	14	0.215	0	0	0.9985	1	T	51	0.133	0.33	5.57982e-05	0	7.91184	m5C_3488	0.000487897	0	58	8	0.138	0	0	0.9986	1	T	50	0.072	0.249	0.00301715	2.22045e-16	1.44336	m5C_3101	0.011833	6.09282e-16	1	ENSMUSG00000030096	ENSMUST00000032185
6	108821840	+	C	acctgcacagCgggggccggt	154	25	0.17	7	0.045	0.9982	1	T	122	0.118	0.239	1.9551e-08	0	22.7274	m5C_3506	3.20757e-07	0	173	26	0.156	6	0.035	0.9984	1	T	141	0.109	0.218	1.03802e-08	0	22.5254	m5C_3064	1.23908e-07	0	1	ENSMUSG00000030104	ENSMUST00000204804
6	119332791	-	C	tcatgattggCgggggctgca	134	25	0.188	1	0.007	0.9985	1	T	108	0.131	0.263	1.71734e-08	0	25.3699	m5C_3818	2.83504e-07	0	166	32	0.196	3	0.018	0.9988	1	T	131	0.143	0.264	8.61446e-11	0	45.9384	m5C_3271	1.29903e-09	0	2	ENSMUSG00000030168	ENSMUST00000032272
6	127064095	-	C	aaagcagcctCgggggaagaa	119	22	0.19	3	0.025	0.9983	1	T	94	0.129	0.27	1.58837e-07	0	19.2527	m5C_3544	2.26906e-06	0	49	6	0.125	1	0.02	0.9986	1	T	42	0.059	0.247	0.0264744	3.23075e-14	0.55425	m5C_3116	0.0630782	7.64876e-14	2	ENSMUSG00000038028	ENSMUST00000039913
6	135061306	+	C	gctttcctgcCgggggaggaa	170	30	0.178	1	0.006	0.998	1	T	139	0.127	0.242	4.53752e-10	0	35.6725	m5C_3782	9.16373e-09	0	191	32	0.17	3	0.016	0.9984	1	T	156	0.123	0.23	1.10132e-10	0	39.2671	m5C_3259	1.6213e-09	0	1	ENSMUSG00000046733	ENSMUST00000050104
6	137489198	-	C	acagccactgCggaggaacgg	133	15	0.114	1	0.008	0.9983	1	T	117	0.07	0.179	4.00598e-05	0	4.62275	m5C_3705	0.00035655	0	77	17	0.221	0	0	0.9986	1	T	60	0.143	0.325	5.66152e-06	0	12.7256	m5C_3227	4.34071e-05	0	2	ENSMUSG00000015766	ENSMUST00000058210
6	142436273	-	C	cctcaatgctCgggggctgac	1436	206	0.145	19	0.013	0.9977	0.9986	T	1211	0.128	0.165	1.48865e-60	0	1577.32	m5C_3997	4.08456e-58	0	1943	264	0.137	12	0.006	0.9983	1	T	1667	0.122	0.153	2.11427e-78	0	2504.07	m5C_3489	4.00302e-76	0	2	ENSMUSG00000030246	ENSMUST00000130817
6	142702692	+	C	aagcgcctggCgggggttccg	155	34	0.221	1	0.006	0.9986	1	T	120	0.163	0.293	1.50045e-11	0	59.8056	m5C_3992	3.59612e-10	0	110	17	0.156	1	0.009	0.9989	1	T	92	0.1	0.236	3.88188e-06	0	9.17238	m5C_3482	3.12383e-05	0	1	ENSMUSG00000030282	ENSMUST00000032419
7	3346216	+	C	tgacaaggggCtcccttcccc	28	7	0.25	0	0	0.9985	1	T	21	0.127	0.434	0.0102109	1.1071e-07	1.76664	m5C_4003	0.0411174	1.13404e-07	37	8	0.216	0	0	0.999	1	T	29	0.114	0.372	0.00512332	7.11344e-11	2.08639	m5C_3586	0.0190927	1.21517e-10	1	ENSMUSG00000068566	ENSMUST00000203328
7	3658863	+	C	cccagccaagCgggggaagtg	120	19	0.158	0	0	0.9985	1	T	101	0.104	0.234	1.76113e-06	0	11.3451	m5C_4002	2.16925e-05	0	146	35	0.24	0	0	0.9987	0.9932	T	111	0.178	0.315	5.73383e-12	0	69.9236	m5C_3582	1.0021e-10	0	1	ENSMUSG00000035632	ENSMUST00000143085
7	13041513	+	C	ctacctgggcCgggggaagcg	144	16	0.111	0	0	0.9985	1	T	128	0.07	0.173	1.96426e-05	0	5.23839	m5C_4857	0.00019029	0	233	29	0.125	1	0.004	0.9986	1	T	203	0.088	0.174	1.46553e-09	0	22.6621	m5C_4357	1.95099e-08	0	1	ENSMUSG00000056394	ENSMUST00000177588
7	16245201	-	C	aacactgtggCaggggccatg	412	73	0.18	6	0.015	1	1	T	333	0.146	0.22	6.02537e-24	0	246.638	m5C_4264	3.83551e-22	0	245	47	0.194	3	0.012	0.9986	1	T	195	0.149	0.249	1.1954e-15	0	104.721	m5C_3715	2.79035e-14	0	2	ENSMUSG00000058230	ENSMUST00000075845
7	19165712	-	C	tccttgttgcCaaatggcaaa	122	22	0.18	0	0	0.9979	1	T	100	0.122	0.258	1.68571e-07	0	18.2104	m5C_4387	2.39094e-06	0	99	23	0.232	0	0	0.9982	1	T	76	0.16	0.325	5.6175e-08	0	26.6967	m5C_3966	6.20565e-07	0	2	ENSMUSG00000030397	ENSMUST00000085715
7	28106691	-	C	ccaaaagctgCgggagagaca	476	52	0.11	3	0.006	1	1	T	421	0.085	0.141	1.00767e-16	0	70.5612	m5C_5318	3.76434e-15	0	471	49	0.104	0	0	1	1	T	422	0.08	0.135	9.52079e-16	0	58.5821	m5C_4747	2.24546e-14	0	2	ENSMUSG00000109336	ENSMUST00000208199
7	28159209	+	C	tccaatgctgCgggggaagcc	31	10	0.323	0	0	0.9982	1	T	21	0.186	0.499	0.000825011	2.02042e-09	5.7259	m5C_5297	0.0047987	3.49034e-09	27	3	0.111	0	0	0.9983	1	T	24	0.039	0.281	0.235849	5.26219e-09	0.0725	m5C_4722	0.237358	6.18876e-09	1	ENSMUSG00000030600	ENSMUST00000189877
7	28529471	+	C	gctgcattggCggaggttagt	817	81	0.102	24	0.029	0.9978	0.9988	T	712	0.083	0.125	4.19552e-24	0	157.065	m5C_5292	2.69224e-22	0	766	82	0.109	16	0.021	0.9984	1	T	668	0.089	0.134	1.76334e-24	0	173.274	m5C_4714	7.37358e-23	0	1	ENSMUSG00000053898	ENSMUST00000154839
7	29047870	-	C	gtctttgtggCgggggccgag	106	21	0.198	0	0	0.9984	1	T	85	0.133	0.284	3.17863e-07	0	18.2012	m5C_5315	4.32348e-06	0	87	13	0.151	1	0.011	0.9985	1	T	73	0.091	0.242	0.000149638	0	4.50108	m5C_4741	0.000885359	0	2	ENSMUSG00000030583	ENSMUST00000183330
7	29884732	+	C	acttgaaaggCgggggaatgg	386	90	0.234	2	0.005	0.9936	0.9974	T	294	0.195	0.279	5.9178e-27	0	459.743	m5C_5296	4.36e-25	0	845	157	0.188	11	0.013	0.9942	0.9988	T	677	0.163	0.216	4.24802e-45	0	1136.71	m5C_4726	3.91277e-43	0	1	ENSMUSG00000074218	ENSMUST00000098594
7	30256585	-	C	cccccaccagCggaggaagaa	134	14	0.104	0	0	0.9985	1	T	120	0.063	0.168	8.53591e-05	0	3.60347	m5C_3913	0.000693772	0	121	19	0.158	1	0.008	0.9983	1	T	101	0.104	0.234	1.76113e-06	0	11.3451	m5C_3462	1.53306e-05	0	2	ENSMUSG00000036845	ENSMUST00000043975
7	30282807	-	C	aggcccacgcCggggggcggg	50	15	0.3	0	0	0.9982	1	T	35	0.191	0.438	1.77693e-05	1.41997e-13	13.6121	m5C_3911	0.000177181	3.71181e-13	67	9	0.134	0	0	0.9986	1	T	58	0.072	0.236	0.00146575	0	1.8443	m5C_3473	0.0063623	0	2	ENSMUSG00000006307	ENSMUST00000006470
7	30655331	-	C	gctgccttcgCgggggggcag	76	15	0.197	0	0	0.9987	1	T	61	0.123	0.3	2.84004e-05	0	8.41718	m5C_3916	0.000266488	0	111	20	0.18	0	0	0.998	1	T	91	0.12	0.262	7.45272e-07	0	14.6789	m5C_3469	6.95859e-06	0	2	ENSMUSG00000058239	ENSMUST00000166340
7	43900334	+	C	caaggccctgCggggggctgg	113	16	0.142	0	0	0.9985	1	T	97	0.089	0.218	1.72484e-05	0	6.78838	m5C_4115	0.000172636	0	97	15	0.155	0	0	0.9986	1	T	82	0.096	0.24	3.3983e-05	0	6.43568	m5C_3497	0.000228205	0	1	ENSMUSG00000045411	ENSMUST00000055858
7	45079371	-	C	ctcccacatcCgggggctggg	953	131	0.138	6	0.006	1	1	T	816	0.118	0.162	5.85068e-42	0	636.293	m5C_6358	1.01204e-39	0	1083	152	0.141	5	0.005	0.998	1	T	926	0.121	0.163	3.91769e-45	0	820.099	m5C_5731	3.65794e-43	0	2	ENSMUSG00000003868	ENSMUST00000211214
7	45123072	-	C	taagattgtgCggaggctaga	215	42	0.196	1	0.005	0.9974	1	T	172	0.149	0.255	4.88015e-14	0	83.0825	m5C_6343	1.46533e-12	0	229	31	0.136	1	0.004	0.9986	1	T	197	0.097	0.187	3.11948e-10	0	28.7217	m5C_5732	4.37114e-09	0	2	ENSMUSG00000011382	ENSMUST00000011526
7	46499644	+	C	attatcaccgCgggggcccgt	1430	218	0.154	11	0.008	0.9979	0.9993	T	1201	0.136	0.173	4.02154e-66	0	1936.06	m5C_4018	1.23075e-63	0	975	158	0.163	7	0.007	0.9984	0.999	T	810	0.141	0.188	4.41808e-49	0	1079.39	m5C_3547	4.63287e-47	0	1	ENSMUSG00000063229	ENSMUST00000147535
7	49507389	+	C	cagagctcagCggaggatccc	127	23	0.181	0	0	0.9985	1	T	104	0.124	0.257	7.97929e-08	0	20.2138	m5C_4011	1.20936e-06	0	144	20	0.139	0	0	0.9986	1	T	124	0.092	0.205	9.39374e-07	0	11.0588	m5C_3479	8.66411e-06	0	1	ENSMUSG00000030505	ENSMUST00000032715
7	65699631	+	C	gtcgccagccCtccatggcac	361	41	0.114	0	0	0.9985	1	T	320	0.085	0.15	2.72858e-13	0	43.6985	m5C_4171	7.53866e-12	0	335	81	0.242	0	0	0.9986	1	T	254	0.199	0.29	3.33554e-27	0	426.854	m5C_3671	1.57882e-25	0	1	ENSMUSG00000030513	ENSMUST00000055576
7	79114981	-	C	cgactcacagCggggggctcc	68	8	0.118	0	0	0.9983	1	T	60	0.061	0.215	0.00628211	0	1.0716	m5C_4604	0.0267079	0	101	19	0.19	1	0.01	0.9986	1	T	81	0.125	0.278	1.48451e-06	0	13.8587	m5C_4058	1.30729e-05	0	2	ENSMUSG00000039176	ENSMUST00000073889
7	89567968	-	C	ttcttggaggCaaacattttg	91	16	0.176	0	0	0.9982	1	T	75	0.111	0.267	1.48284e-05	0	8.59347	m5C_4207	0.000151658	0	64	14	0.219	0	0	0.9983	1	T	50	0.135	0.334	5.50369e-05	1.11022e-16	8.05147	m5C_3729	0.000351576	3.09627e-16	2	ENSMUSG00000062797	ENSMUST00000153470
[truncated: 332 more rows]

## Sheet: NEC_WT_d6_BS
SeqID	refPos	refStrand	refBase	seqContext	cov_WT_d6_NEC_1	C_count_WT_d6_NEC_1	methRate_WT_d6_NEC_1	mut_count_WT_d6_NEC_1	mutRate_WT_d6_NEC_1	CR_WT_d6_NEC_1	SNR_WT_d6_NEC_1	CalledBase_WT_d6_NEC_1	CB_count_WT_d6_NEC_1	95_CI_lower_WT_d6_NEC_1	95_CI_upper_WT_d6_NEC_1	p-value_mState_WT_d6_NEC_1	p-value_mRate_WT_d6_NEC_1	score_WT_d6_NEC_1	candidateName_WT_d6_NEC_1	p.adj_mState_WT_d6_NEC_1	p.adj_mRate_WT_d6_NEC_1	geneStrand	geneId	transcriptId
[truncated: 1,006 more rows]

[truncated: 4 more sheets: NEC_N2_d0_BS, NEC_N2_d1_BS, NEC_N2_d4_BS, NEC_N2_d6_BS]
